# Supplementary material for: ROS-induced epithelial-mesenchymal transition in mammary epithelial cells is mediated by NF-κB-dependent activation of Snail
Source: Oncotarget. 2014 May 1;5(9):2827–38. doi: 10.18632/oncotarget.1940 (PMC4058048; doi:10.18632/oncotarget.1940)
Supplement: Supplementary file 1 [file oncotarget-05-2827-s001.xlsx]

## Sheet: Sheet1
MMP3 time course 3-fold regulated day 4
MMP3 time course experiment
Sample Number ()*	Day 0	MMP3 day 1	MMP3 day 2	MMP3 day 3	MMP3 day 4	Wash day 1	Wash day 2	Wash day 3
Systematic	Normalized	Normalized	Normalized	Normalized	Normalized	Normalized	Normalized	Normalized		Genbank	Gene Symbol	Description	GO Biological Process	GO Cellular Component	GO Molecular Function
1429298_at	1	1.11591	12.1934	38.9251	102.696	239.513	306.026	255.182		BE283964	Ddah1	dimethylarginine dimethylaminohydrolase 1	6809 ; nitric oxide biosynthesis ; inferred from sequence or structural similarity ; 17014 ; protein amino acid nitrosylation ; inferred from sequence or structural similarity ; 6412 ; protein biosynthesis ; inferred from electronic annotation	5622 ; intracellular ; inferred from electronic annotation ; 5840 ; ribosome ; inferred from electronic annotation ; 30529 ; ribonucleoprotein complex ; inferred from electronic annotation	8270 ; zinc ion binding ; inferred from sequence or structural similarity ; 16403 ; dimethylargininase activity ; inferred from sequence or structural similarity ; 16787 ; hydrolase activity ; inferred from electronic annotation ; 46872 ; metal ion binding ; inferred from electronic annotation ; 8270 ; zinc ion binding ; inferred from electronic annotation ; 16403 ; dimethylargininase activity ; …
1421008_at	1	1.52163	5.5801	28.1835	71.5033	20.2234	6.03017	2.21924		BB741897	Rsad2	radical S-adenosyl methionine domain containing 2		5615 ; extracellular space ; Unknown	3824 ; catalytic activity ; Unknown ; 3824 ; catalytic activity ; inferred from electronic annotation ; 5506 ; iron ion binding ; inferred from electronic annotation
1419675_at	1	15.2225	35.8618	44.4167	69.0794	57.4837	39.2159	33.9804		NM_013609	Ngfb	nerve growth factor, beta	7422 ; peripheral nervous system development ; inferred from mutant phenotype ; 19233 ; sensory perception of pain ; inferred from mutant phenotype	5615 ; extracellular space ; Unknown	5057 ; receptor signaling protein activity ; inferred from direct assay ; 8083 ; growth factor activity ; inferred from electronic annotation
1421009_at	1	0.341811	4.84713	24.2862	51.1936	15.5811	4.47897	2.22339		BB741897	Rsad2	radical S-adenosyl methionine domain containing 2		5615 ; extracellular space ; Unknown	3824 ; catalytic activity ; Unknown ; 3824 ; catalytic activity ; inferred from electronic annotation ; 5506 ; iron ion binding ; inferred from electronic annotation
1434496_at	1	2.61046	10.579	26.1434	48.5149	49.5555	34.4062	16.0677		BM947855	Plk3	polo-like kinase 3 (Drosophila)	6468 ; protein amino acid phosphorylation ; inferred from electronic annotation		166 ; nucleotide binding ; inferred from electronic annotation ; 4672 ; protein kinase activity ; inferred from electronic annotation ; 4674 ; protein serine/threonine kinase activity ; inferred from electronic annotation ; 5515 ; protein binding ; inferred from electronic annotation ; 5524 ; ATP binding ; inferred from electronic annotation ; 16301 ; kinase activity ; inferred from electronic an…
1436058_at	1	0.984935	4.62577	27.0242	47.7934	16.8267	4.39883	2.45016		BB132493	Rsad2	radical S-adenosyl methionine domain containing 2		5615 ; extracellular space ; Unknown	3824 ; catalytic activity ; Unknown ; 3824 ; catalytic activity ; inferred from electronic annotation ; 5506 ; iron ion binding ; inferred from electronic annotation
1422138_at	1	1.10367	2.43594	7.46822	42.7743	80.9682	69.9005	14.1241		NM_008873	Plau	plasminogen activator, urokinase	6508 ; proteolysis ; inferred from electronic annotation	5615 ; extracellular space ; Unknown	4252 ; serine-type endopeptidase activity ; inferred from electronic annotation ; 4263 ; chymotrypsin activity ; inferred from electronic annotation ; 4295 ; trypsin activity ; inferred from electronic annotation ; 8233 ; peptidase activity ; inferred from electronic annotation ; 8243 ; plasminogen activator activity ; inferred from electronic annotation ; 16301 ; kinase activity ; inferred from …
1418480_at	1	0.77312	6.37345	11.2595	38.4575	7.83994	4.87687	2.46023		NM_023785	Cxcl7	chemokine (C-X-C motif) ligand 7	6955 ; immune response ; Unknown ; 6955 ; immune response ; inferred from electronic annotation	5576 ; extracellular region ; Unknown ; 5576 ; extracellular region ; inferred from electronic annotation	5125 ; cytokine activity ; Unknown ; 8009 ; chemokine activity ; Unknown ; 5125 ; cytokine activity ; inferred from electronic annotation ; 8009 ; chemokine activity ; inferred from electronic annotation
1449799_s_at	1	2.94231	12.9523	24.5495	35.9553	48.327	45.6433	32.6797		AA516617	Pkp2	plakophilin 2	7507 ; heart development ; inferred from mutant phenotype ; 16337 ; cell-cell adhesion ; inferred from mutant phenotype	5856 ; cytoskeleton ; inferred from electronic annotation ; 5912 ; adherens junction ; inferred from mutant phenotype	5488 ; binding ; inferred from electronic annotation
1451860_a_at	1	0.905486	5.17123	20.0405	31.2647	15.0407	7.53575	2.25717		AF220015	Trim30	tripartite motif protein 30	6350 ; transcription ; inferred from electronic annotation ; 6355 ; regulation of transcription, DNA-dependent ; inferred from electronic annotation ; 16567 ; protein ubiquitination ; inferred from electronic annotation	151 ; ubiquitin ligase complex ; inferred from electronic annotation ; 5622 ; intracellular ; inferred from electronic annotation ; 5634 ; nucleus ; inferred from electronic annotation ; 5737 ; cytoplasm ; inferred from direct assay	3677 ; DNA binding ; inferred from electronic annotation ; 4842 ; ubiquitin-protein ligase activity ; inferred from electronic annotation ; 8270 ; zinc ion binding ; inferred from electronic annotation ; 46872 ; metal ion binding ; inferred from electronic annotation
1426324_at	1	5.02313	10.0835	12.8926	26.5407	15.7519	17.7392	8.85854		M33151	H2-D1	histocompatibility 2, D region locus 1	6955 ; immune response ; inferred from electronic annotation ; 19882 ; antigen presentation ; inferred from electronic annotation ; 19883 ; antigen presentation, endogenous antigen ; inferred from electronic annotation ; 19885 ; antigen processing, endogenous antigen via MHC class I ; inferred from electronic annotation ; 6952 ; defense response ; traceable author statement	5886 ; plasma membrane ; inferred from direct assay ; 16021 ; integral to membrane ; inferred from electronic annotation ; 42612 ; MHC class I protein complex ; inferred from electronic annotation ; 9897 ; external side of plasma membrane ; inferred from direct assay	5515 ; protein binding ; inferred from physical interaction ; 30106 ; MHC class I receptor activity ; inferred from electronic annotation
1417240_at	1	9.47968	9.7803	14.9552	24.5049	21.8868	27.1133	18.4947		NM_011777	Zyx	zyxin	7155 ; cell adhesion ; inferred from electronic annotation	5913 ; cell-cell adherens junction ; inferred from sequence or structural similarity	5515 ; protein binding ; inferred from physical interaction ; 8270 ; zinc ion binding ; inferred from electronic annotation ; 46872 ; metal ion binding ; inferred from electronic annotation ; 5515 ; protein binding ; inferred from electronic annotation
1424775_at	1	1.6812	10.0659	20.1639	22.2336	11.7489	5.87144	1.39278		BC018470	Oas1a	2'-5' oligoadenylate synthetase 1A	6955 ; immune response ; inferred from electronic annotation ; 48525 ; negative regulation of viral life cycle ; inferred from direct assay		3676 ; nucleic acid binding ; inferred from electronic annotation ; 3723 ; RNA binding ; inferred from electronic annotation ; 5524 ; ATP binding ; inferred from electronic annotation ; 16740 ; transferase activity ; inferred from electronic annotation ; 16779 ; nucleotidyltransferase activity ; inferred from electronic annotation ; 5515 ; protein binding ; inferred from physical interaction ; 17…
1429184_at	1	0.523878	0.796677	8.31927	21.4736	36.0535	29.8552	8.94425		BM243571	Gvin1	GTPase, very large interferon inducible 1
1449025_at	1	0.348064	5.75182	13.7847	19.0414	0.957643	0.390648	0.323044		NM_010501	Ifit3	interferon-induced protein with tetratricopeptide repeats 3	6955 ; immune response ; inferred from electronic annotation		5488 ; binding ; inferred from electronic annotation
1421262_at	1	5.83321	9.66211	11.7705	17.67	16.5025	11.4115	9.77093		BC020991	Lipg	lipase, endothelial	6629 ; lipid metabolism ; inferred from electronic annotation ; 16042 ; lipid catabolism ; inferred from electronic annotation	5615 ; extracellular space ; Unknown	3824 ; catalytic activity ; inferred from electronic annotation ; 4465 ; lipoprotein lipase activity ; inferred from electronic annotation ; 4806 ; triacylglycerol lipase activity ; inferred from electronic annotation ; 8201 ; heparin binding ; inferred from electronic annotation ; 16787 ; hydrolase activity ; inferred from electronic annotation
1422139_at	1	0.764922	2.36664	7.96513	17.048	40.869	34.5892	9.18831		NM_008873	Plau	plasminogen activator, urokinase	6508 ; proteolysis ; inferred from electronic annotation	5615 ; extracellular space ; Unknown	4252 ; serine-type endopeptidase activity ; inferred from electronic annotation ; 4263 ; chymotrypsin activity ; inferred from electronic annotation ; 4295 ; trypsin activity ; inferred from electronic annotation ; 8233 ; peptidase activity ; inferred from electronic annotation ; 8243 ; plasminogen activator activity ; inferred from electronic annotation ; 16301 ; kinase activity ; inferred from …
1417487_at	1	2.1656	7.31473	6.6809	16.0019	13.3384	8.43097	4.4205		U34245	Fosl1	fos-like antigen 1	6355 ; regulation of transcription, DNA-dependent ; inferred from electronic annotation	5634 ; nucleus ; inferred from electronic annotation	3677 ; DNA binding ; inferred from electronic annotation
1418350_at	1	2.25695	9.26217	9.037	15.6267	19.3345	15.7191	7.26959		L07264	Hbegf	heparin-binding EGF-like growth factor	7173 ; epidermal growth factor receptor signaling pathway ; inferred from direct assay ; 8016 ; regulation of heart contraction rate ; inferred from mutant phenotype ; 16477 ; cell migration ; inferred from mutant phenotype ; 35313 ; wound healing, spreading of epidermal cells ; inferred from mutant phenotype ; 51549 ; positive regulation of keratinocyte migration ; inferred from mutant phenotype…	5615 ; extracellular space ; Unknown ; 16021 ; integral to membrane ; Unknown ; 16021 ; integral to membrane ; inferred from electronic annotation	4872 ; receptor activity ; inferred from electronic annotation ; 8083 ; growth factor activity ; inferred from electronic annotation ; 8201 ; heparin binding ; inferred from electronic annotation ; 5154 ; epidermal growth factor receptor binding ; inferred from direct assay ; 8083 ; growth factor activity ; inferred from direct assay ; 8201 ; heparin binding ; inferred from direct assay
1450716_at	1	10.4478	6.80679	11.3785	15.5792	10.5246	10.3421	5.39995		D67076	Adamts1	a disintegrin-like and metallopeptidse (reprolysin type) with thrombospondin type 1 motif, 1	6508 ; proteolysis ; inferred from electronic annotation ; 7229 ; integrin-mediated signaling pathway ; inferred from electronic annotation	5578 ; extracellular matrix (sensu Metazoa) ; inferred from electronic annotation ; 31012 ; extracellular matrix ; inferred from electronic annotation	4222 ; metalloendopeptidase activity ; inferred from electronic annotation ; 8201 ; heparin binding ; inferred from electronic annotation ; 8233 ; peptidase activity ; inferred from electronic annotation ; 8237 ; metallopeptidase activity ; inferred from electronic annotation ; 8270 ; zinc ion binding ; inferred from electronic annotation ; 16787 ; hydrolase activity ; inferred from electronic an…
1421134_at	1	0.931886	6.44175	3.71981	15.1676	16.9824	11.6015	3.95073		NM_009704	Areg	amphiregulin		5615 ; extracellular space ; inferred from electronic annotation ; 16021 ; integral to membrane ; Unknown ; 16021 ; integral to membrane ; inferred from electronic annotation	5125 ; cytokine activity ; inferred from electronic annotation ; 8083 ; growth factor activity ; inferred from electronic annotation
1426181_a_at	1	0.929783	4.1962	6.97982	14.8301	14.7133	9.07749	3.0137		AF333251	Il24	interleukin 24	6955 ; immune response ; Unknown ; 6955 ; immune response ; inferred from electronic annotation	5576 ; extracellular region ; inferred from direct assay ; 5576 ; extracellular region ; Unknown ; 5615 ; extracellular space ; Unknown ; 5576 ; extracellular region ; inferred from electronic annotation ; 5615 ; extracellular space ; inferred from electronic annotation	5125 ; cytokine activity ; inferred from sequence or structural similarity ; 5125 ; cytokine activity ; Unknown ; 5125 ; cytokine activity ; inferred from electronic annotation
1458871_at	1	0.735353	3.89714	7.77531	14.7633	21.5666	15.1535	6.51623		BB148290	Tmprss11e	transmembrane protease, serine 11e	6508 ; proteolysis ; inferred from electronic annotation ; 6508 ; proteolysis ; inferred from direct assay	16021 ; integral to membrane ; inferred from electronic annotation ; 5887 ; integral to plasma membrane ; inferred from direct assay	4252 ; serine-type endopeptidase activity ; inferred from electronic annotation ; 4263 ; chymotrypsin activity ; inferred from electronic annotation ; 4295 ; trypsin activity ; inferred from electronic annotation ; 8233 ; peptidase activity ; inferred from electronic annotation ; 16787 ; hydrolase activity ; inferred from electronic annotation ; 5515 ; protein binding ; inferred from physical int…
1423174_a_at	1	2.19635	4.89692	9.27083	14.02	16.6818	19.848	9.8997		BE953582	Pard6b	par-6 (partitioning defective 6) homolog beta (C. elegans)	7049 ; cell cycle ; inferred from electronic annotation ; 7242 ; intracellular signaling cascade ; Unknown ; 51301 ; cell division ; inferred from electronic annotation ; 6461 ; protein complex assembly ; inferred from sequence or structural similarity ; 7043 ; intercellular junction assembly ; inferred from sequence or structural similarity ; 7163 ; establishment and/or maintenance of cell polar…	5634 ; nucleus ; inferred from direct assay ; 5923 ; tight junction ; inferred from direct assay ; 5938 ; cell cortex ; inferred from direct assay ; 16020 ; membrane ; inferred from electronic annotation ; 45177 ; apical part of cell ; inferred from direct assay ; 5886 ; plasma membrane ; inferred from sequence or structural similarity ; 5923 ; tight junction ; inferred from sequence or structura…	5515 ; protein binding ; inferred from electronic annotation ; 5515 ; protein binding ; inferred from physical interaction
1455896_a_at	1	2.9215	5.16349	6.32495	13.6896	13.7	10.6337	7.23379		AU043100	Kcnk1	potassium channel, subfamily K, member 1	6810 ; transport ; inferred from electronic annotation ; 6811 ; ion transport ; inferred from electronic annotation ; 6813 ; potassium ion transport ; Unknown ; 6813 ; potassium ion transport ; inferred from electronic annotation	5768 ; endosome ; inferred from direct assay ; 16020 ; membrane ; inferred from electronic annotation ; 16021 ; integral to membrane ; Unknown ; 16021 ; integral to membrane ; inferred from electronic annotation	5216 ; ion channel activity ; inferred from electronic annotation ; 5244 ; voltage-gated ion channel activity ; inferred from electronic annotation ; 5267 ; potassium channel activity ; inferred from direct assay ; 5267 ; potassium channel activity ; inferred from electronic annotation ; 5515 ; protein binding ; inferred from physical interaction ; 30955 ; potassium ion binding ; inferred from el…
1418191_at	1	1.62908	6.43132	11.4306	13.6433	7.74861	2.95927	0.829792		NM_011909	Usp18	ubiquitin specific peptidase 18	6511 ; ubiquitin-dependent protein catabolism ; inferred from electronic annotation ; 6512 ; ubiquitin cycle ; inferred from electronic annotation		4197 ; cysteine-type endopeptidase activity ; inferred from electronic annotation ; 4221 ; ubiquitin thiolesterase activity ; inferred from electronic annotation ; 8233 ; peptidase activity ; inferred from electronic annotation ; 8234 ; cysteine-type peptidase activity ; inferred from electronic annotation ; 16787 ; hydrolase activity ; inferred from electronic annotation
1424938_at	1	0.711421	2.589	5.34322	13.6322	16.3528	16.2946	8.49145		AF297098	Steap1	six transmembrane epithelial antigen of the prostate 1		16021 ; integral to membrane ; inferred from electronic annotation
1455982_at	1	8.20421	6.43432	8.26367	13.3601	8.10527	7.83763	6.29998		BF466891	Jmjd4	jumonji domain containing 4
1424921_at	1	1.67402	4.626	8.43636	13.1236	8.63511	3.76171	0.983533		BC008532	Bst2	bone marrow stromal cell antigen 2		16021 ; integral to membrane ; Unknown
1452107_s_at	1	2.32446	0.867261	4.43148	13.1107	32.9149	34.8177	57.7229		AA223007	Npnt	nephronectin	7160 ; cell-matrix adhesion ; inferred from direct assay ; 7160 ; cell-matrix adhesion ; inferred from physical interaction	5578 ; extracellular matrix (sensu Metazoa) ; inferred from direct assay ; 5578 ; extracellular matrix (sensu Metazoa) ; inferred from physical interaction ; 5615 ; extracellular space ; Unknown ; 16020 ; membrane ; Unknown ; 16020 ; membrane ; inferred from electronic annotation	5178 ; integrin binding ; inferred from direct assay ; 5509 ; calcium ion binding ; Unknown ; 5509 ; calcium ion binding ; inferred from electronic annotation
1429183_at	1	0.492205	4.88874	8.94359	12.6887	23.5623	17.8787	14.9263		AK005020	Pkp2	plakophilin 2	7507 ; heart development ; inferred from mutant phenotype ; 16337 ; cell-cell adhesion ; inferred from mutant phenotype	5856 ; cytoskeleton ; inferred from electronic annotation ; 5912 ; adherens junction ; inferred from mutant phenotype	5488 ; binding ; inferred from electronic annotation
1452483_a_at	1	2.22852	7.962	7.44779	12.5789	18.2492	17.4796	9.44273		X66083	Cd44	CD44 antigen	1658 ; ureteric bud branching ; inferred from mutant phenotype ; 7155 ; cell adhesion ; inferred from electronic annotation	9897 ; external side of plasma membrane ; inferred from direct assay ; 16020 ; membrane ; inferred from electronic annotation ; 16021 ; integral to membrane ; inferred from electronic annotation	4872 ; receptor activity ; inferred from electronic annotation ; 5515 ; protein binding ; inferred from electronic annotation ; 5540 ; hyaluronic acid binding ; inferred from mutant phenotype ; 5540 ; hyaluronic acid binding ; inferred from electronic annotation
1439114_at	1	1.06302	5.59327	9.73823	12.4574	4.42946	0.750415	1.04664		BB234229	BC013672	cDNA sequence BC013672
1453092_at	1	1.82417	4.47963	9.39207	12.3229	16.4079	8.06613	2.30893		AK009010	2300002G24Rik	RIKEN cDNA 2300002G24 gene
1417430_at	1	6.52152	7.71917	7.6437	12.2183	9.90919	10.3755	7.51118		NM_007672	Cdr2	cerebellar degeneration-related 2		5737 ; cytoplasm ; inferred from direct assay
1436387_at	1	4.85738	11.4897	9.70635	11.9638	11.8903	7.34985	6.18226		BB398124	C330006P03Rik	RIKEN cDNA C330006P03 gene
1453196_a_at	1	0.775364	4.09458	7.72069	11.9609	4.21458	1.38964	0.424486		BQ033138	Oasl2	2'-5' oligoadenylate synthetase-like 2	6464 ; protein modification ; inferred from electronic annotation ; 6955 ; immune response ; inferred from electronic annotation		1730 ; 2'-5'-oligoadenylate synthetase activity ; inferred from direct assay ; 3676 ; nucleic acid binding ; inferred from electronic annotation ; 3723 ; RNA binding ; inferred from electronic annotation ; 5524 ; ATP binding ; inferred from electronic annotation ; 16740 ; transferase activity ; inferred from electronic annotation ; 16779 ; nucleotidyltransferase activity ; inferred from electroni…
1429570_at	1	0.982687	2.97443	5.06587	11.8564	9.33205	6.73858	4.19403		AK018636	Mlkl	mixed lineage kinase domain-like	6468 ; protein amino acid phosphorylation ; inferred from electronic annotation		4674 ; protein serine/threonine kinase activity ; inferred from electronic annotation ; 16301 ; kinase activity ; inferred from electronic annotation ; 4672 ; protein kinase activity ; inferred from electronic annotation ; 4713 ; protein-tyrosine kinase activity ; inferred from electronic annotation ; 5524 ; ATP binding ; inferred from electronic annotation
1420991_at	1	1.51142	0.935832	1.10633	11.805	23.143	30.6142	10.9465		AK009959	Ankrd1	ankyrin repeat domain 1 (cardiac muscle)	6355 ; regulation of transcription, DNA-dependent ; Unknown ; 6357 ; regulation of transcription from RNA polymerase II promoter ; inferred from direct assay	5634 ; nucleus ; inferred from direct assay ; 5667 ; transcription factor complex ; inferred from direct assay ; 5737 ; cytoplasm ; inferred from direct assay	3677 ; DNA binding ; Unknown ; 3700 ; transcription factor activity ; Unknown ; 3714 ; transcription corepressor activity ; inferred from direct assay
1451683_x_at	1	1.71852	3.39632	7.00059	11.6606	14.8721	10.0479	4.93337		M34962	H2-D1	Histocompatibility 2, D region, mRNA (cDNA clone IMAGE:5008280)	6955 ; immune response ; inferred from electronic annotation ; 19882 ; antigen presentation ; inferred from electronic annotation ; 19883 ; antigen presentation, endogenous antigen ; inferred from electronic annotation ; 19885 ; antigen processing, endogenous antigen via MHC class I ; inferred from electronic annotation ; 6952 ; defense response ; traceable author statement	5886 ; plasma membrane ; inferred from direct assay ; 16021 ; integral to membrane ; inferred from electronic annotation ; 42612 ; MHC class I protein complex ; inferred from electronic annotation ; 9897 ; external side of plasma membrane ; inferred from direct assay	5515 ; protein binding ; inferred from physical interaction ; 30106 ; MHC class I receptor activity ; inferred from electronic annotation
1419573_a_at	1	1.3529	3.56751	9.29158	11.6446	15.4447	15.7442	11.8396		NM_008495	Lgals1	lectin, galactose binding, soluble 1	45445 ; myoblast differentiation ; inferred from direct assay ; 7157 ; heterophilic cell adhesion ; non-traceable author statement	5615 ; extracellular space ; inferred from direct assay	5529 ; sugar binding ; inferred from electronic annotation ; 5534 ; galactose binding ; non-traceable author statement
1424351_at	1	1.7106	2.42763	4.76322	11.5929	13.8847	14.0624	8.34403		AF334269	Wfdc2	WAP four-disulfide core domain 2		5615 ; extracellular space ; Unknown	4866 ; endopeptidase inhibitor activity ; inferred from electronic annotation ; 4867 ; serine-type endopeptidase inhibitor activity ; inferred from electronic annotation
1424022_at	1	2.95862	4.86025	6.60892	11.4371	9.95163	8.8692	5.16349		BC022135	1700012B18Rik	RIKEN cDNA 1700012B18 gene
1448673_at	1	2.0327	2.10134	4.92805	11.2537	16.7835	22.4218	24.5951		NM_021495	Pvrl3	poliovirus receptor-related 3	7155 ; cell adhesion ; inferred from direct assay ; 16337 ; cell-cell adhesion ; inferred from direct assay	5615 ; extracellular space ; Unknown ; 5911 ; intercellular junction ; inferred from direct assay ; 5913 ; cell-cell adherens junction ; inferred from direct assay ; 16021 ; integral to membrane ; Unknown	4872 ; receptor activity ; inferred from electronic annotation ; 5515 ; protein binding ; inferred from physical interaction
1449009_at	1	0.741156	1.39169	5.3797	11.2369	2.58202	1.29874	0.774888		NM_011579	Tgtp	T-cell specific GTPase	9615 ; response to virus ; inferred from direct assay ; 6955 ; immune response ; non-traceable author statement	5622 ; intracellular ; non-traceable author statement	5525 ; GTP binding ; inferred from sequence or structural similarity ; 3924 ; GTPase activity ; inferred from direct assay
1437360_at	1	6.29813	6.94783	8.05466	11.1568	8.90872	11.0212	15.6674		BB053591	Pcdh19	protocadherin 19	7155 ; cell adhesion ; inferred from electronic annotation ; 7156 ; homophilic cell adhesion ; inferred from electronic annotation	16021 ; integral to membrane ; inferred from electronic annotation ; 16020 ; membrane ; inferred from electronic annotation	5509 ; calcium ion binding ; inferred from electronic annotation ; 5515 ; protein binding ; inferred from electronic annotation
1422324_a_at	1	2.46779	5.88212	9.2023	11.1325	10.1746	7.76252	7.04978		NM_008970	Pthlh	parathyroid hormone-like peptide	1501 ; skeletal development ; inferred from mutant phenotype ; 6874 ; calcium ion homeostasis ; traceable author statement ; 7595 ; lactation ; inferred from electronic annotation ; 30282 ; bone mineralization ; inferred from mutant phenotype ; 30855 ; epithelial cell differentiation ; inferred from mutant phenotype ; 43129 ; surfactant homeostasis ; inferred from mutant phenotype ; 48286 ; alveo…	5576 ; extracellular region ; inferred from electronic annotation ; 5615 ; extracellular space ; Unknown ; 5615 ; extracellular space ; traceable author statement ; 5634 ; nucleus ; inferred from electronic annotation	5179 ; hormone activity ; traceable author statement ; 5509 ; calcium ion binding ; inferred from electronic annotation ; 5179 ; hormone activity ; inferred from electronic annotation
1431591_s_at	1	1.51648	5.55958	9.25808	11.0725	5.15133	1.36847	0.288906		AK019325	G1p2	interferon, alpha-inducible protein	6464 ; protein modification ; inferred from electronic annotation ; 6512 ; ubiquitin cycle ; inferred from electronic annotation ; 6935 ; chemotaxis ; inferred from electronic annotation ; 6955 ; immune response ; inferred from electronic annotation ; 7600 ; sensory perception ; inferred from electronic annotation ; 19941 ; modification-dependent protein catabolism ; inferred from direct assay		5515 ; protein binding ; inferred from physical interaction
1424518_at	1	1.59483	4.2941	6.18483	10.9615	5.88559	2.7768	0.40049		BC020489	2310016F22Rik ; LOC223672	RIKEN cDNA 2310016F22 gene ; hypothetical protein LOC223672	6869 ; lipid transport ; inferred from electronic annotation ; 42157 ; lipoprotein metabolism ; inferred from electronic annotation	5576 ; extracellular region ; inferred from electronic annotation	8289 ; lipid binding ; inferred from electronic annotation
1452521_a_at	1	2.12999	4.94186	6.76545	10.9586	15.6794	12.2315	6.43227		X62701	Plaur	urokinase plasminogen activator receptor	7166 ; cell surface receptor linked signal transduction ; inferred from electronic annotation	5615 ; extracellular space ; Unknown ; 16020 ; membrane ; inferred from electronic annotation ; 16021 ; integral to membrane ; Unknown	4872 ; receptor activity ; inferred from electronic annotation ; 16301 ; kinase activity ; inferred from electronic annotation ; 30377 ; U-plasminogen activator receptor activity ; inferred from electronic annotation
1417793_at	1	0.958656	2.04243	8.04239	10.8368	5.06488	1.67526	1.09122		NM_019440	Iigp2	interferon inducible GTPase 2			3924 ; GTPase activity ; inferred from sequence or structural similarity
1423584_at	1	2.03282	1.82628	2.4866	10.8354	37.6334	59.4029	26.5623		AI481026	Igfbp7	insulin-like growth factor binding protein 7	1558 ; regulation of cell growth ; inferred from electronic annotation ; 8152 ; metabolism ; Unknown	5576 ; extracellular region ; inferred from electronic annotation	5520 ; insulin-like growth factor binding ; inferred from electronic annotation ; 16491 ; oxidoreductase activity ; Unknown ; 19838 ; growth factor binding ; inferred from electronic annotation
1424650_at	1	4.94782	5.41058	5.13528	10.8038	4.92285	5.46158	3.94802		BC009151	Pdia5	protein disulfide isomerase associated 5	6118 ; electron transport ; Unknown ; 6457 ; protein folding ; Unknown ; 6950 ; response to stress ; Unknown ; 6118 ; electron transport ; inferred from electronic annotation	5615 ; extracellular space ; Unknown ; 5783 ; endoplasmic reticulum ; Unknown ; 5783 ; endoplasmic reticulum ; inferred from electronic annotation	3756 ; protein disulfide isomerase activity ; Unknown ; 5489 ; electron transporter activity ; Unknown ; 16853 ; isomerase activity ; inferred from electronic annotation ; 30612 ; arsenate reductase (thioredoxin) activity ; Unknown ; 3756 ; protein disulfide isomerase activity ; inferred from electronic annotation ; 5489 ; electron transporter activity ; inferred from electronic annotation
1425719_a_at	1	1.75801	3.93775	6.80111	10.7024	5.91226	2.90447	2.046		BC002019	Nmi	N-myc (and STAT) interactor
1435454_a_at	1	1.66517	6.99355	8.77537	10.6578	5.98414	3.04944	0.651134		BE853170	BC006779	cDNA sequence BC006779			4872 ; receptor activity ; inferred from electronic annotation ; 3723 ; RNA binding ; inferred from electronic annotation ; 4540 ; ribonuclease activity ; inferred from electronic annotation
1423555_a_at	1	1.20832	6.01168	9.78702	10.6035	5.00268	1.62932	0.325809		BB329808	Ifi44	interferon-induced protein 44
1426906_at	1	1.05698	4.67994	5.70483	10.4007	3.61736	1.45367	1.13112		M74124	LOC545386	similar to Interferon-activatable protein 205 (IFI-205) (D3 protein)
1422966_a_at	1	5.30034	5.37375	5.13882	10.333	9.60178	8.22883	5.5109		BB810450	Tfrc	transferrin receptor	6508 ; proteolysis ; inferred from electronic annotation ; 6879 ; iron ion homeostasis ; inferred from mutant phenotype ; 6897 ; endocytosis ; inferred from electronic annotation	5768 ; endosome ; inferred from direct assay ; 5768 ; endosome ; inferred from sequence or structural similarity ; 5768 ; endosome ; traceable author statement ; 5886 ; plasma membrane ; inferred from direct assay ; 5886 ; plasma membrane ; traceable author statement ; 16021 ; integral to membrane ; inferred from electronic annotation ; 48471 ; perinuclear region ; inferred from direct assay	4872 ; receptor activity ; inferred from electronic annotation ; 4998 ; transferrin receptor activity ; traceable author statement ; 5381 ; iron ion transporter activity ; traceable author statement ; 8233 ; peptidase activity ; inferred from electronic annotation
1434252_at	1	1.58309	5.00023	6.32619	10.2735	13.1455	12.0144	6.23824		BB711990	Tmcc3	transmembrane and coiled coil domains 3		16021 ; integral to membrane ; inferred from electronic annotation
1416645_a_at	1	0.821599	3.21734	1.09563	10.2632	16.7007	8.11642	4.94162		NM_007423	Afp	alpha fetoprotein	1542 ; ovulation (sensu Mammalia) ; inferred from mutant phenotype ; 6810 ; transport ; inferred from electronic annotation ; 19953 ; sexual reproduction ; inferred from mutant phenotype ; 42448 ; progesterone metabolism ; inferred from mutant phenotype	5615 ; extracellular space ; inferred from direct assay ; 5615 ; extracellular space ; Unknown ; 5615 ; extracellular space ; inferred from electronic annotation	4566 ; beta-glucuronidase activity ; inferred from electronic annotation ; 5386 ; carrier activity ; inferred from electronic annotation ; 5507 ; copper ion binding ; inferred from electronic annotation ; 16151 ; nickel ion binding ; inferred from electronic annotation ; 46872 ; metal ion binding ; inferred from electronic annotation
1429947_a_at	1	0.780428	2.93589	3.84627	10.1611	1.03156	0.470975	0.262986		AK008179	Zbp1	Z-DNA binding protein 1			3677 ; DNA binding ; inferred from electronic annotation ; 3692 ; left-handed Z-DNA binding ; inferred from direct assay ; 3723 ; RNA binding ; inferred from electronic annotation ; 3726 ; double-stranded RNA adenosine deaminase activity ; inferred from electronic annotation
1451426_at	1	2.46949	4.5581	5.24054	10.0669	3.91211	2.3362	1.18807		AF316999	D11Lgp2e	DNA segment, Chr 11, Lothar Hennighausen 2, expressed		5737 ; cytoplasm ; inferred from direct assay	166 ; nucleotide binding ; inferred from electronic annotation ; 3676 ; nucleic acid binding ; inferred from electronic annotation ; 4386 ; helicase activity ; inferred from electronic annotation ; 5524 ; ATP binding ; inferred from electronic annotation ; 8026 ; ATP-dependent helicase activity ; Unknown ; 16787 ; hydrolase activity ; inferred from electronic annotation ; 8026 ; ATP-dependent hel…
1423903_at	1	2.45818	4.82694	7.08728	9.98665	21.7128	12.6675	5.75691		BB049138	Pvr	poliovirus receptor	16337 ; cell-cell adhesion ; inferred from direct assay ; 16477 ; cell migration ; inferred from direct assay		5515 ; protein binding ; inferred from physical interaction ; 4872 ; receptor activity ; inferred from electronic annotation
1451784_x_at	1	1.23285	2.72605	5.44417	9.95335	10.4412	8.84375	3.86151		L36068	H2-D1 ; H2-K1 ; H2-L ; LOC56628	histocompatibility 2, D region locus 1 ; histocompatibility 2, K1, K region ; histocompatibility 2, D region ; MHC (A.CA/J(H-2K-f) class I antigen	6955 ; immune response ; inferred from electronic annotation ; 19882 ; antigen presentation ; inferred from electronic annotation ; 19883 ; antigen presentation, endogenous antigen ; inferred from electronic annotation ; 19885 ; antigen processing, endogenous antigen via MHC class I ; inferred from electronic annotation ; 6952 ; defense response ; traceable author statement ; 6955 ; immune respon…	5886 ; plasma membrane ; inferred from direct assay ; 16021 ; integral to membrane ; inferred from electronic annotation ; 42612 ; MHC class I protein complex ; inferred from electronic annotation ; 9897 ; external side of plasma membrane ; inferred from direct assay ; 16020 ; membrane ; Unknown ; 16021 ; integral to membrane ; Unknown	5515 ; protein binding ; inferred from physical interaction ; 30106 ; MHC class I receptor activity ; inferred from electronic annotation ; 30106 ; MHC class I receptor activity ; Unknown
1435792_at	1	0.848611	1.21442	4.23315	9.79929	1.53918	1.21323	0.973056		BB148221	Csprs	component of Sp100-rs	7186 ; G-protein coupled receptor protein signaling pathway ; inferred from electronic annotation	5634 ; nucleus ; inferred from electronic annotation ; 16021 ; integral to membrane ; inferred from electronic annotation	4872 ; receptor activity ; inferred from electronic annotation ; 1584 ; rhodopsin-like receptor activity ; inferred from electronic annotation
1421269_at	1	2.27778	4.22111	5.76144	9.79809	11.9052	12.0671	6.74653		AA591863	Ugcg	UDP-glucose ceramide glucosyltransferase	6679 ; glucosylceramide biosynthesis ; Unknown ; 6688 ; glycosphingolipid biosynthesis ; Unknown ; 8544 ; epidermis development ; Unknown	5615 ; extracellular space ; Unknown ; 5624 ; membrane fraction ; Unknown ; 5737 ; cytoplasm ; Unknown ; 5783 ; endoplasmic reticulum ; inferred from electronic annotation ; 16021 ; integral to membrane ; Unknown ; 16021 ; integral to membrane ; inferred from electronic annotation	8120 ; ceramide glucosyltransferase activity ; inferred from electronic annotation ; 16740 ; transferase activity ; inferred from electronic annotation ; 16757 ; transferase activity, transferring glycosyl groups ; inferred from electronic annotation
1454224_at	1	0.68184	2.73914	4.76731	9.75487	14.7506	20.2398	4.07512		AK008491	2010300F17Rik	RIKEN cDNA 2010300F17 gene
1450377_at	1	4.06682	2.68871	5.61654	9.47003	12.2173	17.1145	11.2366		AI385532	Thbs1	thrombospondin 1	7155 ; cell adhesion ; inferred from electronic annotation ; 16525 ; negative regulation of angiogenesis ; inferred from direct assay	5576 ; extracellular region ; inferred from electronic annotation ; 5615 ; extracellular space ; inferred from direct assay ; 5615 ; extracellular space ; Unknown	5198 ; structural molecule activity ; inferred from electronic annotation ; 5509 ; calcium ion binding ; inferred from electronic annotation ; 5515 ; protein binding ; inferred from electronic annotation ; 8201 ; heparin binding ; inferred from electronic annotation
1436826_at	1	8.74569	8.08737	8.79177	9.44087	11.2098	8.48832	7.19392		BM226072	B130008E12Rik	RIKEN cDNA B130008E12 gene			5488 ; binding ; inferred from electronic annotation
1451777_at	1	0.970263	3.12896	5.36993	9.37709	2.34551	1.02729	0.452946		BC013672	BC013672	cDNA sequence BC013672
1417141_at	1	0.939794	3.1826	6.82286	9.33114	4.08013	1.71279	0.854909		NM_018738	Igtp	interferon gamma induced GTPase		5829 ; cytosol ; inferred from direct assay	3924 ; GTPase activity ; inferred from direct assay
1421936_at	1	2.54505	3.75839	3.81812	9.2499	6.79977	4.85428	3.08076		NM_011932	Dapp1	dual adaptor for phosphotyrosine and 3-phosphoinositides 1	7242 ; intracellular signaling cascade ; Unknown ; 7242 ; intracellular signaling cascade ; inferred from electronic annotation	5942 ; phosphoinositide 3-kinase complex ; inferred from electronic annotation	16303 ; phosphatidylinositol 3-kinase activity ; inferred from electronic annotation
1418283_at	1	0.31333	0.400844	4.7308	9.16779	17.6349	12.3253	3.68037		NM_009903	Cldn4	claudin 4	16338 ; calcium-independent cell-cell adhesion ; inferred from sequence or structural similarity	5615 ; extracellular space ; Unknown ; 5923 ; tight junction ; inferred from electronic annotation ; 16020 ; membrane ; inferred from electronic annotation ; 16021 ; integral to membrane ; Unknown ; 5923 ; tight junction ; inferred from direct assay ; 16021 ; integral to membrane ; inferred from electronic annotation ; 16021 ; integral to membrane ; non-traceable author statement	5198 ; structural molecule activity ; inferred from electronic annotation ; 5515 ; protein binding ; inferred from physical interaction ; 42802 ; protein self binding ; inferred from sequence or structural similarity
1449994_at	1	2.00053	9.00775	10.0793	9.16262	5.07733	3.19043	3.53471		NM_053087	Epgn	epithelial mitogen	165 ; MAPKKK cascade ; inferred from direct assay	5615 ; extracellular space ; Unknown ; 16021 ; integral to membrane ; Unknown ; 16021 ; integral to membrane ; inferred from electronic annotation	8083 ; growth factor activity ; inferred from direct assay ; 8083 ; growth factor activity ; inferred from electronic annotation
1434482_at	1	4.36322	4.86335	5.02732	9.10898	8.0979	5.50698	3.31546		BM203518	D4Ertd22e	DNA segment, Chr 4, ERATO Doi 22, expressed
1417172_at	1	0.477474	2.01735	2.5232	8.91222	2.50038	1.12248	1.0503		BC008238	Ube2l6	ubiquitin-conjugating enzyme E2L 6	6464 ; protein modification ; inferred from electronic annotation ; 6512 ; ubiquitin cycle ; Unknown ; 19941 ; modification-dependent protein catabolism ; inferred from direct assay ; 6512 ; ubiquitin cycle ; inferred from electronic annotation		4840 ; ubiquitin conjugating enzyme activity ; Unknown ; 4842 ; ubiquitin-protein ligase activity ; inferred from electronic annotation ; 5515 ; protein binding ; inferred from physical interaction ; 8640 ; ubiquitin-like conjugating enzyme activity ; inferred from direct assay ; 8642 ; ubiquitin-like activating enzyme activity ; inferred from electronic annotation ; 16874 ; ligase activity ; inf…
1427878_at	1	1.20406	3.89083	7.41385	8.90939	14.319	11.7448	7.85671		AK002512	0610010O12Rik	RIKEN cDNA 0610010O12 gene		5634 ; nucleus ; inferred from electronic annotation
1419431_at	1	1.3281	7.30342	8.00672	8.90327	6.38113	3.77041	2.57176		NM_007950	Ereg	epiregulin	74 ; regulation of progression through cell cycle ; inferred from electronic annotation ; 1525 ; angiogenesis ; inferred from electronic annotation ; 7275 ; development ; inferred from electronic annotation ; 8283 ; cell proliferation ; inferred from electronic annotation ; 30154 ; cell differentiation ; inferred from electronic annotation	5615 ; extracellular space ; Unknown ; 16021 ; integral to membrane ; Unknown ; 16021 ; integral to membrane ; inferred from electronic annotation	8083 ; growth factor activity ; inferred from electronic annotation
1417104_at	1	2.8292	6.87434	6.39007	8.90217	6.92109	4.82765	2.34736		BC001999	Emp3	epithelial membrane protein 3	16049 ; cell growth ; Unknown ; 16049 ; cell growth ; inferred from electronic annotation	16020 ; membrane ; inferred from electronic annotation ; 16021 ; integral to membrane ; inferred from electronic annotation
1451160_s_at	1	2.56331	4.79609	6.8838	8.84832	12.0908	9.66211	5.98826		BB049138	Pvr	poliovirus receptor	16337 ; cell-cell adhesion ; inferred from direct assay ; 16477 ; cell migration ; inferred from direct assay		5515 ; protein binding ; inferred from physical interaction ; 4872 ; receptor activity ; inferred from electronic annotation
1418129_at	1	3.30075	5.40765	4.24638	8.81902	9.18605	6.17937	4.87723		BG295389	Dhcr24	24-dehydrocholesterol reductase	188 ; inactivation of MAPK activity ; inferred from direct assay ; 6695 ; cholesterol biosynthesis ; inferred from sequence or structural similarity ; 6118 ; electron transport ; inferred from electronic annotation	5615 ; extracellular space ; Unknown ; 5737 ; cytoplasm ; inferred from direct assay ; 5783 ; endoplasmic reticulum ; Unknown ; 5794 ; Golgi apparatus ; Unknown ; 16021 ; integral to membrane ; Unknown	9055 ; electron carrier activity ; Unknown ; 16491 ; oxidoreductase activity ; Unknown ; 17017 ; MAP kinase phosphatase activity ; inferred from direct assay
1450783_at	1	1.06283	4.27905	6.73791	8.79825	1.81577	0.343056	0.129697		NM_008331	Ifit1	interferon-induced protein with tetratricopeptide repeats 1	6955 ; immune response ; inferred from electronic annotation		5488 ; binding ; inferred from electronic annotation
1438133_a_at	1	1.63277	2.75628	5.83292	8.79566	12.7898	15.0046	7.9051		BM202770	Cyr61	cysteine rich protein 61	1558 ; regulation of cell growth ; inferred from electronic annotation ; 1569 ; patterning of blood vessels ; inferred from mutant phenotype ; 6935 ; chemotaxis ; inferred from electronic annotation ; 7155 ; cell adhesion ; inferred from electronic annotation ; 7600 ; sensory perception ; inferred from electronic annotation	5576 ; extracellular region ; inferred from electronic annotation ; 5615 ; extracellular space ; Unknown	5515 ; protein binding ; inferred from electronic annotation ; 5520 ; insulin-like growth factor binding ; inferred from electronic annotation ; 8201 ; heparin binding ; inferred from electronic annotation ; 19838 ; growth factor binding ; inferred from electronic annotation
1423905_at	1	1.62804	3.83269	5.4131	8.77084	14.7115	10.3244	5.61709		BB049138	Pvr	poliovirus receptor	16337 ; cell-cell adhesion ; inferred from direct assay ; 16477 ; cell migration ; inferred from direct assay		5515 ; protein binding ; inferred from physical interaction ; 4872 ; receptor activity ; inferred from electronic annotation
1417109_at	1	2.95847	5.99149	7.1964	8.6385	6.9951	6.42438	3.89647		BC005738	Tinagl	tubulointerstitial nephritis antigen-like	6508 ; proteolysis ; Unknown ; 6810 ; transport ; Unknown ; 6508 ; proteolysis ; inferred from electronic annotation		4197 ; cysteine-type endopeptidase activity ; Unknown ; 5215 ; transporter activity ; Unknown ; 8234 ; cysteine-type peptidase activity ; Unknown ; 4197 ; cysteine-type endopeptidase activity ; inferred from electronic annotation ; 8234 ; cysteine-type peptidase activity ; inferred from electronic annotation
1425065_at	1	1.51019	3.34252	7.41622	8.58541	2.47356	1.63714	1.46001		AB067535	Oas2	2'-5' oligoadenylate synthetase 2	6401 ; RNA catabolism ; inferred from direct assay ; 6955 ; immune response ; inferred from electronic annotation		1730 ; 2'-5'-oligoadenylate synthetase activity ; inferred from direct assay ; 3676 ; nucleic acid binding ; Unknown ; 3676 ; nucleic acid binding ; inferred from electronic annotation ; 3723 ; RNA binding ; inferred from electronic annotation ; 5524 ; ATP binding ; inferred from electronic annotation ; 16740 ; transferase activity ; inferred from electronic annotation ; 16779 ; nucleotidyltransf…
1433974_at	1	5.41244	5.07584	4.52953	8.58352	7.02316	6.36438	5.43428		BB293127	Sephs1	selenophosphate synthetase 1	6464 ; protein modification ; Unknown		166 ; nucleotide binding ; inferred from electronic annotation ; 3824 ; catalytic activity ; Unknown ; 4756 ; selenide, water dikinase activity ; Unknown ; 5524 ; ATP binding ; Unknown ; 5525 ; GTP binding ; Unknown ; 8430 ; selenium binding ; Unknown ; 16740 ; transferase activity ; Unknown ; 3824 ; catalytic activity ; inferred from electronic annotation ; 4756 ; selenide, water dikinase activi…
1429400_at	1	2.45221	3.84523	5.20385	8.51547	12.0623	14.0128	12.603		BB794830	Clcn5	chloride channel 5	6810 ; transport ; inferred from electronic annotation ; 6811 ; ion transport ; inferred from electronic annotation ; 6821 ; chloride transport ; inferred from electronic annotation ; 6897 ; endocytosis ; inferred from mutant phenotype	16020 ; membrane ; inferred from electronic annotation ; 16021 ; integral to membrane ; inferred from electronic annotation	5216 ; ion channel activity ; inferred from electronic annotation ; 5244 ; voltage-gated ion channel activity ; inferred from electronic annotation ; 5247 ; voltage-gated chloride channel activity ; inferred from electronic annotation
1418392_a_at	1	0.88706	3.56558	6.5851	8.4169	1.79361	0.760556	0.45024		NM_018734	Gbp4	guanylate nucleotide binding protein 4	6955 ; immune response ; Unknown ; 6955 ; immune response ; inferred from electronic annotation	5829 ; cytosol ; inferred from direct assay	3924 ; GTPase activity ; inferred from sequence or structural similarity ; 5525 ; GTP binding ; Unknown ; 3924 ; GTPase activity ; inferred from electronic annotation ; 5525 ; GTP binding ; inferred from electronic annotation
1452349_x_at	1	0.952249	2.5273	3.36774	8.38636	2.29158	1.0956	0.929258		AI481797	Ifi205 ; Mnda	interferon activated gene 205 ; myeloid cell nuclear differentiation antigen
1430996_at	1	2.10715	3.18283	5.51469	8.29417	6.88193	5.70875	5.47366		BG867902	Etnk1	ethanolamine kinase 1			4305 ; ethanolamine kinase activity ; inferred from electronic annotation ; 16301 ; kinase activity ; inferred from electronic annotation ; 16740 ; transferase activity ; inferred from electronic annotation
1456871_a_at	1	5.47905	5.99738	5.2359	8.28359	5.71717	5.31834	5.56969		BE956921	Phf20l1	PHD finger protein 20-like 1	6355 ; regulation of transcription, DNA-dependent ; inferred from electronic annotation		3676 ; nucleic acid binding ; inferred from electronic annotation ; 5515 ; protein binding ; inferred from electronic annotation ; 8270 ; zinc ion binding ; inferred from electronic annotation
1455324_at	1	1.60009	3.51221	5.27411	8.26833	8.89669	7.83897	4.76064		BQ176176	LOC433022	hypothetical LOC433022
1438037_at	1	1.33586	2.26745	3.83212	8.19434	2.99429	2.26567	1.95079		AW208668
1416039_x_at	1	1.4468	2.89642	5.95861	8.18568	10.965	12.994	8.02208		NM_010516	Cyr61	cysteine rich protein 61	1558 ; regulation of cell growth ; inferred from electronic annotation ; 1569 ; patterning of blood vessels ; inferred from mutant phenotype ; 6935 ; chemotaxis ; inferred from electronic annotation ; 7155 ; cell adhesion ; inferred from electronic annotation ; 7600 ; sensory perception ; inferred from electronic annotation	5576 ; extracellular region ; inferred from electronic annotation ; 5615 ; extracellular space ; Unknown	5515 ; protein binding ; inferred from electronic annotation ; 5520 ; insulin-like growth factor binding ; inferred from electronic annotation ; 8201 ; heparin binding ; inferred from electronic annotation ; 19838 ; growth factor binding ; inferred from electronic annotation
1426411_a_at	1	4.56393	4.182	4.09901	8.17966	4.97585	4.45954	5.59657		AK006314	Strbp	spermatid perinuclear RNA binding protein	6928 ; cell motility ; inferred from mutant phenotype ; 7286 ; spermatid development ; inferred from mutant phenotype ; 7638 ; mechanosensory behavior ; inferred from mutant phenotype	15630 ; microtubule cytoskeleton ; inferred from direct assay ; 5622 ; intracellular ; inferred from electronic annotation	3677 ; DNA binding ; inferred from direct assay ; 3725 ; double-stranded RNA binding ; inferred from direct assay ; 3727 ; single-stranded RNA binding ; inferred from direct assay ; 3725 ; double-stranded RNA binding ; inferred from electronic annotation
1451564_at	1	0.940532	2.20717	5.56805	8.14718	3.30659	1.85049	0.876792		BC021340	Parp14	poly (ADP-ribose) polymerase family, member 14	6471 ; protein amino acid ADP-ribosylation ; inferred from electronic annotation	5634 ; nucleus ; inferred from electronic annotation	3950 ; NAD+ ADP-ribosyltransferase activity ; inferred from electronic annotation
1448943_at	1	0.838397	3.61692	4.26185	8.11402	10.2189	10.5671	14.4426		AK011144	Nrp1	neuropilin 1	1525 ; angiogenesis ; inferred from mutant phenotype ; 7155 ; cell adhesion ; inferred from electronic annotation ; 7275 ; development ; inferred from electronic annotation ; 7399 ; nervous system development ; inferred from electronic annotation ; 7411 ; axon guidance ; inferred from mutant phenotype ; 7507 ; heart development ; inferred from genetic interaction ; 16358 ; dendrite morphogenesis …	5886 ; plasma membrane ; Unknown ; 16020 ; membrane ; inferred from electronic annotation ; 16021 ; integral to membrane ; Unknown ; 16021 ; integral to membrane ; inferred from electronic annotation	4872 ; receptor activity ; inferred from electronic annotation ; 5515 ; protein binding ; inferred from physical interaction ; 17154 ; semaphorin receptor activity ; inferred from genetic interaction ; 17154 ; semaphorin receptor activity ; inferred from physical interaction
1425156_at	1	0.660411	1.72512	2.71742	8.11043	1.81163	0.624719	0.565522		BC010229	9830147J24Rik	RIKEN cDNA 9830147J24 gene	6955 ; immune response ; Unknown ; 6955 ; immune response ; inferred from electronic annotation		3924 ; GTPase activity ; Unknown ; 5525 ; GTP binding ; Unknown ; 3924 ; GTPase activity ; inferred from electronic annotation ; 5525 ; GTP binding ; inferred from electronic annotation
1421217_a_at	1	1.56434	2.88698	3.28127	8.09492	4.96462	3.42766	1.47533		NM_010708	Lgals9	lectin, galactose binding, soluble 9			5529 ; sugar binding ; inferred from electronic annotation
1453004_at	1	4.009	5.1031	7.64914	8.02759	10.2778	10.3112	5.16514		BM234253	3110004L20Rik	RIKEN cDNA 3110004L20 gene	6810 ; transport ; inferred from electronic annotation	16020 ; membrane ; inferred from electronic annotation	5215 ; transporter activity ; inferred from electronic annotation
1455439_a_at	1	1.10468	2.80677	7.07181	8.02108	9.42258	9.81664	8.00299		AI642438	Lgals1	lectin, galactose binding, soluble 1	45445 ; myoblast differentiation ; inferred from direct assay ; 7157 ; heterophilic cell adhesion ; non-traceable author statement	5615 ; extracellular space ; inferred from direct assay	5529 ; sugar binding ; inferred from electronic annotation ; 5534 ; galactose binding ; non-traceable author statement
1453745_at	1	2.956	5.3719	6.76677	7.98256	6.15392	8.01084	6.8637		AK012332	2700038G22Rik	RIKEN cDNA 2700038G22 gene
1450864_at	1	2.36588	2.54874	4.20404	7.92337	6.53017	5.30581	3.6358		AU079142	Calm3	calmodulin 3	7049 ; cell cycle ; inferred from direct assay ; 7186 ; G-protein coupled receptor protein signaling pathway ; Unknown ; 7186 ; G-protein coupled receptor protein signaling pathway ; inferred from sequence or structural similarity	5737 ; cytoplasm ; Unknown ; 5886 ; plasma membrane ; Unknown ; 5737 ; cytoplasm ; inferred from sequence or structural similarity ; 5886 ; plasma membrane ; inferred from sequence or structural similarity	5509 ; calcium ion binding ; traceable author statement ; 5515 ; protein binding ; Unknown ; 5509 ; calcium ion binding ; inferred from sequence or structural similarity ; 5515 ; protein binding ; inferred from sequence or structural similarity ; 5509 ; calcium ion binding ; inferred from electronic annotation
1423331_a_at	1	1.76251	2.9664	1.5705	7.88029	12.4028	17.0866	14.952		BG070704	Pvrl3	poliovirus receptor-related 3	7155 ; cell adhesion ; inferred from direct assay ; 16337 ; cell-cell adhesion ; inferred from direct assay	5615 ; extracellular space ; Unknown ; 5911 ; intercellular junction ; inferred from direct assay ; 5913 ; cell-cell adherens junction ; inferred from direct assay ; 16021 ; integral to membrane ; Unknown	4872 ; receptor activity ; inferred from electronic annotation ; 5515 ; protein binding ; inferred from physical interaction
1419505_a_at	1	3.30562	3.43112	3.86882	7.79252	5.80833	4.1274	3.42935		NM_010282	Ggps1	geranylgeranyl diphosphate synthase 1	8299 ; isoprenoid biosynthesis ; inferred from electronic annotation ; 6720 ; isoprenoid metabolism ; inferred from sequence or structural similarity	5625 ; soluble fraction ; inferred from sequence or structural similarity	3824 ; catalytic activity ; inferred from electronic annotation ; 4161 ; dimethylallyltranstransferase activity ; inferred from electronic annotation ; 4311 ; farnesyltranstransferase activity ; inferred from electronic annotation ; 4337 ; geranyltranstransferase activity ; inferred from direct assay ; 16740 ; transferase activity ; inferred from electronic annotation ; 4311 ; farnesyltranstransf…
1435554_at	1	1.41083	3.8672	6.38505	7.78562	9.90262	9.11771	5.69727		BB771888	Tmcc3	transmembrane and coiled coil domains 3		16021 ; integral to membrane ; inferred from electronic annotation
1434429_at	1	3.10477	4.22391	7.20488	7.71462	4.34727	4.97658	4.12872		AV348245	Syt16	synaptotagmin XVI	6810 ; transport ; inferred from electronic annotation	16021 ; integral to membrane ; inferred from sequence or structural similarity ; 8021 ; synaptic vesicle ; inferred from electronic annotation ; 16020 ; membrane ; inferred from electronic annotation	5515 ; protein binding ; inferred from physical interaction ; 5543 ; phospholipid binding ; inferred from direct assay ; 5544 ; calcium-dependent phospholipid binding ; inferred from direct assay ; 42803 ; protein homodimerization activity ; inferred from direct assay ; 46982 ; protein heterodimerization activity ; inferred from physical interaction ; 5215 ; transporter activity ; inferred from e…
1419372_at	1	4.04798	4.22723	4.29695	7.63901	11.3606	6.74686	3.54549		NM_019650	Gosr2	golgi SNAP receptor complex member 2	6810 ; transport ; inferred from electronic annotation ; 6886 ; intracellular protein transport ; inferred from electronic annotation ; 15031 ; protein transport ; inferred from electronic annotation ; 16192 ; vesicle-mediated transport ; inferred from direct assay	139 ; Golgi membrane ; inferred from direct assay ; 5789 ; endoplasmic reticulum membrane ; inferred from direct assay ; 5795 ; Golgi stack ; inferred from electronic annotation ; 16021 ; integral to membrane ; inferred from electronic annotation	4872 ; receptor activity ; inferred from electronic annotation
1440866_at	1	1.88674	3.7116	3.51566	7.60269	4.57807	1.90472	1.06765		AV328340	Eif2ak2	eukaryotic translation initiation factor 2-alpha kinase 2	6468 ; protein amino acid phosphorylation ; inferred from electronic annotation ; 6955 ; immune response ; inferred from electronic annotation	5622 ; intracellular ; inferred from electronic annotation	166 ; nucleotide binding ; inferred from electronic annotation ; 3723 ; RNA binding ; inferred from electronic annotation ; 3725 ; double-stranded RNA binding ; inferred from electronic annotation ; 4672 ; protein kinase activity ; inferred from electronic annotation ; 4674 ; protein serine/threonine kinase activity ; inferred from electronic annotation ; 5515 ; protein binding ; inferred from ph…
1435154_at	1	1.8193	2.62486	7.26227	7.59672	7.28818	5.55657	4.35786		AV099404	LOC245128	similar to solute carrier family 7 (cationic amino acid transporter, y+ system), member 3	6810 ; transport ; inferred from electronic annotation ; 6865 ; amino acid transport ; inferred from electronic annotation	16020 ; membrane ; inferred from electronic annotation ; 16021 ; integral to membrane ; inferred from electronic annotation	5279 ; amino acid-polyamine transporter activity ; inferred from electronic annotation
1420992_at	1	0.661386	0.83168	2.44292	7.57603	18.2635	29.3845	12.7082		AK009959	Ankrd1	ankyrin repeat domain 1 (cardiac muscle)	6355 ; regulation of transcription, DNA-dependent ; Unknown ; 6357 ; regulation of transcription from RNA polymerase II promoter ; inferred from direct assay	5634 ; nucleus ; inferred from direct assay ; 5667 ; transcription factor complex ; inferred from direct assay ; 5737 ; cytoplasm ; inferred from direct assay	3677 ; DNA binding ; Unknown ; 3700 ; transcription factor activity ; Unknown ; 3714 ; transcription corepressor activity ; inferred from direct assay
1452305_s_at	1	4.43943	4.72917	4.06851	7.53946	4.343	4.09478	2.88364		BM230253	2610510J17Rik	RIKEN cDNA 2610510J17 gene
1423277_at	1	2.74749	2.80078	5.26389	7.51653	7.98551	9.90651	7.14374		AI893646	Ptprk	protein tyrosine phosphatase, receptor type, K	6470 ; protein amino acid dephosphorylation ; inferred from electronic annotation ; 7185 ; transmembrane receptor protein tyrosine phosphatase signaling pathway ; inferred from electronic annotation	5615 ; extracellular space ; Unknown ; 5886 ; plasma membrane ; inferred from electronic annotation ; 16020 ; membrane ; inferred from electronic annotation ; 16021 ; integral to membrane ; Unknown ; 16021 ; integral to membrane ; inferred from electronic annotation	4721 ; phosphoprotein phosphatase activity ; inferred from electronic annotation ; 4725 ; protein tyrosine phosphatase activity ; inferred from electronic annotation ; 4872 ; receptor activity ; inferred from electronic annotation ; 16787 ; hydrolase activity ; inferred from electronic annotation
1417263_at	1	1.47417	2.19895	4.1894	7.51062	6.67302	7.70495	4.50268		M94967	Ptgs2	prostaglandin-endoperoxide synthase 2	1516 ; prostaglandin biosynthesis ; inferred from electronic annotation ; 6633 ; fatty acid biosynthesis ; inferred from electronic annotation ; 8217 ; regulation of blood pressure ; inferred from mutant phenotype ; 8610 ; lipid biosynthesis ; inferred from electronic annotation ; 42640 ; anagen ; inferred from mutant phenotype ; 30216 ; keratinocyte differentiation ; non-traceable author stateme…	5615 ; extracellular space ; Unknown ; 5634 ; nucleus ; inferred from direct assay ; 5737 ; cytoplasm ; inferred from direct assay ; 16020 ; membrane ; inferred from electronic annotation	4601 ; peroxidase activity ; inferred from electronic annotation ; 4666 ; prostaglandin-endoperoxide synthase activity ; inferred from electronic annotation ; 5506 ; iron ion binding ; inferred from electronic annotation ; 16491 ; oxidoreductase activity ; inferred from electronic annotation ; 16702 ; oxidoreductase activity, acting on single donors with incorporation of molecular oxygen, incorpo…
1417961_a_at	1	0.77164	1.50276	5.48874	7.43792	2.51232	1.76611	0.926909		BM240719	Trim30	tripartite motif protein 30	6350 ; transcription ; inferred from electronic annotation ; 6355 ; regulation of transcription, DNA-dependent ; inferred from electronic annotation ; 16567 ; protein ubiquitination ; inferred from electronic annotation	151 ; ubiquitin ligase complex ; inferred from electronic annotation ; 5622 ; intracellular ; inferred from electronic annotation ; 5634 ; nucleus ; inferred from electronic annotation ; 5737 ; cytoplasm ; inferred from direct assay	3677 ; DNA binding ; inferred from electronic annotation ; 4842 ; ubiquitin-protein ligase activity ; inferred from electronic annotation ; 8270 ; zinc ion binding ; inferred from electronic annotation ; 46872 ; metal ion binding ; inferred from electronic annotation
1450781_at	1	0.939147	0.971432	0.969049	7.41285	34.8981	39.1288	9.70039		X58380	Hmga2	high mobility group AT-hook 2	6323 ; DNA packaging ; inferred from electronic annotation ; 6350 ; transcription ; inferred from electronic annotation ; 6355 ; regulation of transcription, DNA-dependent ; inferred from electronic annotation ; 7001 ; chromosome organization and biogenesis (sensu Eukaryota) ; inferred from electronic annotation	228 ; nuclear chromosome ; inferred from direct assay ; 785 ; chromatin ; inferred from electronic annotation ; 5634 ; nucleus ; inferred from electronic annotation ; 5694 ; chromosome ; inferred from electronic annotation	3677 ; DNA binding ; inferred from electronic annotation
1438118_x_at	1	1.21016	1.7701	3.49654	7.38912	4.31875	3.84806	8.31825		AV147875	Vim	vimentin	15671 ; oxygen transport ; inferred from electronic annotation ; 45103 ; intermediate filament-based process ; inferred from mutant phenotype	5882 ; intermediate filament ; inferred from electronic annotation ; 45098 ; type III intermediate filament ; traceable author statement ; 5737 ; cytoplasm ; inferred from sequence or structural similarity ; 5882 ; intermediate filament ; inferred from sequence or structural similarity	5198 ; structural molecule activity ; inferred from mutant phenotype ; 5344 ; oxygen transporter activity ; inferred from electronic annotation ; 5515 ; protein binding ; inferred from physical interaction ; 5200 ; structural constituent of cytoskeleton ; inferred from sequence or structural similarity ; 5515 ; protein binding ; inferred from sequence or structural similarity ; 5198 ; structural …
1451931_x_at	1	0.843686	2.29778	4.22121	7.2957	8.97947	6.4359	3.29023		M69068	H2-D1	histocompatibility 2, D region locus 1	6955 ; immune response ; inferred from electronic annotation ; 19882 ; antigen presentation ; inferred from electronic annotation ; 19883 ; antigen presentation, endogenous antigen ; inferred from electronic annotation ; 19885 ; antigen processing, endogenous antigen via MHC class I ; inferred from electronic annotation ; 6952 ; defense response ; traceable author statement	5886 ; plasma membrane ; inferred from direct assay ; 16021 ; integral to membrane ; inferred from electronic annotation ; 42612 ; MHC class I protein complex ; inferred from electronic annotation ; 9897 ; external side of plasma membrane ; inferred from direct assay	5515 ; protein binding ; inferred from physical interaction ; 30106 ; MHC class I receptor activity ; inferred from electronic annotation
1418773_at	1	2.39995	4.43365	5.83765	7.27084	8.22297	6.89479	3.65918		BE652876	Fads3	fatty acid desaturase 3	6636 ; fatty acid desaturation ; inferred from electronic annotation ; 6633 ; fatty acid biosynthesis ; inferred from electronic annotation	16020 ; membrane ; inferred from electronic annotation	16491 ; oxidoreductase activity ; Unknown ; 16491 ; oxidoreductase activity ; inferred from electronic annotation ; 16717 ; oxidoreductase activity, acting on paired donors, with oxidation of a pair of donors resulting in the reduction of molecular oxygen to two molecules of water ; inferred from electronic annotation ; 5506 ; iron ion binding ; inferred from electronic annotation ; 20037 ; heme …
1451828_a_at	1	1.70247	5.06065	4.68248	7.16605	7.61465	6.58154	5.31194		AB033886	Acsl4	acyl-CoA synthetase long-chain family member 4	6629 ; lipid metabolism ; inferred from electronic annotation ; 6631 ; fatty acid metabolism ; inferred from electronic annotation ; 8152 ; metabolism ; inferred from electronic annotation ; 19217 ; regulation of fatty acid metabolism ; traceable author statement	16021 ; integral to membrane ; Unknown ; 16021 ; integral to membrane ; inferred from electronic annotation	287 ; magnesium ion binding ; inferred from electronic annotation ; 3824 ; catalytic activity ; inferred from electronic annotation ; 4467 ; long-chain-fatty-acid-CoA ligase activity ; inferred from sequence or structural similarity ; 16874 ; ligase activity ; inferred from electronic annotation ; 4467 ; long-chain-fatty-acid-CoA ligase activity ; inferred from electronic annotation
1450484_a_at	1	0.72768	0.946884	4.27926	7.14356	1.15091	0.907022	0.943934		AK004595	Tyki	thymidylate kinase family LPS-inducible member	6233 ; dTDP biosynthesis ; Unknown ; 6235 ; dTTP biosynthesis ; Unknown ; 6233 ; dTDP biosynthesis ; inferred from electronic annotation ; 6235 ; dTTP biosynthesis ; inferred from electronic annotation		4798 ; thymidylate kinase activity ; Unknown ; 5524 ; ATP binding ; Unknown ; 16301 ; kinase activity ; inferred from electronic annotation ; 4798 ; thymidylate kinase activity ; inferred from electronic annotation ; 5524 ; ATP binding ; inferred from electronic annotation
1420682_at	1	1.13384	2.32161	5.22536	7.13724	11.1319	11.8282	6.38504		M14537	Chrnb1	cholinergic receptor, nicotinic, beta polypeptide 1 (muscle)	6810 ; transport ; inferred from electronic annotation ; 6811 ; ion transport ; inferred from electronic annotation	5615 ; extracellular space ; Unknown ; 5794 ; Golgi apparatus ; inferred from direct assay ; 5886 ; plasma membrane ; inferred from direct assay ; 16020 ; membrane ; inferred from electronic annotation ; 16021 ; integral to membrane ; Unknown ; 45211 ; postsynaptic membrane ; inferred from electronic annotation ; 16021 ; integral to membrane ; inferred from electronic annotation	4872 ; receptor activity ; inferred from electronic annotation ; 4889 ; nicotinic acetylcholine-activated cation-selective channel activity ; Unknown ; 5216 ; ion channel activity ; inferred from electronic annotation ; 5230 ; extracellular ligand-gated ion channel activity ; inferred from electronic annotation ; 30594 ; neurotransmitter receptor activity ; inferred from electronic annotation ; 4…
1435133_at	1	2.08123	2.43629	4.04679	7.10157	9.33389	8.73753	5.38247		BF682223	Ugcg	UDP-glucose ceramide glucosyltransferase	6679 ; glucosylceramide biosynthesis ; Unknown ; 6688 ; glycosphingolipid biosynthesis ; Unknown ; 8544 ; epidermis development ; Unknown	5615 ; extracellular space ; Unknown ; 5624 ; membrane fraction ; Unknown ; 5737 ; cytoplasm ; Unknown ; 5783 ; endoplasmic reticulum ; inferred from electronic annotation ; 16021 ; integral to membrane ; Unknown ; 16021 ; integral to membrane ; inferred from electronic annotation	8120 ; ceramide glucosyltransferase activity ; inferred from electronic annotation ; 16740 ; transferase activity ; inferred from electronic annotation ; 16757 ; transferase activity, transferring glycosyl groups ; inferred from electronic annotation
1424927_at	1	1.01226	2.90861	2.05602	7.07632	13.1065	11.3041	10.0095		BC025083	Glipr1	GLI pathogenesis-related 1 (glioma)		5576 ; extracellular region ; Unknown ; 16021 ; integral to membrane ; inferred from electronic annotation ; 5576 ; extracellular region ; inferred from electronic annotation
1428663_at	1	1.7096	3.14051	6.84098	7.05255	17.5921	14.9872	9.64716		AK017223	5133401H06Rik	RIKEN cDNA 5133401H06 gene
1420913_at	1	1.6032	2.92128	7.30755	7.04735	10.1449	9.26809	4.65084		NM_033314	Slco2a1	solute carrier organic anion transporter family, member 2a1	6810 ; transport ; Unknown ; 15732 ; prostaglandin transport ; inferred from direct assay ; 6810 ; transport ; inferred from electronic annotation	5887 ; integral to plasma membrane ; inferred from sequence or structural similarity ; 16020 ; membrane ; Unknown ; 16021 ; integral to membrane ; Unknown ; 16020 ; membrane ; inferred from electronic annotation ; 16021 ; integral to membrane ; inferred from electronic annotation	5215 ; transporter activity ; Unknown ; 15132 ; prostaglandin transporter activity ; inferred from direct assay ; 5215 ; transporter activity ; inferred from electronic annotation
1455500_at	1	1.41468	3.43305	6.4168	7.03058	3.77959	2.80994	1.38691		AW556558	D11Ertd759e	DNA segment, Chr 11, ERATO Doi 759, expressed
1417244_a_at	1	1.1547	2.28495	5.0097	6.98668	2.86676	0.908404	0.530117		NM_016850	Irf7	interferon regulatory factor 7	6350 ; transcription ; inferred from electronic annotation ; 6355 ; regulation of transcription, DNA-dependent ; inferred from electronic annotation ; 9615 ; response to virus ; inferred from mutant phenotype ; 16064 ; humoral defense mechanism (sensu Vertebrata) ; inferred from mutant phenotype ; 45351 ; interferon type I biosynthesis ; inferred from mutant phenotype	5634 ; nucleus ; inferred from electronic annotation	3677 ; DNA binding ; inferred from electronic annotation ; 3700 ; transcription factor activity ; inferred from electronic annotation
1425545_x_at	1	1.02416	2.41076	4.15721	6.92518	7.54744	6.64637	3.19985		M86502	H2-D1 ; H2-L	histocompatibility 2, D region locus 1 ; histocompatibility 2, D region	6955 ; immune response ; inferred from electronic annotation ; 19882 ; antigen presentation ; inferred from electronic annotation ; 19883 ; antigen presentation, endogenous antigen ; inferred from electronic annotation ; 19885 ; antigen processing, endogenous antigen via MHC class I ; inferred from electronic annotation ; 6952 ; defense response ; traceable author statement	5886 ; plasma membrane ; inferred from direct assay ; 16021 ; integral to membrane ; inferred from electronic annotation ; 42612 ; MHC class I protein complex ; inferred from electronic annotation ; 9897 ; external side of plasma membrane ; inferred from direct assay	5515 ; protein binding ; inferred from physical interaction ; 30106 ; MHC class I receptor activity ; inferred from electronic annotation
1434628_a_at	1	0.635257	1.92712	3.78897	6.92212	10.0895	7.11431	5.85172		BF228009	Rhpn2	rhophilin, Rho GTPase binding protein 2	7165 ; signal transduction ; Unknown ; 7242 ; intracellular signaling cascade ; Unknown	5622 ; intracellular ; Unknown	5515 ; protein binding ; inferred from electronic annotation
1423643_at	1	2.71349	5.40792	5.52976	6.83225	5.73236	5.10849	4.30826		BC020134	Ddx39	DEAD (Asp-Glu-Ala-Asp) box polypeptide 39	398 ; nuclear mRNA splicing, via spliceosome ; inferred from electronic annotation ; 6397 ; mRNA processing ; inferred from electronic annotation	5634 ; nucleus ; inferred from electronic annotation	166 ; nucleotide binding ; inferred from electronic annotation ; 3676 ; nucleic acid binding ; Unknown ; 4386 ; helicase activity ; Unknown ; 5524 ; ATP binding ; Unknown ; 8026 ; ATP-dependent helicase activity ; Unknown ; 16787 ; hydrolase activity ; inferred from electronic annotation ; 3676 ; nucleic acid binding ; inferred from electronic annotation ; 4386 ; helicase activity ; inferred from…
1425349_a_at	1	2.61212	3.74097	3.90942	6.82251	5.42441	5.57462	4.44707		U13262	Myef2	myelin basic protein expression factor 2, repressor	6350 ; transcription ; inferred from electronic annotation	5634 ; nucleus ; inferred from electronic annotation	166 ; nucleotide binding ; inferred from electronic annotation ; 3676 ; nucleic acid binding ; inferred from electronic annotation ; 3677 ; DNA binding ; inferred from electronic annotation ; 3723 ; RNA binding ; inferred from electronic annotation
1428771_at	1	2.37549	3.90078	4.19084	6.79109	4.01195	4.14376	2.69542		BB487410	2410127E18Rik	RIKEN cDNA 2410127E18 gene
1455649_at	1	1.64824	1.81744	2.10472	6.78376	11.3406	18.962	6.03677		BB106428	Ttc9	tetratricopeptide repeat domain 9			5488 ; binding ; inferred from electronic annotation
1448380_at	1	1.84622	3.21884	3.41531	6.76262	3.46968	1.94926	0.302791		NM_011150	Lgals3bp	lectin, galactoside-binding, soluble, 3 binding protein		16020 ; membrane ; inferred from electronic annotation	4720 ; protein-lysine 6-oxidase activity ; Unknown ; 5044 ; scavenger receptor activity ; inferred from sequence or structural similarity ; 5044 ; scavenger receptor activity ; traceable author statement ; 5507 ; copper ion binding ; Unknown ; 5515 ; protein binding ; inferred from physical interaction ; 16853 ; isomerase activity ; inferred from electronic annotation ; 5044 ; scavenger receptor …
1420810_at	1	6.35625	4.76509	4.39613	6.73875	3.93118	4.03369	4.06542		NM_019769	1500003O03Rik	RIKEN cDNA 1500003O03 gene			5509 ; calcium ion binding ; Unknown ; 5509 ; calcium ion binding ; inferred from electronic annotation
1450791_at	1	0.793163	1.5476	3.38657	6.73825	8.76848	4.75877	3.45649		NM_008726	Nppb	natriuretic peptide precursor type B	50880 ; regulation of blood vessel size ; inferred from electronic annotation	5576 ; extracellular region ; inferred from electronic annotation ; 5615 ; extracellular space ; Unknown	5179 ; hormone activity ; inferred from electronic annotation
1452008_at	1	0.839603	2.10061	4.1434	6.72279	5.43101	4.68046	1.35421		AK018685	9130422G05Rik	RIKEN cDNA 9130422G05 gene	6810 ; transport ; inferred from electronic annotation	16020 ; membrane ; inferred from electronic annotation	5215 ; transporter activity ; inferred from electronic annotation
1424511_at	1	2.63131	5.6798	3.37519	6.69832	5.19568	4.64194	3.879		U80932	Aurka	aurora kinase A	6468 ; protein amino acid phosphorylation ; inferred from electronic annotation ; 7049 ; cell cycle ; inferred from electronic annotation		166 ; nucleotide binding ; inferred from electronic annotation ; 4672 ; protein kinase activity ; inferred from electronic annotation ; 4674 ; protein serine/threonine kinase activity ; inferred from electronic annotation ; 4713 ; protein-tyrosine kinase activity ; Unknown ; 5524 ; ATP binding ; inferred from electronic annotation ; 16301 ; kinase activity ; inferred from electronic annotation ; …
1455826_a_at	1	1.39114	2.37806	5.3444	6.64391	5.39412	5.64683	7.75185		BB114336	Bace1	beta-site APP cleaving enzyme 1	6508 ; proteolysis ; inferred from direct assay ; 6509 ; membrane protein ectodomain proteolysis ; inferred from sequence or structural similarity ; 50435 ; beta-amyloid metabolism ; inferred from sequence or structural similarity ; 6508 ; proteolysis ; inferred from electronic annotation	16021 ; integral to membrane ; Unknown ; 30424 ; axon ; inferred from direct assay ; 31410 ; cytoplasmic vesicle ; inferred from direct assay ; 5768 ; endosome ; inferred from sequence or structural similarity ; 5794 ; Golgi apparatus ; inferred from sequence or structural similarity ; 16021 ; integral to membrane ; inferred from sequence or structural similarity ; 16021 ; integral to membrane ; …	4175 ; endopeptidase activity ; inferred from direct assay ; 4190 ; aspartic-type endopeptidase activity ; inferred from electronic annotation ; 4194 ; pepsin A activity ; inferred from electronic annotation ; 8233 ; peptidase activity ; inferred from electronic annotation ; 9049 ; aspartic-type signal peptidase activity ; inferred from electronic annotation ; 16787 ; hydrolase activity ; inferre…
1428834_at	1	2.92444	3.44505	3.26832	6.57717	9.61074	7.47639	3.60078		AK012530	Dusp4	dual specificity phosphatase 4	6470 ; protein amino acid dephosphorylation ; Unknown ; 6470 ; protein amino acid dephosphorylation ; inferred from electronic annotation	5634 ; nucleus ; inferred from electronic annotation	4721 ; phosphoprotein phosphatase activity ; Unknown ; 4725 ; protein tyrosine phosphatase activity ; inferred from electronic annotation ; 8138 ; protein tyrosine/serine/threonine phosphatase activity ; Unknown ; 16787 ; hydrolase activity ; inferred from electronic annotation ; 17017 ; MAP kinase phosphatase activity ; inferred from electronic annotation ; 4721 ; phosphoprotein phosphatase acti…
1418580_at	1	1.20488	3.7487	5.67743	6.56475	4.64399	1.98496	0.302248		BC024872	5830458K16Rik	RIKEN cDNA 5830458K16 gene		16021 ; integral to membrane ; Unknown ; 16021 ; integral to membrane ; inferred from electronic annotation
1422944_a_at	1	1.92953	3.55727	3.36981	6.53949	3.97185	4.54848	3.61115		NM_019670	Diap3	diaphanous homolog 3 (Drosophila)	16043 ; cell organization and biogenesis ; inferred from electronic annotation ; 30036 ; actin cytoskeleton organization and biogenesis ; inferred from electronic annotation		3676 ; nucleic acid binding ; Unknown ; 3779 ; actin binding ; inferred from electronic annotation ; 4522 ; pancreatic ribonuclease activity ; Unknown ; 17048 ; Rho GTPase binding ; inferred from electronic annotation
1439768_x_at	1	1.81769	1.09597	4.86443	6.51463	9.45062	10.4319	11.0426		BB271145	Sema4f	sema domain, immunoglobulin domain (Ig), TM domain, and short cytoplasmic domain	7275 ; development ; inferred from electronic annotation ; 7399 ; nervous system development ; inferred from electronic annotation ; 30154 ; cell differentiation ; inferred from electronic annotation ; 30517 ; negative regulation of axon extension ; inferred from sequence or structural similarity ; 31290 ; retinal ganglion cell axon guidance ; inferred from sequence or structural similarity	299 ; integral to membrane of membrane fraction ; inferred from sequence or structural similarity ; 5886 ; plasma membrane ; inferred from direct assay ; 16020 ; membrane ; inferred from electronic annotation ; 16021 ; integral to membrane ; inferred from sequence or structural similarity ; 19717 ; synaptosome ; inferred from sequence or structural similarity ; 45202 ; synapse ; inferred from seq…	4872 ; receptor activity ; inferred from electronic annotation ; 5515 ; protein binding ; inferred from physical interaction
1417725_a_at	1	3.21813	2.99584	3.27475	6.5028	3.61123	3.56435	3.04555		BC021593	Sssca1	Sjogren's syndrome/scleroderma autoantigen 1 homolog (human)			4872 ; receptor activity ; inferred from electronic annotation
1435162_at	1	1.28422	7.59373	5.09295	6.47602	8.72744	7.57436	4.69492		BB823350	Prkg2	Protein kinase, cGMP-dependent, type II (Prkg2), mRNA	6468 ; protein amino acid phosphorylation ; inferred from electronic annotation	5952 ; cAMP-dependent protein kinase complex ; Unknown ; 5952 ; cAMP-dependent protein kinase complex ; inferred from electronic annotation	166 ; nucleotide binding ; inferred from electronic annotation ; 4672 ; protein kinase activity ; inferred from electronic annotation ; 4674 ; protein serine/threonine kinase activity ; inferred from electronic annotation ; 4692 ; cGMP-dependent protein kinase activity ; inferred from electronic annotation ; 4713 ; protein-tyrosine kinase activity ; Unknown ; 5524 ; ATP binding ; inferred from el…
1448830_at	1	2.50394	1.69767	2.79817	6.4603	3.97693	3.47386	3.61541		NM_013642	Dusp1	dual specificity phosphatase 1	6470 ; protein amino acid dephosphorylation ; inferred from electronic annotation ; 7049 ; cell cycle ; inferred from electronic annotation		4721 ; phosphoprotein phosphatase activity ; inferred from electronic annotation ; 4725 ; protein tyrosine phosphatase activity ; inferred from electronic annotation ; 8138 ; protein tyrosine/serine/threonine phosphatase activity ; inferred from electronic annotation ; 16787 ; hydrolase activity ; inferred from electronic annotation ; 17017 ; MAP kinase phosphatase activity ; inferred from electr…
1453275_at	1	2.56652	4.34994	4.13257	6.44333	4.44663	2.78192	1.21565		AK009098	2310002L13Rik	RIKEN cDNA 2310002L13 gene
1424356_a_at	1	2.52333	2.99437	3.47804	6.38944	5.75451	4.98514	3.06506		BC024445	Metrnl	meteorin, glial cell differentiation regulator-like
1434360_s_at	1	2.4062	3.57645	5.86943	6.36688	6.58219	7.45897	5.82233		AI596632	Ptprg	protein tyrosine phosphatase, receptor type, G	6470 ; protein amino acid dephosphorylation ; inferred from electronic annotation ; 6730 ; one-carbon compound metabolism ; inferred from electronic annotation ; 7185 ; transmembrane receptor protein tyrosine phosphatase signaling pathway ; inferred from electronic annotation	5615 ; extracellular space ; Unknown ; 5886 ; plasma membrane ; inferred from electronic annotation ; 16021 ; integral to membrane ; Unknown ; 16021 ; integral to membrane ; inferred from electronic annotation	4089 ; carbonate dehydratase activity ; inferred from electronic annotation ; 4721 ; phosphoprotein phosphatase activity ; inferred from electronic annotation ; 4725 ; protein tyrosine phosphatase activity ; inferred from electronic annotation ; 4872 ; receptor activity ; inferred from electronic annotation ; 8270 ; zinc ion binding ; inferred from electronic annotation ; 16787 ; hydrolase activi…
1431861_a_at	1	2.73719	8.63511	3.66683	6.31951	5.2993	5.76087	4.8795		AK016726	Odf2l	outer dense fiber of sperm tails 2-like
1418227_at	1	2.08706	2.11265	2.59716	6.29195	2.62847	2.97779	2.68031		BB830976	Orc2l	origin recognition complex, subunit 2-like (S. cerevisiae)	6260 ; DNA replication ; inferred from electronic annotation	808 ; origin recognition complex ; inferred from electronic annotation ; 939 ; inner kinetochore of condensed chromosome ; inferred from direct assay ; 5634 ; nucleus ; inferred from electronic annotation ; 5664 ; nuclear origin of replication recognition complex ; inferred from direct assay	3688 ; DNA replication origin binding ; inferred from direct assay
1455682_at	1	1.94166	3.25039	4.02993	6.28793	4.22827	3.33154	3.17713		BG076081	AA536808	expressed sequence AA536808
1424084_at	1	2.28838	3.23835	4.19826	6.26203	5.30999	2.88676	2.00771		BB519382	Rod1	ROD1 regulator of differentiation 1 (S. pombe)	6397 ; mRNA processing ; inferred from electronic annotation	5634 ; nucleus ; inferred from electronic annotation ; 30529 ; ribonucleoprotein complex ; inferred from electronic annotation	166 ; nucleotide binding ; inferred from electronic annotation ; 3676 ; nucleic acid binding ; Unknown ; 3723 ; RNA binding ; inferred from electronic annotation ; 3676 ; nucleic acid binding ; inferred from electronic annotation
1422141_s_at	1	0.849508	0.942059	1.10993	6.13807	1.6314	0.956797	0.922231		NM_033616	Csprs	component of Sp100-rs	7186 ; G-protein coupled receptor protein signaling pathway ; inferred from electronic annotation	5634 ; nucleus ; inferred from electronic annotation ; 16021 ; integral to membrane ; inferred from electronic annotation	4872 ; receptor activity ; inferred from electronic annotation ; 1584 ; rhodopsin-like receptor activity ; inferred from electronic annotation
1427261_at	1	2.88081	3.61692	4.85297	6.13144	5.49792	5.56422	3.83165		BQ176786	BC037006	cDNA sequence BC037006
1417656_at	1	6.01065	4.04917	3.94724	6.12316	3.67892	3.9917	4.30879		NM_008652	Mybl2	myeloblastosis oncogene-like 2	74 ; regulation of progression through cell cycle ; inferred from electronic annotation ; 6350 ; transcription ; inferred from electronic annotation ; 6355 ; regulation of transcription, DNA-dependent ; inferred from electronic annotation ; 45449 ; regulation of transcription ; inferred from electronic annotation ; 50875 ; cellular physiological process ; inferred from electronic annotation	5622 ; intracellular ; inferred from electronic annotation ; 5634 ; nucleus ; inferred from electronic annotation	3677 ; DNA binding ; inferred from electronic annotation
1427081_at	1	2.63164	2.79267	2.86451	6.12211	5.0049	2.92768	2.70943		BB246700	A630072M18Rik	RIKEN cDNA A630072M18 gene
1455260_at	1	3.23351	3.74015	4.32448	6.1155	5.36716	4.08534	3.9123		BE650208	A830039H10Rik	RIKEN cDNA A830039H10 gene	6366 ; transcription from RNA polymerase II promoter ; inferred from direct assay	5634 ; nucleus ; Unknown ; 5634 ; nucleus ; inferred from electronic annotation	3702 ; RNA polymerase II transcription factor activity ; inferred from direct assay ; 3677 ; DNA binding ; inferred from electronic annotation
1420499_at	1	1.43023	1.61375	3.78237	6.10049	8.48541	5.71661	3.88863		NM_008102	Gch1	GTP cyclohydrolase 1	6729 ; tetrahydrobiopterin biosynthesis ; inferred from electronic annotation ; 9058 ; biosynthesis ; inferred from electronic annotation		3824 ; catalytic activity ; inferred from electronic annotation ; 3934 ; GTP cyclohydrolase I activity ; inferred from electronic annotation ; 16787 ; hydrolase activity ; inferred from electronic annotation
1438164_x_at	1	2.53283	2.64609	5.90311	6.07686	7.82454	7.25264	7.26441		BB118974	Flot2	flotillin 2	7155 ; cell adhesion ; inferred from electronic annotation	16020 ; membrane ; inferred from electronic annotation ; 16021 ; integral to membrane ; Unknown ; 16600 ; flotillin complex ; Unknown ; 45121 ; lipid raft ; inferred from direct assay ; 16021 ; integral to membrane ; inferred from electronic annotation ; 16600 ; flotillin complex ; inferred from electronic annotation	5515 ; protein binding ; inferred from electronic annotation
1434712_at	1	6.66533	4.09589	3.7419	6.06777	4.14101	3.31074	3.19804		W34859	AI452372	expressed sequence AI452372		16021 ; integral to membrane ; inferred from electronic annotation
1451755_a_at	1	1.36837	2.77667	3.78972	5.95862	4.94879	2.58646	2.67379		BC003792	Apobec1	apolipoprotein B editing complex 1	6381 ; mRNA editing ; inferred from mutant phenotype ; 6397 ; mRNA processing ; inferred from electronic annotation ; 16554 ; cytidine to uridine editing ; inferred from mutant phenotype ; 42157 ; lipoprotein metabolism ; inferred from mutant phenotype		4126 ; cytidine deaminase activity ; inferred from sequence or structural similarity ; 8270 ; zinc ion binding ; inferred from electronic annotation ; 16787 ; hydrolase activity ; inferred from electronic annotation ; 16814 ; hydrolase activity, acting on carbon-nitrogen (but not peptide) bonds, in cyclic amidines ; inferred from electronic annotation ; 46872 ; metal ion binding ; inferred from e…
1421177_at	1	3.43137	3.43424	5.24749	5.93204	3.10111	3.54549	4.07552		NM_025780	Thap2	THAP domain containing, apoptosis associated protein 2			3676 ; nucleic acid binding ; inferred from electronic annotation ; 3677 ; DNA binding ; inferred from electronic annotation ; 46872 ; metal ion binding ; inferred from electronic annotation ; 8270 ; zinc ion binding ; inferred from electronic annotation
1452231_x_at	1	0.817994	2.40573	3.5893	5.91821	2.34361	1.06182	0.88345		M74124	LOC545386	similar to Interferon-activatable protein 205 (IFI-205) (D3 protein)
1422967_a_at	1	3.49843	6.04411	6.57863	5.91284	5.97269	5.54621	4.66319		BB810450	Tfrc	transferrin receptor	6508 ; proteolysis ; inferred from electronic annotation ; 6879 ; iron ion homeostasis ; inferred from mutant phenotype ; 6897 ; endocytosis ; inferred from electronic annotation	5768 ; endosome ; inferred from direct assay ; 5768 ; endosome ; inferred from sequence or structural similarity ; 5768 ; endosome ; traceable author statement ; 5886 ; plasma membrane ; inferred from direct assay ; 5886 ; plasma membrane ; traceable author statement ; 16021 ; integral to membrane ; inferred from electronic annotation ; 48471 ; perinuclear region ; inferred from direct assay	4872 ; receptor activity ; inferred from electronic annotation ; 4998 ; transferrin receptor activity ; traceable author statement ; 5381 ; iron ion transporter activity ; traceable author statement ; 8233 ; peptidase activity ; inferred from electronic annotation
1417408_at	1	2.24456	3.26222	4.52908	5.9124	3.93408	3.57874	3.29265		BC024886	F3	coagulation factor III	7596 ; blood coagulation ; traceable author statement ; 7596 ; blood coagulation ; inferred from electronic annotation	16020 ; membrane ; inferred from electronic annotation ; 16021 ; integral to membrane ; Unknown ; 16021 ; integral to membrane ; inferred from electronic annotation	4896 ; hematopoietin/interferon-class (D200-domain) cytokine receptor activity ; inferred from electronic annotation
1451821_a_at	1	0.879315	2.57126	3.86986	5.9079	1.83275	1.36494	1.22753		U83636	Sp100	nuclear antigen Sp100		5634 ; nucleus ; inferred from electronic annotation ; 5694 ; chromosome ; inferred from electronic annotation	3677 ; DNA binding ; inferred from electronic annotation
1456769_at	1	1.96575	3.14947	4.56169	5.82147	5.75465	5.34663	3.32909		BQ266434
1418131_at	1	1.85144	2.37572	3.68489	5.80163	4.78585	5.30165	3.34795		NM_018851	Samhd1	SAM domain and HD domain, 1	6955 ; immune response ; inferred from electronic annotation ; 7165 ; signal transduction ; inferred from electronic annotation ; 6955 ; immune response ; inferred from sequence or structural similarity	5622 ; intracellular ; inferred from sequence or structural similarity	3824 ; catalytic activity ; inferred from electronic annotation ; 4114 ; 3',5'-cyclic-nucleotide phosphodiesterase activity ; inferred from electronic annotation ; 16787 ; hydrolase activity ; inferred from electronic annotation
1457823_at	1	1.7534	8.8043	8.12519	5.73954	13.5748	16.7813	7.97375		BB533736	Cyr61	cysteine rich protein 61	1558 ; regulation of cell growth ; inferred from electronic annotation ; 1569 ; patterning of blood vessels ; inferred from mutant phenotype ; 6935 ; chemotaxis ; inferred from electronic annotation ; 7155 ; cell adhesion ; inferred from electronic annotation ; 7600 ; sensory perception ; inferred from electronic annotation	5576 ; extracellular region ; inferred from electronic annotation ; 5615 ; extracellular space ; Unknown	5515 ; protein binding ; inferred from electronic annotation ; 5520 ; insulin-like growth factor binding ; inferred from electronic annotation ; 8201 ; heparin binding ; inferred from electronic annotation ; 19838 ; growth factor binding ; inferred from electronic annotation
1460603_at	1	1.20086	3.41707	5.38459	5.73404	2.54887	1.35319	0.788772		BB145092	Samd9l	sterile alpha motif domain containing 9-like
1451453_at	1	3.42497	7.3185	7.26977	5.72237	8.3385	8.90763	6.76462		BC022165	Dapk2	death-associated kinase 2	6468 ; protein amino acid phosphorylation ; Unknown ; 6915 ; apoptosis ; inferred from electronic annotation ; 6468 ; protein amino acid phosphorylation ; inferred from sequence or structural similarity ; 6917 ; induction of apoptosis ; inferred from sequence or structural similarity ; 7243 ; protein kinase cascade ; inferred from sequence or structural similarity ; 6468 ; protein amino acid phos…	5737 ; cytoplasm ; inferred from sequence or structural similarity	166 ; nucleotide binding ; inferred from electronic annotation ; 4672 ; protein kinase activity ; Unknown ; 4674 ; protein serine/threonine kinase activity ; inferred from electronic annotation ; 4713 ; protein-tyrosine kinase activity ; Unknown ; 5516 ; calmodulin binding ; inferred from electronic annotation ; 5524 ; ATP binding ; inferred from electronic annotation ; 16301 ; kinase activity ; …
1419569_a_at	1	1.58347	3.58191	4.64422	5.70371	4.4602	1.9471	1.11474		BC022751	Isg20	interferon-stimulated protein		5622 ; intracellular ; inferred from electronic annotation ; 5634 ; nucleus ; inferred from electronic annotation	3723 ; RNA binding ; inferred from electronic annotation ; 4518 ; nuclease activity ; inferred from electronic annotation ; 4527 ; exonuclease activity ; inferred from electronic annotation ; 8859 ; exoribonuclease II activity ; inferred from electronic annotation ; 16787 ; hydrolase activity ; inferred from electronic annotation ; 30145 ; manganese ion binding ; inferred from electronic annotati…
1423289_a_at	1	3.24034	3.10813	3.07185	5.67854	3.86578	3.42497	2.66174		BG069652	1810029B16Rik	RIKEN cDNA 1810029B16 gene
1434566_a_at	1	3.60123	2.19447	2.98445	5.67659	2.58747	2.27912	2.35944		BE952228	4732496O08Rik	RIKEN cDNA 4732496O08 gene
1427483_at	1	1.93842	3.07834	3.39082	5.66183	5.41483	4.15231	3.27041		BF578055	Slc25a24	solute carrier family 25 (mitochondrial carrier, phosphate carrier), member 24	6810 ; transport ; Unknown ; 6810 ; transport ; inferred from electronic annotation ; 6839 ; mitochondrial transport ; inferred from electronic annotation	5739 ; mitochondrion ; inferred from electronic annotation ; 5743 ; mitochondrial inner membrane ; Unknown ; 16020 ; membrane ; Unknown ; 16021 ; integral to membrane ; inferred from electronic annotation ; 19866 ; inner membrane ; inferred from electronic annotation ; 5743 ; mitochondrial inner membrane ; inferred from electronic annotation ; 16020 ; membrane ; inferred from electronic annotation	5488 ; binding ; Unknown ; 5509 ; calcium ion binding ; Unknown ; 5488 ; binding ; inferred from electronic annotation ; 5509 ; calcium ion binding ; inferred from electronic annotation
1447781_s_at	1	2.49167	4.26813	4.61364	5.64517	5.39028	3.7374	2.55112		AV214521	Rg9mtd2	RNA (guanine-9-) methyltransferase domain containing 2	8033 ; tRNA processing ; inferred from electronic annotation ; 6497 ; protein lipidation ; inferred from direct assay ; 6629 ; lipid metabolism ; inferred from direct assay ; 6641 ; triacylglycerol metabolism ; inferred from direct assay ; 6869 ; lipid transport ; inferred from electronic annotation		8168 ; methyltransferase activity ; inferred from electronic annotation ; 16740 ; transferase activity ; inferred from electronic annotation ; 3723 ; RNA binding ; inferred from electronic annotation ; 8175 ; tRNA methyltransferase activity ; inferred from electronic annotation ; 5319 ; lipid transporter activity ; inferred from direct assay ; 5319 ; lipid transporter activity ; inferred from ele…
1418714_at	1	2.64817	2.41247	3.60592	5.62095	3.70996	4.72267	5.39359		NM_008748	Dusp8	dual specificity phosphatase 8	6470 ; protein amino acid dephosphorylation ; inferred from electronic annotation	5634 ; nucleus ; inferred from electronic annotation	4721 ; phosphoprotein phosphatase activity ; inferred from electronic annotation ; 4725 ; protein tyrosine phosphatase activity ; inferred from electronic annotation ; 8138 ; protein tyrosine/serine/threonine phosphatase activity ; inferred from electronic annotation ; 16787 ; hydrolase activity ; inferred from electronic annotation ; 17017 ; MAP kinase phosphatase activity ; inferred from electr…
1417837_at	1	1.0788	4.25808	3.73153	5.58997	4.42462	1.57424	0.88778		NM_009434	Phlda2	pleckstrin homology-like domain, family A, member 2	9887 ; organ morphogenesis ; inferred from mutant phenotype	5737 ; cytoplasm ; traceable author statement
1438725_at	1	2.21602	2.68188	3.69731	5.58929	4.22225	3.52439	2.96932		BB212816	Thrap1	thyroid hormone receptor associated protein 1	45944 ; positive regulation of transcription from RNA polymerase II promoter ; inferred from sequence or structural similarity	119 ; mediator complex ; inferred from sequence or structural similarity	3713 ; transcription coactivator activity ; inferred from sequence or structural similarity ; 4872 ; receptor activity ; inferred from electronic annotation
1428452_at	1	2.27957	3.1173	3.19607	5.54375	4.64114	4.1273	3.24655		AK012812	2810025M15Rik	RIKEN cDNA 2810025M15 gene
1418349_at	1	1.19269	5.02819	4.1615	5.5288	7.72182	7.41276	3.43601		L07264	Hbegf	heparin-binding EGF-like growth factor	7173 ; epidermal growth factor receptor signaling pathway ; inferred from direct assay ; 8016 ; regulation of heart contraction rate ; inferred from mutant phenotype ; 16477 ; cell migration ; inferred from mutant phenotype ; 35313 ; wound healing, spreading of epidermal cells ; inferred from mutant phenotype ; 51549 ; positive regulation of keratinocyte migration ; inferred from mutant phenotype…	5615 ; extracellular space ; Unknown ; 16021 ; integral to membrane ; Unknown ; 16021 ; integral to membrane ; inferred from electronic annotation	4872 ; receptor activity ; inferred from electronic annotation ; 8083 ; growth factor activity ; inferred from electronic annotation ; 8201 ; heparin binding ; inferred from electronic annotation ; 5154 ; epidermal growth factor receptor binding ; inferred from direct assay ; 8083 ; growth factor activity ; inferred from direct assay ; 8201 ; heparin binding ; inferred from direct assay
1426465_at	1	1.93904	2.96633	4.24065	5.52771	5.65975	4.86359	3.43002		BG066219	Dlgap4	discs, large homolog-associated protein 4 (Drosophila)	7267 ; cell-cell signaling ; inferred from electronic annotation	45202 ; synapse ; inferred from direct assay
1455980_a_at	1	4.80387	7.08449	5.21203	5.52093	3.79325	2.31819	4.31854		BB770972	Gas2l3	PREDICTED: similar to growth arrest-specific 2 like 3 [Mus musculus], mRNA sequence	7050 ; cell cycle arrest ; inferred from electronic annotation
1454701_at	1	3.06642	2.30208	4.38632	5.51145	3.13135	3.2591	2.73094		AI450962	4930503L19Rik	RIKEN cDNA 4930503L19 gene
1422836_at	1	2.50727	2.53302	4.68018	5.51145	5.50576	4.05495	4.67282		NM_134163	Mbnl3	muscleblind-like 3 (Drosophila)	7275 ; development ; inferred from electronic annotation ; 45662 ; negative regulation of myoblast differentiation ; inferred from direct assay	5634 ; nucleus ; inferred from electronic annotation	3676 ; nucleic acid binding ; inferred from electronic annotation ; 46872 ; metal ion binding ; inferred from electronic annotation ; 8270 ; zinc ion binding ; inferred from electronic annotation
1434177_at	1	3.42177	3.6147	4.5429	5.49238	5.85416	3.72502	2.129		AI551117	Ece1	endothelin converting enzyme 1	16486 ; peptide hormone processing ; inferred from sequence or structural similarity ; 6508 ; proteolysis ; inferred from electronic annotation	5794 ; Golgi apparatus ; inferred from sequence or structural similarity ; 9986 ; cell surface ; inferred from sequence or structural similarity ; 16020 ; membrane ; inferred from electronic annotation	8233 ; peptidase activity ; inferred from electronic annotation ; 8237 ; metallopeptidase activity ; inferred from electronic annotation ; 16511 ; endothelin-converting enzyme activity ; inferred from sequence or structural similarity ; 16787 ; hydrolase activity ; inferred from electronic annotation ; 4245 ; neprilysin activity ; inferred from electronic annotation ; 8270 ; zinc ion binding ; in…
1434380_at	1	0.78037	2.07001	3.9124	5.46427	1.71266	1.34366	0.554831		BM241271	9830147J24Rik	RIKEN cDNA 9830147J24 gene (9830147J24Rik), mRNA	6955 ; immune response ; Unknown ; 6955 ; immune response ; inferred from electronic annotation		3924 ; GTPase activity ; Unknown ; 5525 ; GTP binding ; Unknown ; 3924 ; GTPase activity ; inferred from electronic annotation ; 5525 ; GTP binding ; inferred from electronic annotation
1448690_at	1	1.80958	3.05533	4.13668	5.45052	5.59636	5.29488	4.01076		NM_008430	Kcnk1	potassium channel, subfamily K, member 1	6810 ; transport ; inferred from electronic annotation ; 6811 ; ion transport ; inferred from electronic annotation ; 6813 ; potassium ion transport ; Unknown ; 6813 ; potassium ion transport ; inferred from electronic annotation	5768 ; endosome ; inferred from direct assay ; 16020 ; membrane ; inferred from electronic annotation ; 16021 ; integral to membrane ; Unknown ; 16021 ; integral to membrane ; inferred from electronic annotation	5216 ; ion channel activity ; inferred from electronic annotation ; 5244 ; voltage-gated ion channel activity ; inferred from electronic annotation ; 5267 ; potassium channel activity ; inferred from direct assay ; 5267 ; potassium channel activity ; inferred from electronic annotation ; 5515 ; protein binding ; inferred from physical interaction ; 30955 ; potassium ion binding ; inferred from el…
1422782_s_at	1	1.57784	2.48373	4.82101	5.44136	4.00034	3.04278	2.11207		NM_126166	Tlr3	toll-like receptor 3	6952 ; defense response ; inferred from mutant phenotype ; 6954 ; inflammatory response ; inferred from electronic annotation ; 6955 ; immune response ; inferred from electronic annotation ; 6972 ; hyperosmotic response ; Unknown ; 7250 ; activation of NF-kappaB-inducing kinase ; Unknown ; 9597 ; detection of virus ; Unknown ; 9615 ; response to virus ; inferred from mutant phenotype ; 45359 ; po…	16020 ; membrane ; inferred from electronic annotation ; 16021 ; integral to membrane ; Unknown ; 16020 ; membrane ; inferred from sequence or structural similarity ; 16021 ; integral to membrane ; inferred from electronic annotation	3725 ; double-stranded RNA binding ; Unknown ; 4872 ; receptor activity ; inferred from electronic annotation ; 4888 ; transmembrane receptor activity ; inferred from electronic annotation ; 3725 ; double-stranded RNA binding ; inferred from sequence or structural similarity ; 4888 ; transmembrane receptor activity ; inferred from sequence or structural similarity
1441971_at	1	1.75711	3.85232	4.99962	5.40805	5.10234	4.13156	3.08834		AW543723		Transcribed locus
1460353_at	1	2.66357	3.34368	2.86951	5.40739	3.12451	3.73685	2.72197		BC021337	Tmem48	transmembrane protein 48		16021 ; integral to membrane ; Unknown ; 16021 ; integral to membrane ; inferred from electronic annotation
1455032_at	1	4.07952	3.98347	4.54491	5.34755	5.55275	6.2904	4.31599		BQ176303	9630037P07Rik	RIKEN cDNA 9630037P07 gene
1448171_at	1	2.96932	4.74826	3.3367	5.31168	4.46798	3.11738	2.29029		AA414485	Siah2	seven in absentia 2	6511 ; ubiquitin-dependent protein catabolism ; Unknown ; 6512 ; ubiquitin cycle ; inferred from electronic annotation ; 6915 ; apoptosis ; inferred from electronic annotation ; 7049 ; cell cycle ; inferred from electronic annotation ; 7275 ; development ; Unknown ; 16567 ; protein ubiquitination ; inferred from electronic annotation ; 6511 ; ubiquitin-dependent protein catabolism ; inferred from…	151 ; ubiquitin ligase complex ; inferred from electronic annotation ; 5634 ; nucleus ; Unknown ; 5634 ; nucleus ; inferred from electronic annotation	4842 ; ubiquitin-protein ligase activity ; traceable author statement ; 8270 ; zinc ion binding ; inferred from electronic annotation ; 16874 ; ligase activity ; inferred from electronic annotation ; 46872 ; metal ion binding ; inferred from electronic annotation ; 4842 ; ubiquitin-protein ligase activity ; inferred from electronic annotation
1420650_at	1	3.67856	2.85012	3.35824	5.29748	4.70762	4.3381	3.75479		NM_007496	Atbf1	AT motif binding factor 1	6350 ; transcription ; inferred from electronic annotation ; 6355 ; regulation of transcription, DNA-dependent ; inferred from electronic annotation ; 45449 ; regulation of transcription ; inferred from electronic annotation ; 30182 ; neuron differentiation ; traceable author statement ; 6355 ; regulation of transcription, DNA-dependent ; non-traceable author statement	5634 ; nucleus ; inferred from electronic annotation ; 5739 ; mitochondrion ; inferred from direct assay ; 5634 ; nucleus ; non-traceable author statement	3676 ; nucleic acid binding ; inferred from electronic annotation ; 3677 ; DNA binding ; inferred from electronic annotation ; 3700 ; transcription factor activity ; inferred from electronic annotation ; 8270 ; zinc ion binding ; inferred from electronic annotation ; 46872 ; metal ion binding ; inferred from electronic annotation ; 3700 ; transcription factor activity ; traceable author statement
1452985_at	1	2.63261	5.09082	3.18667	5.27359	3.40852	3.21055	3.21876		BF466442	Uaca	uveal autoantigen with coiled-coil domains and ankyrin repeats	8630 ; DNA damage response, signal transduction resulting in induction of apoptosis ; inferred from mutant phenotype ; 8631 ; induction of apoptosis by oxidative stress ; inferred from mutant phenotype ; 9411 ; response to UV ; inferred from mutant phenotype ; 42307 ; positive regulation of protein import into nucleus ; inferred from mutant phenotype ; 42347 ; negative regulation of NF-kappaB imp…	5624 ; membrane fraction ; inferred from direct assay ; 5625 ; soluble fraction ; inferred from direct assay ; 5634 ; nucleus ; inferred from direct assay ; 5635 ; nuclear membrane ; inferred from direct assay ; 5737 ; cytoplasm ; inferred from direct assay ; 5829 ; cytosol ; inferred from direct assay ; 43293 ; apoptosome ; inferred from direct assay ; 48471 ; perinuclear region ; inferred from …	5515 ; protein binding ; inferred from physical interaction
1449244_at	1	1.17761	1.53149	4.14406	5.24015	9.07882	13.5797	13.822		BC022107	Cdh2	cadherin 2	7155 ; cell adhesion ; inferred from direct assay ; 7156 ; homophilic cell adhesion ; inferred from direct assay ; 16339 ; calcium-dependent cell-cell adhesion ; inferred from direct assay ; 16477 ; cell migration ; inferred from direct assay ; 48514 ; blood vessel morphogenesis ; inferred from mutant phenotype ; 7155 ; cell adhesion ; inferred from electronic annotation ; 7156 ; homophilic cell …	5615 ; extracellular space ; Unknown ; 5912 ; adherens junction ; inferred from direct assay ; 16020 ; membrane ; inferred from electronic annotation ; 16021 ; integral to membrane ; Unknown ; 30027 ; lamellipodium ; inferred from direct assay ; 45202 ; synapse ; inferred from direct assay ; 16021 ; integral to membrane ; inferred from electronic annotation	5509 ; calcium ion binding ; inferred from electronic annotation ; 5515 ; protein binding ; inferred from physical interaction ; 5515 ; protein binding ; inferred from electronic annotation
1435455_at	1	2.17147	2.81478	3.21845	5.2377	2.53688	2.85208	2.52023		BQ031259	C79267	expressed sequence C79267
1429111_at	1	3.17288	1.41497	2.39077	5.21185	2.29561	2.01958	1.66502		AV270892	Tln2	talin 2	7155 ; cell adhesion ; inferred from sequence or structural similarity	5856 ; cytoskeleton ; Unknown ; 5856 ; cytoskeleton ; inferred from electronic annotation ; 15629 ; actin cytoskeleton ; inferred from sequence or structural similarity ; 45202 ; synapse ; inferred from sequence or structural similarity	3779 ; actin binding ; inferred from electronic annotation ; 5198 ; structural molecule activity ; inferred from electronic annotation ; 5488 ; binding ; inferred from electronic annotation ; 3779 ; actin binding ; inferred from sequence or structural similarity ; 5198 ; structural molecule activity ; inferred from sequence or structural similarity ; 5515 ; protein binding ; inferred from sequenc…
1452348_s_at	1	0.795719	2.40425	3.2228	5.19733	2.21118	1.21823	0.822831		AI481797	Ifi204 ; Ifi205 ; Mnda ; LOC545386	interferon activated gene 204 ; interferon activated gene 205 ; myeloid cell nuclear differentiation antigen ; similar to Interferon-activatable protein 205 (IFI-205) (D3 protein)	6350 ; transcription ; inferred from electronic annotation ; 6355 ; regulation of transcription, DNA-dependent ; inferred from electronic annotation ; 6357 ; regulation of transcription from RNA polymerase II promoter ; inferred from direct assay ; 6955 ; immune response ; inferred from electronic annotation ; 42771 ; DNA damage response, signal transduction by p53 class mediator resulting in ind…	5634 ; nucleus ; inferred from electronic annotation ; 5654 ; nucleoplasm ; inferred from sequence or structural similarity ; 5730 ; nucleolus ; inferred from sequence or structural similarity	3712 ; transcription cofactor activity ; inferred from genetic interaction ; 5515 ; protein binding ; inferred from physical interaction ; 5515 ; protein binding ; inferred from sequence or structural similarity
1428882_at	1	2.18575	2.50013	2.51887	5.17288	6.25542	4.41269	2.59543		AK010881	2510001I10Rik	RIKEN cDNA 2510001I10 gene	6810 ; transport ; inferred from electronic annotation
1426503_a_at	1	2.89784	3.8544	2.62783	5.17021	3.44979	3.35536	2.6671		BI871826	Rnf121	ring finger protein 121	6512 ; ubiquitin cycle ; inferred from electronic annotation ; 16567 ; protein ubiquitination ; inferred from electronic annotation	151 ; ubiquitin ligase complex ; inferred from electronic annotation	46872 ; metal ion binding ; inferred from electronic annotation ; 4842 ; ubiquitin-protein ligase activity ; inferred from electronic annotation ; 8270 ; zinc ion binding ; inferred from electronic annotation
1419043_a_at	1	0.68545	1.09891	1.38025	5.16945	0.906844	0.912564	0.964868		BM239828	Iigp1	interferon inducible GTPase 1	19221 ; cytokine and chemokine mediated signaling pathway ; traceable author statement		3924 ; GTPase activity ; inferred from direct assay ; 3924 ; GTPase activity ; inferred from sequence or structural similarity ; 5525 ; GTP binding ; inferred from direct assay ; 19003 ; GDP binding ; inferred from direct assay ; 42802 ; protein self binding ; inferred from direct assay
1418226_at	1	3.33023	3.45556	4.39603	5.1512	4.10879	4.77435	3.96805		BB830976	Orc2l	origin recognition complex, subunit 2-like (S. cerevisiae)	6260 ; DNA replication ; inferred from electronic annotation	808 ; origin recognition complex ; inferred from electronic annotation ; 939 ; inner kinetochore of condensed chromosome ; inferred from direct assay ; 5634 ; nucleus ; inferred from electronic annotation ; 5664 ; nuclear origin of replication recognition complex ; inferred from direct assay	3688 ; DNA replication origin binding ; inferred from direct assay
1422781_at	1	1.67975	2.13078	4.20682	5.15019	3.75765	2.77858	2.05063		NM_126166	Tlr3	toll-like receptor 3	6952 ; defense response ; inferred from mutant phenotype ; 6954 ; inflammatory response ; inferred from electronic annotation ; 6955 ; immune response ; inferred from electronic annotation ; 6972 ; hyperosmotic response ; Unknown ; 7250 ; activation of NF-kappaB-inducing kinase ; Unknown ; 9597 ; detection of virus ; Unknown ; 9615 ; response to virus ; inferred from mutant phenotype ; 45359 ; po…	16020 ; membrane ; inferred from electronic annotation ; 16021 ; integral to membrane ; Unknown ; 16020 ; membrane ; inferred from sequence or structural similarity ; 16021 ; integral to membrane ; inferred from electronic annotation	3725 ; double-stranded RNA binding ; Unknown ; 4872 ; receptor activity ; inferred from electronic annotation ; 4888 ; transmembrane receptor activity ; inferred from electronic annotation ; 3725 ; double-stranded RNA binding ; inferred from sequence or structural similarity ; 4888 ; transmembrane receptor activity ; inferred from sequence or structural similarity
1418825_at	1	1.12569	2.84173	4.3213	5.14715	2.70019	1.5785	0.768992		NM_008326	Irgm	immunity-related GTPase family, M	6952 ; defense response ; inferred from mutant phenotype	5783 ; endoplasmic reticulum ; traceable author statement
1450034_at	1	1.94892	2.75215	3.5066	5.11363	1.36565	0.575909	0.262875		AW214029	Stat1	signal transducer and activator of transcription 1	6350 ; transcription ; inferred from mutant phenotype ; 6355 ; regulation of transcription, DNA-dependent ; inferred from electronic annotation ; 7165 ; signal transduction ; inferred from electronic annotation ; 7242 ; intracellular signaling cascade ; inferred from electronic annotation ; 6350 ; transcription ; inferred from electronic annotation	5634 ; nucleus ; inferred from direct assay ; 5737 ; cytoplasm ; inferred from direct assay ; 5634 ; nucleus ; inferred from electronic annotation	3677 ; DNA binding ; inferred from electronic annotation ; 3700 ; transcription factor activity ; inferred from mutant phenotype ; 4871 ; signal transducer activity ; inferred from electronic annotation ; 5509 ; calcium ion binding ; inferred from electronic annotation ; 5515 ; protein binding ; inferred from physical interaction ; 3700 ; transcription factor activity ; inferred from electronic a…
1460642_at	1	2.83372	2.7533	3.27909	5.08632	5.18026	4.47666	3.56514		NM_009423	Traf4	Tnf receptor associated factor 4	6915 ; apoptosis ; inferred from electronic annotation ; 7275 ; development ; inferred from electronic annotation ; 7585 ; respiratory gaseous exchange ; inferred from mutant phenotype ; 16567 ; protein ubiquitination ; inferred from electronic annotation ; 30323 ; respiratory tube development ; inferred from mutant phenotype ; 7165 ; signal transduction ; inferred from electronic annotation ; 42…	151 ; ubiquitin ligase complex ; inferred from electronic annotation ; 5634 ; nucleus ; inferred from electronic annotation	4842 ; ubiquitin-protein ligase activity ; inferred from electronic annotation ; 4872 ; receptor activity ; inferred from electronic annotation ; 8270 ; zinc ion binding ; inferred from electronic annotation ; 46872 ; metal ion binding ; inferred from electronic annotation
1448571_a_at	1	1.87469	3.20102	4.00181	5.0857	4.99005	3.5776	2.86261		BG228815	Gmfb	glia maturation factor, beta		5622 ; intracellular ; Unknown ; 5622 ; intracellular ; inferred from electronic annotation	3779 ; actin binding ; Unknown ; 8083 ; growth factor activity ; inferred from electronic annotation ; 3779 ; actin binding ; inferred from electronic annotation
1449893_a_at	1	1.91457	2.58798	2.83003	5.08507	6.95962	7.54613	8.64402		NM_008377	Lrig1	leucine-rich repeats and immunoglobulin-like domains 1		5615 ; extracellular space ; Unknown ; 16021 ; integral to membrane ; Unknown ; 16021 ; integral to membrane ; inferred from electronic annotation
1458373_at	1	3.14638	3.22731	3.22145	5.07434	2.84131	3.67874	3.75156		BM218112	5830483C08Rik	RIKEN cDNA 5830483C08 gene	6281 ; DNA repair ; Unknown ; 6281 ; DNA repair ; inferred from electronic annotation		3677 ; DNA binding ; Unknown ; 4518 ; nuclease activity ; Unknown ; 4527 ; exonuclease activity ; inferred from electronic annotation ; 3677 ; DNA binding ; inferred from electronic annotation ; 4518 ; nuclease activity ; inferred from electronic annotation
1455658_at	1	2.17793	3.16654	3.34408	5.06264	4.05127	3.91105	2.85987		BI080272	Cggbp1	CGG triplet repeat binding protein 1		5634 ; nucleus ; inferred from sequence or structural similarity	3690 ; double-stranded DNA binding ; inferred from sequence or structural similarity
1440527_at	1	2.96116	2.80877	4.12426	5.05891	5.9962	4.88574	3.88949		BI440542		Transcribed locus
1424303_at	1	3.08258	3.93157	4.06802	5.04662	3.97243	2.61951	2.71723		BC013499	AV216087	expressed sequence AV216087	7242 ; intracellular signaling cascade ; inferred from electronic annotation		3677 ; DNA binding ; inferred from electronic annotation
1448389_at	1	1.11696	1.57479	1.75073	5.03388	2.27733	1.99577	1.61752		AV095579	Wdr5	WD repeat domain 5	1501 ; skeletal development ; inferred from direct assay ; 7186 ; G-protein coupled receptor protein signaling pathway ; inferred from electronic annotation	5622 ; intracellular ; inferred from direct assay ; 5834 ; heterotrimeric G-protein complex ; inferred from electronic annotation	4871 ; signal transducer activity ; inferred from electronic annotation
1452362_at	1	2.07321	2.51862	3.18479	5.0293	4.10344	3.10492	2.62093		BB834440	Trim16	tripartite motif protein 16		5622 ; intracellular ; Unknown ; 5737 ; cytoplasm ; inferred from direct assay ; 5622 ; intracellular ; inferred from electronic annotation	8270 ; zinc ion binding ; Unknown ; 46872 ; metal ion binding ; inferred from electronic annotation ; 8270 ; zinc ion binding ; inferred from electronic annotation
1427699_a_at	1	1.97368	2.61315	2.29711	5.023	4.10113	2.8003	2.02048		L08663	Ptpn11	protein tyrosine phosphatase, non-receptor type 11	77 ; DNA damage checkpoint ; inferred from mutant phenotype ; 187 ; activation of MAPK activity ; inferred from mutant phenotype ; 6470 ; protein amino acid dephosphorylation ; inferred from electronic annotation ; 7165 ; signal transduction ; Unknown ; 7242 ; intracellular signaling cascade ; inferred from electronic annotation ; 7409 ; axonogenesis ; inferred from mutant phenotype ; 46825 ; reg…	1725 ; stress fiber ; inferred from sequence or structural similarity ; 5624 ; membrane fraction ; inferred from sequence or structural similarity ; 30054 ; cell junction ; inferred from sequence or structural similarity	4721 ; phosphoprotein phosphatase activity ; inferred from mutant phenotype ; 4725 ; protein tyrosine phosphatase activity ; inferred from electronic annotation ; 4726 ; non-membrane spanning protein tyrosine phosphatase activity ; Unknown ; 4872 ; receptor activity ; inferred from electronic annotation ; 5515 ; protein binding ; inferred from physical interaction ; 5515 ; protein binding ; infer…
1417254_at	1	3.23223	2.65573	3.29929	5.01782	3.13342	3.31464	2.46864		NM_021343	Spata5	spermatogenesis associated 5			166 ; nucleotide binding ; Unknown ; 5524 ; ATP binding ; inferred from electronic annotation ; 166 ; nucleotide binding ; inferred from electronic annotation ; 17111 ; nucleoside-triphosphatase activity ; inferred from electronic annotation
1448140_at	1	2.42716	2.51986	1.84758	4.99495	3.40066	2.13466	1.8523		NM_134141	Ciapin1	cytokine induced apoptosis inhibitor 1	6915 ; apoptosis ; inferred from electronic annotation ; 6916 ; anti-apoptosis ; inferred from mutant phenotype ; 30097 ; hemopoiesis ; inferred from mutant phenotype	5737 ; cytoplasm ; inferred from direct assay	8168 ; methyltransferase activity ; inferred from electronic annotation ; 16740 ; transferase activity ; inferred from electronic annotation
1435460_at	1	0.857981	5.95628	4.40749	4.9898	7.21196	6.51527	3.49088		BB363188	Prkg2	protein kinase, cGMP-dependent, type II	6468 ; protein amino acid phosphorylation ; inferred from electronic annotation	5952 ; cAMP-dependent protein kinase complex ; Unknown ; 5952 ; cAMP-dependent protein kinase complex ; inferred from electronic annotation	166 ; nucleotide binding ; inferred from electronic annotation ; 4672 ; protein kinase activity ; inferred from electronic annotation ; 4674 ; protein serine/threonine kinase activity ; inferred from electronic annotation ; 4692 ; cGMP-dependent protein kinase activity ; inferred from electronic annotation ; 4713 ; protein-tyrosine kinase activity ; Unknown ; 5524 ; ATP binding ; inferred from el…
1416076_at	1	3.0269	4.47798	3.32443	4.95462	4.0327	3.73868	3.49791		NM_007629	Ccnb1-rs1 ; Ccnb1 ; LOC434175 ; Ccnb1-rs5	cyclin B1, related sequence 1 ; cyclin B1 ; similar to G2/mitotic-specific cyclin B1 ; cyclin B1, related sequence 5	74 ; regulation of progression through cell cycle ; Unknown ; 910 ; cytokinesis ; Unknown ; 6605 ; protein targeting ; Unknown ; 7049 ; cell cycle ; Unknown ; 7067 ; mitosis ; Unknown ; 6468 ; protein amino acid phosphorylation ; inferred from direct assay ; 51301 ; cell division ; inferred from electronic annotation ; 74 ; regulation of progression through cell cycle ; inferred from electronic a…	5634 ; nucleus ; Unknown ; 5634 ; nucleus ; inferred from direct assay ; 5634 ; nucleus ; inferred from electronic annotation	16538 ; cyclin-dependent protein kinase regulator activity ; Unknown ; 5515 ; protein binding ; inferred from physical interaction ; 16301 ; kinase activity ; inferred from direct assay
1448775_at	1	1.10625	2.48336	3.35816	4.95414	1.80954	0.726234	0.925522		NM_008328	LOC547362	similar to interferon-inducible protein 203
1416406_at	1	2.16827	2.89557	2.61123	4.94879	6.64848	3.73978	2.67248		AI323543	Pea15	phosphoprotein enriched in astrocytes 15	6810 ; transport ; inferred from electronic annotation ; 6915 ; apoptosis ; Unknown ; 7242 ; intracellular signaling cascade ; traceable author statement ; 42981 ; regulation of apoptosis ; Unknown ; 46325 ; negative regulation of glucose import ; inferred from sequence or structural similarity ; 6915 ; apoptosis ; inferred from direct assay ; 42981 ; regulation of apoptosis ; inferred from direc…	5624 ; membrane fraction ; traceable author statement ; 5829 ; cytosol ; inferred from electronic annotation ; 5875 ; microtubule associated complex ; non-traceable author statement	5080 ; protein kinase C binding ; traceable author statement ; 5351 ; sugar porter activity ; inferred from electronic annotation ; 5515 ; protein binding ; inferred from electronic annotation ; 5515 ; protein binding ; inferred from sequence or structural similarity
1421851_at	1	0.99378	2.37205	2.40384	4.94502	4.46381	3.4655	2.37835		BB731480	Mtap1b	microtubule-associated protein 1 B	1578 ; microtubule bundle formation ; inferred from mutant phenotype ; 7017 ; microtubule-based process ; inferred from electronic annotation ; 7017 ; microtubule-based process ; traceable author statement ; 16358 ; dendrite morphogenesis ; inferred from mutant phenotype	5874 ; microtubule ; inferred from electronic annotation ; 5875 ; microtubule associated complex ; inferred from electronic annotation ; 5875 ; microtubule associated complex ; traceable author statement	5519 ; cytoskeletal regulatory protein binding ; inferred from electronic annotation ; 5519 ; cytoskeletal regulatory protein binding ; traceable author statement
1424982_a_at	1	2.56545	2.83309	4.81261	4.94247	4.11839	3.88472	2.85685		BB137173	2700078E11Rik	RIKEN cDNA 2700078E11 gene	7049 ; cell cycle ; inferred from electronic annotation		3677 ; DNA binding ; inferred from electronic annotation
1449198_a_at	1	2.0054	3.09784	4.05605	4.94065	6.67418	7.36322	8.36723		BB829192	St3gal5	ST3 beta-galactoside alpha-2,3-sialyltransferase 5	6486 ; protein amino acid glycosylation ; inferred from electronic annotation ; 1574 ; ganglioside biosynthesis ; inferred from sequence or structural similarity	5794 ; Golgi apparatus ; inferred from electronic annotation ; 5795 ; Golgi stack ; inferred from electronic annotation ; 16020 ; membrane ; inferred from electronic annotation ; 16021 ; integral to membrane ; Unknown ; 139 ; Golgi membrane ; inferred from sequence or structural similarity ; 16021 ; integral to membrane ; inferred from electronic annotation ; 30173 ; integral to Golgi membrane ; …	8373 ; sialyltransferase activity ; inferred from electronic annotation ; 16740 ; transferase activity ; inferred from electronic annotation ; 16757 ; transferase activity, transferring glycosyl groups ; inferred from electronic annotation ; 47291 ; lactosylceramide alpha-2,3-sialyltransferase activity ; inferred from electronic annotation ; 47291 ; lactosylceramide alpha-2,3-sialyltransferase ac…
1426747_at	1	2.73726	3.22842	2.87897	4.92744	2.70311	2.18661	1.71153		AI552141	Abcf3	ATP-binding cassette, sub-family F (GCN20), member 3		16020 ; membrane ; Unknown	166 ; nucleotide binding ; Unknown ; 5524 ; ATP binding ; inferred from electronic annotation ; 166 ; nucleotide binding ; inferred from electronic annotation ; 16887 ; ATPase activity ; inferred from electronic annotation ; 17111 ; nucleoside-triphosphatase activity ; inferred from electronic annotation
1452454_at	1	1.67493	3.02676	2.89052	4.91487	3.70923	2.94145	2.43205		BB660702	Sdad1	SDA1 domain containing 1
1450886_at	1	3.52915	3.84627	2.87939	4.89066	2.82177	3.35989	3.11019		BE457839	Gsg2	germ cell-specific gene 2	6468 ; protein amino acid phosphorylation ; Unknown ; 7049 ; cell cycle ; inferred from direct assay ; 7229 ; integrin-mediated signaling pathway ; inferred from electronic annotation ; 74 ; regulation of progression through cell cycle ; inferred from mutant phenotype ; 6468 ; protein amino acid phosphorylation ; inferred from direct assay ; 7243 ; protein kinase cascade ; inferred from direct as…	5634 ; nucleus ; inferred from direct assay ; 5634 ; nucleus ; inferred from expression pattern ; 5634 ; nucleus ; inferred from electronic annotation	166 ; nucleotide binding ; inferred from electronic annotation ; 287 ; magnesium ion binding ; inferred from electronic annotation ; 4672 ; protein kinase activity ; Unknown ; 4674 ; protein serine/threonine kinase activity ; inferred from direct assay ; 5524 ; ATP binding ; inferred from electronic annotation ; 16301 ; kinase activity ; inferred from electronic annotation ; 16740 ; transferase a…
1424140_at	1	2.83239	5.60537	4.58708	4.88214	4.63328	2.82295	2.39229		BC027438	Gale	galactose-4-epimerase, UDP	5975 ; carbohydrate metabolism ; inferred from electronic annotation ; 6012 ; galactose metabolism ; Unknown ; 9225 ; nucleotide-sugar metabolism ; Unknown ; 6012 ; galactose metabolism ; inferred from electronic annotation ; 9225 ; nucleotide-sugar metabolism ; inferred from electronic annotation		3824 ; catalytic activity ; Unknown ; 3978 ; UDP-glucose 4-epimerase activity ; inferred from direct assay ; 3978 ; UDP-glucose 4-epimerase activity ; Unknown ; 16853 ; isomerase activity ; Unknown ; 16857 ; racemase and epimerase activity, acting on carbohydrates and derivatives ; inferred from electronic annotation ; 51287 ; NAD binding ; inferred from electronic annotation ; 3824 ; catalytic a…
1454889_x_at	1	1.12425	2.89613	4.05555	4.86323	5.97137	7.18862	4.09157		BB711990	Tmcc3	transmembrane and coiled coil domains 3		16021 ; integral to membrane ; inferred from electronic annotation
1434181_at	1	1.53111	2.04454	2.36989	4.86013	4.58044	4.16989	3.42522		BG070082	Plekhc1	pleckstrin homology domain containing, family C (with FERM domain) member 1	7155 ; cell adhesion ; inferred from electronic annotation ; 8360 ; regulation of cell shape ; inferred from electronic annotation	5856 ; cytoskeleton ; inferred from electronic annotation	5488 ; binding ; inferred from electronic annotation ; 5515 ; protein binding ; inferred from electronic annotation
1423680_at	1	2.56627	3.81906	4.27548	4.84749	5.91226	4.62464	3.7631		BC026831	Fads1	fatty acid desaturase 1	6636 ; fatty acid desaturation ; inferred from sequence or structural similarity ; 42759 ; long-chain fatty acid biosynthesis ; inferred from sequence or structural similarity ; 6633 ; fatty acid biosynthesis ; inferred from electronic annotation ; 6636 ; fatty acid desaturation ; inferred from electronic annotation	16020 ; membrane ; inferred from electronic annotation	16213 ; linoleoyl-CoA desaturase activity ; inferred from sequence or structural similarity ; 16491 ; oxidoreductase activity ; inferred from electronic annotation ; 5506 ; iron ion binding ; inferred from electronic annotation ; 16717 ; oxidoreductase activity, acting on paired donors, with oxidation of a pair of donors resulting in the reduction of molecular oxygen to two molecules of water ; i…
1417094_at	1	1.65513	3.42918	3.34457	4.83488	4.19599	3.80193	2.71622		NM_133348	Acot7	acyl-CoA thioesterase 7	6631 ; fatty acid metabolism ; Unknown ; 9062 ; fatty acid catabolism ; inferred from direct assay	5829 ; cytosol ; inferred from direct assay	3824 ; catalytic activity ; inferred from electronic annotation ; 4759 ; serine esterase activity ; Unknown ; 16289 ; CoA hydrolase activity ; Unknown ; 16290 ; palmitoyl-CoA hydrolase activity ; inferred from direct assay ; 16290 ; palmitoyl-CoA hydrolase activity ; Unknown ; 16787 ; hydrolase activity ; inferred from electronic annotation ; 4759 ; serine esterase activity ; inferred from electr…
1416382_at	1	1.44385	3.42514	3.96726	4.83405	5.72856	5.50765	4.66056		NM_009982	Ctsc	cathepsin C	6508 ; proteolysis ; inferred from electronic annotation	5615 ; extracellular space ; Unknown ; 5764 ; lysosome ; inferred from electronic annotation	4197 ; cysteine-type endopeptidase activity ; inferred from electronic annotation ; 4214 ; dipeptidyl-peptidase I activity ; inferred from electronic annotation ; 8233 ; peptidase activity ; inferred from electronic annotation ; 8234 ; cysteine-type peptidase activity ; inferred from electronic annotation ; 16787 ; hydrolase activity ; inferred from electronic annotation
1438168_x_at	1	2.40904	4.24993	4.50678	4.83334	4.09157	3.57584	3.71661		AV214253	Ddx39	DEAD (Asp-Glu-Ala-Asp) box polypeptide 39	398 ; nuclear mRNA splicing, via spliceosome ; inferred from electronic annotation ; 6397 ; mRNA processing ; inferred from electronic annotation	5634 ; nucleus ; inferred from electronic annotation	166 ; nucleotide binding ; inferred from electronic annotation ; 3676 ; nucleic acid binding ; Unknown ; 4386 ; helicase activity ; Unknown ; 5524 ; ATP binding ; Unknown ; 8026 ; ATP-dependent helicase activity ; Unknown ; 16787 ; hydrolase activity ; inferred from electronic annotation ; 3676 ; nucleic acid binding ; inferred from electronic annotation ; 4386 ; helicase activity ; inferred from…
1416376_at	1	2.66435	4.78315	3.34097	4.83251	3.79717	3.19027	2.52457		NM_133706	1810014L12Rik	RIKEN cDNA 1810014L12 gene		5615 ; extracellular space ; Unknown ; 16021 ; integral to membrane ; Unknown
1454995_at	1	0.942244	3.0472	3.66755	4.83085	13.4662	18.0008	12.3002		AW556888	Ddah1	dimethylarginine dimethylaminohydrolase 1	6809 ; nitric oxide biosynthesis ; inferred from sequence or structural similarity ; 17014 ; protein amino acid nitrosylation ; inferred from sequence or structural similarity ; 6412 ; protein biosynthesis ; inferred from electronic annotation	5622 ; intracellular ; inferred from electronic annotation ; 5840 ; ribosome ; inferred from electronic annotation ; 30529 ; ribonucleoprotein complex ; inferred from electronic annotation	8270 ; zinc ion binding ; inferred from sequence or structural similarity ; 16403 ; dimethylargininase activity ; inferred from sequence or structural similarity ; 16787 ; hydrolase activity ; inferred from electronic annotation ; 46872 ; metal ion binding ; inferred from electronic annotation ; 8270 ; zinc ion binding ; inferred from electronic annotation ; 16403 ; dimethylargininase activity ; …
1443858_at	1	1.26636	2.34419	2.68353	4.82255	2.50062	1.35339	0.832446		BI653857		16 days neonate thymus cDNA, RIKEN full-length enriched library, clone:A130050C20 product:hypothetical Butyrophylin-like/SPla/RYanodine receptor SPRY/B302, (SPRY)-like containing protein, full insert sequence			4872 ; receptor activity ; inferred from electronic annotation
1417168_a_at	1	3.27451	2.39153	2.55865	4.8145	2.56079	1.70222	2.65925		AI553394	Usp2	ubiquitin specific peptidase 2	6511 ; ubiquitin-dependent protein catabolism ; inferred from electronic annotation ; 6512 ; ubiquitin cycle ; inferred from electronic annotation		4197 ; cysteine-type endopeptidase activity ; inferred from electronic annotation ; 4221 ; ubiquitin thiolesterase activity ; inferred from electronic annotation ; 8233 ; peptidase activity ; inferred from electronic annotation ; 8234 ; cysteine-type peptidase activity ; inferred from electronic annotation ; 16787 ; hydrolase activity ; inferred from electronic annotation
1424322_at	1	2.11057	4.58291	3.38682	4.80859	6.07537	3.78776	2.80112		AB072498	Apex2	apurinic/apyrimidinic endonuclease 2	6281 ; DNA repair ; Unknown ; 6974 ; response to DNA damage stimulus ; inferred from electronic annotation ; 6281 ; DNA repair ; inferred from electronic annotation	5634 ; nucleus ; inferred from direct assay ; 5743 ; mitochondrial inner membrane ; inferred from direct assay ; 5634 ; nucleus ; inferred from electronic annotation	3906 ; DNA-(apurinic or apyrimidinic site) lyase activity ; inferred from electronic annotation ; 4518 ; nuclease activity ; inferred from electronic annotation ; 4519 ; endonuclease activity ; Unknown ; 8270 ; zinc ion binding ; inferred from electronic annotation ; 16829 ; lyase activity ; inferred from electronic annotation ; 4519 ; endonuclease activity ; inferred from electronic annotation
1421498_a_at	1	1.15014	2.08189	2.62531	4.80186	2.7655	2.65703	2.91204		NM_023450	2010204K13Rik	RIKEN cDNA 2010204K13 gene		16021 ; integral to membrane ; Unknown
1429060_at	1	1.99209	2.2176	4.59406	4.79114	6.56668	7.3913	5.38419		AK020483	Malat1	metastasis associated lung adenocarcinoma transcript 1 (non-coding RNA)
1450014_at	1	1.13839	1.00782	1.57513	4.78456	4.75165	4.27159	2.54018		NM_016674	Cldn1	claudin 1	16338 ; calcium-independent cell-cell adhesion ; inferred from direct assay	5615 ; extracellular space ; Unknown ; 5923 ; tight junction ; inferred from direct assay ; 16020 ; membrane ; inferred from electronic annotation ; 16021 ; integral to membrane ; Unknown ; 5923 ; tight junction ; inferred from electronic annotation ; 16021 ; integral to membrane ; inferred from electronic annotation ; 16021 ; integral to membrane ; non-traceable author statement	5198 ; structural molecule activity ; inferred from electronic annotation ; 5515 ; protein binding ; inferred from physical interaction ; 42802 ; protein self binding ; inferred from physical interaction
1456494_a_at	1	0.878841	0.973271	2.27069	4.7645	1.7258	0.976983	0.946884		BG068242	Trim30 ; AI451617	tripartite motif protein 30 ; expressed sequence AI451617	6350 ; transcription ; inferred from electronic annotation ; 6355 ; regulation of transcription, DNA-dependent ; inferred from electronic annotation ; 16567 ; protein ubiquitination ; inferred from electronic annotation	151 ; ubiquitin ligase complex ; inferred from electronic annotation ; 5622 ; intracellular ; inferred from electronic annotation ; 5634 ; nucleus ; inferred from electronic annotation ; 5737 ; cytoplasm ; inferred from direct assay	3677 ; DNA binding ; inferred from electronic annotation ; 4842 ; ubiquitin-protein ligase activity ; inferred from electronic annotation ; 8270 ; zinc ion binding ; inferred from electronic annotation ; 46872 ; metal ion binding ; inferred from electronic annotation ; 4872 ; receptor activity ; inferred from electronic annotation
1422006_at	1	1.48529	2.52531	2.8469	4.7555	3.47403	2.10477	1.40126		BE911144	Eif2ak2	eukaryotic translation initiation factor 2-alpha kinase 2	6468 ; protein amino acid phosphorylation ; inferred from electronic annotation ; 6955 ; immune response ; inferred from electronic annotation	5622 ; intracellular ; inferred from electronic annotation	166 ; nucleotide binding ; inferred from electronic annotation ; 3723 ; RNA binding ; inferred from electronic annotation ; 3725 ; double-stranded RNA binding ; inferred from electronic annotation ; 4672 ; protein kinase activity ; inferred from electronic annotation ; 4674 ; protein serine/threonine kinase activity ; inferred from electronic annotation ; 5515 ; protein binding ; inferred from ph…
1460220_a_at	1	1.40191	1.66517	2.49645	4.75246	5.55248	8.93195	2.46005		BM233698	Csf1	colony stimulating factor 1 (macrophage)	8284 ; positive regulation of cell proliferation ; inferred from sequence or structural similarity ; 30278 ; regulation of ossification ; inferred from mutant phenotype ; 40018 ; positive regulation of body size ; inferred from mutant phenotype ; 42488 ; positive regulation of odontogenesis (sensu Vertebrata) ; inferred from mutant phenotype ; 45672 ; positive regulation of osteoclast differentia…	5615 ; extracellular space ; inferred from electronic annotation ; 16021 ; integral to membrane ; inferred from electronic annotation	5125 ; cytokine activity ; inferred from sequence or structural similarity ; 8083 ; growth factor activity ; inferred from electronic annotation ; 5125 ; cytokine activity ; inferred from electronic annotation
1439040_at	1	3.42547	4.81084	3.26342	4.72894	3.14491	2.45353	3.50583		BG068387	Cenpe	centromere protein E	8608 ; attachment of spindle microtubules to kinetochore ; traceable author statement ; 7018 ; microtubule-based movement ; inferred from electronic annotation	775 ; chromosome, pericentric region ; inferred from sequence or structural similarity ; 776 ; kinetochore ; inferred from direct assay ; 5874 ; microtubule ; inferred from electronic annotation ; 5875 ; microtubule associated complex ; Unknown ; 5875 ; microtubule associated complex ; inferred from electronic annotation	166 ; nucleotide binding ; inferred from electronic annotation ; 3774 ; motor activity ; inferred from electronic annotation ; 3777 ; microtubule motor activity ; inferred from electronic annotation ; 5524 ; ATP binding ; inferred from electronic annotation
1454737_at	1	0.837409	1.38439	1.85408	4.69699	5.24157	2.82781	1.04231		AV295798	Dusp9	dual specificity phosphatase 9	6470 ; protein amino acid dephosphorylation ; inferred from electronic annotation		16301 ; kinase activity ; inferred from electronic annotation ; 4721 ; phosphoprotein phosphatase activity ; inferred from electronic annotation ; 8138 ; protein tyrosine/serine/threonine phosphatase activity ; inferred from electronic annotation ; 17017 ; MAP kinase phosphatase activity ; inferred from electronic annotation
1453107_s_at	1	2.88932	3.2547	3.04997	4.68397	3.25726	3.84891	3.09898		AK008037	Foxm1 ; Pbp ; 4933413G19Rik	forkhead box M1 ; phosphatidylethanolamine binding protein ; RIKEN cDNA 4933413G19 gene	1889 ; liver development ; inferred from mutant phenotype ; 6350 ; transcription ; inferred from electronic annotation ; 6355 ; regulation of transcription, DNA-dependent ; inferred from electronic annotation ; 42127 ; regulation of cell proliferation ; inferred from mutant phenotype ; 1501 ; skeletal development ; inferred from mutant phenotype ; 1508 ; regulation of action potential ; inferred …	5634 ; nucleus ; inferred from electronic annotation ; 5667 ; transcription factor complex ; inferred from electronic annotation ; 5834 ; heterotrimeric G-protein complex ; traceable author statement	3677 ; DNA binding ; inferred from electronic annotation ; 3700 ; transcription factor activity ; inferred from electronic annotation ; 166 ; nucleotide binding ; inferred from electronic annotation ; 4866 ; endopeptidase inhibitor activity ; inferred from electronic annotation ; 4867 ; serine-type endopeptidase inhibitor activity ; inferred from electronic annotation ; 5524 ; ATP binding ; infer…
1423675_at	1	3.90549	4.45013	3.94424	4.68202	4.00978	4.35989	3.41221		BC018179	Usp1	ubiquitin specific peptdiase 1	6511 ; ubiquitin-dependent protein catabolism ; inferred from electronic annotation		8233 ; peptidase activity ; inferred from electronic annotation ; 4197 ; cysteine-type endopeptidase activity ; inferred from electronic annotation ; 4221 ; ubiquitin thiolesterase activity ; inferred from electronic annotation
1448721_at	1	3.07653	2.56526	2.7863	4.6765	1.95861	1.28905	1.302		NM_133825	D1Ertd622e	DNA segment, Chr 1, ERATO Doi 622, expressed
1455814_x_at	1	2.21521	4.05624	4.39656	4.66445	4.02142	3.49285	3.22066		AV111502	Ddx39	DEAD (Asp-Glu-Ala-Asp) box polypeptide 39	398 ; nuclear mRNA splicing, via spliceosome ; inferred from electronic annotation ; 6397 ; mRNA processing ; inferred from electronic annotation	5634 ; nucleus ; inferred from electronic annotation	166 ; nucleotide binding ; inferred from electronic annotation ; 3676 ; nucleic acid binding ; Unknown ; 4386 ; helicase activity ; Unknown ; 5524 ; ATP binding ; Unknown ; 8026 ; ATP-dependent helicase activity ; Unknown ; 16787 ; hydrolase activity ; inferred from electronic annotation ; 3676 ; nucleic acid binding ; inferred from electronic annotation ; 4386 ; helicase activity ; inferred from…
1438021_at	1	0.942938	1.97281	3.37893	4.66365	4.0236	3.62368	2.92164		BB400564	BC013481	cDNA sequence BC013481			3676 ; nucleic acid binding ; inferred from electronic annotation ; 166 ; nucleotide binding ; inferred from electronic annotation ; 3723 ; RNA binding ; inferred from electronic annotation
1450033_a_at	1	1.29095	2.79638	2.66396	4.65644	1.22593	0.289524	0.179733		AW214029	Stat1	signal transducer and activator of transcription 1	6350 ; transcription ; inferred from mutant phenotype ; 6355 ; regulation of transcription, DNA-dependent ; inferred from electronic annotation ; 7165 ; signal transduction ; inferred from electronic annotation ; 7242 ; intracellular signaling cascade ; inferred from electronic annotation ; 6350 ; transcription ; inferred from electronic annotation	5634 ; nucleus ; inferred from direct assay ; 5737 ; cytoplasm ; inferred from direct assay ; 5634 ; nucleus ; inferred from electronic annotation	3677 ; DNA binding ; inferred from electronic annotation ; 3700 ; transcription factor activity ; inferred from mutant phenotype ; 4871 ; signal transducer activity ; inferred from electronic annotation ; 5509 ; calcium ion binding ; inferred from electronic annotation ; 5515 ; protein binding ; inferred from physical interaction ; 3700 ; transcription factor activity ; inferred from electronic a…
1436978_at	1	1.11178	1.27141	2.06584	4.64069	2.85124	3.19184	2.1942		AV273409	Wnt9a	wingless-type MMTV integration site 9A	7223 ; frizzled-2 signaling pathway ; Unknown ; 7267 ; cell-cell signaling ; Unknown ; 7275 ; development ; Unknown ; 16055 ; Wnt receptor signaling pathway ; inferred from electronic annotation ; 35117 ; embryonic arm morphogenesis ; inferred from direct assay ; 7223 ; frizzled-2 signaling pathway ; inferred from electronic annotation ; 7275 ; development ; inferred from electronic annotation	5576 ; extracellular region ; Unknown ; 5615 ; extracellular space ; Unknown ; 5576 ; extracellular region ; inferred from electronic annotation	4871 ; signal transducer activity ; Unknown ; 5201 ; extracellular matrix structural constituent ; Unknown ; 4871 ; signal transducer activity ; inferred from electronic annotation
1420654_a_at	1	2.56281	3.21197	3.25438	4.62442	2.72913	2.0539	1.80315		NM_028803	Gbe1	glucan (1,4-alpha-), branching enzyme 1	5975 ; carbohydrate metabolism ; Unknown ; 5977 ; glycogen metabolism ; Unknown ; 5978 ; glycogen biosynthesis ; Unknown ; 6091 ; generation of precursor metabolites and energy ; Unknown ; 5975 ; carbohydrate metabolism ; inferred from electronic annotation ; 5977 ; glycogen metabolism ; inferred from electronic annotation ; 5978 ; glycogen biosynthesis ; inferred from electronic annotation		3844 ; 1,4-alpha-glucan branching enzyme activity ; Unknown ; 4553 ; hydrolase activity, hydrolyzing O-glycosyl compounds ; Unknown ; 4556 ; alpha-amylase activity ; Unknown ; 16740 ; transferase activity ; Unknown ; 16757 ; transferase activity, transferring glycosyl groups ; Unknown ; 3844 ; 1,4-alpha-glucan branching enzyme activity ; inferred from electronic annotation ; 4553 ; hydrolase acti…
1426774_at	1	1.29881	2.43618	3.75442	4.61987	2.26028	1.57599	0.748272		BM227980	Parp12	poly (ADP-ribose) polymerase family, member 12	6471 ; protein amino acid ADP-ribosylation ; inferred from electronic annotation	5634 ; nucleus ; inferred from electronic annotation	3676 ; nucleic acid binding ; inferred from electronic annotation ; 3950 ; NAD+ ADP-ribosyltransferase activity ; inferred from electronic annotation ; 46872 ; metal ion binding ; inferred from electronic annotation ; 8270 ; zinc ion binding ; inferred from electronic annotation
1420697_at	1	1.01134	1.98106	2.57682	4.5747	1.11173	1.12785	0.940902		NM_023044	Slc15a3	solute carrier family 15, member 3	6810 ; transport ; inferred from electronic annotation ; 6857 ; oligopeptide transport ; Unknown ; 6857 ; oligopeptide transport ; inferred from electronic annotation	16020 ; membrane ; Unknown ; 16021 ; integral to membrane ; Unknown ; 16020 ; membrane ; inferred from electronic annotation ; 16021 ; integral to membrane ; inferred from electronic annotation	5215 ; transporter activity ; Unknown ; 5215 ; transporter activity ; inferred from electronic annotation
1426276_at	1	1.1777	2.28591	3.26784	4.56696	1.79899	0.862375	0.473597		AY075132	Ifih1	interferon induced with helicase C domain 1	9615 ; response to virus ; inferred from electronic annotation ; 42981 ; regulation of apoptosis ; inferred from electronic annotation ; 6955 ; immune response ; inferred from electronic annotation ; 45087 ; innate immune response ; inferred from electronic annotation	5622 ; intracellular ; inferred from electronic annotation	166 ; nucleotide binding ; inferred from electronic annotation ; 3676 ; nucleic acid binding ; Unknown ; 4386 ; helicase activity ; Unknown ; 5515 ; protein binding ; inferred from electronic annotation ; 5524 ; ATP binding ; Unknown ; 8026 ; ATP-dependent helicase activity ; Unknown ; 16787 ; hydrolase activity ; inferred from electronic annotation ; 3676 ; nucleic acid binding ; inferred from e…
1434431_x_at	1	1.32185	3.16638	3.2933	4.5627	2.61591	2.40337	1.954		BB709140	Adora2b	adenosine A2b receptor	7165 ; signal transduction ; inferred from electronic annotation ; 7186 ; G-protein coupled receptor protein signaling pathway ; inferred from electronic annotation	5615 ; extracellular space ; Unknown ; 16021 ; integral to membrane ; Unknown ; 16021 ; integral to membrane ; inferred from electronic annotation	1584 ; rhodopsin-like receptor activity ; inferred from electronic annotation ; 1609 ; adenosine receptor activity, G-protein coupled ; Unknown ; 1612 ; A2B adenosine receptor activity, G-protein coupled ; Unknown ; 4871 ; signal transducer activity ; inferred from electronic annotation ; 4872 ; receptor activity ; inferred from electronic annotation ; 4930 ; G-protein coupled receptor activity ;…
1419103_a_at	1	1.94486	3.05987	3.17924	4.5571	3.64036	2.41716	2.07362		NM_025341	Abhd6	abhydrolase domain containing 6	6725 ; aromatic compound metabolism ; Unknown ; 6725 ; aromatic compound metabolism ; inferred from electronic annotation	16021 ; integral to membrane ; Unknown	3824 ; catalytic activity ; Unknown ; 4301 ; epoxide hydrolase activity ; inferred from electronic annotation ; 16787 ; hydrolase activity ; inferred from electronic annotation ; 3824 ; catalytic activity ; inferred from electronic annotation
1453851_a_at	1	1.549	1.23472	3.11562	4.54781	4.36986	4.72348	4.03904		AK007410	Gadd45g	growth arrest and DNA-damage-inducible 45 gamma	74 ; regulation of progression through cell cycle ; inferred from direct assay ; 186 ; activation of MAPKK activity ; inferred from direct assay ; 6469 ; negative regulation of protein kinase activity ; inferred from direct assay ; 6915 ; apoptosis ; inferred from electronic annotation ; 7275 ; development ; inferred from electronic annotation ; 30154 ; cell differentiation ; inferred from electr…	5634 ; nucleus ; traceable author statement	5515 ; protein binding ; inferred from physical interaction
1451717_s_at	1	2.59505	2.58233	3.07041	4.54681	4.48359	4.17543	2.90361		AV317107	Senp2	SUMO/sentrin specific peptidase 2	6508 ; proteolysis ; inferred from electronic annotation ; 6512 ; ubiquitin cycle ; inferred from electronic annotation ; 16055 ; Wnt receptor signaling pathway ; inferred from electronic annotation ; 30111 ; regulation of Wnt receptor signaling pathway ; inferred from sequence or structural similarity	5634 ; nucleus ; inferred from electronic annotation ; 5643 ; nuclear pore ; inferred from sequence or structural similarity	8233 ; peptidase activity ; inferred from electronic annotation ; 8234 ; cysteine-type peptidase activity ; inferred from electronic annotation ; 16787 ; hydrolase activity ; inferred from electronic annotation ; 5515 ; protein binding ; inferred from sequence or structural similarity ; 16929 ; SUMO-specific protease activity ; inferred from sequence or structural similarity
1423430_at	1	2.15584	2.22765	2.62338	4.539	3.05387	4.51088	2.22164		AW228043	Mybbp1a	MYB binding protein (P160) 1a	6118 ; electron transport ; inferred from direct assay ; 6350 ; transcription ; inferred from electronic annotation ; 6355 ; regulation of transcription, DNA-dependent ; inferred from electronic annotation ; 16481 ; negative regulation of transcription ; inferred from direct assay ; 6913 ; nucleocytoplasmic transport ; inferred from direct assay	5634 ; nucleus ; inferred from electronic annotation ; 5634 ; nucleus ; inferred from direct assay ; 5730 ; nucleolus ; inferred from direct assay ; 5737 ; cytoplasm ; inferred from direct assay ; 42564 ; NLS-dependent protein nuclear import complex ; inferred from direct assay	3677 ; DNA binding ; inferred from electronic annotation ; 3887 ; DNA-directed DNA polymerase activity ; inferred from electronic annotation ; 5515 ; protein binding ; inferred from physical interaction ; 16564 ; transcriptional repressor activity ; inferred from direct assay ; 5515 ; protein binding ; traceable author statement ; 8134 ; transcription factor binding ; traceable author statement ;…
1421473_at	1	0.766653	1.18872	2.40077	4.53699	8.91245	10.8666	2.70298		BC003727	Il1a	interleukin 1 alpha	74 ; regulation of progression through cell cycle ; inferred from electronic annotation ; 1660 ; fever ; inferred from electronic annotation ; 6954 ; inflammatory response ; inferred from electronic annotation ; 6955 ; immune response ; inferred from electronic annotation ; 8283 ; cell proliferation ; inferred from electronic annotation	5576 ; extracellular region ; inferred from electronic annotation ; 5615 ; extracellular space ; inferred from electronic annotation	5125 ; cytokine activity ; inferred from electronic annotation ; 5149 ; interleukin-1 receptor binding ; inferred from electronic annotation ; 8083 ; growth factor activity ; inferred from electronic annotation
1444084_at	1	1.13792	1.79286	2.27901	4.53621	2.30921	2.29226	1.72173		BB175323	Prrg4	proline rich Gla (G-carboxyglutamic acid) 4 (transmembrane)		5576 ; extracellular region ; Unknown ; 16021 ; integral to membrane ; inferred from electronic annotation ; 5576 ; extracellular region ; inferred from electronic annotation	5509 ; calcium ion binding ; Unknown ; 5509 ; calcium ion binding ; inferred from electronic annotation
1452677_at	1	1.676	2.00043	3.52033	4.53532	2.60213	1.93062	1.54703		BB777815	Pnpt1	polyribonucleotide nucleotidyltransferase 1	5975 ; carbohydrate metabolism ; Unknown ; 6396 ; RNA processing ; Unknown ; 6396 ; RNA processing ; inferred from electronic annotation ; 6402 ; mRNA catabolism ; inferred from electronic annotation	5739 ; mitochondrion ; inferred from electronic annotation	175 ; 3'-5'-exoribonuclease activity ; Unknown ; 3676 ; nucleic acid binding ; Unknown ; 3723 ; RNA binding ; Unknown ; 4553 ; hydrolase activity, hydrolyzing O-glycosyl compounds ; Unknown ; 4654 ; polyribonucleotide nucleotidyltransferase activity ; Unknown ; 16740 ; transferase activity ; Unknown ; 16779 ; nucleotidyltransferase activity ; Unknown ; 175 ; 3'-5'-exoribonuclease activity ; infer…
1434951_at	1	2.74999	2.10493	2.04544	4.52753	2.6998	1.69093	1.4004		BE995635	Armc8	armadillo repeat containing 8		5634 ; nucleus ; inferred from electronic annotation ; 5856 ; cytoskeleton ; inferred from electronic annotation	5488 ; binding ; inferred from electronic annotation
1421151_a_at	1	0.920828	2.85966	3.32075	4.51952	5.08757	4.37878	2.86528		NM_010139	Epha2	Eph receptor A2	6468 ; protein amino acid phosphorylation ; inferred from electronic annotation ; 7169 ; transmembrane receptor protein tyrosine kinase signaling pathway ; inferred from electronic annotation ; 30182 ; neuron differentiation ; inferred from direct assay ; 30182 ; neuron differentiation ; inferred from mutant phenotype ; 48013 ; ephrin receptor signaling pathway ; inferred from direct assay	5615 ; extracellular space ; Unknown ; 16020 ; membrane ; inferred from electronic annotation ; 16021 ; integral to membrane ; Unknown ; 16021 ; integral to membrane ; inferred from electronic annotation	166 ; nucleotide binding ; inferred from electronic annotation ; 4672 ; protein kinase activity ; inferred from electronic annotation ; 4674 ; protein serine/threonine kinase activity ; Unknown ; 4713 ; protein-tyrosine kinase activity ; inferred from electronic annotation ; 4872 ; receptor activity ; inferred from electronic annotation ; 5003 ; ephrin receptor activity ; inferred from electronic…
1434239_at	1	2.06544	2.20316	3.90213	4.50025	2.66579	3.15024	2.5584		AW554921	AA408556	expressed sequence AA408556		5634 ; nucleus ; inferred from electronic annotation ; 16021 ; integral to membrane ; inferred from electronic annotation	5488 ; binding ; inferred from electronic annotation
1425837_a_at	1	1.70101	2.56079	3.6791	4.49561	5.19363	4.83988	3.35651		AF199491	Ccrn4l	CCR4 carbon catabolite repression 4-like (S. cerevisiae)	48511 ; rhythmic process ; inferred from electronic annotation
1442340_x_at	1	1.52125	6.54672	6.45205	4.48546	10.7142	13.3988	5.87361		BB533736	Cyr61	cysteine rich protein 61	1558 ; regulation of cell growth ; inferred from electronic annotation ; 1569 ; patterning of blood vessels ; inferred from mutant phenotype ; 6935 ; chemotaxis ; inferred from electronic annotation ; 7155 ; cell adhesion ; inferred from electronic annotation ; 7600 ; sensory perception ; inferred from electronic annotation	5576 ; extracellular region ; inferred from electronic annotation ; 5615 ; extracellular space ; Unknown	5515 ; protein binding ; inferred from electronic annotation ; 5520 ; insulin-like growth factor binding ; inferred from electronic annotation ; 8201 ; heparin binding ; inferred from electronic annotation ; 19838 ; growth factor binding ; inferred from electronic annotation
1436172_at	1	2.36037	2.14469	3.08978	4.48117	1.65051	0.829039	0.837224		BQ175154	9530028C05	hypothetical protein 9530028C05
1449551_at	1	3.59362	2.729	1.25281	4.47193	4.50977	4.18364	1.18431		NM_008659	Myo1c	myosin IC	6810 ; transport ; inferred from direct assay ; 7010 ; cytoskeleton organization and biogenesis ; inferred from electronic annotation	16459 ; myosin ; inferred from electronic annotation ; 45160 ; myosin I ; inferred from direct assay	166 ; nucleotide binding ; inferred from electronic annotation ; 3774 ; motor activity ; inferred from electronic annotation ; 3779 ; actin binding ; inferred from electronic annotation ; 5516 ; calmodulin binding ; inferred from electronic annotation ; 5524 ; ATP binding ; inferred from electronic annotation
1451365_at	1	2.06027	2.19242	2.11789	4.46952	2.87671	2.39171	1.80222		BC025619	Rbm19	RNA binding motif protein 19		5634 ; nucleus ; inferred from electronic annotation	166 ; nucleotide binding ; inferred from electronic annotation ; 3676 ; nucleic acid binding ; Unknown ; 3723 ; RNA binding ; inferred from electronic annotation ; 3676 ; nucleic acid binding ; inferred from electronic annotation
1452274_at	1	2.05638	2.59594	3.27033	4.45943	3.83288	3.50506	2.85341		BG976649	Tex27	testis expressed gene 27	7018 ; microtubule-based movement ; inferred from electronic annotation ; 51258 ; protein polymerization ; inferred from electronic annotation	5874 ; microtubule ; inferred from electronic annotation ; 43234 ; protein complex ; inferred from electronic annotation	3924 ; GTPase activity ; inferred from electronic annotation ; 5198 ; structural molecule activity ; inferred from electronic annotation ; 5525 ; GTP binding ; inferred from electronic annotation ; 3677 ; DNA binding ; inferred from electronic annotation ; 8270 ; zinc ion binding ; inferred from electronic annotation
1431893_a_at	1	1.8672	2.23906	2.63623	4.45625	2.7766	1.91711	2.3319		AK011869	Tprt	trans-prenyltransferase	8299 ; isoprenoid biosynthesis ; inferred from electronic annotation		16740 ; transferase activity ; inferred from electronic annotation
1434317_s_at	1	2.88088	2.58576	3.24369	4.45264	2.61437	2.76782	2.07261		BG075406	Tex10	testis expressed gene 10	6810 ; transport ; inferred from electronic annotation	5615 ; extracellular space ; inferred from electronic annotation	5386 ; carrier activity ; inferred from electronic annotation
1426837_at	1	2.5579	2.86726	3.3157	4.43442	4.80222	4.05674	2.91978		BG064851	Metap1	methionyl aminopeptidase 1	6508 ; proteolysis ; Unknown ; 6508 ; proteolysis ; inferred from electronic annotation		4177 ; aminopeptidase activity ; inferred from electronic annotation ; 4239 ; methionyl aminopeptidase activity ; Unknown ; 8233 ; peptidase activity ; inferred from electronic annotation ; 8235 ; metalloexopeptidase activity ; Unknown ; 16787 ; hydrolase activity ; inferred from electronic annotation ; 46872 ; metal ion binding ; inferred from electronic annotation ; 50897 ; cobalt ion binding ;…
1443698_at	1	1.40064	2.83094	3.56191	4.42898	3.13158	1.40147	0.250951		BB645745	Fbxo39	F-box protein 39
1453345_at	1	2.79151	3.76106	2.57069	4.42093	3.56225	2.82281	2.04595		AK014427	3830408G10Rik	RIKEN cDNA 3830408G10 gene		16020 ; membrane ; Unknown ; 16021 ; integral to membrane ; Unknown
1436955_at	1	3.81587	3.12827	2.05068	4.41822	3.34047	3.02765	2.68505		BG065248	Tssc1	tumor suppressing subtransferable candidate 1
1429921_at	1	3.26896	4.06113	3.28312	4.41355	3.14406	3.43998	3.35618		AK012310	9530068E07Rik	RIKEN cDNA 9530068E07 gene		16021 ; integral to membrane ; inferred from electronic annotation
1440924_at	1	3.68019	4.29041	3.19859	4.4077	2.94614	2.98996	3.93833		BM239553	Mphosph1	M-phase phosphoprotein 1	7018 ; microtubule-based movement ; inferred from electronic annotation	5874 ; microtubule ; inferred from electronic annotation ; 5875 ; microtubule associated complex ; inferred from electronic annotation	166 ; nucleotide binding ; inferred from electronic annotation ; 3774 ; motor activity ; inferred from electronic annotation ; 5524 ; ATP binding ; inferred from electronic annotation ; 3777 ; microtubule motor activity ; inferred from electronic annotation
1415698_at	1	2.11555	3.09411	3.70977	4.40186	5.79579	5.75578	5.17301		BC011152	Golph2	golgi phosphoprotein 2		5794 ; Golgi apparatus ; inferred from sequence or structural similarity ; 5795 ; Golgi stack ; inferred from electronic annotation ; 16021 ; integral to membrane ; inferred from electronic annotation
1418203_at	1	1.75375	1.86472	3.38009	4.38891	4.90173	4.86742	3.55081		NM_021451	Pmaip1	phorbol-12-myristate-13-acetate-induced protein 1	1836 ; release of cytochrome c from mitochondria ; inferred from mutant phenotype ; 1844 ; protein insertion into mitochondrial membrane during induction of apoptosis ; inferred from mutant phenotype ; 6917 ; induction of apoptosis ; inferred from direct assay ; 6974 ; response to DNA damage stimulus ; inferred from mutant phenotype ; 8629 ; induction of apoptosis by intracellular signals ; infer…	5739 ; mitochondrion ; inferred from direct assay
1439764_s_at	1	1.99915	2.51078	3.00741	4.38061	4.00643	3.87662	3.55203		BB098431	C330012H03Rik	RIKEN cDNA C330012H03 gene			3676 ; nucleic acid binding ; Unknown ; 3676 ; nucleic acid binding ; inferred from electronic annotation ; 166 ; nucleotide binding ; inferred from electronic annotation ; 3723 ; RNA binding ; inferred from electronic annotation
1423685_at	1	2.05916	3.10385	2.54962	4.37276	3.72255	3.6292	2.92085		BC026611	Aars	alanyl-tRNA synthetase	6412 ; protein biosynthesis ; inferred from electronic annotation ; 6419 ; alanyl-tRNA aminoacylation ; inferred from electronic annotation		166 ; nucleotide binding ; inferred from electronic annotation ; 3676 ; nucleic acid binding ; inferred from electronic annotation ; 4812 ; tRNA ligase activity ; inferred from electronic annotation ; 4813 ; alanine-tRNA ligase activity ; inferred from electronic annotation ; 5524 ; ATP binding ; inferred from electronic annotation ; 16874 ; ligase activity ; inferred from electronic annotation
1439687_at	1	3.84636	4.86993	3.81156	4.37212	3.18104	3.6284	3.70113		BM207947	Rab14	RAB14, member RAS oncogene family	6810 ; transport ; inferred from electronic annotation ; 7264 ; small GTPase mediated signal transduction ; inferred from electronic annotation ; 15031 ; protein transport ; inferred from electronic annotation		166 ; nucleotide binding ; inferred from electronic annotation ; 5525 ; GTP binding ; inferred from electronic annotation
1426468_at	1	3.12343	3.00439	3.37437	4.3704	2.90148	1.46363	3.15358		AK002776	0610037L13Rik	RIKEN cDNA 0610037L13 gene
1419066_at	1	3.65406	1.66067	1.92513	4.35925	2.39576	2.74743	1.84758		NM_030244	Ier5l	immediate early response 5-like
1443779_s_at	1	2.38484	2.63811	3.50591	4.3493	4.96644	3.41732	2.89763		BB239253	A630025C20Rik	RIKEN cDNA A630025C20 gene	6366 ; transcription from RNA polymerase II promoter ; inferred from direct assay	5634 ; nucleus ; Unknown ; 5634 ; nucleus ; inferred from electronic annotation	3702 ; RNA polymerase II transcription factor activity ; inferred from direct assay ; 3677 ; DNA binding ; inferred from electronic annotation
1417766_at	1	3.74383	4.74011	4.40272	4.33299	4.55049	4.19022	2.75432		NM_025558	1810044O22Rik	RIKEN cDNA 1810044O22 gene	6118 ; electron transport ; inferred from electronic annotation ; 6810 ; transport ; inferred from electronic annotation	5739 ; mitochondrion ; inferred from electronic annotation ; 5743 ; mitochondrial inner membrane ; inferred from direct assay ; 16020 ; membrane ; inferred from electronic annotation ; 16021 ; integral to membrane ; inferred from electronic annotation ; 19867 ; outer membrane ; inferred from electronic annotation	5215 ; transporter activity ; Unknown ; 5506 ; iron ion binding ; inferred from electronic annotation ; 46872 ; metal ion binding ; inferred from electronic annotation
1454219_at	1	2.29012	3.06491	2.86838	4.32937	3.46474	2.89492	2.35307		AK013295	Dnajc2	DnaJ (Hsp40) homolog, subfamily C, member 2	85 ; G2 phase of mitotic cell cycle ; inferred from mutant phenotype ; 6260 ; DNA replication ; inferred from mutant phenotype ; 6457 ; protein folding ; inferred from electronic annotation ; 45449 ; regulation of transcription ; inferred from electronic annotation	5634 ; nucleus ; inferred from electronic annotation	3677 ; DNA binding ; inferred from electronic annotation ; 5515 ; protein binding ; inferred from physical interaction ; 31072 ; heat shock protein binding ; inferred from electronic annotation ; 51082 ; unfolded protein binding ; inferred from electronic annotation
1443654_at	1	3.22256	2.69317	1.69039	4.32639	1.70825	1.73047	2.08041		BB732567	Ankfy1	Ankyrin repeat and FYVE domain containing 1 (Ankfy1), mRNA	6355 ; regulation of transcription, DNA-dependent ; Unknown ; 6897 ; endocytosis ; non-traceable author statement	16020 ; membrane ; inferred from electronic annotation ; 10008 ; endosome membrane ; inferred from direct assay	3676 ; nucleic acid binding ; inferred from electronic annotation ; 3677 ; DNA binding ; Unknown ; 3700 ; transcription factor activity ; Unknown ; 5515 ; protein binding ; Unknown ; 8270 ; zinc ion binding ; Unknown ; 46872 ; metal ion binding ; inferred from electronic annotation ; 5515 ; protein binding ; inferred from electronic annotation ; 8270 ; zinc ion binding ; inferred from electronic …
1440050_at	1	2.68327	2.91877	3.36162	4.32289	2.23115	1.64727	1.70289		BG067949	Hbs1l	Hbs1-like (S. cerevisiae)	6412 ; protein biosynthesis ; inferred from electronic annotation ; 6414 ; translational elongation ; Unknown		166 ; nucleotide binding ; inferred from electronic annotation ; 3746 ; translation elongation factor activity ; Unknown ; 5525 ; GTP binding ; inferred from sequence or structural similarity ; 3746 ; translation elongation factor activity ; inferred from electronic annotation ; 5525 ; GTP binding ; inferred from electronic annotation
1425656_a_at	1	1.77424	2.06711	2.02729	4.30001	4.62975	2.77135	2.30961		AF390178	Baiap2	brain-specific angiogenesis inhibitor 1-associated protein 2	7266 ; Rho protein signal transduction ; traceable author statement		5515 ; protein binding ; inferred from physical interaction
1424875_at	1	2.18978	2.29113	2.62202	4.28473	3.51963	2.62357	2.68749		BB040507	Spg20	spastic paraplegia 20, spartin (Troyer syndrome) homolog (human)		5615 ; extracellular space ; Unknown
1452210_at	1	3.66485	4.24638	3.93813	4.27778	3.07086	3.63786	2.44589		BB546985	Dna2l	DNA2 DNA replication helicase 2-like (yeast)			16787 ; hydrolase activity ; inferred from electronic annotation
1448597_at	1	3.39957	2.6654	2.6945	4.27694	2.32418	2.34281	1.94452		NM_024199	Cstf1	cleavage stimulation factor, 3' pre-RNA, subunit 1	6378 ; mRNA polyadenylylation ; Unknown ; 6379 ; mRNA cleavage ; Unknown ; 6396 ; RNA processing ; Unknown ; 6397 ; mRNA processing ; inferred from electronic annotation	5634 ; nucleus ; Unknown ; 5634 ; nucleus ; inferred from electronic annotation	3723 ; RNA binding ; Unknown
1448471_a_at	1	1.26555	0.837759	0.907557	4.27526	13.1801	8.96448	4.72024		NM_007796	Ctla2a	cytotoxic T lymphocyte-associated protein 2 alpha			5515 ; protein binding ; inferred from physical interaction ; 4869 ; cysteine protease inhibitor activity ; traceable author statement
1434851_s_at	1	1.25614	2.6485	3.15574	4.27359	4.56045	2.35573	2.11093		AU015319	Crb3	crumbs homolog 3 (Drosophila)	45198 ; establishment of epithelial cell polarity ; inferred from sequence or structural similarity ; 45216 ; intercellular junction assembly and/or maintenance ; inferred from sequence or structural similarity	5923 ; tight junction ; inferred from electronic annotation ; 16021 ; integral to membrane ; inferred from electronic annotation ; 16324 ; apical plasma membrane ; inferred from sequence or structural similarity	5515 ; protein binding ; inferred from sequence or structural similarity
1434210_s_at	1	2.5273	3.00137	3.17277	4.26038	8.81903	8.83204	9.72712		AV174595	Lrig1	leucine-rich repeats and immunoglobulin-like domains 1		5615 ; extracellular space ; Unknown ; 16021 ; integral to membrane ; Unknown ; 16021 ; integral to membrane ; inferred from electronic annotation
1432026_a_at	1	1.08356	1.57181	2.35568	4.25588	1.90776	1.0834	1.10772		AK015214	Herc5	hect domain and RLD 5	16567 ; protein ubiquitination ; inferred from sequence or structural similarity ; 6464 ; protein modification ; inferred from electronic annotation ; 6512 ; ubiquitin cycle ; inferred from electronic annotation	5737 ; cytoplasm ; inferred from sequence or structural similarity ; 5622 ; intracellular ; inferred from electronic annotation	4842 ; ubiquitin-protein ligase activity ; inferred from sequence or structural similarity ; 30332 ; cyclin binding ; inferred from sequence or structural similarity ; 4842 ; ubiquitin-protein ligase activity ; inferred from electronic annotation
1416235_at	1	2.21417	3.30586	2.98196	4.25525	3.82122	3.74318	2.60028		AW476171	AA959742	expressed sequence AA959742		16021 ; integral to membrane ; Unknown
1430574_at	1	2.65469	4.54123	2.68775	4.2468	2.88733	2.58589	2.88392		AK010426	Cdkn3	cyclin-dependent kinase inhibitor 3	7050 ; cell cycle arrest ; inferred from sequence or structural similarity ; 6470 ; protein amino acid dephosphorylation ; inferred from electronic annotation		4722 ; protein serine/threonine phosphatase activity ; inferred from sequence or structural similarity ; 4725 ; protein tyrosine phosphatase activity ; inferred from sequence or structural similarity ; 16301 ; kinase activity ; inferred from electronic annotation ; 4721 ; phosphoprotein phosphatase activity ; inferred from electronic annotation ; 4725 ; protein tyrosine phosphatase activity ; inf…
1433902_at	1	4.72279	4.97426	5.08732	4.2443	4.45275	4.62851	2.68393		BB469300	Kbtbd8	kelch repeat and BTB (POZ) domain containing 8			5515 ; protein binding ; inferred from electronic annotation
1417203_at	1	1.64978	2.62699	2.46289	4.24148	4.21894	2.77919	1.55228		BC010592	Ethe1	ethylmalonic encephalopathy 1		5634 ; nucleus ; inferred from electronic annotation ; 5739 ; mitochondrion ; inferred from direct assay ; 5739 ; mitochondrion ; inferred from electronic annotation	16787 ; hydrolase activity ; inferred from electronic annotation ; 46872 ; metal ion binding ; inferred from electronic annotation ; 8270 ; zinc ion binding ; inferred from electronic annotation
1429255_at	1	2.66252	2.06945	1.95515	4.23524	3.07661	2.34771	2.03617		AK008148	2010007H12Rik	RIKEN cDNA 2010007H12 gene
1434153_at	1	3.48659	4.74197	3.84948	4.22121	4.27201	3.50445	3.12098		BI408715	Shb	src homology 2 domain-containing transforming protein B	42100 ; B cell proliferation ; inferred from direct assay ; 7242 ; intracellular signaling cascade ; inferred from electronic annotation		5070 ; SH3/SH2 adaptor activity ; traceable author statement ; 5515 ; protein binding ; inferred from direct assay
1429156_at	1	2.84034	3.69559	2.70046	4.2181	3.27225	2.491	1.79903		BF453953	2610036L11Rik	RIKEN cDNA 2610036L11 gene
1448271_a_at	1	1.62476	2.50019	2.92143	4.21427	2.83191	2.76959	2.06093		BM246099	Ddx21	DEAD (Asp-Glu-Ala-Asp) box polypeptide 21		5634 ; nucleus ; inferred from sequence or structural similarity ; 5730 ; nucleolus ; inferred from sequence or structural similarity ; 5634 ; nucleus ; inferred from electronic annotation	166 ; nucleotide binding ; inferred from electronic annotation ; 3676 ; nucleic acid binding ; inferred from electronic annotation ; 3723 ; RNA binding ; inferred from sequence or structural similarity ; 3724 ; RNA helicase activity ; inferred from sequence or structural similarity ; 4386 ; helicase activity ; inferred from electronic annotation ; 5524 ; ATP binding ; inferred from electronic ann…
1420664_s_at	1	1.27004	1.95132	2.48806	4.20858	4.66365	3.21781	1.56892		NM_011171	Procr	protein C receptor, endothelial	7596 ; blood coagulation ; inferred from electronic annotation ; 50819 ; negative regulation of coagulation ; traceable author statement	5813 ; centrosome ; inferred from direct assay ; 16021 ; integral to membrane ; Unknown ; 16021 ; integral to membrane ; inferred from electronic annotation	4872 ; receptor activity ; inferred from electronic annotation ; 8022 ; protein C-terminus binding ; inferred from sequence or structural similarity
1450397_at	1	1.81546	3.77532	3.06311	4.1965	5.12999	4.70681	3.81859		BB731480	Mtap1b	microtubule-associated protein 1 B	1578 ; microtubule bundle formation ; inferred from mutant phenotype ; 7017 ; microtubule-based process ; inferred from electronic annotation ; 7017 ; microtubule-based process ; traceable author statement ; 16358 ; dendrite morphogenesis ; inferred from mutant phenotype	5874 ; microtubule ; inferred from electronic annotation ; 5875 ; microtubule associated complex ; inferred from electronic annotation ; 5875 ; microtubule associated complex ; traceable author statement	5519 ; cytoskeletal regulatory protein binding ; inferred from electronic annotation ; 5519 ; cytoskeletal regulatory protein binding ; traceable author statement
1451524_at	1	2.95971	3.1723	2.55476	4.18858	2.73088	2.49265	2.65286		BC003834	Fbxw2	F-box and WD-40 domain protein 2	6512 ; ubiquitin cycle ; inferred from electronic annotation ; 16055 ; Wnt receptor signaling pathway ; inferred from electronic annotation	5634 ; nucleus ; inferred from direct assay ; 5737 ; cytoplasm ; inferred from direct assay
1423827_s_at	1	2.60744	3.15536	2.68518	4.18642	3.89925	3.5805	2.60558		BC024616	Noc4l	nucleolar complex associated 4 homolog (S. cerevisiae)		5634 ; nucleus ; inferred from electronic annotation ; 16021 ; integral to membrane ; inferred from electronic annotation
1434109_at	1	1.49977	2.52476	3.11401	4.16948	3.73501	3.37403	2.22617		AV291265	Sh3bgrl2	SH3 domain binding glutamic acid-rich protein like 2		5634 ; nucleus ; inferred from electronic annotation
1451629_at	1	2.14886	2.21401	2.61713	4.16703	6.23563	4.38546	5.73236		BC026827	MGI:1925139	limb-bud and heart	6357 ; regulation of transcription from RNA polymerase II promoter ; inferred from direct assay	5634 ; nucleus ; inferred from direct assay	16563 ; transcriptional activator activity ; inferred from direct assay
1426084_a_at	1	1.31699	1.65091	2.68406	4.16621	1.97582	1.33763	1.20927		BC010841	Tor1aip1	torsin A interacting protein 1
1455293_at	1	2.40059	2.82892	2.79212	4.16498	4.24513	2.86437	2.60661		BG065311	Leo1	Leo1, Paf1/RNA polymerase II complex component, homolog (S. cerevisiae)
1418296_at	1	0.918614	1.03415	1.6402	4.15772	7.3365	5.28007	1.59577		NM_008761	Fxyd5	FXYD domain-containing ion transport regulator 5	6810 ; transport ; inferred from electronic annotation ; 6811 ; ion transport ; inferred from electronic annotation	5615 ; extracellular space ; Unknown ; 16020 ; membrane ; inferred from electronic annotation ; 16021 ; integral to membrane ; Unknown ; 16021 ; integral to membrane ; inferred from electronic annotation	5216 ; ion channel activity ; inferred from electronic annotation
1416637_at	1	2.85629	3.11248	3.62457	4.15211	3.10454	3.49165	2.23516		NM_009207	Slc4a2	solute carrier family 4 (anion exchanger), member 2	6810 ; transport ; inferred from electronic annotation ; 6811 ; ion transport ; inferred from electronic annotation ; 6820 ; anion transport ; inferred from electronic annotation	5887 ; integral to plasma membrane ; inferred from electronic annotation ; 16020 ; membrane ; inferred from electronic annotation ; 16021 ; integral to membrane ; Unknown ; 16021 ; integral to membrane ; inferred from electronic annotation	5386 ; carrier activity ; inferred from electronic annotation ; 5452 ; inorganic anion exchanger activity ; inferred from electronic annotation ; 15297 ; antiporter activity ; inferred from electronic annotation ; 15380 ; anion exchanger activity ; inferred from electronic annotation
1428684_at	1	2.51986	2.69026	2.78671	4.14762	3.71908	3.20252	2.8235		BG065846
1424617_at	1	1.20737	1.92428	2.74318	4.14498	1.9035	0.833285	0.410358		BC008158	Ifi35	interferon-induced protein 35	6955 ; immune response ; inferred from electronic annotation	5634 ; nucleus ; inferred from electronic annotation
1440826_s_at	1	3.83721	3.92057	4.16253	4.14427	3.29759	3.04989	2.78664		BB285582	2610002I17Rik	RIKEN cDNA 2610002I17 gene
1451956_a_at	1	1.08972	1.27868	1.01353	4.14426	5.02547	2.0018	0.826578		AF226605	Oprs1	opioid receptor, sigma 1	6696 ; ergosterol biosynthesis ; inferred from electronic annotation	5887 ; integral to plasma membrane ; inferred from electronic annotation ; 5783 ; endoplasmic reticulum ; inferred from electronic annotation	4872 ; receptor activity ; inferred from direct assay ; 247 ; C-8 sterol isomerase activity ; inferred from electronic annotation ; 4872 ; receptor activity ; inferred from electronic annotation
1434240_at	1	2.78507	3.56619	3.37528	4.13979	3.15962	3.11057	2.6652		BB463610	4632434I11Rik	RIKEN cDNA 4632434I11 gene
1425098_at	1	0.894302	0.883906	0.965011	4.13847	0.965011	0.965248	1.03488		BC025424	Zfp106	zinc finger protein 106	6118 ; electron transport ; inferred from electronic annotation ; 8286 ; insulin receptor signaling pathway ; inferred from direct assay	5624 ; membrane fraction ; inferred from direct assay ; 5634 ; nucleus ; inferred from electronic annotation ; 5829 ; cytosol ; inferred from direct assay	1515 ; opioid peptide activity ; inferred from physical interaction ; 3676 ; nucleic acid binding ; inferred from electronic annotation ; 8270 ; zinc ion binding ; inferred from electronic annotation ; 17124 ; SH3 domain binding ; inferred from direct assay ; 46872 ; metal ion binding ; inferred from electronic annotation
1437486_at	1	1.3375	1.61486	2.88839	4.13755	4.57639	3.19411	2.13796		BG064659	Gprc5a	G protein-coupled receptor, family C, group 5, member A	7165 ; signal transduction ; inferred from electronic annotation ; 7186 ; G-protein coupled receptor protein signaling pathway ; inferred from electronic annotation	16020 ; membrane ; inferred from electronic annotation ; 16021 ; integral to membrane ; inferred from electronic annotation	4871 ; signal transducer activity ; inferred from electronic annotation ; 4872 ; receptor activity ; inferred from electronic annotation ; 4930 ; G-protein coupled receptor activity ; inferred from electronic annotation ; 8067 ; metabotropic glutamate, GABA-B-like receptor activity ; inferred from electronic annotation
1448325_at	1	0.993414	1.51291	1.6484	4.13562	3.31733	1.80683	1.72148		NM_008654	Myd116	myeloid differentiation primary response gene 116	7275 ; development ; inferred from electronic annotation ; 30154 ; cell differentiation ; inferred from electronic annotation
1438868_at	1	0.548651	1.51815	2.27002	4.13247	0.897316	0.497064	0.807692		AV280841	D14Ertd668e	DNA segment, Chr 14, ERATO Doi 668, expressed	6355 ; regulation of transcription, DNA-dependent ; inferred from electronic annotation		5515 ; protein binding ; inferred from electronic annotation ; 8270 ; zinc ion binding ; inferred from electronic annotation
1450295_s_at	1	0.687997	1.58161	1.85663	4.12912	17.4273	8.0501	2.02231		NM_009310	Pvr	poliovirus receptor	16337 ; cell-cell adhesion ; inferred from direct assay ; 16477 ; cell migration ; inferred from direct assay		5515 ; protein binding ; inferred from physical interaction ; 4872 ; receptor activity ; inferred from electronic annotation
1434900_at	1	4.43714	2.69556	2.30768	4.12486	3.03786	2.41473	3.74328		BM196656	Mkl1	MKL (megakaryoblastic leukemia)/myocardin-like 1	6350 ; transcription ; inferred from direct assay ; 6355 ; regulation of transcription, DNA-dependent ; inferred from electronic annotation ; 6916 ; anti-apoptosis ; inferred from direct assay ; 6350 ; transcription ; inferred from electronic annotation	5634 ; nucleus ; inferred from direct assay ; 5634 ; nucleus ; inferred from electronic annotation	3677 ; DNA binding ; Unknown ; 16563 ; transcriptional activator activity ; inferred from direct assay ; 3677 ; DNA binding ; inferred from electronic annotation
1452676_a_at	1	1.87372	2.55451	3.05844	4.12426	2.21282	1.62828	1.27229		BB777815	Pnpt1	polyribonucleotide nucleotidyltransferase 1	5975 ; carbohydrate metabolism ; Unknown ; 6396 ; RNA processing ; Unknown ; 6396 ; RNA processing ; inferred from electronic annotation ; 6402 ; mRNA catabolism ; inferred from electronic annotation	5739 ; mitochondrion ; inferred from electronic annotation	175 ; 3'-5'-exoribonuclease activity ; Unknown ; 3676 ; nucleic acid binding ; Unknown ; 3723 ; RNA binding ; Unknown ; 4553 ; hydrolase activity, hydrolyzing O-glycosyl compounds ; Unknown ; 4654 ; polyribonucleotide nucleotidyltransferase activity ; Unknown ; 16740 ; transferase activity ; Unknown ; 16779 ; nucleotidyltransferase activity ; Unknown ; 175 ; 3'-5'-exoribonuclease activity ; infer…
1416304_at	1	1.50442	2.56835	2.71596	4.12162	6.61525	6.94494	3.37461		AV360881	Litaf	LPS-induced TN factor			5515 ; protein binding ; inferred from physical interaction
1417594_at	1	2.6869	2.29271	3.08857	4.12061	6.08732	4.87999	5.28189		NM_019832	Gkap1	G kinase anchoring protein 1	7199 ; G-protein signaling, coupled to cGMP nucleotide second messenger ; traceable author statement ; 7165 ; signal transduction ; inferred from direct assay	5615 ; extracellular space ; Unknown ; 5794 ; Golgi apparatus ; inferred from direct assay	5515 ; protein binding ; inferred from physical interaction ; 16301 ; kinase activity ; inferred from electronic annotation
1452239_at	1	2.24622	4.13298	3.14638	4.11828	3.79773	3.37577	3.55762		U83174	Gt(ROSA)26Sor	gene trap ROSA 26, Philippe Soriano
1427385_s_at	1	2.28484	1.61351	3.16234	4.10687	3.54175	7.15567	5.56914		BC003232	Actn1	actinin, alpha 1		5856 ; cytoskeleton ; inferred from electronic annotation ; 15629 ; actin cytoskeleton ; inferred from sequence or structural similarity	3779 ; actin binding ; inferred from sequence or structural similarity ; 5509 ; calcium ion binding ; Unknown ; 5515 ; protein binding ; inferred from physical interaction ; 51015 ; actin filament binding ; inferred from direct assay ; 3779 ; actin binding ; inferred from electronic annotation ; 5509 ; calcium ion binding ; inferred from electronic annotation
1434889_at	1	2.49045	3.04495	3.51929	4.10485	3.0625	3.56944	3.07607		BI905111	Plekha7	pleckstrin homology domain containing, family A member 7
1453939_x_at	1	0.942707	3.1196	4.49186	4.09981	2.13476	0.662638	0.423954		AK019325
1428142_at	1	0.848028	3.13635	2.72947	4.0972	4.29801	4.65724	1.6886		AK003461	Etv5	ets variant gene 5	6355 ; regulation of transcription, DNA-dependent ; inferred from electronic annotation ; 9887 ; organ morphogenesis ; inferred from direct assay ; 45941 ; positive regulation of transcription ; inferred from direct assay	5634 ; nucleus ; Unknown ; 5634 ; nucleus ; inferred from electronic annotation	3677 ; DNA binding ; inferred from electronic annotation ; 3700 ; transcription factor activity ; inferred from electronic annotation ; 16563 ; transcriptional activator activity ; inferred from direct assay
1426447_at	1	2.29418	2.48825	2.36083	4.09197	2.30004	2.34494	1.58153		AK009187	Nup35	nucleoporin 35		16021 ; integral to membrane ; inferred from electronic annotation ; 19867 ; outer membrane ; inferred from electronic annotation	15288 ; porin activity ; inferred from electronic annotation
1426286_at	1	1.57027	2.24132	3.13935	4.08966	2.64967	2.9447	1.90168		AB077991	Noc3l	nucleolar complex associated 3 homolog (S. cerevisiae)	160 ; two-component signal transduction system (phosphorelay) ; inferred from electronic annotation	5634 ; nucleus ; inferred from electronic annotation	155 ; two-component sensor molecule activity ; inferred from electronic annotation
1419184_a_at	1	2.15552	3.06506	3.6744	4.08956	3.72768	3.55832	3.24863		NM_010212	Fhl2	four and a half LIM domains 2	6357 ; regulation of transcription from RNA polymerase II promoter ; inferred from direct assay	5634 ; nucleus ; inferred from direct assay ; 5634 ; nucleus ; inferred from electronic annotation	5515 ; protein binding ; inferred from physical interaction ; 8270 ; zinc ion binding ; inferred from electronic annotation ; 46872 ; metal ion binding ; inferred from electronic annotation
1421529_a_at	1	1.58803	2.43935	3.34655	4.08755	3.81747	4.212	3.51609		NM_015762	Txnrd1	thioredoxin reductase 1	6118 ; electron transport ; inferred from electronic annotation ; 6125 ; thioredoxin pathway ; inferred from direct assay ; 8283 ; cell proliferation ; inferred from mutant phenotype	5737 ; cytoplasm ; Unknown ; 5829 ; cytosol ; inferred from direct assay ; 5737 ; cytoplasm ; inferred from electronic annotation	4791 ; thioredoxin-disulfide reductase activity ; inferred from direct assay ; 8430 ; selenium binding ; inferred from electronic annotation ; 15036 ; disulfide oxidoreductase activity ; inferred from electronic annotation ; 16491 ; oxidoreductase activity ; inferred from electronic annotation ; 16654 ; oxidoreductase activity, acting on NADH or NADPH, disulfide as acceptor ; inferred from electr…
1426657_s_at	1	1.99288	2.39618	1.90551	4.08353	3.45497	2.67866	2.46253		L21027	Phgdh	3-phosphoglycerate dehydrogenase	6564 ; L-serine biosynthesis ; inferred from electronic annotation ; 8652 ; amino acid biosynthesis ; inferred from electronic annotation ; 8152 ; metabolism ; inferred from electronic annotation		4617 ; phosphoglycerate dehydrogenase activity ; traceable author statement ; 16491 ; oxidoreductase activity ; inferred from electronic annotation ; 16616 ; oxidoreductase activity, acting on the CH-OH group of donors, NAD or NADP as acceptor ; inferred from electronic annotation ; 4617 ; phosphoglycerate dehydrogenase activity ; inferred from electronic annotation ; 51287 ; NAD binding ; inferr…
1423848_at	1	2.15346	2.62331	2.91104	4.08313	3.22557	3.05229	2.33545		BC008161	Mphosph6	M phase phosphoprotein 6 (Mphosph6), mRNA	74 ; regulation of progression through cell cycle ; Unknown ; 87 ; M phase of mitotic cell cycle ; Unknown	5634 ; nucleus ; Unknown ; 5634 ; nucleus ; inferred from electronic annotation
1438761_a_at	1	1.70993	2.70976	4.09388	4.07953	3.67892	4.09478	3.06507		C81193	Odc1 ; LOC545783 ; LOC546355	ornithine decarboxylase, structural 1 ; similar to Ornithine decarboxylase (ODC) ; similar to Ornithine decarboxylase (ODC)	6596 ; polyamine biosynthesis ; inferred from electronic annotation		3824 ; catalytic activity ; inferred from electronic annotation ; 4586 ; ornithine decarboxylase activity ; inferred from electronic annotation ; 16829 ; lyase activity ; inferred from electronic annotation ; 16831 ; carboxy-lyase activity ; inferred from electronic annotation
1431030_a_at	1	1.07083	0.93372	0.65211	4.07291	1.26468	1.32341	1.20589		AK010162	Rnf14	ring finger protein 14	6350 ; transcription ; inferred from electronic annotation ; 6355 ; regulation of transcription, DNA-dependent ; inferred from electronic annotation ; 6512 ; ubiquitin cycle ; inferred from electronic annotation ; 16567 ; protein ubiquitination ; inferred from electronic annotation ; 6357 ; regulation of transcription from RNA polymerase II promoter ; inferred from sequence or structural similari…	151 ; ubiquitin ligase complex ; inferred from electronic annotation ; 5634 ; nucleus ; inferred from electronic annotation ; 5634 ; nucleus ; inferred from sequence or structural similarity ; 5737 ; cytoplasm ; inferred from sequence or structural similarity	4842 ; ubiquitin-protein ligase activity ; inferred from electronic annotation ; 8270 ; zinc ion binding ; inferred from electronic annotation ; 16874 ; ligase activity ; inferred from electronic annotation ; 46872 ; metal ion binding ; inferred from electronic annotation ; 3713 ; transcription coactivator activity ; inferred from sequence or structural similarity ; 5515 ; protein binding ; infer…
1430535_at	1	2.32795	2.51029	3.79242	4.06982	4.10284	4.44674	3.30067		BB045401	Tsc22d2	TSC22 domain family 2	6355 ; regulation of transcription, DNA-dependent ; inferred from electronic annotation		3700 ; transcription factor activity ; inferred from electronic annotation
1418162_at	1	2.12966	2.02839	2.86948	4.06228	3.7471	2.74959	2.13023		AF185285	Tlr4	toll-like receptor 4	6954 ; inflammatory response ; inferred from electronic annotation ; 6955 ; immune response ; inferred from electronic annotation ; 7249 ; I-kappaB kinase/NF-kappaB cascade ; inferred from direct assay ; 8152 ; metabolism ; Unknown ; 9598 ; detection of pathogenic bacteria ; inferred from sequence or structural similarity ; 16046 ; detection of fungi ; inferred from sequence or structural similar…	16020 ; membrane ; inferred from electronic annotation ; 16021 ; integral to membrane ; inferred from electronic annotation ; 46696 ; lipopolysaccharide receptor complex ; inferred from sequence or structural similarity	3824 ; catalytic activity ; Unknown ; 4872 ; receptor activity ; inferred from direct assay ; 4888 ; transmembrane receptor activity ; inferred from electronic annotation ; 1530 ; lipopolysaccharide binding ; inferred from sequence or structural similarity ; 4888 ; transmembrane receptor activity ; inferred from sequence or structural similarity ; 4872 ; receptor activity ; inferred from electron…
1417169_at	1	3.76596	2.63119	2.89073	4.05475	2.5237	1.64905	2.40248		AI553394	Usp2	ubiquitin specific peptidase 2	6511 ; ubiquitin-dependent protein catabolism ; inferred from electronic annotation ; 6512 ; ubiquitin cycle ; inferred from electronic annotation		4197 ; cysteine-type endopeptidase activity ; inferred from electronic annotation ; 4221 ; ubiquitin thiolesterase activity ; inferred from electronic annotation ; 8233 ; peptidase activity ; inferred from electronic annotation ; 8234 ; cysteine-type peptidase activity ; inferred from electronic annotation ; 16787 ; hydrolase activity ; inferred from electronic annotation
1456182_x_at	1	1.35526	1.22443	1.90145	4.05266	4.51553	3.82639	2.62408		BB795191	Mela	melanoma antigen	6278 ; RNA-dependent DNA replication ; inferred from electronic annotation ; 6310 ; DNA recombination ; inferred from electronic annotation ; 6508 ; proteolysis ; inferred from electronic annotation ; 19068 ; viral assembly ; inferred from electronic annotation	16021 ; integral to membrane ; Unknown ; 19031 ; viral envelope ; inferred from electronic annotation ; 19028 ; viral capsid ; inferred from electronic annotation	3964 ; RNA-directed DNA polymerase activity ; inferred from electronic annotation ; 3676 ; nucleic acid binding ; inferred from electronic annotation ; 3677 ; DNA binding ; inferred from electronic annotation ; 3723 ; RNA binding ; inferred from electronic annotation ; 4190 ; aspartic-type endopeptidase activity ; inferred from electronic annotation ; 4523 ; ribonuclease H activity ; inferred fro…
1416687_at	1	2.66141	3.83815	3.59645	4.04331	4.75468	4.16263	4.35315		BC021352	Plod2	procollagen lysine, 2-oxoglutarate 5-dioxygenase 2	6464 ; protein modification ; Unknown ; 19538 ; protein metabolism ; inferred from electronic annotation	5615 ; extracellular space ; Unknown ; 5783 ; endoplasmic reticulum ; Unknown ; 16020 ; membrane ; Unknown ; 5783 ; endoplasmic reticulum ; inferred from electronic annotation ; 16020 ; membrane ; inferred from electronic annotation	4866 ; endopeptidase inhibitor activity ; Unknown ; 5506 ; iron ion binding ; inferred from electronic annotation ; 8475 ; procollagen-lysine 5-dioxygenase activity ; Unknown ; 16491 ; oxidoreductase activity ; Unknown ; 16702 ; oxidoreductase activity, acting on single donors with incorporation of molecular oxygen, incorporation of two atoms of oxygen ; inferred from electronic annotation ; 1670…
1416933_at	1	2.31143	2.86859	2.71242	4.04202	5.76044	4.12862	2.64135		NM_008898	Por	P450 (cytochrome) oxidoreductase	6118 ; electron transport ; inferred from electronic annotation	5625 ; soluble fraction ; inferred from direct assay ; 5783 ; endoplasmic reticulum ; inferred from electronic annotation ; 5792 ; microsome ; inferred from direct assay ; 16020 ; membrane ; inferred from electronic annotation ; 16021 ; integral to membrane ; Unknown	3958 ; NADPH-hemoprotein reductase activity ; inferred from electronic annotation ; 5489 ; electron transporter activity ; inferred from electronic annotation ; 10181 ; FMN binding ; inferred from electronic annotation ; 16491 ; oxidoreductase activity ; inferred from mutant phenotype ; 16491 ; oxidoreductase activity ; inferred from electronic annotation
1439036_a_at	1	0.975808	0.438356	0.764434	4.02073	7.34281	8.02582	3.1066		AV152334	Atp1b1	ATPase, Na+/K+ transporting, beta 1 polypeptide	6813 ; potassium ion transport ; inferred from electronic annotation ; 6814 ; sodium ion transport ; inferred from electronic annotation	5886 ; plasma membrane ; inferred from direct assay ; 16020 ; membrane ; inferred from electronic annotation ; 16021 ; integral to membrane ; Unknown ; 16323 ; basolateral plasma membrane ; inferred from direct assay ; 16021 ; integral to membrane ; inferred from electronic annotation	5391 ; sodium:potassium-exchanging ATPase activity ; inferred from electronic annotation ; 30955 ; potassium ion binding ; inferred from electronic annotation ; 31402 ; sodium ion binding ; inferred from electronic annotation
1450188_s_at	1	1.49154	2.96226	3.9657	4.00486	4.5738	3.52232	2.32395		BC020991	Lipg	lipase, endothelial	6629 ; lipid metabolism ; inferred from electronic annotation ; 16042 ; lipid catabolism ; inferred from electronic annotation	5615 ; extracellular space ; Unknown	3824 ; catalytic activity ; inferred from electronic annotation ; 4465 ; lipoprotein lipase activity ; inferred from electronic annotation ; 4806 ; triacylglycerol lipase activity ; inferred from electronic annotation ; 8201 ; heparin binding ; inferred from electronic annotation ; 16787 ; hydrolase activity ; inferred from electronic annotation
1451065_a_at	1	1.99738	3.81615	4.43561	4.00289	3.87158	3.47744	3.36163		BC020134	Ddx39	DEAD (Asp-Glu-Ala-Asp) box polypeptide 39	398 ; nuclear mRNA splicing, via spliceosome ; inferred from electronic annotation ; 6397 ; mRNA processing ; inferred from electronic annotation	5634 ; nucleus ; inferred from electronic annotation	166 ; nucleotide binding ; inferred from electronic annotation ; 3676 ; nucleic acid binding ; Unknown ; 4386 ; helicase activity ; Unknown ; 5524 ; ATP binding ; Unknown ; 8026 ; ATP-dependent helicase activity ; Unknown ; 16787 ; hydrolase activity ; inferred from electronic annotation ; 3676 ; nucleic acid binding ; inferred from electronic annotation ; 4386 ; helicase activity ; inferred from…
1449949_a_at	1	2.13047	2.612	2.13933	3.99936	3.15838	2.79638	3.01852		U90715	Cxadr	coxsackievirus and adenovirus receptor	7155 ; cell adhesion ; inferred from electronic annotation	5923 ; tight junction ; inferred from electronic annotation ; 16021 ; integral to membrane ; Unknown ; 16021 ; integral to membrane ; inferred from electronic annotation	4872 ; receptor activity ; inferred from electronic annotation ; 5515 ; protein binding ; inferred from electronic annotation
1455121_at	1	2.30746	2.22399	3.32002	3.96853	4.79008	3.64698	3.0174		BB553784	A630025C20Rik	RIKEN cDNA A630025C20 gene	6366 ; transcription from RNA polymerase II promoter ; inferred from direct assay	5634 ; nucleus ; Unknown ; 5634 ; nucleus ; inferred from electronic annotation	3702 ; RNA polymerase II transcription factor activity ; inferred from direct assay ; 3677 ; DNA binding ; inferred from electronic annotation
1434376_at	1	1.09235	2.9124	3.22193	3.96843	5.2462	5.49077	3.63223		AW146109	Cd44	CD44 antigen	1658 ; ureteric bud branching ; inferred from mutant phenotype ; 7155 ; cell adhesion ; inferred from electronic annotation	9897 ; external side of plasma membrane ; inferred from direct assay ; 16020 ; membrane ; inferred from electronic annotation ; 16021 ; integral to membrane ; inferred from electronic annotation	4872 ; receptor activity ; inferred from electronic annotation ; 5515 ; protein binding ; inferred from electronic annotation ; 5540 ; hyaluronic acid binding ; inferred from mutant phenotype ; 5540 ; hyaluronic acid binding ; inferred from electronic annotation
1451803_a_at	1	2.00584	2.03362	1.85741	3.96434	3.44268	2.56016	1.72512		U48800	Vegfb	vascular endothelial growth factor B	74 ; regulation of progression through cell cycle ; inferred from electronic annotation ; 1525 ; angiogenesis ; inferred from electronic annotation ; 7275 ; development ; inferred from electronic annotation ; 8283 ; cell proliferation ; inferred from electronic annotation ; 30154 ; cell differentiation ; inferred from electronic annotation	5615 ; extracellular space ; Unknown ; 16020 ; membrane ; inferred from electronic annotation	8083 ; growth factor activity ; inferred from electronic annotation ; 8201 ; heparin binding ; inferred from electronic annotation ; 5515 ; protein binding ; inferred from physical interaction
1460319_at	1	1.40771	1.90313	2.20858	3.9585	3.83523	2.99908	2.78247		NM_016893	Fut8	fucosyltransferase 8		5615 ; extracellular space ; Unknown ; 5795 ; Golgi stack ; inferred from electronic annotation ; 16021 ; integral to membrane ; inferred from electronic annotation	8424 ; glycoprotein 6-alpha-L-fucosyltransferase activity ; inferred from electronic annotation ; 16740 ; transferase activity ; inferred from electronic annotation ; 16757 ; transferase activity, transferring glycosyl groups ; inferred from sequence or structural similarity ; 16757 ; transferase activity, transferring glycosyl groups ; inferred from electronic annotation
1425336_x_at	1	0.941318	2.21537	3.23287	3.95734	4.56628	3.53341	1.4278		BC011306	H2-K1	histocompatibility 2, K1, K region	6952 ; defense response ; traceable author statement ; 6955 ; immune response ; Unknown ; 19882 ; antigen presentation ; inferred from electronic annotation ; 19883 ; antigen presentation, endogenous antigen ; Unknown ; 19885 ; antigen processing, endogenous antigen via MHC class I ; Unknown ; 6955 ; immune response ; inferred from electronic annotation ; 19883 ; antigen presentation, endogenous …	9897 ; external side of plasma membrane ; inferred from direct assay ; 16020 ; membrane ; Unknown ; 16021 ; integral to membrane ; Unknown ; 42612 ; MHC class I protein complex ; inferred from electronic annotation ; 16021 ; integral to membrane ; inferred from electronic annotation ; 5886 ; plasma membrane ; inferred from direct assay	30106 ; MHC class I receptor activity ; Unknown ; 30106 ; MHC class I receptor activity ; inferred from electronic annotation ; 5515 ; protein binding ; inferred from physical interaction
1449295_at	1	2.72618	2.1242	2.45534	3.9484	2.44187	2.38672	2.12253		NM_020483	MGI:1927479	transcriptional regulator protein	6350 ; transcription ; inferred from electronic annotation ; 6355 ; regulation of transcription, DNA-dependent ; inferred from electronic annotation	5634 ; nucleus ; inferred from electronic annotation	3677 ; DNA binding ; inferred from electronic annotation
1417951_at	1	1.49444	1.5325	2.46683	3.94491	2.90055	3.39649	2.81105		NM_007933	Eno3	enolase 3, beta muscle	6096 ; glycolysis ; inferred from electronic annotation	15 ; phosphopyruvate hydratase complex ; inferred from electronic annotation	287 ; magnesium ion binding ; inferred from electronic annotation ; 4634 ; phosphopyruvate hydratase activity ; inferred from electronic annotation ; 16829 ; lyase activity ; inferred from electronic annotation ; 46872 ; metal ion binding ; inferred from electronic annotation
1424389_at	1	3.91307	3.06295	2.99775	3.9393	3.20677	2.83059	2.58595		BC026743	Nupl1	nucleoporin like 1	6810 ; transport ; inferred from electronic annotation	5634 ; nucleus ; inferred from electronic annotation ; 16021 ; integral to membrane ; inferred from electronic annotation ; 19867 ; outer membrane ; inferred from electronic annotation	4867 ; serine-type endopeptidase inhibitor activity ; inferred from electronic annotation ; 15288 ; porin activity ; inferred from electronic annotation ; 5515 ; protein binding ; inferred from physical interaction
1423175_s_at	1	1.53216	2.1552	3.7927	3.93726	5.58928	6.2101	3.91662		BE953582	Pard6b	par-6 (partitioning defective 6) homolog beta (C. elegans)	7049 ; cell cycle ; inferred from electronic annotation ; 7242 ; intracellular signaling cascade ; Unknown ; 51301 ; cell division ; inferred from electronic annotation ; 6461 ; protein complex assembly ; inferred from sequence or structural similarity ; 7043 ; intercellular junction assembly ; inferred from sequence or structural similarity ; 7163 ; establishment and/or maintenance of cell polar…	5634 ; nucleus ; inferred from direct assay ; 5923 ; tight junction ; inferred from direct assay ; 5938 ; cell cortex ; inferred from direct assay ; 16020 ; membrane ; inferred from electronic annotation ; 45177 ; apical part of cell ; inferred from direct assay ; 5886 ; plasma membrane ; inferred from sequence or structural similarity ; 5923 ; tight junction ; inferred from sequence or structura…	5515 ; protein binding ; inferred from electronic annotation ; 5515 ; protein binding ; inferred from physical interaction
1449852_a_at	1	1.67526	2.74972	3.47736	3.93388	3.85904	3.11485	1.44847		NM_133838	Ehd4	EH-domain containing 4		5622 ; intracellular ; Unknown	166 ; nucleotide binding ; inferred from electronic annotation ; 3677 ; DNA binding ; Unknown ; 3924 ; GTPase activity ; inferred from electronic annotation ; 5509 ; calcium ion binding ; Unknown ; 5524 ; ATP binding ; Unknown ; 5525 ; GTP binding ; inferred from electronic annotation ; 5515 ; protein binding ; inferred from physical interaction ; 5509 ; calcium ion binding ; inferred from electr…
1454109_a_at	1	2.80381	3.8789	2.7948	3.93244	3.68127	3.28466	2.16465		AK017622	Ptdsr	phosphatidylserine receptor	6915 ; apoptosis ; inferred from direct assay ; 7166 ; cell surface receptor linked signal transduction ; inferred from direct assay ; 7275 ; development ; inferred from electronic annotation ; 30154 ; cell differentiation ; inferred from electronic annotation	5634 ; nucleus ; inferred from electronic annotation ; 5886 ; plasma membrane ; inferred from direct assay ; 5634 ; nucleus ; inferred from direct assay	4872 ; receptor activity ; inferred from direct assay ; 8168 ; methyltransferase activity ; inferred from electronic annotation ; 16740 ; transferase activity ; inferred from electronic annotation
1452352_at	1	0.973007	1.18304	1.86188	3.93137	6.6763	5.03474	2.20186		BG064656	Ctla2b	cytotoxic T lymphocyte-associated protein 2 beta			4869 ; cysteine protease inhibitor activity ; traceable author statement ; 5515 ; protein binding ; inferred from physical interaction
1418084_at	1	0.83556	2.0051	1.26863	3.92674	2.94542	4.58077	5.75027		AK011144	Nrp1	neuropilin 1	1525 ; angiogenesis ; inferred from mutant phenotype ; 7155 ; cell adhesion ; inferred from electronic annotation ; 7275 ; development ; inferred from electronic annotation ; 7399 ; nervous system development ; inferred from electronic annotation ; 7411 ; axon guidance ; inferred from mutant phenotype ; 7507 ; heart development ; inferred from genetic interaction ; 16358 ; dendrite morphogenesis …	5886 ; plasma membrane ; Unknown ; 16020 ; membrane ; inferred from electronic annotation ; 16021 ; integral to membrane ; Unknown ; 16021 ; integral to membrane ; inferred from electronic annotation	4872 ; receptor activity ; inferred from electronic annotation ; 5515 ; protein binding ; inferred from physical interaction ; 17154 ; semaphorin receptor activity ; inferred from genetic interaction ; 17154 ; semaphorin receptor activity ; inferred from physical interaction
1417953_at	1	1.62481	1.72004	3.0714	3.92346	6.14894	6.88312	4.25975		AK016470	D6Wsu176e	DNA segment, Chr 6, Wayne State University 176, expressed		5576 ; extracellular region ; Unknown ; 5576 ; extracellular region ; inferred from sequence or structural similarity	5125 ; cytokine activity ; Unknown ; 5125 ; cytokine activity ; inferred from sequence or structural similarity
1450214_at	1	1.1447	2.19592	2.03532	3.92154	1.87565	1.92315	1.06715		NM_007413	Adora2b	adenosine A2b receptor	7165 ; signal transduction ; inferred from electronic annotation ; 7186 ; G-protein coupled receptor protein signaling pathway ; inferred from electronic annotation	5615 ; extracellular space ; Unknown ; 16021 ; integral to membrane ; Unknown ; 16021 ; integral to membrane ; inferred from electronic annotation	1584 ; rhodopsin-like receptor activity ; inferred from electronic annotation ; 1609 ; adenosine receptor activity, G-protein coupled ; Unknown ; 1612 ; A2B adenosine receptor activity, G-protein coupled ; Unknown ; 4871 ; signal transducer activity ; inferred from electronic annotation ; 4872 ; receptor activity ; inferred from electronic annotation ; 4930 ; G-protein coupled receptor activity ;…
1431789_s_at	1	2.1168	2.53862	2.45293	3.9123	3.78832	2.4921	2.2497		AK014065	Tmed5	transmembrane emp24 protein transport domain containing 5	6886 ; intracellular protein transport ; inferred from electronic annotation	5783 ; endoplasmic reticulum ; inferred from electronic annotation ; 16020 ; membrane ; inferred from electronic annotation ; 16021 ; integral to membrane ; inferred from electronic annotation	8320 ; protein carrier activity ; inferred from electronic annotation
1450997_at	1	2.15584	2.54118	3.56663	3.91172	3.71433	3.22193	4.65107		AV173139	Stk17b	serine/threonine kinase 17b (apoptosis-inducing)	6468 ; protein amino acid phosphorylation ; Unknown ; 6915 ; apoptosis ; Unknown ; 6917 ; induction of apoptosis ; Unknown ; 7243 ; protein kinase cascade ; Unknown ; 6468 ; protein amino acid phosphorylation ; inferred from sequence or structural similarity ; 6917 ; induction of apoptosis ; inferred from sequence or structural similarity ; 7243 ; protein kinase cascade ; inferred from sequence o…	5634 ; nucleus ; Unknown ; 15629 ; actin cytoskeleton ; Unknown ; 5634 ; nucleus ; inferred from sequence or structural similarity ; 5634 ; nucleus ; inferred from electronic annotation	166 ; nucleotide binding ; inferred from electronic annotation ; 4672 ; protein kinase activity ; Unknown ; 4674 ; protein serine/threonine kinase activity ; Unknown ; 4713 ; protein-tyrosine kinase activity ; Unknown ; 5524 ; ATP binding ; inferred from electronic annotation ; 16301 ; kinase activity ; inferred from electronic annotation ; 16740 ; transferase activity ; inferred from electronic …
1416818_at	1	1.9874	2.25573	3.046	3.90558	3.74843	3.10218	2.24633		NM_020606	Parva	parvin, alpha	7155 ; cell adhesion ; inferred from direct assay ; 7155 ; cell adhesion ; inferred from electronic annotation	5634 ; nucleus ; inferred from direct assay ; 5737 ; cytoplasm ; inferred from direct assay ; 5856 ; cytoskeleton ; inferred from electronic annotation ; 5925 ; focal adhesion ; inferred from direct assay ; 30027 ; lamellipodium ; inferred from direct assay	3779 ; actin binding ; inferred from direct assay ; 5515 ; protein binding ; inferred from physical interaction ; 3779 ; actin binding ; inferred from electronic annotation ; 5515 ; protein binding ; inferred from electronic annotation
1418571_at	1	1.53657	3.16996	3.03405	3.9027	5.02115	3.84976	2.25734		NM_013749	Tnfrsf12a	tumor necrosis factor receptor superfamily, member 12a	1525 ; angiogenesis ; inferred from electronic annotation ; 6915 ; apoptosis ; inferred from electronic annotation ; 6931 ; substrate-bound cell migration, cell attachment to substrate ; inferred from direct assay ; 7155 ; cell adhesion ; inferred from direct assay ; 7275 ; development ; inferred from electronic annotation ; 8219 ; cell death ; inferred from direct assay ; 30154 ; cell differenti…	1726 ; ruffle ; inferred from direct assay ; 5886 ; plasma membrane ; inferred from direct assay ; 9986 ; cell surface ; inferred from direct assay ; 16021 ; integral to membrane ; inferred from electronic annotation	4872 ; receptor activity ; inferred from electronic annotation ; 5515 ; protein binding ; inferred from physical interaction ; 5515 ; protein binding ; inferred from electronic annotation
1451100_a_at	1	1.47301	2.82059	2.66278	3.90059	3.45726	2.87869	2.72471		AI845410	Cdv3	carnitine deficiency-associated gene expressed in ventricle 3
1417398_at	1	1.64177	2.65671	3.38516	3.89801	4.13308	4.12497	2.79494		NM_025846	Rras2	related RAS viral (r-ras) oncogene homolog 2	6886 ; intracellular protein transport ; inferred from electronic annotation ; 7264 ; small GTPase mediated signal transduction ; Unknown ; 7265 ; Ras protein signal transduction ; inferred from direct assay ; 15031 ; protein transport ; inferred from electronic annotation ; 50875 ; cellular physiological process ; inferred from direct assay ; 50875 ; cellular physiological process ; inferred fro…	5622 ; intracellular ; inferred from direct assay ; 5783 ; endoplasmic reticulum ; Unknown ; 5886 ; plasma membrane ; Unknown	166 ; nucleotide binding ; inferred from electronic annotation ; 3924 ; GTPase activity ; Unknown ; 5515 ; protein binding ; inferred from physical interaction ; 5525 ; GTP binding ; inferred from electronic annotation
1420352_at	1	1.78806	2.50326	2.66704	3.85629	7.15638	6.48605	3.09343		NM_133731	Prss22	protease, serine, 22	6508 ; proteolysis ; inferred from electronic annotation	5615 ; extracellular space ; Unknown	4252 ; serine-type endopeptidase activity ; inferred from electronic annotation ; 4263 ; chymotrypsin activity ; inferred from electronic annotation ; 4295 ; trypsin activity ; inferred from electronic annotation ; 8233 ; peptidase activity ; inferred from electronic annotation ; 16787 ; hydrolase activity ; inferred from electronic annotation
1448961_at	1	0.538068	0.57581	0.719399	3.83881	11.212	23.4612	18.5292		NM_008880	Plscr2	phospholipid scramblase 2		16021 ; integral to membrane ; inferred from electronic annotation	5509 ; calcium ion binding ; inferred from electronic annotation
1425789_s_at	1	0.681522	0.29711	0.197715	0.335819	0.173321	0.0998439	0.11974		BC013271	Anxa8	annexin A8	7596 ; blood coagulation ; inferred from electronic annotation		5509 ; calcium ion binding ; inferred from electronic annotation ; 5544 ; calcium-dependent phospholipid binding ; inferred from electronic annotation
1426236_a_at	1	1.59151	0.136946	0.292652	0.334001	0.439542	0.515954	0.434134		AI391218	Glul	glutamate-ammonia ligase (glutamine synthetase)	6542 ; glutamine biosynthesis ; inferred from electronic annotation ; 6807 ; nitrogen compound metabolism ; inferred from electronic annotation	5739 ; mitochondrion ; inferred from direct assay	4356 ; glutamate-ammonia ligase activity ; inferred from electronic annotation ; 16874 ; ligase activity ; inferred from electronic annotation
1448494_at	1	1.05521	0.341979	0.352694	0.333223	0.201871	0.359375	0.397257		BB550400	Gas1	growth arrest specific 1	7049 ; cell cycle ; inferred from electronic annotation ; 7050 ; cell cycle arrest ; traceable author statement ; 12501 ; programmed cell death ; inferred from direct assay ; 7050 ; cell cycle arrest ; inferred from electronic annotation ; 45749 ; negative regulation of S phase of mitotic cell cycle ; non-traceable author statement	16020 ; membrane ; inferred from direct assay ; 46658 ; anchored to plasma membrane ; inferred from sequence or structural similarity ; 16020 ; membrane ; inferred from electronic annotation	5515 ; protein binding ; inferred from physical interaction
1456246_x_at	1	0.357983	0.781598	0.672509	0.331232	0.640868	0.740374	0.624243		AV034117	Tpbpb	trophoblast specific protein beta		5615 ; extracellular space ; Unknown
1452517_at	1	0.173363	0.459457	0.335193	0.330792	0.329819	0.33749	0.32188		BC006045	Plekhh1	pleckstrin homology domain containing, family H (with MyTH4 domain) member 1		5856 ; cytoskeleton ; Unknown ; 5856 ; cytoskeleton ; inferred from electronic annotation	3774 ; motor activity ; Unknown ; 3779 ; actin binding ; Unknown ; 5524 ; ATP binding ; Unknown ; 5488 ; binding ; inferred from electronic annotation
1431418_at	1	0.216286	0.362443	0.584072	0.330711	0.505971	0.647768	0.710548		AK021104	C030026M15Rik	RIKEN cDNA C030026M15 gene
1448290_at	1	0.492749	0.556127	0.782251	0.330273	0.585537	0.564939	0.648484		NM_011036	Pap	pancreatitis-associated protein	6953 ; acute-phase response ; inferred from electronic annotation ; 6954 ; inflammatory response ; inferred from electronic annotation	5615 ; extracellular space ; Unknown	5529 ; sugar binding ; inferred from electronic annotation
1422308_a_at	1	2.28327	1.3281	0.419644	0.329932	0.248962	0.145708	0.207212		AF038562	Lgals7	lectin, galactose binding, soluble 7	6915 ; apoptosis ; inferred from electronic annotation	5634 ; nucleus ; inferred from electronic annotation	5529 ; sugar binding ; inferred from electronic annotation
1441330_at	1	0.237913	0.244838	0.343225	0.329544	0.230816	0.360188	0.39531		BG295465	Crb1	crumbs homolog 1 (Drosophila)	7600 ; sensory perception ; inferred from electronic annotation ; 7601 ; visual perception ; inferred from electronic annotation ; 16044 ; membrane organization and biogenesis ; inferred from mutant phenotype ; 42462 ; eye photoreceptor cell development ; inferred from mutant phenotype	16021 ; integral to membrane ; inferred from electronic annotation	5509 ; calcium ion binding ; inferred from electronic annotation
1439622_at	1	3.10546	0.319854	0.406406	0.328776	0.242957	0.235778	0.744239		AV291679	Rassf4	Ras association (RalGDS/AF-6) domain family 4	7218 ; neuropeptide signaling pathway ; Unknown ; 7165 ; signal transduction ; inferred from electronic annotation		5515 ; protein binding ; inferred from electronic annotation
1451415_at	1	0.81916	0.523672	0.329349	0.32863	0.387085	0.370334	0.961603		BC016562	1810011O10Rik	RIKEN cDNA 1810011O10 gene
1455477_s_at	1	1.14814	0.499745	0.317685	0.328445	0.302337	0.193026	0.16271		AA396586	Pdzk1ip1	PDZK1 interacting protein 1		5615 ; extracellular space ; Unknown ; 16021 ; integral to membrane ; Unknown ; 16021 ; integral to membrane ; inferred from electronic annotation
1451461_a_at	1	1.15464	1.05911	0.508013	0.328412	0.687136	0.389202	0.376933		BC008184	Aldoc	aldolase 3, C isoform	6096 ; glycolysis ; inferred from electronic annotation	5739 ; mitochondrion ; inferred from direct assay	4332 ; fructose-bisphosphate aldolase activity ; inferred from electronic annotation ; 16829 ; lyase activity ; inferred from electronic annotation
1456742_x_at	1	0.518196	0.535865	0.552397	0.327864	0.476209	0.696106	0.727645		AV277974	Tm9sf2	transmembrane 9 superfamily member 2	6810 ; transport ; inferred from electronic annotation	5615 ; extracellular space ; Unknown ; 16021 ; integral to membrane ; Unknown ; 16021 ; integral to membrane ; inferred from electronic annotation	5215 ; transporter activity ; inferred from electronic annotation
1448299_at	1	0.521798	0.531108	0.523698	0.327607	0.404603	0.404484	0.503862		NM_009199	Slc1a1	solute carrier family 1 (neuronal/epithelial high affinity glutamate transporter, system Xag), member 1	6810 ; transport ; inferred from electronic annotation ; 6835 ; dicarboxylic acid transport ; inferred from electronic annotation	5887 ; integral to plasma membrane ; inferred from electronic annotation ; 16020 ; membrane ; inferred from electronic annotation ; 16021 ; integral to membrane ; inferred from electronic annotation	5386 ; carrier activity ; inferred from electronic annotation ; 15293 ; symporter activity ; inferred from electronic annotation ; 15501 ; glutamate:sodium symporter activity ; inferred from direct assay ; 17153 ; sodium:dicarboxylate symporter activity ; inferred from electronic annotation
1433891_at	1	0.996862	0.374423	0.418389	0.326306	0.262373	0.215798	0.437646		BI107632	Lgr4	leucine-rich repeat-containing G protein-coupled receptor 4	7165 ; signal transduction ; inferred from electronic annotation ; 7186 ; G-protein coupled receptor protein signaling pathway ; inferred from electronic annotation	16021 ; integral to membrane ; inferred from electronic annotation	4871 ; signal transducer activity ; inferred from electronic annotation ; 4872 ; receptor activity ; inferred from electronic annotation ; 4930 ; G-protein coupled receptor activity ; inferred from electronic annotation ; 1584 ; rhodopsin-like receptor activity ; inferred from electronic annotation ; 16500 ; protein-hormone receptor activity ; inferred from electronic annotation
1456700_x_at	1	1.20308	0.473084	0.296199	0.325929	0.351932	0.444209	0.993829		BB100920	Marcks	Myristoylated alanine rich protein kinase C substrate (Marcks), mRNA		16020 ; membrane ; inferred from direct assay ; 16020 ; membrane ; inferred from electronic annotation	3779 ; actin binding ; inferred from electronic annotation ; 5516 ; calmodulin binding ; inferred from electronic annotation
1426208_x_at	1	1.14209	0.595253	0.346886	0.325817	0.19571	0.169656	0.42814		AF147785	Plagl1	pleiomorphic adenoma gene-like 1	45944 ; positive regulation of transcription from RNA polymerase II promoter ; inferred from sequence or structural similarity	5634 ; nucleus ; inferred from electronic annotation	3677 ; DNA binding ; inferred from sequence or structural similarity ; 46872 ; metal ion binding ; inferred from electronic annotation ; 3676 ; nucleic acid binding ; inferred from electronic annotation ; 8270 ; zinc ion binding ; inferred from electronic annotation
1448143_at	1	1.22094	0.546325	0.282361	0.325489	0.411156	0.389068	0.424914		NM_009656	Aldh2	aldehyde dehydrogenase 2, mitochondrial	8152 ; metabolism ; inferred from electronic annotation	5739 ; mitochondrion ; inferred from direct assay ; 5739 ; mitochondrion ; inferred from electronic annotation	4029 ; aldehyde dehydrogenase (NAD) activity ; inferred from electronic annotation ; 16491 ; oxidoreductase activity ; inferred from electronic annotation
1458268_s_at	1	0.584531	0.161475	0.174384	0.325457	0.199486	0.220427	0.273345		AI649005	Igfbp3	insulin-like growth factor binding protein 3	1558 ; regulation of cell growth ; inferred from electronic annotation ; 9968 ; negative regulation of signal transduction ; inferred from sequence or structural similarity ; 43065 ; positive regulation of apoptosis ; inferred from sequence or structural similarity ; 45663 ; positive regulation of myoblast differentiation ; inferred from sequence or structural similarity	5576 ; extracellular region ; inferred from electronic annotation ; 5615 ; extracellular space ; Unknown ; 5576 ; extracellular region ; inferred from sequence or structural similarity	5520 ; insulin-like growth factor binding ; inferred from electronic annotation ; 19838 ; growth factor binding ; inferred from electronic annotation ; 5520 ; insulin-like growth factor binding ; inferred from sequence or structural similarity ; 8160 ; protein tyrosine phosphatase activator activity ; inferred from sequence or structural similarity ; 46872 ; metal ion binding ; inferred from sequ…
1457135_at	1	1.45285	0.663306	0.316898	0.324436	0.289041	0.271452	0.295531		AW048300	Fath2	fat tumor suppressor homolog 2 (Drosophila)		16021 ; integral to membrane ; inferred from electronic annotation	5509 ; calcium ion binding ; inferred from electronic annotation
1449091_at	1	1.04546	0.686175	0.34224	0.324356	0.254302	0.30949	0.357834		BC003868	Cldn8	claudin 8	16338 ; calcium-independent cell-cell adhesion ; inferred from sequence or structural similarity	5615 ; extracellular space ; Unknown ; 5923 ; tight junction ; inferred from electronic annotation ; 16020 ; membrane ; inferred from electronic annotation ; 16021 ; integral to membrane ; Unknown ; 5923 ; tight junction ; inferred from direct assay ; 16021 ; integral to membrane ; inferred from electronic annotation ; 16021 ; integral to membrane ; non-traceable author statement	5198 ; structural molecule activity ; inferred from electronic annotation ; 5515 ; protein binding ; inferred from physical interaction ; 42802 ; protein self binding ; inferred from sequence or structural similarity
1432252_a_at	1	0.516696	0.557933	0.551177	0.323703	0.556181	0.59499	0.577169		AK015628	4933406K04Rik	RIKEN cDNA 4933406K04 gene
1427028_at	1	0.522542	0.554	0.578191	0.323179	0.643281	0.618095	0.700084		BB516297	Lgr6	leucine-rich repeat-containing G protein-coupled receptor 6	7165 ; signal transduction ; inferred from electronic annotation ; 7186 ; G-protein coupled receptor protein signaling pathway ; Unknown ; 7186 ; G-protein coupled receptor protein signaling pathway ; inferred from electronic annotation	16021 ; integral to membrane ; Unknown ; 16021 ; integral to membrane ; inferred from electronic annotation	1584 ; rhodopsin-like receptor activity ; Unknown ; 4871 ; signal transducer activity ; inferred from electronic annotation ; 4872 ; receptor activity ; inferred from electronic annotation ; 4930 ; G-protein coupled receptor activity ; inferred from electronic annotation ; 1584 ; rhodopsin-like receptor activity ; inferred from electronic annotation ; 16500 ; protein-hormone receptor activity ; i…
1457256_x_at	1	0.382191	0.391311	0.467884	0.322703	0.472365	0.543834	0.487644		BB530125	Ptch2	patched homolog 2		16020 ; membrane ; inferred from electronic annotation ; 16021 ; integral to membrane ; Unknown ; 16021 ; integral to membrane ; inferred from electronic annotation	4872 ; receptor activity ; inferred from electronic annotation ; 8158 ; hedgehog receptor activity ; inferred from electronic annotation
1458523_at	1	0.615051	0.58034	0.629974	0.322592	0.550581	0.695798	0.787727		BB364292	Zfml	zinc finger, matrin-like	398 ; nuclear mRNA splicing, via spliceosome ; inferred from electronic annotation ; 6355 ; regulation of transcription, DNA-dependent ; Unknown ; 6397 ; mRNA processing ; inferred from electronic annotation	5634 ; nucleus ; Unknown ; 5681 ; spliceosome complex ; inferred from electronic annotation ; 5634 ; nucleus ; inferred from electronic annotation	3676 ; nucleic acid binding ; Unknown ; 3677 ; DNA binding ; inferred from electronic annotation ; 3723 ; RNA binding ; inferred from electronic annotation ; 8270 ; zinc ion binding ; inferred from electronic annotation ; 46872 ; metal ion binding ; inferred from electronic annotation ; 3676 ; nucleic acid binding ; inferred from electronic annotation
1451566_at	1	1.36305	0.691972	0.369558	0.320649	0.406816	0.346818	0.754398		BC005471	BC005471	cDNA sequence BC005471	6355 ; regulation of transcription, DNA-dependent ; Unknown ; 6350 ; transcription ; inferred from electronic annotation ; 6355 ; regulation of transcription, DNA-dependent ; inferred from electronic annotation	5622 ; intracellular ; Unknown ; 5622 ; intracellular ; inferred from electronic annotation ; 5634 ; nucleus ; inferred from electronic annotation	3676 ; nucleic acid binding ; Unknown ; 3676 ; nucleic acid binding ; inferred from electronic annotation ; 8270 ; zinc ion binding ; inferred from electronic annotation ; 46872 ; metal ion binding ; inferred from electronic annotation
1416368_at	1	0.66215	0.482331	0.196123	0.319532	0.159465	0.128675	0.244862		NM_010357	Gsta4	glutathione S-transferase, alpha 4			4364 ; glutathione transferase activity ; inferred from sequence or structural similarity ; 4364 ; glutathione transferase activity ; traceable author statement ; 16740 ; transferase activity ; inferred from electronic annotation ; 4364 ; glutathione transferase activity ; inferred from electronic annotation
1424988_at	1	1.22816	0.401712	0.551163	0.318928	0.35956	0.281598	0.363539		BC010206	Mylip	myosin regulatory light chain interacting protein	6512 ; ubiquitin cycle ; inferred from electronic annotation ; 16567 ; protein ubiquitination ; inferred from electronic annotation	151 ; ubiquitin ligase complex ; inferred from electronic annotation ; 5737 ; cytoplasm ; inferred from electronic annotation ; 5856 ; cytoskeleton ; Unknown ; 16020 ; membrane ; inferred from electronic annotation ; 5856 ; cytoskeleton ; inferred from electronic annotation	4842 ; ubiquitin-protein ligase activity ; inferred from electronic annotation ; 5488 ; binding ; inferred from electronic annotation ; 8092 ; cytoskeletal protein binding ; inferred from electronic annotation ; 8270 ; zinc ion binding ; inferred from electronic annotation ; 16874 ; ligase activity ; inferred from electronic annotation ; 46872 ; metal ion binding ; inferred from electronic annota…
1453083_at	1	0.633574	0.745611	0.59723	0.318826	0.55096	0.574637	0.551285		AK018294	6430701C03Rik	RIKEN cDNA 6430701C03 gene	7216 ; metabotropic glutamate receptor signaling pathway ; inferred from electronic annotation	16020 ; membrane ; inferred from electronic annotation	4872 ; receptor activity ; inferred from electronic annotation ; 4930 ; G-protein coupled receptor activity ; inferred from electronic annotation ; 8067 ; metabotropic glutamate, GABA-B-like receptor activity ; inferred from electronic annotation
1438931_s_at	1	1.10966	0.555745	0.339402	0.317365	0.234364	0.156255	0.467862		AV016566	Sesn1	sestrin 1	7050 ; cell cycle arrest ; inferred from electronic annotation	5634 ; nucleus ; inferred from electronic annotation
1434062_at	1	1.23166	0.393954	0.346954	0.316929	0.252882	0.18753	0.276092		AV226672	Rabgap1l	RAB GTPase activating protein 1-like
1425105_at	1	0.85233	0.869757	0.835458	0.316307	0.981795	0.895797	0.863965		BC017610	Rbp3	retinol binding protein 3, interstitial	6508 ; proteolysis ; inferred from electronic annotation ; 6629 ; lipid metabolism ; Unknown ; 6810 ; transport ; Unknown ; 7601 ; visual perception ; Unknown ; 6810 ; transport ; inferred from electronic annotation	5578 ; extracellular matrix (sensu Metazoa) ; Unknown ; 5615 ; extracellular space ; Unknown	5501 ; retinoid binding ; Unknown ; 5504 ; fatty acid binding ; Unknown ; 8233 ; peptidase activity ; Unknown ; 8236 ; serine-type peptidase activity ; inferred from electronic annotation ; 16918 ; retinal binding ; inferred from electronic annotation
1457648_x_at	1	0.676386	0.322133	0.323974	0.315244	0.303438	0.323719	0.327607		BB084182	BC004044	cDNA sequence BC004044			5198 ; structural molecule activity ; inferred from electronic annotation
1454945_at	1	1.40436	0.480498	0.247644	0.314939	0.304592	0.378148	0.498434		BB541889	Lrriq2	leucine-rich repeats and IQ motif containing 2
1447204_at	1	0.939355	0.425289	0.409885	0.314811	0.39263	0.523879	0.539974		BB337014	Flrt2	Fibronectin leucine rich transmembrane protein 2, mRNA (cDNA clone MGC:106049 IMAGE:3582155)		16021 ; integral to membrane ; inferred from electronic annotation
1435748_at	1	1.05335	0.627564	0.30949	0.314703	0.176335	0.083127	0.112609		AW911807	Gda	guanine deaminase		5615 ; extracellular space ; Unknown	8892 ; guanine deaminase activity ; inferred from electronic annotation ; 16787 ; hydrolase activity ; inferred from electronic annotation ; 8270 ; zinc ion binding ; inferred from electronic annotation
1439757_s_at	1	1.73068	0.326707	0.311978	0.31444	0.243291	0.31936	0.356614		AI385584	Epha4	Eph receptor A4	6468 ; protein amino acid phosphorylation ; inferred from electronic annotation ; 7169 ; transmembrane receptor protein tyrosine kinase signaling pathway ; inferred from electronic annotation ; 7411 ; axon guidance ; inferred from mutant phenotype ; 7628 ; adult walking behavior ; inferred from mutant phenotype	16020 ; membrane ; inferred from electronic annotation ; 16021 ; integral to membrane ; Unknown ; 16021 ; integral to membrane ; inferred from electronic annotation	166 ; nucleotide binding ; inferred from electronic annotation ; 4672 ; protein kinase activity ; inferred from electronic annotation ; 4674 ; protein serine/threonine kinase activity ; Unknown ; 4713 ; protein-tyrosine kinase activity ; inferred from electronic annotation ; 4872 ; receptor activity ; inferred from electronic annotation ; 5003 ; ephrin receptor activity ; inferred from electronic…
1431844_at	1	0.304394	0.327092	0.484468	0.313777	0.327864	0.642917	0.43224		AK012400	Kcnmb2	potassium large conductance calcium-activated channel, subfamily M, beta member 2	6810 ; transport ; inferred from electronic annotation ; 6811 ; ion transport ; inferred from electronic annotation ; 6813 ; potassium ion transport ; inferred from electronic annotation	16020 ; membrane ; inferred from electronic annotation ; 16021 ; integral to membrane ; inferred from electronic annotation	5216 ; ion channel activity ; inferred from electronic annotation ; 15269 ; calcium-activated potassium channel activity ; inferred from electronic annotation
1448788_at	1	1.06532	0.423163	0.355163	0.311993	0.23468	0.271692	0.470789		AF004023	Cd200	Cd200 antigen		16021 ; integral to membrane ; Unknown ; 16021 ; integral to membrane ; inferred from electronic annotation	5515 ; protein binding ; inferred from physical interaction ; 19864 ; IgG binding ; inferred from electronic annotation
1441366_at	1	0.297928	0.399949	0.395223	0.311902	0.582711	0.398107	0.404772		BG067531
1428074_at	1	0.667965	0.386268	0.368909	0.311794	0.361429	0.386192	0.567289		BE981853	2310037P21Rik	RIKEN cDNA 2310037P21 gene			5515 ; protein binding ; inferred from physical interaction
1422365_at	1	0.481999	0.389269	0.328388	0.311618	0.373899	0.39756	0.616079		NM_020598	Olfr17	olfactory receptor 17	7186 ; G-protein coupled receptor protein signaling pathway ; inferred from sequence or structural similarity ; 7186 ; G-protein coupled receptor protein signaling pathway ; Unknown ; 7608 ; sensory perception of smell ; inferred from sequence or structural similarity ; 7608 ; sensory perception of smell ; Unknown	5887 ; integral to plasma membrane ; inferred from electronic annotation ; 16020 ; membrane ; Unknown ; 16021 ; integral to membrane ; inferred from sequence or structural similarity ; 16021 ; integral to membrane ; Unknown	1584 ; rhodopsin-like receptor activity ; Unknown ; 4872 ; receptor activity ; inferred from electronic annotation ; 4930 ; G-protein coupled receptor activity ; Unknown ; 4984 ; olfactory receptor activity ; inferred from sequence or structural similarity ; 4984 ; olfactory receptor activity ; Unknown
1419089_at	1	0.962218	0.236992	0.332798	0.311596	0.247316	0.219638	0.283326		BI111620	Timp3	tissue inhibitor of metalloproteinase 3	7169 ; transmembrane receptor protein tyrosine kinase signaling pathway ; non-traceable author statement	5578 ; extracellular matrix (sensu Metazoa) ; inferred from electronic annotation ; 5604 ; basement membrane ; inferred from direct assay	4857 ; enzyme inhibitor activity ; inferred from electronic annotation ; 8191 ; metalloendopeptidase inhibitor activity ; inferred from electronic annotation
1434411_at	1	1.18769	0.343638	0.395262	0.311373	0.277002	0.171357	0.463913		BB114398
1435634_at	1	0.77544	0.353075	0.353578	0.310861	0.279716	0.302842	0.465889		BB549335	A030012M09Rik	RIKEN cDNA A030012M09 gene	6464 ; protein modification ; Unknown ; 6464 ; protein modification ; inferred from electronic annotation		4719 ; protein-L-isoaspartate (D-aspartate) O-methyltransferase activity ; Unknown ; 8168 ; methyltransferase activity ; inferred from electronic annotation ; 8757 ; S-adenosylmethionine-dependent methyltransferase activity ; Unknown ; 16740 ; transferase activity ; inferred from electronic annotation ; 4719 ; protein-L-isoaspartate (D-aspartate) O-methyltransferase activity ; inferred from elect…
1440408_at	1	0.538888	0.58666	0.585883	0.30984	0.492532	0.599509	0.751255		BB333215	B830008J18Rik	RIKEN cDNA B830008J18 gene
1430212_at	1	0.327768	0.307354	0.307822	0.30946	0.274193	0.314425	0.319344		BB278024	4921504N20Rik	RIKEN cDNA 4921504N20 gene	6355 ; regulation of transcription, DNA-dependent ; Unknown	5622 ; intracellular ; Unknown	3676 ; nucleic acid binding ; Unknown
1432268_at	1	0.619965	0.611075	0.603913	0.30946	0.623845	0.580354	0.545976		AK010113	2310068J16Rik	RIKEN cDNA 2310068J16 gene
1447845_s_at	1	1.39961	0.202577	0.110341	0.307399	0.0839839	0.0755575	0.0812576		AV360029	Vnn1	vanin 1	6807 ; nitrogen compound metabolism ; inferred from electronic annotation	5615 ; extracellular space ; Unknown ; 16020 ; membrane ; inferred from electronic annotation	16787 ; hydrolase activity ; inferred from electronic annotation ; 16810 ; hydrolase activity, acting on carbon-nitrogen (but not peptide) bonds ; inferred from electronic annotation ; 16811 ; hydrolase activity, acting on carbon-nitrogen (but not peptide) bonds, in linear amides ; inferred from electronic annotation
1441567_at	1	1.19451	0.596424	0.457362	0.306946	0.493257	0.3615	0.618201		BM118375	4732465J09Rik	Myosin IXa, mRNA (cDNA clone IMAGE:6849802)	7010 ; cytoskeleton organization and biogenesis ; inferred from electronic annotation ; 7242 ; intracellular signaling cascade ; Unknown ; 7242 ; intracellular signaling cascade ; inferred from electronic annotation	5856 ; cytoskeleton ; inferred from electronic annotation
1415973_at	1	1.08625	0.442684	0.275753	0.305577	0.279895	0.388304	0.818236		AW546141	Marcks	Myristoylated alanine rich protein kinase C substrate (Marcks), mRNA		16020 ; membrane ; inferred from direct assay ; 16020 ; membrane ; inferred from electronic annotation	3779 ; actin binding ; inferred from electronic annotation ; 5516 ; calmodulin binding ; inferred from electronic annotation
1453568_at	1	8.19414	0.943865	0.569648	0.305427	0.462582	0.596102	0.619386		BE633038	2310032F03Rik	RIKEN cDNA 2310032F03 gene
1425623_a_at	1	0.615232	0.674395	0.615232	0.303334	0.615232	0.615232	0.487524		BC013480	Cbs	cystathionine beta-synthase	6520 ; amino acid metabolism ; Unknown ; 6535 ; cysteine biosynthesis from serine ; Unknown ; 6535 ; cysteine biosynthesis from serine ; inferred from electronic annotation ; 8152 ; metabolism ; inferred from electronic annotation ; 19343 ; cysteine biosynthesis via cystathione ; inferred from electronic annotation	5737 ; cytoplasm ; inferred from electronic annotation	4122 ; cystathionine beta-synthase activity ; inferred from electronic annotation ; 16829 ; lyase activity ; Unknown ; 3824 ; catalytic activity ; inferred from electronic annotation
1457244_at	1	0.336686	0.519496	0.380664	0.302902	0.366786	0.410338	0.451369		BB709913		Transcribed locus
1420277_at	1	0.366048	0.358291	0.340069	0.302315	0.593516	0.303334	0.33212		AV245881
1423259_at	1	1.10903	0.756458	0.355844	0.301003	0.118075	0.0869615	0.26404		BB121406	Id4	inhibitor of DNA binding 4	45449 ; regulation of transcription ; inferred from electronic annotation	5634 ; nucleus ; inferred from electronic annotation	30528 ; transcription regulator activity ; inferred from electronic annotation
1448729_a_at	1	0.905887	1.1177	0.963921	0.297724	0.963921	0.974778	0.971909		NM_011129	2013-09-04	septin 4	7049 ; cell cycle ; inferred from electronic annotation ; 7286 ; spermatid development ; inferred from mutant phenotype ; 30382 ; sperm mitochondrion organization and biogenesis ; inferred from mutant phenotype ; 48240 ; sperm capacitation ; inferred from mutant phenotype ; 51301 ; cell division ; inferred from electronic annotation	9434 ; flagellum (sensu Eukaryota) ; inferred from mutant phenotype	166 ; nucleotide binding ; inferred from electronic annotation ; 5525 ; GTP binding ; inferred from electronic annotation
1453305_at	1	0.940533	1.11452	0.959951	0.297183	0.959951	1.01664	0.962359		AK017032	Iqcd	IQ motif containing D	6096 ; glycolysis ; inferred from electronic annotation		4618 ; phosphoglycerate kinase activity ; inferred from electronic annotation
1435941_at	1	1.39364	0.758747	0.291708	0.296308	0.2789	0.162982	0.372231		BM118307	Rhbdl4	rhomboid, veinlet-like 4 (Drosophila)		16021 ; integral to membrane ; Unknown ; 16021 ; integral to membrane ; inferred from electronic annotation	4252 ; serine-type endopeptidase activity ; inferred from electronic annotation ; 5509 ; calcium ion binding ; inferred from electronic annotation ; 8233 ; peptidase activity ; inferred from electronic annotation ; 16787 ; hydrolase activity ; inferred from electronic annotation
1426368_at	1	0.855371	0.251302	0.274085	0.295785	0.214899	0.200173	0.266805		AK014548	LOC547368	similar to Ras and Rab interactor 2 (Ras interaction/interference protein 2)
1419442_at	1	1.63662	0.315585	0.310785	0.295523	0.310785	0.156601	0.448155		BC005429	Matn2	matrilin 2		5578 ; extracellular matrix (sensu Metazoa) ; inferred from direct assay ; 5615 ; extracellular space ; Unknown
1448983_at	1	0.480746	1.25447	0.758114	0.293476	0.898706	0.759904	0.978377		NM_025496	1700019I23Rik	RIKEN cDNA 1700019I23 gene
1439571_at	1	1.33458	0.499868	0.297446	0.29285	0.18619	0.189103	0.23837		BB820889	E230008J23Rik	RIKEN cDNA E230008J23 gene
1437232_at	1	1.33058	0.505226	0.436176	0.292203	0.11067	0.0565528	0.169752		BB003287	Bpil2	bactericidal/permeability-increasing protein-like 2		5576 ; extracellular region ; inferred from sequence or structural similarity	8289 ; lipid binding ; inferred from electronic annotation ; 1530 ; lipopolysaccharide binding ; inferred from sequence or structural similarity ; 5543 ; phospholipid binding ; inferred from sequence or structural similarity
1428306_at	1	1.22659	1.20903	0.41915	0.288402	0.467264	0.315322	0.658452		AK017926	Ddit4	DNA-damage-inducible transcript 4
1439301_at	1	2.14017	0.316976	0.295908	0.287314	0.25076	0.308738	0.250489		BM240022	Rad51l1	RAD51-like 1 (S. cerevisiae) (Rad51l1), mRNA	6259 ; DNA metabolism ; inferred from electronic annotation ; 6281 ; DNA repair ; inferred from electronic annotation ; 6310 ; DNA recombination ; inferred from electronic annotation ; 6974 ; response to DNA damage stimulus ; inferred from electronic annotation	5634 ; nucleus ; inferred from electronic annotation	166 ; nucleotide binding ; Unknown ; 3677 ; DNA binding ; inferred from electronic annotation ; 5524 ; ATP binding ; inferred from electronic annotation ; 8094 ; DNA-dependent ATPase activity ; inferred from electronic annotation ; 166 ; nucleotide binding ; inferred from electronic annotation ; 17111 ; nucleoside-triphosphatase activity ; inferred from electronic annotation
1432418_a_at	1	1.76195	0.586487	0.263205	0.285232	0.234312	0.238159	0.0783028		AK018487	Ckmt1	creatine kinase, mitochondrial 1, ubiquitous		5615 ; extracellular space ; Unknown ; 5739 ; mitochondrion ; inferred from direct assay ; 5739 ; mitochondrion ; inferred from electronic annotation	4111 ; creatine kinase activity ; inferred from electronic annotation ; 16301 ; kinase activity ; inferred from electronic annotation ; 16740 ; transferase activity ; inferred from electronic annotation ; 16772 ; transferase activity, transferring phosphorus-containing groups ; inferred from electronic annotation
1426315_a_at	1	0.536036	0.456095	0.476455	0.283946	0.439596	0.651374	0.69614		AV326978	6330416G13Rik	RIKEN cDNA 6330416G13 gene	6810 ; transport ; Unknown	5743 ; mitochondrial inner membrane ; Unknown ; 16021 ; integral to membrane ; Unknown	5488 ; binding ; Unknown
1416121_at	1	1.08497	0.438022	0.246818	0.283883	0.296651	0.342812	0.37236		M65143	Lox	lysyl oxidase	7169 ; transmembrane receptor protein tyrosine kinase signaling pathway ; non-traceable author statement	5615 ; extracellular space ; Unknown	4720 ; protein-lysine 6-oxidase activity ; inferred from electronic annotation ; 5507 ; copper ion binding ; inferred from electronic annotation ; 16491 ; oxidoreductase activity ; inferred from electronic annotation ; 46872 ; metal ion binding ; inferred from electronic annotation
1456874_at	1	1.64694	0.410651	0.362478	0.281315	0.290664	0.309224	0.252286		BB817332	Flrt2	fibronectin leucine rich transmembrane protein 2		16021 ; integral to membrane ; inferred from electronic annotation
1431584_at	1	0.770769	0.674759	0.821397	0.280115	1.17617	0.836381	0.874061		AK003944	1110028F18Rik	RIKEN cDNA 1110028F18 gene
1451716_at	1	0.963258	0.451724	0.379693	0.278633	0.29894	0.312577	0.408779		AW412521	Mafb	v-maf musculoaponeurotic fibrosarcoma oncogene family, protein B (avian)	6350 ; transcription ; inferred from electronic annotation ; 6355 ; regulation of transcription, DNA-dependent ; inferred from electronic annotation ; 6357 ; regulation of transcription from RNA polymerase II promoter ; inferred from direct assay ; 7379 ; segment specification ; inferred from mutant phenotype ; 7585 ; respiratory gaseous exchange ; inferred from mutant phenotype ; 45944 ; positiv…	5634 ; nucleus ; inferred from direct assay ; 5667 ; transcription factor complex ; inferred from direct assay ; 5634 ; nucleus ; inferred from electronic annotation	3677 ; DNA binding ; inferred from direct assay ; 5515 ; protein binding ; inferred from physical interaction ; 3677 ; DNA binding ; inferred from electronic annotation
1417688_at	1	0.948001	0.453514	0.336711	0.278195	0.22531	0.358529	0.435715		NM_030565	BC004044	cDNA sequence BC004044			5198 ; structural molecule activity ; inferred from electronic annotation
1416809_at	1	0.249121	0.395699	0.731839	0.277199	0.452157	0.642949	0.64472		BC010528	Cyp3a11	cytochrome P450, family 3, subfamily a, polypeptide 11	6118 ; electron transport ; inferred from electronic annotation	5783 ; endoplasmic reticulum ; inferred from electronic annotation ; 5792 ; microsome ; inferred from direct assay ; 16020 ; membrane ; inferred from electronic annotation ; 5792 ; microsome ; inferred from electronic annotation	4497 ; monooxygenase activity ; inferred from direct assay ; 5506 ; iron ion binding ; inferred from electronic annotation ; 16491 ; oxidoreductase activity ; inferred from electronic annotation ; 16712 ; oxidoreductase activity, acting on paired donors, with incorporation or reduction of molecular oxygen, reduced flavin or flavoprotein as one donor, and incorporation of one atom of oxygen ; infe…
1428416_at	1	0.895731	0.328147	0.284267	0.2762	0.244471	0.221768	0.292253		BE198251	3110050N22Rik	RIKEN cDNA 3110050N22 gene
1459047_x_at	1	0.41766	0.834227	0.591522	0.273674	0.845034	0.650414	0.585983		BB749667
1419136_at	1	1.32202	1.27404	0.281993	0.273238	0.224884	0.108703	0.117957		NM_134066	Akr1c18	aldo-keto reductase family 1, member C18	6709 ; progesterone catabolism ; inferred from direct assay ; 6709 ; progesterone catabolism ; inferred from mutant phenotype ; 7567 ; parturition ; inferred from mutant phenotype ; 42448 ; progesterone metabolism ; inferred from sequence or structural similarity	5625 ; soluble fraction ; inferred from sequence or structural similarity ; 5829 ; cytosol ; inferred from sequence or structural similarity	16491 ; oxidoreductase activity ; inferred from electronic annotation ; 47006 ; 20-alpha-hydroxysteroid dehydrogenase activity ; inferred from direct assay ; 47006 ; 20-alpha-hydroxysteroid dehydrogenase activity ; inferred from mutant phenotype ; 47006 ; 20-alpha-hydroxysteroid dehydrogenase activity ; inferred from sequence or structural similarity ; 47006 ; 20-alpha-hydroxysteroid dehydrogenas…
1429131_at	1	0.702202	0.756049	0.526355	0.272668	0.518948	0.508325	0.534524		AV010904	Ube2v2	ubiquitin-conjugating enzyme E2 variant 2	6464 ; protein modification ; inferred from electronic annotation ; 6512 ; ubiquitin cycle ; inferred from electronic annotation		5515 ; protein binding ; inferred from physical interaction ; 8642 ; ubiquitin-like activating enzyme activity ; inferred from electronic annotation
1458318_at	1	2.77824	0.256592	0.271605	0.272568	0.161269	0.262972	0.366651		BB164159	3110047M12Rik	RIKEN cDNA 3110047M12 gene
1436996_x_at	1	0.621398	0.690554	0.655966	0.272514	0.738847	0.956327	0.720566		AV066625	Lzp-s	P lysozyme structural	5975 ; carbohydrate metabolism ; inferred from electronic annotation ; 16998 ; cell wall catabolism ; Unknown ; 19835 ; cytolysis ; inferred from electronic annotation ; 42742 ; defense response to bacteria ; inferred from electronic annotation ; 16998 ; cell wall catabolism ; inferred from electronic annotation	5576 ; extracellular region ; inferred from electronic annotation ; 5615 ; extracellular space ; Unknown	3796 ; lysozyme activity ; inferred from electronic annotation ; 3824 ; catalytic activity ; inferred from electronic annotation ; 16787 ; hydrolase activity ; inferred from electronic annotation ; 16798 ; hydrolase activity, acting on glycosyl bonds ; inferred from electronic annotation
1450055_at	1	1.26344	0.476877	0.308738	0.27236	0.141424	0.114429	0.371364		NM_012038	Vsnl1	visinin-like 1			5509 ; calcium ion binding ; Unknown ; 5509 ; calcium ion binding ; inferred from electronic annotation
1452092_at	1	1.61903	0.426168	0.272166	0.272166	0.272166	0.276098	0.327526		AK019474	4631426J05Rik	RIKEN cDNA 4631426J05 gene	19319 ; hexose biosynthesis ; inferred from sequence or structural similarity	16021 ; integral to membrane ; inferred from sequence or structural similarity	8146 ; sulfotransferase activity ; Unknown ; 16740 ; transferase activity ; inferred from electronic annotation ; 50656 ; 3'-phosphoadenosine 5'-phosphosulfate binding ; inferred from sequence or structural similarity ; 50659 ; N-acetylgalactosamine 4-sulfate 6-O-sulfotransferase activity ; inferred from sequence or structural similarity ; 8146 ; sulfotransferase activity ; inferred from electron…
1419477_at	1	0.573777	0.276098	0.266765	0.271632	0.263846	0.273198	0.277581		NM_053109	Clec2d	C-type lectin domain family 2, member d	16066 ; cellular defense response (sensu Vertebrata) ; traceable author statement ; 42270 ; protection from natural killer cell mediated cytotoxicity ; inferred from direct assay ; 45671 ; negative regulation of osteoclast differentiation ; inferred from direct assay	5887 ; integral to plasma membrane ; traceable author statement ; 9897 ; external side of plasma membrane ; inferred from direct assay	4888 ; transmembrane receptor activity ; inferred from sequence or structural similarity ; 5515 ; protein binding ; inferred from physical interaction ; 5529 ; sugar binding ; inferred from sequence or structural similarity ; 46703 ; natural killer cell lectin-like receptor binding ; inferred from direct assay ; 5529 ; sugar binding ; inferred from electronic annotation
1420955_at	1	1.25118	0.47211	0.264911	0.271072	0.120088	0.138094	0.327567		NM_012038	Vsnl1	visinin-like 1			5509 ; calcium ion binding ; Unknown ; 5509 ; calcium ion binding ; inferred from electronic annotation
1434475_at	1	0.989712	0.760501	0.534623	0.269681	0.237044	0.372277	0.682963		BB309731	Ppig	peptidyl-prolyl isomerase G (cyclophilin G)	6457 ; protein folding ; Unknown ; 6457 ; protein folding ; inferred from electronic annotation		3755 ; peptidyl-prolyl cis-trans isomerase activity ; inferred from electronic annotation ; 16853 ; isomerase activity ; inferred from electronic annotation
1458947_at	1	1.34544	0.286616	0.342677	0.268785	0.221561	0.273084	0.337283		AV341977	2300006M17Rik	RIKEN cDNA 2010111I01 gene, mRNA (cDNA clone IMAGE:3589087)	6508 ; proteolysis ; inferred from sequence or structural similarity ; 6508 ; proteolysis ; inferred from electronic annotation		4177 ; aminopeptidase activity ; inferred from sequence or structural similarity ; 8237 ; metallopeptidase activity ; inferred from sequence or structural similarity ; 4177 ; aminopeptidase activity ; inferred from electronic annotation ; 4179 ; membrane alanyl aminopeptidase activity ; inferred from electronic annotation ; 8233 ; peptidase activity ; inferred from electronic annotation ; 8237 ; …
1418486_at	1	1.11748	0.212881	0.175825	0.26862	0.12028	0.094008	0.0907009		NM_011704	Vnn1	vanin 1	6807 ; nitrogen compound metabolism ; inferred from electronic annotation	5615 ; extracellular space ; Unknown ; 16020 ; membrane ; inferred from electronic annotation	16787 ; hydrolase activity ; inferred from electronic annotation ; 16810 ; hydrolase activity, acting on carbon-nitrogen (but not peptide) bonds ; inferred from electronic annotation ; 16811 ; hydrolase activity, acting on carbon-nitrogen (but not peptide) bonds, in linear amides ; inferred from electronic annotation
1422008_a_at	1	1.38797	0.740992	0.289802	0.268264	0.175428	0.142989	0.245048		AF104416	Aqp3	aquaporin 3	6810 ; transport ; inferred from electronic annotation ; 6833 ; water transport ; traceable author statement	5887 ; integral to plasma membrane ; traceable author statement ; 16020 ; membrane ; Unknown ; 16021 ; integral to membrane ; Unknown ; 16323 ; basolateral plasma membrane ; inferred from direct assay ; 19867 ; outer membrane ; inferred from electronic annotation ; 16020 ; membrane ; inferred from electronic annotation ; 16021 ; integral to membrane ; inferred from electronic annotation	5215 ; transporter activity ; Unknown ; 15250 ; water channel activity ; traceable author statement ; 15288 ; porin activity ; inferred from electronic annotation ; 5215 ; transporter activity ; inferred from electronic annotation
1416194_at	1	0.961651	0.298647	0.260497	0.268073	0.259119	0.263665	0.271019		NM_007823	Cyp4b1	cytochrome P450, family 4, subfamily b, polypeptide 1	6118 ; electron transport ; inferred from electronic annotation	5615 ; extracellular space ; Unknown ; 5783 ; endoplasmic reticulum ; inferred from electronic annotation ; 5792 ; microsome ; inferred from electronic annotation ; 16020 ; membrane ; inferred from electronic annotation	4497 ; monooxygenase activity ; inferred from electronic annotation ; 5506 ; iron ion binding ; inferred from electronic annotation ; 16491 ; oxidoreductase activity ; inferred from electronic annotation ; 20037 ; heme binding ; inferred from electronic annotation ; 46872 ; metal ion binding ; inferred from electronic annotation ; 50381 ; unspecific monooxygenase activity ; inferred from electron…
1416250_at	1	0.979771	0.32042	0.195633	0.267375	0.287674	0.167536	0.234456		NM_007570	Btg2	B-cell translocation gene 2, anti-proliferative	6350 ; transcription ; inferred from electronic annotation ; 6355 ; regulation of transcription, DNA-dependent ; inferred from electronic annotation ; 6479 ; protein amino acid methylation ; inferred from direct assay ; 6974 ; response to DNA damage stimulus ; inferred from sequence or structural similarity ; 9952 ; anterior/posterior pattern formation ; inferred from mutant phenotype ; 30182 ; n…		5515 ; protein binding ; inferred from physical interaction
1419075_s_at	1	0.475648	0.269532	0.261042	0.266634	0.259304	0.271159	0.263451		NM_011314	Saa1	serum amyloid A 1	6953 ; acute-phase response ; inferred from electronic annotation	5576 ; extracellular region ; inferred from electronic annotation ; 5615 ; extracellular space ; inferred from electronic annotation	5319 ; lipid transporter activity ; inferred from electronic annotation ; 5515 ; protein binding ; inferred from physical interaction
1438482_at	1	1.32549	0.401889	0.355879	0.266072	0.26508	0.266059	0.397364		BM244014	Wwp2	WW domain containing E3 ubiquitin protein ligase 2	6464 ; protein modification ; Unknown ; 6512 ; ubiquitin cycle ; Unknown ; 6412 ; protein biosynthesis ; inferred from electronic annotation ; 6464 ; protein modification ; inferred from electronic annotation ; 6512 ; ubiquitin cycle ; inferred from electronic annotation	5622 ; intracellular ; Unknown ; 5622 ; intracellular ; inferred from electronic annotation ; 5840 ; ribosome ; inferred from electronic annotation ; 30529 ; ribonucleoprotein complex ; inferred from electronic annotation	4842 ; ubiquitin-protein ligase activity ; Unknown ; 16874 ; ligase activity ; inferred from electronic annotation ; 3735 ; structural constituent of ribosome ; inferred from electronic annotation ; 4842 ; ubiquitin-protein ligase activity ; inferred from electronic annotation
1425583_at	1	0.512979	0.548961	0.540293	0.266059	0.506866	0.589897	0.572637		BC010605
1441401_at	1	0.256353	0.290058	0.475555	0.266026	0.262031	0.327132	1.03341		BG066485	C79329	expressed sequence C79329
1451664_x_at	1	0.22552	0.430566	0.32199	0.265654	0.456543	0.321437	0.331102		AF283248	Klra1 ; Klra12 ; Klra13 ; Klra4 ; Klra7 ; Klra20 ; Klra18	killer cell lectin-like receptor, subfamily A, member 1 ; killer cell lectin-like receptor subfamily A, member 12 ; killer cell lectin-like receptor subfamily A, member 13 ; killer cell lectin-like receptor, subfamily A, member 4 ; killer cell lectin-like receptor, subfamily A, member 7 ; killer cell lectin-like receptor subfamily A, member 20 ; killer cell lectin-like receptor, subfamily A, memb…	6952 ; defense response ; inferred from electronic annotation ; 7155 ; cell adhesion ; inferred from electronic annotation	5886 ; plasma membrane ; traceable author statement ; 9897 ; external side of plasma membrane ; inferred from direct assay ; 16021 ; integral to membrane ; inferred from electronic annotation ; 5886 ; plasma membrane ; inferred from electronic annotation	4871 ; signal transducer activity ; inferred from direct assay ; 4872 ; receptor activity ; inferred from electronic annotation ; 5515 ; protein binding ; inferred from electronic annotation ; 5529 ; sugar binding ; inferred from electronic annotation
1454699_at	1	1.46493	0.41546	0.242635	0.26482	0.147324	0.187236	0.364362		BG076140	Sesn1	sestrin 1	7050 ; cell cycle arrest ; inferred from electronic annotation	5634 ; nucleus ; inferred from electronic annotation
1449154_at	1	0.929257	0.335094	0.241363	0.264729	0.323576	0.337871	0.604937		NM_007729	Col11a1	procollagen, type XI, alpha 1	1502 ; cartilage condensation ; inferred from mutant phenotype ; 6029 ; proteoglycan metabolism ; inferred from mutant phenotype ; 6817 ; phosphate transport ; inferred from electronic annotation ; 7155 ; cell adhesion ; inferred from electronic annotation ; 30199 ; collagen fibril organization ; inferred from mutant phenotype	5578 ; extracellular matrix (sensu Metazoa) ; inferred from electronic annotation ; 5581 ; collagen ; inferred from electronic annotation ; 5737 ; cytoplasm ; inferred from electronic annotation	5198 ; structural molecule activity ; inferred from electronic annotation ; 5201 ; extracellular matrix structural constituent ; inferred from electronic annotation ; 30020 ; extracellular matrix structural constituent conferring tensile strength ; inferred from electronic annotation
1456060_at	1	0.960847	0.556427	0.344965	0.263244	0.321603	0.333468	0.425624		AV284857	Maf	avian musculoaponeurotic fibrosarcoma (v-maf) AS42 oncogene homolog	74 ; regulation of progression through cell cycle ; inferred from electronic annotation ; 6350 ; transcription ; inferred from electronic annotation ; 6355 ; regulation of transcription, DNA-dependent ; inferred from electronic annotation ; 45449 ; regulation of transcription ; inferred from mutant phenotype ; 45944 ; positive regulation of transcription from RNA polymerase II promoter ; inferred…	5634 ; nucleus ; inferred from direct assay ; 5737 ; cytoplasm ; inferred from direct assay	3677 ; DNA binding ; inferred from direct assay ; 5515 ; protein binding ; inferred from physical interaction
1447007_at	1	0.292677	0.789741	0.629417	0.26133	0.620452	0.694159	0.531265		C77164	1700008I05Rik	RIKEN cDNA 1700008I05 gene
1456393_at	1	1.33137	0.374939	0.265263	0.26044	0.316797	0.235975	0.436293		AI642124	2310002J21Rik	RIKEN cDNA 2310002J21 gene
1433110_at	1	1.35896	0.619265	0.378232	0.259361	0.294733	0.39345	0.437055		AK018053	5830474E16Rik	RIKEN cDNA 5830474E16 gene
1451054_at	1	2.95201	0.397687	0.296833	0.257609	0.261883	0.259948	0.310404		BE628912	Orm1	orosomucoid 1	6810 ; transport ; inferred from electronic annotation ; 6953 ; acute-phase response ; inferred from electronic annotation	5615 ; extracellular space ; Unknown ; 5615 ; extracellular space ; inferred from electronic annotation	5215 ; transporter activity ; inferred from electronic annotation ; 5488 ; binding ; inferred from electronic annotation
1430861_at	1	2.07143	0.26523	0.228509	0.257425	0.220243	0.240015	0.306201		BM224757	2010111I01Rik	RIKEN cDNA 2010111I01 gene	6508 ; proteolysis ; inferred from electronic annotation		4177 ; aminopeptidase activity ; inferred from electronic annotation ; 4179 ; membrane alanyl aminopeptidase activity ; inferred from electronic annotation ; 8233 ; peptidase activity ; inferred from electronic annotation ; 8237 ; metallopeptidase activity ; inferred from electronic annotation ; 8270 ; zinc ion binding ; inferred from electronic annotation ; 16787 ; hydrolase activity ; inferred …
1426968_a_at	1	0.959032	0.277656	0.280969	0.256888	0.237586	0.23817	0.367561		BG073496	Rdh10	retinol dehydrogenase 10 (all-trans)	7601 ; visual perception ; inferred from sequence or structural similarity ; 8152 ; metabolism ; inferred from electronic annotation	5792 ; microsome ; inferred from sequence or structural similarity	4745 ; retinol dehydrogenase activity ; inferred from sequence or structural similarity ; 16491 ; oxidoreductase activity ; inferred from electronic annotation
1448272_at	1	0.764171	0.412349	0.374515	0.256397	0.394631	0.414054	0.411135		NM_007570	Btg2	B-cell translocation gene 2, anti-proliferative	6350 ; transcription ; inferred from electronic annotation ; 6355 ; regulation of transcription, DNA-dependent ; inferred from electronic annotation ; 6479 ; protein amino acid methylation ; inferred from direct assay ; 6974 ; response to DNA damage stimulus ; inferred from sequence or structural similarity ; 9952 ; anterior/posterior pattern formation ; inferred from mutant phenotype ; 30182 ; n…		5515 ; protein binding ; inferred from physical interaction
1446908_at	1	0.711106	0.88421	0.808546	0.255805	0.809301	0.818256	0.858908		AU042637
1448590_at	1	1.68355	0.430852	0.366237	0.255429	0.350182	0.373065	0.565522		NM_009933	Col6a1	procollagen, type VI, alpha 1	6508 ; proteolysis ; Unknown ; 6817 ; phosphate transport ; inferred from electronic annotation ; 7155 ; cell adhesion ; inferred from electronic annotation	5578 ; extracellular matrix (sensu Metazoa) ; inferred from electronic annotation ; 5581 ; collagen ; inferred from electronic annotation ; 5615 ; extracellular space ; Unknown ; 5737 ; cytoplasm ; inferred from electronic annotation	4289 ; subtilase activity ; Unknown ; 5198 ; structural molecule activity ; inferred from electronic annotation ; 5201 ; extracellular matrix structural constituent ; inferred from electronic annotation ; 5515 ; protein binding ; inferred from electronic annotation ; 30020 ; extracellular matrix structural constituent conferring tensile strength ; inferred from electronic annotation
1435595_at	1	0.607439	0.464552	0.306216	0.255422	0.315113	0.311802	0.777213		AV016374	1810011O10Rik	RIKEN cDNA 1810011O10 gene
1415996_at	1	1.05444	0.32694	0.226898	0.255115	0.154674	0.246467	0.255115		AF173681	Txnip	thioredoxin interacting protein	6979 ; response to oxidative stress ; inferred from direct assay	5737 ; cytoplasm ; inferred from direct assay	4857 ; enzyme inhibitor activity ; inferred from direct assay ; 5515 ; protein binding ; inferred from physical interaction
1434830_at	1	0.389546	0.703358	0.421649	0.252509	0.217747	0.257419	0.280638		AV228517	Mxd1	MAX dimerization protein 1	6350 ; transcription ; inferred from electronic annotation ; 6355 ; regulation of transcription, DNA-dependent ; inferred from electronic annotation ; 45449 ; regulation of transcription ; inferred from electronic annotation	5634 ; nucleus ; inferred from electronic annotation ; 5667 ; transcription factor complex ; inferred from electronic annotation	3677 ; DNA binding ; inferred from electronic annotation ; 3700 ; transcription factor activity ; inferred from electronic annotation ; 5515 ; protein binding ; inferred from physical interaction ; 30528 ; transcription regulator activity ; inferred from electronic annotation
1435761_at	1	1.76221	1.51358	0.24112	0.251797	0.106201	0.162994	0.240227		AW146083	Stfa3	stefin A3		5622 ; intracellular ; inferred from electronic annotation	4866 ; endopeptidase inhibitor activity ; inferred from electronic annotation ; 4869 ; cysteine protease inhibitor activity ; inferred from electronic annotation
1447753_at	1	0.613301	0.610025	0.610175	0.251667	0.626209	0.634883	0.652319		BB391093	Cdc37l1	Cell division cycle 37 homolog (S. cerevisiae)-like 1, mRNA (cDNA clone MGC:25648 IMAGE:4235549)	74 ; regulation of progression through cell cycle ; Unknown ; 910 ; cytokinesis ; Unknown ; 51301 ; cell division ; inferred from electronic annotation ; 74 ; regulation of progression through cell cycle ; inferred from electronic annotation	5737 ; cytoplasm ; inferred from direct assay	5515 ; protein binding ; inferred from direct assay
1420583_a_at	1	0.673121	0.357166	0.384432	0.249206	0.521427	0.228206	0.595619		NM_013646	Rora	RAR-related orphan receptor alpha	6350 ; transcription ; inferred from electronic annotation ; 6355 ; regulation of transcription, DNA-dependent ; inferred from direct assay ; 6355 ; regulation of transcription, DNA-dependent ; inferred from electronic annotation	5634 ; nucleus ; inferred from electronic annotation	3677 ; DNA binding ; inferred from direct assay ; 3700 ; transcription factor activity ; inferred from direct assay ; 3707 ; steroid hormone receptor activity ; inferred from electronic annotation ; 4872 ; receptor activity ; inferred from electronic annotation ; 4879 ; ligand-dependent nuclear receptor activity ; inferred from electronic annotation ; 46872 ; metal ion binding ; inferred from ele…
1448734_at	1	0.534012	0.324085	0.231264	0.245645	0.271939	0.236503	1.60068		BB332449	Cp	ceruloplasmin	6810 ; transport ; inferred from electronic annotation ; 6811 ; ion transport ; inferred from electronic annotation ; 6825 ; copper ion transport ; inferred from electronic annotation ; 6826 ; iron ion transport ; inferred from electronic annotation	5615 ; extracellular space ; Unknown ; 5615 ; extracellular space ; inferred from electronic annotation	4322 ; ferroxidase activity ; inferred from electronic annotation ; 5375 ; copper ion transporter activity ; inferred from electronic annotation ; 5506 ; iron ion binding ; inferred from electronic annotation ; 5507 ; copper ion binding ; inferred from electronic annotation ; 16491 ; oxidoreductase activity ; inferred from electronic annotation ; 46872 ; metal ion binding ; inferred from electron…
1441833_at	1	0.347398	0.37089	0.913304	0.245175	0.531395	1.13893	1.58176		BB165498		Transcribed locus
1434277_a_at	1	0.784059	0.375215	0.41948	0.244934	0.345933	0.349211	0.437904		BG069663	6430570G24	hypothetical protein 6430570G24
1418752_at	1	1.46536	1.11643	0.287639	0.243351	0.10816	0.0684036	0.114323		NM_007436	Aldh3a1	aldehyde dehydrogenase family 3, subfamily A1	8152 ; metabolism ; inferred from electronic annotation	5737 ; cytoplasm ; inferred from expression pattern	4028 ; aldehyde dehydrogenase activity ; inferred from direct assay ; 4028 ; aldehyde dehydrogenase activity ; inferred from mutant phenotype ; 4030 ; aldehyde dehydrogenase [NAD(P)+] activity ; inferred from electronic annotation ; 16491 ; oxidoreductase activity ; inferred from electronic annotation ; 16620 ; oxidoreductase activity, acting on the aldehyde or oxo group of donors, NAD or NADP as…
1422606_at	1	6.425	0.239485	0.230504	0.24223	0.212078	0.246697	0.258369		NM_030888	C1qtnf3	C1q and tumor necrosis factor related protein 3	6817 ; phosphate transport ; inferred from electronic annotation	5576 ; extracellular region ; inferred from direct assay ; 5615 ; extracellular space ; Unknown ; 5737 ; cytoplasm ; inferred from electronic annotation
1418374_at	1	1.08638	0.54942	0.24157	0.242021	0.189177	0.0932033	0.15497		NM_008557	Fxyd3	FXYD domain-containing ion transport regulator 3	6810 ; transport ; inferred from electronic annotation ; 6811 ; ion transport ; inferred from electronic annotation	5615 ; extracellular space ; Unknown ; 16020 ; membrane ; inferred from electronic annotation ; 16021 ; integral to membrane ; Unknown ; 16021 ; integral to membrane ; inferred from electronic annotation	5216 ; ion channel activity ; inferred from electronic annotation
1435537_at	1	0.273218	0.351517	0.406975	0.241683	0.336645	0.465397	0.374405		BB075247	Ptprd	protein tyrosine phosphatase, receptor type, D	6470 ; protein amino acid dephosphorylation ; inferred from electronic annotation ; 7185 ; transmembrane receptor protein tyrosine phosphatase signaling pathway ; inferred from electronic annotation ; 6470 ; protein amino acid dephosphorylation ; inferred from sequence or structural similarity ; 6796 ; phosphate metabolism ; inferred from sequence or structural similarity ; 7185 ; transmembrane r…	5886 ; plasma membrane ; inferred from electronic annotation ; 16021 ; integral to membrane ; inferred from electronic annotation ; 5887 ; integral to plasma membrane ; inferred from sequence or structural similarity	4721 ; phosphoprotein phosphatase activity ; inferred from electronic annotation ; 4725 ; protein tyrosine phosphatase activity ; inferred from electronic annotation ; 4872 ; receptor activity ; inferred from electronic annotation ; 16787 ; hydrolase activity ; inferred from electronic annotation ; 5001 ; transmembrane receptor protein tyrosine phosphatase activity ; inferred from sequence or str…
1455393_at	1	0.513987	0.361074	0.24818	0.24064	0.287109	0.293988	1.34056		BB009037	Cp	ceruloplasmin	6810 ; transport ; inferred from electronic annotation ; 6811 ; ion transport ; inferred from electronic annotation ; 6825 ; copper ion transport ; inferred from electronic annotation ; 6826 ; iron ion transport ; inferred from electronic annotation	5615 ; extracellular space ; Unknown ; 5615 ; extracellular space ; inferred from electronic annotation	4322 ; ferroxidase activity ; inferred from electronic annotation ; 5375 ; copper ion transporter activity ; inferred from electronic annotation ; 5506 ; iron ion binding ; inferred from electronic annotation ; 5507 ; copper ion binding ; inferred from electronic annotation ; 16491 ; oxidoreductase activity ; inferred from electronic annotation ; 46872 ; metal ion binding ; inferred from electron…
1436659_at	1	1.62345	0.284379	0.108168	0.240251	0.143038	0.0907611	0.559525		BB757120	Dcamkl1	Double cortin and calcium/calmodulin-dependent protein kinase-like 1, mRNA (cDNA clone IMAGE:5006471)	6468 ; protein amino acid phosphorylation ; inferred from electronic annotation ; 7242 ; intracellular signaling cascade ; inferred from electronic annotation ; 7275 ; development ; inferred from electronic annotation ; 7399 ; nervous system development ; inferred from electronic annotation ; 30154 ; cell differentiation ; inferred from electronic annotation		166 ; nucleotide binding ; inferred from electronic annotation ; 4672 ; protein kinase activity ; inferred from electronic annotation ; 4674 ; protein serine/threonine kinase activity ; inferred from electronic annotation ; 5524 ; ATP binding ; inferred from electronic annotation ; 16301 ; kinase activity ; inferred from electronic annotation ; 16740 ; transferase activity ; inferred from electro…
1450644_at	1	0.872989	0.265237	0.248186	0.239044	0.235206	0.236114	0.391926		M58566	Zfp36l1	zinc finger protein 36, C3H type-like 1	6402 ; mRNA catabolism ; inferred from sequence or structural similarity	5634 ; nucleus ; inferred from direct assay ; 5737 ; cytoplasm ; inferred from direct assay ; 5829 ; cytosol ; inferred from sequence or structural similarity ; 5634 ; nucleus ; inferred from electronic annotation	3676 ; nucleic acid binding ; inferred from electronic annotation ; 3677 ; DNA binding ; inferred from electronic annotation ; 3729 ; mRNA binding ; inferred from sequence or structural similarity ; 46872 ; metal ion binding ; inferred from electronic annotation ; 8270 ; zinc ion binding ; inferred from electronic annotation
1427320_at	1	0.3886	0.472458	0.492108	0.238493	0.318693	0.470362	0.82366		BB316578	LOC434002	hypothetical gene supported by AK018238; AK046289
1434191_at	1	2.08036	0.342198	0.283932	0.237861	0.210702	0.263503	0.287928		AI790538	A530016O06Rik	RIKEN cDNA A530016O06 gene	8152 ; metabolism ; Unknown ; 8152 ; metabolism ; inferred from electronic annotation		3824 ; catalytic activity ; Unknown ; 3824 ; catalytic activity ; inferred from electronic annotation
1438921_at	1	0.442989	0.241114	0.230476	0.235466	0.261215	0.332307	0.450727		BM197239	1700065D16Rik	Protein kinase ATR (Atr)	77 ; DNA damage checkpoint ; inferred from mutant phenotype ; 6281 ; DNA repair ; inferred from direct assay ; 6468 ; protein amino acid phosphorylation ; inferred from direct assay ; 6281 ; DNA repair ; inferred from electronic annotation ; 6974 ; response to DNA damage stimulus ; inferred from electronic annotation	5634 ; nucleus ; inferred from electronic annotation ; 5694 ; chromosome ; inferred from electronic annotation ; 5634 ; nucleus ; traceable author statement	4672 ; protein kinase activity ; inferred from direct assay ; 3677 ; DNA binding ; inferred from electronic annotation ; 4672 ; protein kinase activity ; inferred from electronic annotation ; 4674 ; protein serine/threonine kinase activity ; inferred from electronic annotation ; 5488 ; binding ; inferred from electronic annotation ; 16301 ; kinase activity ; inferred from electronic annotation ; …
1417644_at	1	0.836608	0.268217	0.265386	0.235061	0.167931	0.254733	0.338245		BC021484	Sspn	sarcospan	74 ; regulation of progression through cell cycle ; inferred from electronic annotation ; 50875 ; cellular physiological process ; inferred from electronic annotation	5622 ; intracellular ; inferred from electronic annotation ; 5856 ; cytoskeleton ; inferred from electronic annotation ; 16021 ; integral to membrane ; Unknown ; 16021 ; integral to membrane ; inferred from electronic annotation
1450928_at	1	1.15788	0.693903	0.269704	0.234582	0.119212	0.0826789	0.253653		BB121406	Id4	inhibitor of DNA binding 4	45449 ; regulation of transcription ; inferred from electronic annotation	5634 ; nucleus ; inferred from electronic annotation	30528 ; transcription regulator activity ; inferred from electronic annotation
1423260_at	1	0.961533	0.791528	0.29749	0.233933	0.181566	0.107524	0.21925		BB121406	Id4	inhibitor of DNA binding 4	45449 ; regulation of transcription ; inferred from electronic annotation	5634 ; nucleus ; inferred from electronic annotation	30528 ; transcription regulator activity ; inferred from electronic annotation
1435069_at	1	1.69425	0.510942	0.355364	0.233852	0.327711	0.256674	0.456588		AW493518	BC064078	cDNA sequence BC064078
1418840_at	1	1.03326	0.270547	0.293613	0.23274	0.23871	0.182496	0.410026		NM_011050	Pdcd4	programmed cell death 4			16853 ; isomerase activity ; inferred from electronic annotation ; 5515 ; protein binding ; inferred from physical interaction
1449350_at	1	0.861169	0.190296	0.129818	0.232631	0.22173	0.233674	0.362745		NM_011859	Osr1	odd-skipped related 1 (Drosophila)		5634 ; nucleus ; inferred from electronic annotation	46872 ; metal ion binding ; inferred from electronic annotation ; 3676 ; nucleic acid binding ; inferred from electronic annotation ; 8270 ; zinc ion binding ; inferred from electronic annotation
1436751_at	1	0.224514	0.230459	0.229623	0.232437	0.226086	0.238545	0.241623		BG070796	BC052883	cDNA sequence BC052883	6468 ; protein amino acid phosphorylation ; inferred from electronic annotation		166 ; nucleotide binding ; inferred from electronic annotation ; 4674 ; protein serine/threonine kinase activity ; inferred from electronic annotation ; 4713 ; protein-tyrosine kinase activity ; inferred from electronic annotation ; 5524 ; ATP binding ; inferred from electronic annotation ; 16301 ; kinase activity ; inferred from electronic annotation ; 16740 ; transferase activity ; inferred fro…
1455096_at	1	1.49301	0.357886	0.274125	0.229781	0.175467	0.19144	0.174037		AW555664
1460251_at	1	0.264177	0.155818	0.257311	0.22754	0.269989	0.288459	0.371282		NM_007987	Fas	Fas (TNF receptor superfamily member)	6915 ; apoptosis ; inferred from electronic annotation ; 6924 ; programmed cell death, activated T cells ; inferred from direct assay ; 6925 ; programmed cell death, inflammatory cells ; inferred from direct assay ; 6925 ; programmed cell death, inflammatory cells ; inferred from mutant phenotype ; 6927 ; programmed cell death, transformed cells ; inferred from direct assay ; 6955 ; immune respon…	9897 ; external side of plasma membrane ; inferred from direct assay ; 16020 ; membrane ; inferred from electronic annotation ; 16021 ; integral to membrane ; Unknown ; 16021 ; integral to membrane ; inferred from electronic annotation	4872 ; receptor activity ; inferred from electronic annotation ; 4888 ; transmembrane receptor activity ; inferred from electronic annotation ; 5515 ; protein binding ; inferred from electronic annotation ; 5515 ; protein binding ; inferred from physical interaction
1423271_at	1	0.293419	1.39183	0.198532	0.226853	0.22911	0.339602	0.257881		AV239646	Gjb2	gap junction membrane channel protein beta 2	7154 ; cell communication ; inferred from electronic annotation ; 7267 ; cell-cell signaling ; inferred from electronic annotation ; 7267 ; cell-cell signaling ; inferred from direct assay	5921 ; gap junction ; inferred from direct assay ; 5922 ; connexon complex ; inferred from electronic annotation ; 16021 ; integral to membrane ; Unknown ; 5921 ; gap junction ; inferred from electronic annotation ; 16021 ; integral to membrane ; inferred from electronic annotation	5243 ; gap-junction forming channel activity ; inferred from electronic annotation ; 5515 ; protein binding ; inferred from physical interaction ; 15285 ; connexon channel activity ; inferred from electronic annotation ; 5243 ; gap-junction forming channel activity ; inferred from direct assay
1418309_at	1	0.868433	0.340496	0.329819	0.226113	0.328719	0.33807	0.344128		AB013898	Tnfrsf11b	tumor necrosis factor receptor superfamily, member 11b (osteoprotegerin)	6915 ; apoptosis ; inferred from electronic annotation ; 7165 ; signal transduction ; inferred from electronic annotation ; 42489 ; negative regulation of odontogenesis (sensu Vertebrata) ; inferred from direct assay	5578 ; extracellular matrix (sensu Metazoa) ; inferred from direct assay ; 5615 ; extracellular space ; Unknown	4872 ; receptor activity ; inferred from electronic annotation ; 5515 ; protein binding ; inferred from electronic annotation
1430567_at	1	0.977367	0.465615	0.246044	0.225675	0.0995745	0.0446029	0.0546787		AV241297	Spink5	serine peptidase inhibitor, Kazal type 5	30155 ; regulation of cell adhesion ; inferred from mutant phenotype ; 45861 ; negative regulation of proteolysis ; inferred from mutant phenotype		8233 ; peptidase activity ; inferred from electronic annotation ; 30414 ; protease inhibitor activity ; inferred from mutant phenotype
1438702_at	1	1.40243	0.358572	0.25427	0.224718	0.176175	0.189554	0.183633		BG075699
1459193_at	1	0.416195	0.217474	0.246334	0.223458	0.246649	0.204949	0.206851		BG075086
1448398_s_at	1	0.854615	0.360489	0.276343	0.223425	0.207533	0.235952	0.31595		NM_009079	Rpl22	ribosomal protein L22	6412 ; protein biosynthesis ; Unknown ; 7046 ; ribosome biogenesis ; inferred from electronic annotation ; 6412 ; protein biosynthesis ; inferred from electronic annotation	5622 ; intracellular ; Unknown ; 5830 ; cytosolic ribosome (sensu Eukaryota) ; inferred from electronic annotation ; 5840 ; ribosome ; Unknown ; 30529 ; ribonucleoprotein complex ; inferred from electronic annotation ; 5622 ; intracellular ; inferred from electronic annotation ; 5840 ; ribosome ; inferred from electronic annotation	3723 ; RNA binding ; inferred from electronic annotation ; 3735 ; structural constituent of ribosome ; inferred from electronic annotation ; 8201 ; heparin binding ; inferred from electronic annotation
1429285_at	1	0.821357	0.224117	0.220882	0.221861	0.220145	0.223716	0.2282		AK009343	Serpina9	serine (or cysteine) peptidase inhibitor, clade A (alpha-1 antiproteinase, antitrypsin), member 9		5615 ; extracellular space ; Unknown	4866 ; endopeptidase inhibitor activity ; inferred from electronic annotation ; 4867 ; serine-type endopeptidase inhibitor activity ; inferred from electronic annotation
1448613_at	1	0.978207	0.514151	0.15185	0.221447	0.125467	0.0924712	0.0807759		NM_007899	Ecm1	extracellular matrix protein 1	6810 ; transport ; inferred from electronic annotation	5576 ; extracellular region ; inferred from electronic annotation ; 5578 ; extracellular matrix (sensu Metazoa) ; inferred from electronic annotation ; 5615 ; extracellular space ; inferred from direct assay ; 5615 ; extracellular space ; Unknown ; 5615 ; extracellular space ; inferred from electronic annotation	5198 ; structural molecule activity ; inferred from electronic annotation ; 5386 ; carrier activity ; inferred from electronic annotation
1434378_a_at	1	1.42886	0.298845	0.235582	0.220513	0.201396	0.2061	0.346767		BG868949	Mxd4	Max dimerization protein 4, mRNA (cDNA clone MGC:19425 IMAGE:3490469)	6350 ; transcription ; inferred from electronic annotation ; 6355 ; regulation of transcription, DNA-dependent ; inferred from electronic annotation ; 45449 ; regulation of transcription ; inferred from electronic annotation	5634 ; nucleus ; inferred from electronic annotation ; 5667 ; transcription factor complex ; inferred from electronic annotation	3677 ; DNA binding ; inferred from electronic annotation ; 3700 ; transcription factor activity ; inferred from electronic annotation ; 5515 ; protein binding ; inferred from physical interaction ; 30528 ; transcription regulator activity ; inferred from electronic annotation
1417185_at	1	1.15331	0.915911	0.217303	0.219929	0.0398825	0.0167846	0.0232634		BC002070	Ly6a	lymphocyte antigen 6 complex, locus A		9897 ; external side of plasma membrane ; inferred from direct assay ; 16020 ; membrane ; inferred from electronic annotation
1426734_at	1	0.874062	0.270833	0.234715	0.218878	0.197851	0.111656	0.332569		BB008324	BC022623	cDNA sequence BC022623
1424271_at	1	2.04555	0.314097	0.217253	0.218494	0.186602	0.145324	0.520946		AW105916	Dcamkl1	double cortin and calcium/calmodulin-dependent protein kinase-like 1	6468 ; protein amino acid phosphorylation ; inferred from electronic annotation ; 7242 ; intracellular signaling cascade ; inferred from electronic annotation ; 7275 ; development ; inferred from electronic annotation ; 7399 ; nervous system development ; inferred from electronic annotation ; 30154 ; cell differentiation ; inferred from electronic annotation		166 ; nucleotide binding ; inferred from electronic annotation ; 4672 ; protein kinase activity ; inferred from electronic annotation ; 4674 ; protein serine/threonine kinase activity ; inferred from electronic annotation ; 5524 ; ATP binding ; inferred from electronic annotation ; 16301 ; kinase activity ; inferred from electronic annotation ; 16740 ; transferase activity ; inferred from electro…
1438441_at	1	0.95675	0.570993	0.279318	0.218164	0.0806847	0.0904784	0.313345		AI323288	Idb4	Inhibitor of DNA binding 4 (Id4), mRNA	45449 ; regulation of transcription ; inferred from electronic annotation	5634 ; nucleus ; inferred from electronic annotation	30528 ; transcription regulator activity ; inferred from electronic annotation
1423233_at	1	0.735678	0.304393	0.175929	0.218159	0.160783	0.15178	0.232215		BB831146	Cebpd	CCAAT/enhancer binding protein (C/EBP), delta	6350 ; transcription ; inferred from electronic annotation ; 6355 ; regulation of transcription, DNA-dependent ; inferred from electronic annotation	5634 ; nucleus ; inferred from direct assay ; 5634 ; nucleus ; inferred from electronic annotation	3677 ; DNA binding ; inferred from direct assay ; 42803 ; protein homodimerization activity ; inferred from direct assay ; 3677 ; DNA binding ; inferred from electronic annotation
1417496_at	1	0.287815	0.323401	0.184969	0.215565	0.342904	0.272527	1.38732		BB332449	Cp	ceruloplasmin	6810 ; transport ; inferred from electronic annotation ; 6811 ; ion transport ; inferred from electronic annotation ; 6825 ; copper ion transport ; inferred from electronic annotation ; 6826 ; iron ion transport ; inferred from electronic annotation	5615 ; extracellular space ; Unknown ; 5615 ; extracellular space ; inferred from electronic annotation	4322 ; ferroxidase activity ; inferred from electronic annotation ; 5375 ; copper ion transporter activity ; inferred from electronic annotation ; 5506 ; iron ion binding ; inferred from electronic annotation ; 5507 ; copper ion binding ; inferred from electronic annotation ; 16491 ; oxidoreductase activity ; inferred from electronic annotation ; 46872 ; metal ion binding ; inferred from electron…
1459449_at	1	0.680953	0.511167	0.60054	0.215501	0.916856	0.491866	0.429868		BB462664
1448932_at	1	1.23333	0.399527	0.168043	0.215168	0.060334	0.0614226	0.129879		NM_008470	Krt1-16	keratin complex 1, acidic, gene 16	45104 ; intermediate filament cytoskeleton organization and biogenesis ; inferred from direct assay	5882 ; intermediate filament ; inferred from direct assay ; 5882 ; intermediate filament ; inferred from electronic annotation	5198 ; structural molecule activity ; inferred from electronic annotation ; 5200 ; structural constituent of cytoskeleton ; inferred from direct assay
1416855_at	1	1.56399	0.377174	0.242242	0.214256	0.154052	0.0987415	0.461357		BB550400	Gas1	growth arrest specific 1	7049 ; cell cycle ; inferred from electronic annotation ; 7050 ; cell cycle arrest ; traceable author statement ; 12501 ; programmed cell death ; inferred from direct assay ; 7050 ; cell cycle arrest ; inferred from electronic annotation ; 45749 ; negative regulation of S phase of mitotic cell cycle ; non-traceable author statement	16020 ; membrane ; inferred from direct assay ; 46658 ; anchored to plasma membrane ; inferred from sequence or structural similarity ; 16020 ; membrane ; inferred from electronic annotation	5515 ; protein binding ; inferred from physical interaction
1442531_at	1	1.13982	0.417824	0.212855	0.212855	0.175051	0.228829	0.296054		BG065748	D12Ertd123e	DNA segment, Chr 12, ERATO Doi 123, expressed
1448145_at	1	1.26599	0.343646	0.220459	0.212745	0.13563	0.110822	0.251667		AK004087	Wwp2	WW domain containing E3 ubiquitin protein ligase 2	6464 ; protein modification ; Unknown ; 6512 ; ubiquitin cycle ; Unknown ; 6412 ; protein biosynthesis ; inferred from electronic annotation ; 6464 ; protein modification ; inferred from electronic annotation ; 6512 ; ubiquitin cycle ; inferred from electronic annotation	5622 ; intracellular ; Unknown ; 5622 ; intracellular ; inferred from electronic annotation ; 5840 ; ribosome ; inferred from electronic annotation ; 30529 ; ribonucleoprotein complex ; inferred from electronic annotation	4842 ; ubiquitin-protein ligase activity ; Unknown ; 16874 ; ligase activity ; inferred from electronic annotation ; 3735 ; structural constituent of ribosome ; inferred from electronic annotation ; 4842 ; ubiquitin-protein ligase activity ; inferred from electronic annotation
1453914_at	1	0.322422	0.367507	0.61767	0.210803	0.421877	0.472261	0.529343		AK019498	Hspb1	heat shock protein 1	6457 ; protein folding ; inferred from electronic annotation ; 6986 ; response to unfolded protein ; inferred from electronic annotation	5625 ; soluble fraction ; inferred from direct assay ; 5626 ; insoluble fraction ; inferred from direct assay ; 5634 ; nucleus ; inferred from direct assay ; 5737 ; cytoplasm ; inferred from direct assay ; 5886 ; plasma membrane ; inferred from direct assay ; 30018 ; Z disc ; inferred from direct assay ; 43292 ; contractile fiber ; inferred from direct assay
1445957_at	1	0.243853	0.264911	0.372817	0.209695	0.333813	0.389183	0.534406		BG072861	Evl	Ena-VASP-like isoform (Evl1) mRNA, complete cds, alternatively spliced	7166 ; cell surface receptor linked signal transduction ; inferred from sequence or structural similarity ; 7399 ; nervous system development ; inferred from sequence or structural similarity ; 9887 ; organ morphogenesis ; inferred from sequence or structural similarity ; 8154 ; actin polymerization and/or depolymerization ; inferred from direct assay ; 7411 ; axon guidance ; non-traceable author…	5737 ; cytoplasm ; inferred from direct assay ; 5925 ; focal adhesion ; inferred from direct assay ; 30027 ; lamellipodium ; inferred from direct assay ; 16020 ; membrane ; inferred from electronic annotation	5515 ; protein binding ; inferred from physical interaction ; 5522 ; profilin binding ; inferred from direct assay ; 17124 ; SH3 domain binding ; inferred from direct assay ; 170 ; sphingosine hydroxylase activity ; inferred from direct assay ; 16491 ; oxidoreductase activity ; inferred from electronic annotation ; 16717 ; oxidoreductase activity, acting on paired donors, with oxidation of a pair…
1435227_at	1	1.79427	0.620331	0.26263	0.209006	0.0930935	0.072263	0.232357		BM117007
1437245_at	1	1.0144	0.351138	0.210831	0.208058	0.142736	0.148013	0.213106		BB778966	9930117H01Rik	RIKEN cDNA 9930117H01 gene
1417495_x_at	1	0.620513	0.291801	0.157051	0.207201	0.227915	0.25068	1.44389		BB332449	Cp	ceruloplasmin	6810 ; transport ; inferred from electronic annotation ; 6811 ; ion transport ; inferred from electronic annotation ; 6825 ; copper ion transport ; inferred from electronic annotation ; 6826 ; iron ion transport ; inferred from electronic annotation	5615 ; extracellular space ; Unknown ; 5615 ; extracellular space ; inferred from electronic annotation	4322 ; ferroxidase activity ; inferred from electronic annotation ; 5375 ; copper ion transporter activity ; inferred from electronic annotation ; 5506 ; iron ion binding ; inferred from electronic annotation ; 5507 ; copper ion binding ; inferred from electronic annotation ; 16491 ; oxidoreductase activity ; inferred from electronic annotation ; 46872 ; metal ion binding ; inferred from electron…
1440768_x_at	1	0.338586	0.517433	0.778494	0.20685	0.68842	0.810932	0.593239		AV209873	1700052I22Rik	RIKEN cDNA 1700052I22 gene
1428804_at	1	0.94549	0.170601	0.132297	0.2051	0.150529	0.190596	0.181941		AK017269	Mfap3l	microfibrillar-associated protein 3-like	6605 ; protein targeting ; Unknown	16021 ; integral to membrane ; Unknown ; 16021 ; integral to membrane ; inferred from electronic annotation
1424270_at	1	1.43646	0.31994	0.28108	0.203314	0.214229	0.203644	0.752732		AW105916	Dcamkl1	double cortin and calcium/calmodulin-dependent protein kinase-like 1	6468 ; protein amino acid phosphorylation ; inferred from electronic annotation ; 7242 ; intracellular signaling cascade ; inferred from electronic annotation ; 7275 ; development ; inferred from electronic annotation ; 7399 ; nervous system development ; inferred from electronic annotation ; 30154 ; cell differentiation ; inferred from electronic annotation		166 ; nucleotide binding ; inferred from electronic annotation ; 4672 ; protein kinase activity ; inferred from electronic annotation ; 4674 ; protein serine/threonine kinase activity ; inferred from electronic annotation ; 5524 ; ATP binding ; inferred from electronic annotation ; 16301 ; kinase activity ; inferred from electronic annotation ; 16740 ; transferase activity ; inferred from electro…
1417089_a_at	1	1.4168	0.618383	0.0975315	0.200557	0.0656005	0.0566334	0.0583619		NM_009897	Ckmt1	creatine kinase, mitochondrial 1, ubiquitous		5615 ; extracellular space ; Unknown ; 5739 ; mitochondrion ; inferred from direct assay ; 5739 ; mitochondrion ; inferred from electronic annotation	4111 ; creatine kinase activity ; inferred from electronic annotation ; 16301 ; kinase activity ; inferred from electronic annotation ; 16740 ; transferase activity ; inferred from electronic annotation ; 16772 ; transferase activity, transferring phosphorus-containing groups ; inferred from electronic annotation
1421087_at	1	1.34739	0.244279	0.190432	0.199662	0.179852	0.184144	0.251469		NM_011067	Per3	period homolog 3 (Drosophila)	160 ; two-component signal transduction system (phosphorelay) ; inferred from electronic annotation ; 6350 ; transcription ; inferred from electronic annotation ; 6355 ; regulation of transcription, DNA-dependent ; inferred from electronic annotation ; 7165 ; signal transduction ; inferred from electronic annotation ; 7623 ; circadian rhythm ; inferred from direct assay ; 48511 ; rhythmic process…	5634 ; nucleus ; inferred from electronic annotation	155 ; two-component sensor molecule activity ; inferred from electronic annotation ; 4871 ; signal transducer activity ; inferred from electronic annotation
1434736_at	1	1.35027	0.307339	0.303393	0.199153	0.0864632	0.0927465	0.216031		BB744589	Hlf	hepatic leukemia factor	6350 ; transcription ; inferred from electronic annotation ; 6355 ; regulation of transcription, DNA-dependent ; Unknown ; 48511 ; rhythmic process ; inferred from electronic annotation ; 6355 ; regulation of transcription, DNA-dependent ; inferred from electronic annotation	5634 ; nucleus ; Unknown ; 5634 ; nucleus ; inferred from electronic annotation	3677 ; DNA binding ; Unknown ; 3677 ; DNA binding ; inferred from electronic annotation
1451289_at	1	1.32078	0.219056	0.089607	0.195498	0.0643019	0.0938788	0.547749		AW105916	Dcamkl1	double cortin and calcium/calmodulin-dependent protein kinase-like 1	6468 ; protein amino acid phosphorylation ; inferred from electronic annotation ; 7242 ; intracellular signaling cascade ; inferred from electronic annotation ; 7275 ; development ; inferred from electronic annotation ; 7399 ; nervous system development ; inferred from electronic annotation ; 30154 ; cell differentiation ; inferred from electronic annotation		166 ; nucleotide binding ; inferred from electronic annotation ; 4672 ; protein kinase activity ; inferred from electronic annotation ; 4674 ; protein serine/threonine kinase activity ; inferred from electronic annotation ; 5524 ; ATP binding ; inferred from electronic annotation ; 16301 ; kinase activity ; inferred from electronic annotation ; 16740 ; transferase activity ; inferred from electro…
1454984_at	1	1.01959	0.252509	0.104701	0.194923	0.185606	0.108423	0.20645		AV246615	AW061234	expressed sequence AW061234
1420504_at	1	0.179561	0.235073	0.188825	0.194755	0.180481	0.200902	0.21362		AF320226	Slc6a14	solute carrier family 6 (neurotransmitter transporter), member 14	6810 ; transport ; inferred from electronic annotation ; 6836 ; neurotransmitter transport ; Unknown ; 6865 ; amino acid transport ; inferred from electronic annotation ; 6836 ; neurotransmitter transport ; inferred from electronic annotation	5887 ; integral to plasma membrane ; inferred from sequence or structural similarity ; 16020 ; membrane ; Unknown ; 16021 ; integral to membrane ; Unknown ; 5887 ; integral to plasma membrane ; inferred from electronic annotation ; 16020 ; membrane ; inferred from electronic annotation ; 16021 ; integral to membrane ; inferred from electronic annotation	5279 ; amino acid-polyamine transporter activity ; inferred from sequence or structural similarity ; 5328 ; neurotransmitter:sodium symporter activity ; Unknown ; 15171 ; amino acid transporter activity ; inferred from electronic annotation ; 15293 ; symporter activity ; inferred from electronic annotation ; 5328 ; neurotransmitter:sodium symporter activity ; inferred from electronic annotation
1445633_at	1	0.177875	0.392852	0.332226	0.191854	0.2909	0.266949	0.40264		BG071937
1436411_at	1	1.2313	0.209664	0.205867	0.191102	0.201168	0.208718	0.211994		BB427761	Atp13a5	ATPase type 13A5	6812 ; cation transport ; Unknown ; 8152 ; metabolism ; Unknown ; 6812 ; cation transport ; inferred from electronic annotation ; 8152 ; metabolism ; inferred from electronic annotation	16020 ; membrane ; Unknown ; 16021 ; integral to membrane ; Unknown ; 16020 ; membrane ; inferred from electronic annotation ; 16021 ; integral to membrane ; inferred from electronic annotation	3824 ; catalytic activity ; Unknown ; 5524 ; ATP binding ; Unknown ; 15662 ; ATPase activity, coupled to transmembrane movement of ions, phosphorylative mechanism ; Unknown ; 16787 ; hydrolase activity ; inferred from electronic annotation ; 16820 ; hydrolase activity, acting on acid anhydrides, catalyzing transmembrane movement of substances ; Unknown ; 16887 ; ATPase activity ; Unknown ; 3824 ;…
1422588_at	1	1.25478	1.19205	0.406496	0.190689	0.0816978	0.0759985	0.0955139		NM_010669	Krt2-6b	keratin complex 2, basic, gene 6b	2009 ; morphogenesis of an epithelium ; inferred from genetic interaction ; 31424 ; keratinization ; inferred from genetic interaction ; 45109 ; intermediate filament organization ; inferred from genetic interaction	5739 ; mitochondrion ; inferred from direct assay ; 5882 ; intermediate filament ; inferred from electronic annotation ; 16021 ; integral to membrane ; Unknown	5198 ; structural molecule activity ; inferred from electronic annotation ; 5200 ; structural constituent of cytoskeleton ; inferred from electronic annotation
1428332_at	1	1.38698	0.423122	0.304513	0.188269	0.36056	0.4091	1.0549		AW556858	1500004A08Rik	RIKEN cDNA 1500004A08 gene
1417860_a_at	1	1.40598	0.252695	0.188227	0.187553	0.186726	0.190002	0.192123		NM_133903	Spon2	spondin 2, extracellular matrix protein	6955 ; immune response ; inferred from electronic annotation ; 7155 ; cell adhesion ; inferred from electronic annotation ; 7275 ; development ; inferred from electronic annotation	5578 ; extracellular matrix (sensu Metazoa) ; inferred from electronic annotation ; 5615 ; extracellular space ; Unknown	5198 ; structural molecule activity ; inferred from electronic annotation ; 5515 ; protein binding ; inferred from electronic annotation
1443827_x_at	1	0.506443	0.254952	0.274435	0.183336	0.219837	0.235073	0.246304		BB375974	BC004044	cDNA sequence BC004044			5198 ; structural molecule activity ; inferred from electronic annotation
1444444_at	1	0.485231	0.705123	0.693716	0.183232	0.680117	0.933536	0.946698		BE981420		Adult male medulla oblongata cDNA, RIKEN full-length enriched library, clone:6330524O11 product:unclassifiable, full insert sequence
1417707_at	1	0.702513	0.17501	0.156205	0.181472	0.127847	0.13084	0.214345		NM_133898	B230342M21Rik	RIKEN cDNA B230342M21 gene
1441855_x_at	1	0.190072	0.145219	0.132365	0.180991	0.279943	0.291801	0.27354		BB554288	Cxcl1	chemokine (C-X-C motif) ligand 1	74 ; regulation of progression through cell cycle ; inferred from electronic annotation ; 6954 ; inflammatory response ; inferred from electronic annotation ; 6955 ; immune response ; inferred from electronic annotation ; 50875 ; cellular physiological process ; inferred from electronic annotation	5576 ; extracellular region ; inferred from electronic annotation ; 5615 ; extracellular space ; Unknown ; 5622 ; intracellular ; inferred from electronic annotation ; 5615 ; extracellular space ; inferred from electronic annotation	5125 ; cytokine activity ; inferred from electronic annotation ; 8009 ; chemokine activity ; inferred from electronic annotation ; 8083 ; growth factor activity ; inferred from electronic annotation
1454617_at	1	1.12987	0.331362	0.166388	0.180418	0.143817	0.105798	0.178545		BG072824	Arrdc3	arrestin domain containing 3
1434776_at	1	2.82226	0.185346	0.134939	0.180303	0.17373	0.185346	0.185346		BQ176610	Sema5a	sema domain, seven thrombospondin repeats (type 1 and type 1-like), transmembrane domain (TM) and short cytoplasmic domain, (semaphorin) 5A	1569 ; patterning of blood vessels ; inferred from mutant phenotype ; 1763 ; branching morphogenesis ; inferred from mutant phenotype ; 7275 ; development ; inferred from electronic annotation ; 7399 ; nervous system development ; inferred from electronic annotation ; 7411 ; axon guidance ; inferred from mutant phenotype ; 30154 ; cell differentiation ; inferred from electronic annotation	16020 ; membrane ; inferred from electronic annotation ; 16021 ; integral to membrane ; inferred from direct assay ; 16021 ; integral to membrane ; Unknown ; 16021 ; integral to membrane ; inferred from electronic annotation	4872 ; receptor activity ; inferred from electronic annotation ; 8046 ; axon guidance receptor activity ; inferred from direct assay
1438211_s_at	1	1.01241	0.339744	0.191308	0.177805	0.066671	0.0691036	0.107105		BB550183	Dbp	D site albumin promoter binding protein	6350 ; transcription ; inferred from electronic annotation ; 6355 ; regulation of transcription, DNA-dependent ; traceable author statement ; 7623 ; circadian rhythm ; traceable author statement ; 48511 ; rhythmic process ; inferred from electronic annotation ; 6355 ; regulation of transcription, DNA-dependent ; inferred from electronic annotation	5634 ; nucleus ; inferred from electronic annotation	3677 ; DNA binding ; inferred from electronic annotation
1417494_a_at	1	0.55903	0.356229	0.146365	0.177552	0.246455	0.170236	1.35546		BB332449	Cp	ceruloplasmin	6810 ; transport ; inferred from electronic annotation ; 6811 ; ion transport ; inferred from electronic annotation ; 6825 ; copper ion transport ; inferred from electronic annotation ; 6826 ; iron ion transport ; inferred from electronic annotation	5615 ; extracellular space ; Unknown ; 5615 ; extracellular space ; inferred from electronic annotation	4322 ; ferroxidase activity ; inferred from electronic annotation ; 5375 ; copper ion transporter activity ; inferred from electronic annotation ; 5506 ; iron ion binding ; inferred from electronic annotation ; 5507 ; copper ion binding ; inferred from electronic annotation ; 16491 ; oxidoreductase activity ; inferred from electronic annotation ; 46872 ; metal ion binding ; inferred from electron…
1426941_at	1	1.16725	0.343292	0.145254	0.177108	0.0396666	0.0430253	0.193135		BC020027	Muc15	mucin 15		5615 ; extracellular space ; Unknown ; 16021 ; integral to membrane ; Unknown ; 16021 ; integral to membrane ; inferred from electronic annotation
1419498_at	1	1.63401	4.74383	0.34635	0.17686	0.31896	0.352876	0.362077		NM_025655	2010002A20Rik	RIKEN cDNA 2010002A20 gene		16021 ; integral to membrane ; Unknown	4872 ; receptor activity ; inferred from electronic annotation ; 19864 ; IgG binding ; inferred from electronic annotation
1448104_at	1	1.19416	0.238868	0.231264	0.175424	0.165499	0.185989	0.296505		NM_134042	Aldh6a1	aldehyde dehydrogenase family 6, subfamily A1	8152 ; metabolism ; Unknown ; 6573 ; valine metabolism ; inferred from electronic annotation ; 8152 ; metabolism ; inferred from electronic annotation	5739 ; mitochondrion ; inferred from direct assay ; 5739 ; mitochondrion ; Unknown	4491 ; methylmalonate-semialdehyde dehydrogenase (acylating) activity ; Unknown ; 16491 ; oxidoreductase activity ; inferred from electronic annotation ; 4491 ; methylmalonate-semialdehyde dehydrogenase (acylating) activity ; inferred from electronic annotation
1456249_x_at	1	0.145608	0.187089	0.235454	0.175191	0.230419	0.549677	0.598758		AV151500	Syp	Synaptophysin, mRNA (cDNA clone MGC:25678 IMAGE:4507116)	6810 ; transport ; inferred from electronic annotation ; 6897 ; endocytosis ; traceable author statement ; 7268 ; synaptic transmission ; traceable author statement	8021 ; synaptic vesicle ; inferred from direct assay ; 8021 ; synaptic vesicle ; inferred from sequence or structural similarity ; 16020 ; membrane ; inferred from electronic annotation ; 16021 ; integral to membrane ; Unknown ; 19717 ; synaptosome ; inferred from direct assay ; 30285 ; integral to synaptic vesicle membrane ; traceable author statement ; 30672 ; synaptic vesicle membrane ; inferr…	5215 ; transporter activity ; inferred from electronic annotation ; 5509 ; calcium ion binding ; inferred from electronic annotation
1440990_at	1	1.11236	0.270699	0.254214	0.16701	0.156331	0.226597	0.406426		BB012037	4832420M10	hypothetical protein 4832420M10	7018 ; microtubule-based movement ; inferred from electronic annotation	5875 ; microtubule associated complex ; inferred from electronic annotation	3777 ; microtubule motor activity ; inferred from electronic annotation ; 5524 ; ATP binding ; inferred from electronic annotation
1455978_a_at	1	0.932481	0.215157	0.157233	0.165077	0.10937	0.125393	0.384886		BB338441	Matn2	matrilin 2		5578 ; extracellular matrix (sensu Metazoa) ; inferred from direct assay ; 5615 ; extracellular space ; Unknown
1433939_at	1	1.68761	0.23691	0.194034	0.164494	0.113019	0.0869702	0.326322		BQ177036	A730046J16	hypothetical protein A730046J16
1442771_at	1	1.03743	0.164534	0.128935	0.163503	0.129965	0.135427	0.158046		BB799477	Rad51l1	RAD51-like 1 (S. cerevisiae) (Rad51l1), mRNA	6259 ; DNA metabolism ; inferred from electronic annotation ; 6281 ; DNA repair ; inferred from electronic annotation ; 6310 ; DNA recombination ; inferred from electronic annotation ; 6974 ; response to DNA damage stimulus ; inferred from electronic annotation	5634 ; nucleus ; inferred from electronic annotation	166 ; nucleotide binding ; Unknown ; 3677 ; DNA binding ; inferred from electronic annotation ; 5524 ; ATP binding ; inferred from electronic annotation ; 8094 ; DNA-dependent ATPase activity ; inferred from electronic annotation ; 166 ; nucleotide binding ; inferred from electronic annotation ; 17111 ; nucleoside-triphosphatase activity ; inferred from electronic annotation
1422528_a_at	1	0.732055	0.171989	0.126463	0.162271	0.146487	0.146448	0.247876		M58566	Zfp36l1	zinc finger protein 36, C3H type-like 1	6402 ; mRNA catabolism ; inferred from sequence or structural similarity	5634 ; nucleus ; inferred from direct assay ; 5737 ; cytoplasm ; inferred from direct assay ; 5829 ; cytosol ; inferred from sequence or structural similarity ; 5634 ; nucleus ; inferred from electronic annotation	3676 ; nucleic acid binding ; inferred from electronic annotation ; 3677 ; DNA binding ; inferred from electronic annotation ; 3729 ; mRNA binding ; inferred from sequence or structural similarity ; 46872 ; metal ion binding ; inferred from electronic annotation ; 8270 ; zinc ion binding ; inferred from electronic annotation
1426937_at	1	1.67493	0.185105	0.110727	0.160451	0.0879	0.0769528	0.147853		AK018128	6330406I15Rik	RIKEN cDNA 6330406I15 gene
1421041_s_at	1	0.688111	0.709488	0.075595	0.156754	0.0142416	0.014737	0.0299942		NM_008182	Gsta1 ; Gsta2	glutathione S-transferase, alpha 1 (Ya) ; glutathione S-transferase, alpha 2 (Yc2)	6749 ; glutathione metabolism ; inferred from sequence or structural similarity		4364 ; glutathione transferase activity ; inferred from sequence or structural similarity ; 16740 ; transferase activity ; inferred from electronic annotation ; 4364 ; glutathione transferase activity ; inferred from electronic annotation
1451204_at	1	0.636882	0.297037	0.175411	0.156328	0.0903518	0.0320408	0.174033		BC016096	Scara5	scavenger receptor class A, member 5 (putative)	6817 ; phosphate transport ; inferred from electronic annotation ; 6898 ; receptor mediated endocytosis ; inferred from electronic annotation	5737 ; cytoplasm ; inferred from electronic annotation ; 16020 ; membrane ; inferred from electronic annotation	5044 ; scavenger receptor activity ; inferred from electronic annotation
1429896_at	1	4.91415	0.161364	0.155359	0.15367	0.128054	0.120679	0.23181		BE135996	5830408B19Rik	RIKEN cDNA 5830408B19 gene
1417689_a_at	1	0.48597	0.191845	0.170065	0.151195	0.165231	0.160337	0.139369		BC013542	Pdzk1ip1	PDZK1 interacting protein 1		5615 ; extracellular space ; Unknown ; 16021 ; integral to membrane ; Unknown ; 16021 ; integral to membrane ; inferred from electronic annotation
1455961_at	1	1.75901	0.354109	0.174809	0.15081	0.151166	0.176309	1.08029		AV174022	Mme	Membrane metallo endopeptidase, mRNA (cDNA clone MGC:31469 IMAGE:4483558)	6508 ; proteolysis ; inferred from electronic annotation	16020 ; membrane ; inferred from electronic annotation ; 16021 ; integral to membrane ; Unknown ; 16021 ; integral to membrane ; inferred from electronic annotation	4245 ; neprilysin activity ; inferred from electronic annotation ; 8233 ; peptidase activity ; inferred from electronic annotation ; 8237 ; metallopeptidase activity ; inferred from electronic annotation ; 8270 ; zinc ion binding ; inferred from electronic annotation ; 16787 ; hydrolase activity ; inferred from electronic annotation ; 46872 ; metal ion binding ; inferred from electronic annotation
1437871_at	1	0.38284	0.180268	0.176366	0.149853	0.169236	0.152523	0.219244		BG967597	Pgm5	phosphoglucomutase 5	902 ; cellular morphogenesis ; Unknown ; 5975 ; carbohydrate metabolism ; Unknown ; 6508 ; proteolysis ; Unknown ; 7155 ; cell adhesion ; Unknown ; 5975 ; carbohydrate metabolism ; inferred from electronic annotation	5913 ; cell-cell adherens junction ; Unknown	4295 ; trypsin activity ; Unknown ; 5198 ; structural molecule activity ; Unknown ; 16868 ; intramolecular transferase activity, phosphotransferases ; Unknown ; 16868 ; intramolecular transferase activity, phosphotransferases ; inferred from electronic annotation
1460250_at	1	2.73652	0.551231	0.165702	0.148079	0.137627	0.0621252	0.304394		BC021458	Sostdc1	sclerostin domain containing 1	16055 ; Wnt receptor signaling pathway ; inferred from electronic annotation ; 30514 ; negative regulation of BMP signaling pathway ; inferred from direct assay	5615 ; extracellular space ; inferred from direct assay ; 5615 ; extracellular space ; Unknown	5515 ; protein binding ; inferred from physical interaction
1416101_a_at	1	0.879921	0.158314	0.089629	0.145945	0.114939	0.16934	0.399213		NM_015786	Hist1h1c	histone 1, H1c	6334 ; nucleosome assembly ; Unknown ; 7001 ; chromosome organization and biogenesis (sensu Eukaryota) ; Unknown ; 16584 ; nucleosome spacing ; inferred from mutant phenotype ; 6334 ; nucleosome assembly ; inferred from electronic annotation	786 ; nucleosome ; Unknown ; 5634 ; nucleus ; Unknown ; 5694 ; chromosome ; Unknown ; 786 ; nucleosome ; inferred from electronic annotation ; 5634 ; nucleus ; inferred from electronic annotation	3677 ; DNA binding ; Unknown ; 5515 ; protein binding ; inferred from physical interaction ; 3677 ; DNA binding ; inferred from direct assay ; 3677 ; DNA binding ; inferred from electronic annotation
1419132_at	1	0.217736	0.138723	0.153493	0.139931	0.132779	0.134324	0.136081		NM_011905	Tlr2	toll-like receptor 2	6954 ; inflammatory response ; inferred from electronic annotation ; 6955 ; immune response ; inferred from electronic annotation ; 7166 ; cell surface receptor linked signal transduction ; inferred from mutant phenotype ; 42535 ; positive regulation of tumor necrosis factor-alpha biosynthesis ; inferred from mutant phenotype ; 45087 ; innate immune response ; inferred from electronic annotation	5886 ; plasma membrane ; inferred from direct assay ; 16020 ; membrane ; inferred from electronic annotation ; 16021 ; integral to membrane ; Unknown ; 16021 ; integral to membrane ; inferred from electronic annotation	4872 ; receptor activity ; inferred from electronic annotation ; 4888 ; transmembrane receptor activity ; inferred from electronic annotation
1418174_at	1	0.847674	0.269466	0.097474	0.131084	0.097474	0.0719865	0.0992717		BC018323	Dbp	D site albumin promoter binding protein	6350 ; transcription ; inferred from electronic annotation ; 6355 ; regulation of transcription, DNA-dependent ; traceable author statement ; 7623 ; circadian rhythm ; traceable author statement ; 48511 ; rhythmic process ; inferred from electronic annotation ; 6355 ; regulation of transcription, DNA-dependent ; inferred from electronic annotation	5634 ; nucleus ; inferred from electronic annotation	3677 ; DNA binding ; inferred from electronic annotation
1435265_at	1	0.283417	0.13546	0.118952	0.129984	0.152962	0.0604795	0.164951		BF466929		Adult male cecum cDNA, RIKEN full-length enriched library, clone:9130204C03 product:unclassifiable, full insert sequence
1417625_s_at	1	1.77576	0.18132	0.124555	0.12993	0.158431	0.152587	0.406496		BC015254	Cmkor1	chemokine orphan receptor 1	6935 ; chemotaxis ; inferred from electronic annotation ; 6952 ; defense response ; inferred from electronic annotation ; 7165 ; signal transduction ; inferred from electronic annotation ; 7186 ; G-protein coupled receptor protein signaling pathway ; inferred from electronic annotation	16021 ; integral to membrane ; Unknown ; 16021 ; integral to membrane ; inferred from electronic annotation	1584 ; rhodopsin-like receptor activity ; inferred from electronic annotation ; 4871 ; signal transducer activity ; inferred from electronic annotation ; 4872 ; receptor activity ; inferred from electronic annotation ; 4930 ; G-protein coupled receptor activity ; inferred from electronic annotation ; 4950 ; chemokine receptor activity ; inferred from electronic annotation ; 16526 ; G-protein coup…
1417065_at	1	0.88669	0.157364	0.0446291	0.128986	0.0488608	0.103749	0.140489		NM_007913	Egr1	early growth response 1	6350 ; transcription ; inferred from electronic annotation ; 6355 ; regulation of transcription, DNA-dependent ; inferred from mutant phenotype ; 30217 ; T cell differentiation ; inferred from mutant phenotype ; 6355 ; regulation of transcription, DNA-dependent ; inferred from electronic annotation	5634 ; nucleus ; inferred from mutant phenotype ; 5634 ; nucleus ; inferred from electronic annotation	3676 ; nucleic acid binding ; inferred from electronic annotation ; 3677 ; DNA binding ; inferred from electronic annotation ; 3700 ; transcription factor activity ; inferred from mutant phenotype ; 8270 ; zinc ion binding ; inferred from electronic annotation ; 46872 ; metal ion binding ; inferred from electronic annotation
1419687_at	1	1.54202	0.300486	0.150049	0.128948	0.142933	0.110472	0.137945		NM_134147	D930010J01Rik	RIKEN cDNA D930010J01 gene		5739 ; mitochondrion ; inferred from direct assay
1430357_at	1	1.39073	0.236846	0.194822	0.128335	0.148976	0.18619	0.164429		BM241237	H3f3b	H3 histone, family 3B	6334 ; nucleosome assembly ; inferred from electronic annotation ; 7001 ; chromosome organization and biogenesis (sensu Eukaryota) ; inferred from electronic annotation	786 ; nucleosome ; inferred from electronic annotation ; 5634 ; nucleus ; inferred from electronic annotation ; 5694 ; chromosome ; inferred from electronic annotation	3677 ; DNA binding ; inferred from electronic annotation
1449340_at	1	1.65766	0.295509	0.146977	0.127205	0.087993	0.0535818	0.265628		BC021458	Sostdc1	sclerostin domain containing 1	16055 ; Wnt receptor signaling pathway ; inferred from electronic annotation ; 30514 ; negative regulation of BMP signaling pathway ; inferred from direct assay	5615 ; extracellular space ; inferred from direct assay ; 5615 ; extracellular space ; Unknown	5515 ; protein binding ; inferred from physical interaction
1438658_a_at	1	0.758151	0.127411	0.124442	0.12495	0.124687	0.124699	0.127124		AV238324	Edg3	endothelial differentiation, sphingolipid G-protein-coupled receptor, 3	6818 ; hydrogen transport ; Unknown ; 6954 ; inflammatory response ; Unknown ; 7165 ; signal transduction ; inferred from electronic annotation ; 7186 ; G-protein coupled receptor protein signaling pathway ; Unknown ; 7193 ; G-protein signaling, adenylate cyclase inhibiting pathway ; inferred from direct assay ; 7204 ; elevation of cytosolic calcium ion concentration ; Unknown ; 8284 ; positive r…	5886 ; plasma membrane ; Unknown ; 5887 ; integral to plasma membrane ; traceable author statement ; 16020 ; membrane ; Unknown ; 16021 ; integral to membrane ; Unknown ; 16021 ; integral to membrane ; inferred from electronic annotation	1584 ; rhodopsin-like receptor activity ; Unknown ; 1619 ; lysosphingolipid and lysophosphatidic acid receptor activity ; Unknown ; 4871 ; signal transducer activity ; inferred from electronic annotation ; 4872 ; receptor activity ; inferred from electronic annotation ; 4930 ; G-protein coupled receptor activity ; traceable author statement ; 5524 ; ATP binding ; Unknown ; 8289 ; lipid binding ; …
1423437_at	1	1.19624	0.293714	0.165061	0.124271	0.069519	0.0858411	0.0601461		AI172943	Gsta3	glutathione S-transferase, alpha 3	8152 ; metabolism ; Unknown		4364 ; glutathione transferase activity ; inferred from electronic annotation ; 16740 ; transferase activity ; inferred from electronic annotation
1422603_at	1	1.20696	0.243757	0.110303	0.115738	0.0769112	0.0678889	0.129869		BC005569	Rnase4	ribonuclease, RNase A family 4	1525 ; angiogenesis ; inferred from electronic annotation ; 7275 ; development ; inferred from electronic annotation ; 17148 ; negative regulation of protein biosynthesis ; inferred from electronic annotation ; 30154 ; cell differentiation ; inferred from electronic annotation		3676 ; nucleic acid binding ; inferred from electronic annotation ; 4518 ; nuclease activity ; inferred from electronic annotation ; 4519 ; endonuclease activity ; inferred from electronic annotation ; 4522 ; pancreatic ribonuclease activity ; inferred from electronic annotation ; 16787 ; hydrolase activity ; inferred from electronic annotation
1455573_at	1	1.45011	0.44149	0.193368	0.113651	0.0921471	0.159724	0.197705		BE197934	Krt1-14	keratin complex 1, acidic, gene 14	902 ; cellular morphogenesis ; Unknown ; 7010 ; cytoskeleton organization and biogenesis ; inferred from electronic annotation ; 8544 ; epidermis development ; Unknown	5882 ; intermediate filament ; inferred from electronic annotation ; 45095 ; keratin filament ; inferred from direct assay	5198 ; structural molecule activity ; inferred from electronic annotation ; 5200 ; structural constituent of cytoskeleton ; inferred from electronic annotation
1434987_at	1	0.648803	0.118041	0.109327	0.112836	0.112836	0.118412	0.148527		AI462635	Aldh2	aldehyde dehydrogenase 2, mitochondrial	8152 ; metabolism ; inferred from electronic annotation	5739 ; mitochondrion ; inferred from direct assay ; 5739 ; mitochondrion ; inferred from electronic annotation	4029 ; aldehyde dehydrogenase (NAD) activity ; inferred from electronic annotation ; 16491 ; oxidoreductase activity ; inferred from electronic annotation
1434227_at	1	2.31831	1.42684	0.0987076	0.111031	0.0233869	0.0240959	0.0392773		AV007306
1436994_a_at	1	0.930194	0.125983	0.0896643	0.109706	0.072576	0.126837	0.386686		BB533903	Hist1h1c	histone 1, H1c	6334 ; nucleosome assembly ; Unknown ; 7001 ; chromosome organization and biogenesis (sensu Eukaryota) ; Unknown ; 16584 ; nucleosome spacing ; inferred from mutant phenotype ; 6334 ; nucleosome assembly ; inferred from electronic annotation	786 ; nucleosome ; Unknown ; 5634 ; nucleus ; Unknown ; 5694 ; chromosome ; Unknown ; 786 ; nucleosome ; inferred from electronic annotation ; 5634 ; nucleus ; inferred from electronic annotation	3677 ; DNA binding ; Unknown ; 5515 ; protein binding ; inferred from physical interaction ; 3677 ; DNA binding ; inferred from direct assay ; 3677 ; DNA binding ; inferred from electronic annotation
1457644_s_at	1	0.134754	0.0664078	0.056971	0.108107	0.20418	0.225548	0.182043		BB554288	Cxcl1	chemokine (C-X-C motif) ligand 1	74 ; regulation of progression through cell cycle ; inferred from electronic annotation ; 6954 ; inflammatory response ; inferred from electronic annotation ; 6955 ; immune response ; inferred from electronic annotation ; 50875 ; cellular physiological process ; inferred from electronic annotation	5576 ; extracellular region ; inferred from electronic annotation ; 5615 ; extracellular space ; Unknown ; 5622 ; intracellular ; inferred from electronic annotation ; 5615 ; extracellular space ; inferred from electronic annotation	5125 ; cytokine activity ; inferred from electronic annotation ; 8009 ; chemokine activity ; inferred from electronic annotation ; 8083 ; growth factor activity ; inferred from electronic annotation
1419209_at	1	0.124252	0.0584738	0.0446028	0.107474	0.234168	0.250446	0.207553		NM_008176	Cxcl1	chemokine (C-X-C motif) ligand 1	74 ; regulation of progression through cell cycle ; inferred from electronic annotation ; 6954 ; inflammatory response ; inferred from electronic annotation ; 6955 ; immune response ; inferred from electronic annotation ; 50875 ; cellular physiological process ; inferred from electronic annotation	5576 ; extracellular region ; inferred from electronic annotation ; 5615 ; extracellular space ; Unknown ; 5622 ; intracellular ; inferred from electronic annotation ; 5615 ; extracellular space ; inferred from electronic annotation	5125 ; cytokine activity ; inferred from electronic annotation ; 8009 ; chemokine activity ; inferred from electronic annotation ; 8083 ; growth factor activity ; inferred from electronic annotation
1437949_x_at	1	0.0855526	0.126352	0.360914	0.106321	0.167729	0.196997	0.205498		AV216903	Zfp313	zinc finger protein 313	7275 ; development ; inferred from electronic annotation ; 7283 ; spermatogenesis ; inferred from electronic annotation ; 16567 ; protein ubiquitination ; inferred from electronic annotation ; 30154 ; cell differentiation ; inferred from electronic annotation	151 ; ubiquitin ligase complex ; inferred from electronic annotation ; 5634 ; nucleus ; inferred from electronic annotation	4842 ; ubiquitin-protein ligase activity ; inferred from electronic annotation ; 8270 ; zinc ion binding ; inferred from electronic annotation ; 46872 ; metal ion binding ; inferred from electronic annotation ; 3676 ; nucleic acid binding ; inferred from electronic annotation
1460632_at	1	0.578759	0.162231	0.134143	0.106292	0.121009	0.0903673	0.159697		BG069583	Rdh10	retinol dehydrogenase 10 (all-trans)	7601 ; visual perception ; inferred from sequence or structural similarity ; 8152 ; metabolism ; inferred from electronic annotation	5792 ; microsome ; inferred from sequence or structural similarity	4745 ; retinol dehydrogenase activity ; inferred from sequence or structural similarity ; 16491 ; oxidoreductase activity ; inferred from electronic annotation
1449033_at	1	0.756718	0.147737	0.103703	0.0993693	0.0696455	0.0561955	0.314811		AB013898	Tnfrsf11b	tumor necrosis factor receptor superfamily, member 11b (osteoprotegerin)	6915 ; apoptosis ; inferred from electronic annotation ; 7165 ; signal transduction ; inferred from electronic annotation ; 42489 ; negative regulation of odontogenesis (sensu Vertebrata) ; inferred from direct assay	5578 ; extracellular matrix (sensu Metazoa) ; inferred from direct assay ; 5615 ; extracellular space ; Unknown	4872 ; receptor activity ; inferred from electronic annotation ; 5515 ; protein binding ; inferred from electronic annotation
1439066_at	1	1.21254	0.426063	0.116772	0.094008	0.0344986	0.029327	0.166061		BB453314	Angpt1	angiopoietin 1	1525 ; angiogenesis ; inferred from electronic annotation ; 7169 ; transmembrane receptor protein tyrosine kinase signaling pathway ; inferred from direct assay ; 7275 ; development ; inferred from electronic annotation ; 7492 ; endoderm development ; traceable author statement ; 30154 ; cell differentiation ; inferred from electronic annotation	5615 ; extracellular space ; Unknown	5172 ; vascular endothelial growth factor receptor binding ; traceable author statement
1436566_at	1	1.67814	0.201173	0.128581	0.0933156	0.127919	0.129748	0.137539		AV364488	Rab40b	Rab40b, member RAS oncogene family	7242 ; intracellular signaling cascade ; inferred from electronic annotation ; 7264 ; small GTPase mediated signal transduction ; inferred from electronic annotation ; 15031 ; protein transport ; inferred from electronic annotation		166 ; nucleotide binding ; inferred from electronic annotation ; 5525 ; GTP binding ; inferred from electronic annotation
1448747_at	1	0.356115	0.0932949	0.0917135	0.091912	0.0895146	0.0869573	0.108388		AF441120	Fbxo32	F-box only protein 32	6512 ; ubiquitin cycle ; inferred from electronic annotation	5634 ; nucleus ; inferred from sequence or structural similarity	5515 ; protein binding ; inferred from direct assay
1455519_at	1	1.19818	0.474295	0.121733	0.0912125	0.0296726	0.033294	0.0738274		AV253195	Dsg1b	desmoglein 1 beta	7155 ; cell adhesion ; inferred from electronic annotation ; 7156 ; homophilic cell adhesion ; inferred from electronic annotation	5856 ; cytoskeleton ; inferred from electronic annotation ; 16020 ; membrane ; inferred from electronic annotation ; 16021 ; integral to membrane ; inferred from electronic annotation ; 30057 ; desmosome ; inferred from direct assay	5509 ; calcium ion binding ; inferred from electronic annotation ; 5515 ; protein binding ; inferred from electronic annotation
1419618_at	1	1.32432	0.148334	0.0987415	0.090015	0.0949385	0.0974907	0.229448		NM_130452	Bbox1	butyrobetaine (gamma), 2-oxoglutarate dioxygenase 1 (gamma-butyrobetaine hydroxylase)	45329 ; carnitine biosynthesis ; inferred from electronic annotation		5506 ; iron ion binding ; inferred from electronic annotation ; 8336 ; gamma-butyrobetaine dioxygenase activity ; Unknown ; 16491 ; oxidoreductase activity ; inferred from electronic annotation ; 16702 ; oxidoreductase activity, acting on single donors with incorporation of molecular oxygen, incorporation of two atoms of oxygen ; inferred from electronic annotation ; 8336 ; gamma-butyrobetaine di…
1451375_at	1	1.91147	0.34203	0.18064	0.0841501	0.0816738	0.0861241	0.185424		BC006789	Ehf	ets homologous factor	6355 ; regulation of transcription, DNA-dependent ; Unknown ; 30855 ; epithelial cell differentiation ; inferred from sequence or structural similarity ; 45893 ; positive regulation of transcription, DNA-dependent ; inferred from sequence or structural similarity ; 6355 ; regulation of transcription, DNA-dependent ; inferred from electronic annotation	5634 ; nucleus ; Unknown ; 5634 ; nucleus ; inferred from sequence or structural similarity ; 5634 ; nucleus ; inferred from electronic annotation	3677 ; DNA binding ; Unknown ; 3700 ; transcription factor activity ; Unknown ; 3677 ; DNA binding ; inferred from sequence or structural similarity ; 3700 ; transcription factor activity ; inferred from sequence or structural similarity ; 5515 ; protein binding ; inferred from sequence or structural similarity ; 3677 ; DNA binding ; inferred from electronic annotation ; 3700 ; transcription fact…
1458082_at	1	0.923024	0.276349	0.196278	0.0828456	0.0996333	0.158139	0.333092		BB220405	Cd200	Cd200 antigen (Cd200), mRNA		16021 ; integral to membrane ; Unknown ; 16021 ; integral to membrane ; inferred from electronic annotation	5515 ; protein binding ; inferred from physical interaction ; 19864 ; IgG binding ; inferred from electronic annotation
1452244_at	1	1.07122	0.0988896	0.0818424	0.0790467	0.0577771	0.0448721	0.0635606		AK018128	6330406I15Rik	RIKEN cDNA 6330406I15 gene
1438531_at	1	1.77821	0.0919662	0.0906208	0.0745344	0.0796412	0.0817581	0.100286		BM119567	A730054J21Rik	RIKEN cDNA A730054J21 gene
1434988_x_at	1	0.444613	0.140186	0.0727134	0.0731451	0.0718188	0.0742639	0.129956		AI462635	Aldh2	aldehyde dehydrogenase 2, mitochondrial	8152 ; metabolism ; inferred from electronic annotation	5739 ; mitochondrion ; inferred from direct assay ; 5739 ; mitochondrion ; inferred from electronic annotation	4029 ; aldehyde dehydrogenase (NAD) activity ; inferred from electronic annotation ; 16491 ; oxidoreductase activity ; inferred from electronic annotation
1416318_at	1	0.389097	0.102269	0.0703228	0.0694234	0.0659267	0.0743223	0.0744246		AF426024	Serpinb1a	serine (or cysteine) peptidase inhibitor, clade B, member 1a	42176 ; regulation of protein catabolism ; inferred from physical interaction		8233 ; peptidase activity ; inferred from electronic annotation ; 4867 ; serine-type endopeptidase inhibitor activity ; inferred from electronic annotation
1419728_at	1	0.127988	0.0666398	0.0289754	0.0690662	0.0753221	0.113077	0.087304		NM_009141	Cxcl5	chemokine (C-X-C motif) ligand 5	6935 ; chemotaxis ; inferred from electronic annotation ; 6954 ; inflammatory response ; inferred from electronic annotation ; 6955 ; immune response ; inferred from electronic annotation ; 7165 ; signal transduction ; inferred from electronic annotation ; 7600 ; sensory perception ; inferred from electronic annotation	5576 ; extracellular region ; inferred from electronic annotation ; 5615 ; extracellular space ; Unknown ; 5615 ; extracellular space ; inferred from electronic annotation	5125 ; cytokine activity ; inferred from electronic annotation ; 8009 ; chemokine activity ; inferred from electronic annotation
1433836_a_at	1	0.904974	0.148775	0.0565902	0.063609	0.103838	0.0921629	0.163861		AV365503	8430408G22Rik	RIKEN cDNA 8430408G22 gene
1423436_at	1	0.857938	0.255065	0.0530488	0.0573896	0.0118146	0.0101439	0.01		AI172943	Gsta3	glutathione S-transferase, alpha 3	8152 ; metabolism ; Unknown		4364 ; glutathione transferase activity ; inferred from electronic annotation ; 16740 ; transferase activity ; inferred from electronic annotation
1450788_at	1	0.278496	0.0526205	0.0517464	0.0517108	0.0514422	0.0528823	0.0531714		NM_009117	Saa1	serum amyloid A 1	6953 ; acute-phase response ; inferred from electronic annotation	5576 ; extracellular region ; inferred from electronic annotation ; 5615 ; extracellular space ; inferred from electronic annotation	5319 ; lipid transporter activity ; inferred from electronic annotation ; 5515 ; protein binding ; inferred from physical interaction
1448416_at	1	0.597127	0.330135	0.0659074	0.0461373	0.0476343	0.0393251	0.0672829		NM_008597	Mgp	matrix Gla protein	1503 ; ossification ; inferred from electronic annotation ; 7275 ; development ; inferred from electronic annotation ; 30154 ; cell differentiation ; inferred from electronic annotation ; 30500 ; regulation of bone mineralization ; inferred from electronic annotation ; 51216 ; cartilage development ; inferred from electronic annotation	5576 ; extracellular region ; inferred from electronic annotation ; 5615 ; extracellular space ; Unknown	5509 ; calcium ion binding ; inferred from electronic annotation
1450839_at	1	1.66382	0.0460863	0.0416824	0.0382533	0.0351297	0.0456626	0.0680325		D45203	D0H4S114	DNA segment, human D4S114	17015 ; regulation of transforming growth factor beta receptor signaling pathway ; inferred from direct assay		5515 ; protein binding ; inferred from physical interaction
1417160_s_at	1	1.73839	0.142285	0.0300991	0.0301887	0.0299877	0.0302028	0.0307636		NM_007969	Expi	extracellular proteinase inhibitor	6423 ; cysteinyl-tRNA aminoacylation ; inferred from electronic annotation		4817 ; cysteine-tRNA ligase activity ; inferred from electronic annotation ; 4866 ; endopeptidase inhibitor activity ; Unknown ; 5524 ; ATP binding ; inferred from electronic annotation ; 4866 ; endopeptidase inhibitor activity ; inferred from electronic annotation
1423606_at	1	0.42138	0.0439137	0.0326951	0.0232388	0.0225373	0.0236378	0.060127		BI110565	Postn	periostin, osteoblast specific factor	7155 ; cell adhesion ; inferred from electronic annotation ; 7155 ; cell adhesion ; inferred from direct assay	5578 ; extracellular matrix (sensu Metazoa) ; inferred from electronic annotation ; 5615 ; extracellular space ; Unknown ; 5578 ; extracellular matrix (sensu Metazoa) ; inferred from direct assay	5515 ; protein binding ; inferred from electronic annotation ; 8201 ; heparin binding ; inferred from electronic annotation ; 8201 ; heparin binding ; inferred from direct assay
1424902_at	1	1.25583	0.0293256	0.0224527	0.0224527	0.0214053	0.0296384	0.0300194		AF378760	Plxdc1	plexin domain containing 1	7275 ; development ; Unknown	5886 ; plasma membrane ; inferred from sequence or structural similarity ; 16020 ; membrane ; Unknown ; 16020 ; membrane ; inferred from electronic annotation	4872 ; receptor activity ; Unknown ; 4872 ; receptor activity ; inferred from electronic annotation
1436736_x_at	1	0.704015	0.0642987	0.0176458	0.0182856	0.0141245	0.0167315	0.118279		BB369191	D0H4S114	DNA segment, human D4S114	17015 ; regulation of transforming growth factor beta receptor signaling pathway ; inferred from direct assay		5515 ; protein binding ; inferred from physical interaction
1458367_at	1	1.4823	0.226511	0.0134881	0.0125151	0.0102039	0.01	0.0108788		AV376030	Gm94	gene model 94, (NCBI)
1427747_a_at	1	0.248986	0.0844814	0.01	0.0106158	0.01	0.01	0.01		X14607	Lcn2	lipocalin 2	6810 ; transport ; inferred from electronic annotation		5215 ; transporter activity ; inferred from electronic annotation ; 5488 ; binding ; Unknown ; 5488 ; binding ; inferred from electronic annotation
1460197_a_at	1	0.194664	0.0109323	0.0105425	0.01	0.01	0.01	0.0174304		NM_054098	Steap4	STEAP family member 4	45444 ; fat cell differentiation ; inferred from sequence or structural similarity ; 6118 ; electron transport ; inferred from electronic annotation ; 45444 ; fat cell differentiation ; inferred from expression pattern	16021 ; integral to membrane ; inferred from electronic annotation ; 5886 ; plasma membrane ; inferred from sequence or structural similarity ; 5887 ; integral to plasma membrane ; inferred from sequence or structural similarity ; 5886 ; plasma membrane ; inferred from direct assay ; 5887 ; integral to plasma membrane ; traceable author statement
1450826_a_at	1	0.229166	0.0701916	0.0151927	0.01	0.01	0.01	0.01		NM_011315	Saa3	serum amyloid A 3	6953 ; acute-phase response ; inferred from electronic annotation	5576 ; extracellular region ; inferred from electronic annotation ; 5615 ; extracellular space ; Unknown ; 5615 ; extracellular space ; inferred from electronic annotation	5319 ; lipid transporter activity ; inferred from electronic annotation
1416930_at	1	1.08257	0.200251	0.01	0.01	0.01	0.01	0.01		NM_010742	Ly6d	lymphocyte antigen 6 complex, locus D	6952 ; defense response ; inferred from electronic annotation	5615 ; extracellular space ; Unknown ; 5886 ; plasma membrane ; inferred from electronic annotation ; 16020 ; membrane ; inferred from electronic annotation
