# Supplementary material for: ROS-induced epithelial-mesenchymal transition in mammary epithelial cells is mediated by NF-κB-dependent activation of Snail
Source: Oncotarget. 2014 May 1;5(9):2827–38. doi: 10.18632/oncotarget.1940 (PMC4058048; doi:10.18632/oncotarget.1940)
Supplement: Supplementary file 2 [file oncotarget-05-2827-s002.xlsx]

## Sheet: Sheet1
Category	Genes in Category	% of Genes in Category	Genes in List in Category	% of Genes in List in Category	p-Value
GO:6952: defense response	1140	4.717	52	12.41	2.06e-10
GO:6955: immune response	978	4.047	47	11.22	3.06e-10
GO:9607: response to biotic stimulus	1191	4.928	52	12.41	9.52e-10
GO:50874: organismal physiological process	2271	9.397	74	17.66	8.08e-08
GO:50896: response to stimulus	2690	11.13	80	19.09	9.51e-07
GO:1525: angiogenesis	226	0.935	15	3.58	1.05e-05
GO:48514: blood vessel morphogenesis	256	1.059	16	3.819	1.14e-05
GO:9605: response to external stimulus	938	3.881	34	8.115	4.62e-05
GO:19885: antigen processing, endogenous antigen via MHC class I	39	0.161	6	1.432	5.27e-05
GO:1568: blood vessel development	293	1.212	16	3.819	5.9e-05
GO:45670: regulation of osteoclast differentiation	25	0.103	5	1.193	6.1e-05
GO:6825: copper ion transport	25	0.103	5	1.193	6.1e-05
GO:19883: antigen presentation, endogenous antigen	40	0.166	6	1.432	6.11e-05
GO:7155: cell adhesion	1209	5.003	40	9.547	7.47e-05
GO:45671: negative regulation of osteoclast differentiation	14	0.0579	4	0.955	7.77e-05
GO:1944: vasculature development	300	1.241	16	3.819	7.79e-05
GO:42481: regulation of odontogenesis	6	0.0248	3	0.716	9.95e-05
GO:45656: negative regulation of monocyte differentiation	16	0.0662	4	0.955	0.000137
GO:45655: regulation of monocyte differentiation	30	0.124	5	1.193	0.000152
GO:30316: osteoclast differentiation	31	0.128	5	1.193	0.000179
GO:6953: acute-phase response	32	0.132	5	1.193	0.000209
GO:16337: cell-cell adhesion	329	1.361	16	3.819	0.000225
GO:1569: patterning of blood vessels	34	0.141	5	1.193	0.000281
GO:42489: negative regulation of odontogenesis (sensu Vertebrata)	2	0.00828	2	0.477	0.0003
GO:42483: negative regulation of odontogenesis	2	0.00828	2	0.477	0.0003
GO:45359: positive regulation of interferon-beta biosynthesis	2	0.00828	2	0.477	0.0003
GO:45357: regulation of interferon-beta biosynthesis	2	0.00828	2	0.477	0.0003
GO:45350: interferon-beta biosynthesis	2	0.00828	2	0.477	0.0003
GO:48661: positive regulation of smooth muscle cell proliferation	2	0.00828	2	0.477	0.0003
GO:51549: positive regulation of keratinocyte migration	2	0.00828	2	0.477	0.0003
GO:51547: regulation of keratinocyte migration	2	0.00828	2	0.477	0.0003
GO:51546: keratinocyte migration	2	0.00828	2	0.477	0.0003
GO:9597: detection of virus	2	0.00828	2	0.477	0.0003
GO:1763: branching morphogenesis	75	0.31	7	1.671	0.000322
GO:9611: response to wounding	483	1.999	20	4.773	0.00033
GO:30154: cell differentiation	1811	7.494	51	12.17	0.000425
GO:42487: regulation of odontogenesis (sensu Vertebrata)	10	0.0414	3	0.716	0.000567
GO:6826: iron ion transport	42	0.174	5	1.193	0.000767
GO:7043: intercellular junction assembly	3	0.0124	2	0.477	0.000889
GO:35313: wound healing, spreading of epidermal cells	3	0.0124	2	0.477	0.000889
GO:45351: interferon type I biosynthesis	12	0.0497	3	0.716	0.00101
GO:51093: negative regulation of development	118	0.488	8	1.909	0.00106
GO:30224: monocyte differentiation	46	0.19	5	1.193	0.00117
GO:6688: glycosphingolipid biosynthesis	13	0.0538	3	0.716	0.0013
GO:30516: regulation of axon extension	28	0.116	4	0.955	0.00131
GO:45638: negative regulation of myeloid cell differentiation	28	0.116	4	0.955	0.00131
GO:43207: response to external biotic stimulus	622	2.574	22	5.251	0.00138
GO:6679: glucosylceramide biosynthesis	4	0.0166	2	0.477	0.00176
GO:6678: glucosylceramide metabolism	4	0.0166	2	0.477	0.00176
GO:48010: vascular endothelial growth factor receptor signaling pathway	4	0.0166	2	0.477	0.00176
GO:9613: response to pest, pathogen or parasite	595	2.462	21	5.012	0.0018
GO:6954: inflammatory response	256	1.059	12	2.864	0.00182
GO:45216: intercellular junction assembly and/or maintenance	15	0.0621	3	0.716	0.00202
GO:9880: embryonic pattern specification	76	0.314	6	1.432	0.00206
GO:9615: response to virus	53	0.219	5	1.193	0.00222
GO:9595: detection of biotic stimulus	16	0.0662	3	0.716	0.00245
GO:7250: activation of NF-kappaB-inducing kinase	16	0.0662	3	0.716	0.00245
GO:30333: antigen processing	79	0.327	6	1.432	0.00251
GO:46476: glycosylceramide biosynthesis	5	0.0207	2	0.477	0.0029
GO:48660: regulation of smooth muscle cell proliferation	5	0.0207	2	0.477	0.0029
GO:48659: smooth muscle cell proliferation	5	0.0207	2	0.477	0.0029
GO:30517: negative regulation of axon extension	17	0.0703	3	0.716	0.00294
GO:50771: negative regulation of axonogenesis	17	0.0703	3	0.716	0.00294
GO:6636: fatty acid desaturation	18	0.0745	3	0.716	0.00348
GO:6687: glycosphingolipid metabolism	18	0.0745	3	0.716	0.00348
GO:48675: axon extension	37	0.153	4	0.955	0.00374
GO:6401: RNA catabolism	60	0.248	5	1.193	0.00382
GO:17014: protein amino acid nitrosylation	6	0.0248	2	0.477	0.0043
GO:16584: nucleosome spacing	6	0.0248	2	0.477	0.0043
GO:9887: organ morphogenesis	989	4.092	29	6.921	0.00433
GO:45637: regulation of myeloid cell differentiation	62	0.257	5	1.193	0.0044
GO:35239: tube morphogenesis	121	0.501	7	1.671	0.00521
GO:9247: glycolipid biosynthesis	21	0.0869	3	0.716	0.00546
GO:9653: morphogenesis	1903	7.874	48	11.46	0.00572
GO:19882: antigen presentation	94	0.389	6	1.432	0.00592
GO:30182: neuron differentiation	493	2.04	17	4.057	0.00595
GO:6950: response to stress	1548	6.405	40	9.547	0.00775
GO:6677: glycosylceramide metabolism	8	0.0331	2	0.477	0.00784
GO:42089: cytokine biosynthesis	100	0.414	6	1.432	0.00796
GO:42107: cytokine metabolism	100	0.414	6	1.432	0.00796
GO:45445: myoblast differentiation	46	0.19	4	0.955	0.00819
GO:48513: organ development	1893	7.833	47	11.22	0.00823
GO:50768: negative regulation of neurogenesis	25	0.103	3	0.716	0.00897
GO:16477: cell migration	478	1.978	16	3.819	0.00979
GO:904: cellular morphogenesis during differentiation	364	1.506	13	3.103	0.0116
GO:48667: neuron morphogenesis during differentiation	326	1.349	12	2.864	0.012
GO:31175: neurite morphogenesis	326	1.349	12	2.864	0.012
GO:46513: ceramide biosynthesis	10	0.0414	2	0.477	0.0123
GO:6972: hyperosmotic response	10	0.0414	2	0.477	0.0123
GO:7050: cell cycle arrest	110	0.455	6	1.432	0.0124
GO:7167: enzyme linked receptor protein signaling pathway	577	2.388	18	4.296	0.0125
GO:41: transition metal ion transport	81	0.335	5	1.193	0.0134
GO:42770: DNA damage response, signal transduction	53	0.219	4	0.955	0.0134
GO:6664: glycolipid metabolism	29	0.12	3	0.716	0.0135
GO:6402: mRNA catabolism	54	0.223	4	0.955	0.0142
GO:45087: innate immune response	83	0.343	5	1.193	0.0147
GO:42448: progesterone metabolism	11	0.0455	2	0.477	0.0149
GO:16358: dendrite morphogenesis	55	0.228	4	0.955	0.0152
GO:42108: positive regulation of cytokine biosynthesis	55	0.228	4	0.955	0.0152
GO:48511: rhythmic process	116	0.48	6	1.432	0.0158
GO:50770: regulation of axonogenesis	56	0.232	4	0.955	0.0161
GO:35295: tube development	223	0.923	9	2.148	0.0162
GO:45727: positive regulation of protein biosynthesis	57	0.236	4	0.955	0.0171
GO:1819: positive regulation of cytokine production	57	0.236	4	0.955	0.0171
GO:8208: C21-steroid hormone catabolism	1	0.00414	1	0.239	0.0173
GO:6709: progesterone catabolism	1	0.00414	1	0.239	0.0173
GO:16554: cytidine to uridine editing	1	0.00414	1	0.239	0.0173
GO:48525: negative regulation of viral life cycle	1	0.00414	1	0.239	0.0173
GO:74: regulation of progression through cell cycle	777	3.215	22	5.251	0.0174
GO:46520: sphingoid biosynthesis	12	0.0497	2	0.477	0.0176
GO:45749: negative regulation of S phase of mitotic cell cycle	12	0.0497	2	0.477	0.0176
GO:31328: positive regulation of cellular biosynthesis	58	0.24	4	0.955	0.0181
GO:902: cellular morphogenesis	872	3.608	24	5.728	0.0182
GO:50793: regulation of development	390	1.614	13	3.103	0.0193
GO:48637: skeletal muscle development	60	0.248	4	0.955	0.0203
GO:48741: skeletal muscle fiber development	60	0.248	4	0.955	0.0203
GO:48747: muscle fiber development	60	0.248	4	0.955	0.0203
GO:1578: microtubule bundle formation	13	0.0538	2	0.477	0.0206
GO:6970: response to osmotic stress	13	0.0538	2	0.477	0.0206
GO:7409: axonogenesis	273	1.13	10	2.387	0.0214
GO:45103: intermediate filament-based process	35	0.145	3	0.716	0.0225
GO:42060: wound healing	126	0.521	6	1.432	0.0227
GO:7411: axon guidance	162	0.67	7	1.671	0.0232
GO:48666: neuron development	403	1.668	13	3.103	0.0245
GO:6928: cell motility	577	2.388	17	4.057	0.0245
GO:51674: localization of cell	577	2.388	17	4.057	0.0245
GO:45596: negative regulation of cell differentiation	95	0.393	5	1.193	0.0249
GO:9891: positive regulation of biosynthesis	65	0.269	4	0.955	0.0263
GO:1816: cytokine production	131	0.542	6	1.432	0.0268
GO:7154: cell communication	5965	24.68	121	28.88	0.0269
GO:45661: regulation of myoblast differentiation	15	0.0621	2	0.477	0.0271
GO:30148: sphingolipid biosynthesis	38	0.157	3	0.716	0.0279
GO:40011: locomotion	587	2.429	17	4.057	0.0282
GO:42692: muscle cell differentiation	69	0.286	4	0.955	0.0319
GO:1832: blastocyst growth	17	0.0703	2	0.477	0.0343
GO:7567: parturition	2	0.00828	1	0.239	0.0344
GO:31290: retinal ganglion cell axon guidance	2	0.00828	1	0.239	0.0344
GO:6535: cysteine biosynthesis from serine	2	0.00828	1	0.239	0.0344
GO:19343: cysteine biosynthesis via cystathione	2	0.00828	1	0.239	0.0344
GO:6542: glutamine biosynthesis	2	0.00828	1	0.239	0.0344
GO:9062: fatty acid catabolism	2	0.00828	1	0.239	0.0344
GO:42759: long-chain fatty acid biosynthesis	2	0.00828	1	0.239	0.0344
GO:42270: protection from natural killer cell mediated cytotoxicity	2	0.00828	1	0.239	0.0344
GO:6925: programmed cell death, inflammatory cells	2	0.00828	1	0.239	0.0344
GO:1844: protein insertion into mitochondrial membrane during induction of apoptosis	2	0.00828	1	0.239	0.0344
GO:6931: substrate-bound cell migration, cell attachment to substrate	2	0.00828	1	0.239	0.0344
GO:51204: protein insertion into mitochondrial membrane	2	0.00828	1	0.239	0.0344
GO:30382: sperm mitochondrion organization and biogenesis	2	0.00828	1	0.239	0.0344
GO:7169: transmembrane receptor protein tyrosine kinase signaling pathway	338	1.399	11	2.625	0.0347
GO:45930: negative regulation of progression through mitotic cell cycle	18	0.0745	2	0.477	0.0382
GO:7090: regulation of S phase of mitotic cell cycle	18	0.0745	2	0.477	0.0382
GO:45860: positive regulation of protein kinase activity	107	0.443	5	1.193	0.0387
GO:8544: epidermis development	108	0.447	5	1.193	0.04
GO:6672: ceramide metabolism	44	0.182	3	0.716	0.0406
GO:1658: ureteric bud branching	19	0.0786	2	0.477	0.0422
GO:7623: circadian rhythm	45	0.186	3	0.716	0.043
GO:16338: calcium-independent cell-cell adhesion	45	0.186	3	0.716	0.043
GO:42330: taxis	186	0.77	7	1.671	0.044
GO:6935: chemotaxis	186	0.77	7	1.671	0.044
GO:51347: positive regulation of transferase activity	111	0.459	5	1.193	0.0442
GO:8630: DNA damage response, signal transduction resulting in induction of apoptosis	20	0.0828	2	0.477	0.0464
GO:9888: tissue development	358	1.481	11	2.625	0.0489
