# Supplementary material for: ROS-induced epithelial-mesenchymal transition in mammary epithelial cells is mediated by NF-κB-dependent activation of Snail
Source: Oncotarget. 2014 May 1;5(9):2827–38. doi: 10.18632/oncotarget.1940 (PMC4058048; doi:10.18632/oncotarget.1940)
Supplement: Supplementary file 4 [file oncotarget-05-2827-s004.xlsx]

## Sheet: Supplemental figure Grade 3 vs 
Biosets vs Genes record downloaded from NextBio(2012/11/30 11:02:05)
Bioset 1: MMP3 time course 3-fold regulated day 4 (Study: MMP3 time course)
Bioset 2: Breast cancer - Elston grade 3 _vs_ 1 (Study: Breast cancer in a large population-based cohort of Swedish patients)
Bioset 3: Breast Cancer Pathological Grade 3 _vs_ Grade 1 (Study: expO project: Breast cancer subset)
Bioset 4: Breast tumors of patients at resection - SBR grade 3 _vs_ grade 1 (Study: Prognostic breast cancer gene expression signatures in molecular and ERBB2-amplified subtypes)
Bioset 5: Breast carcinoma - Scarff Bloom Richardson Grade 3 _vs_ Grade 1 (Study: Invasive breast adenocarcinoma expression profiles)
Bioset 6: Breast cancer (Uppsala cohort) - Elston histologic grade 3 _vs_ 1 (Study: Breast cancer grade classification study)
Bioset 7: Breast cancer biopsies with Elston-Ellis tumor grade 3 _vs_ grade 1 (Study: Breast cancer biopsies with associated TP53 status, hormone status, and clinical findings)
Bioset 8: Breast cancer reference pool - Grade III _vs_ Grade I (Study: Expression in triple negative breast cancer patients before treatment with cisplatin)
Bioset 9: Breast cancer tumor tissue with B-R grade-III _vs_ B-R grade I (Study: Predicting Features of Breast Cancer with Gene Expression Patterns)
https://mayo.nextbio.com/c/search/adv.nb?ids=365827,37021,85765,291586,502924,75634,258688,114304,68617
Gene	EntrezGene ID	Gene Description	Specificity	Overall Gene score	Score Bioset 1	p-value Bioset 1	activity type Bioset 1	activity value Bioset 1	Score Bioset 2	p-value Bioset 2	activity type Bioset 2	activity value Bioset 2	Score Bioset 3	p-value Bioset 3	activity type Bioset 3	activity value Bioset 3	Score Bioset 4	p-value Bioset 4	activity type Bioset 4	activity value Bioset 4	Score Bioset 5	p-value Bioset 5	activity type Bioset 5	activity value Bioset 5	Score Bioset 6	p-value Bioset 6	activity type Bioset 6	activity value Bioset 6	Score Bioset 7	p-value Bioset 7	activity type Bioset 7	activity value Bioset 7	Score Bioset 8	p-value Bioset 8	activity type Bioset 8	activity value Bioset 8	Score Bioset 9	p-value Bioset 9	activity type Bioset 9	activity value Bioset 9
AFF3	3899	AF4/FMR2 family, member 3	9 out of 9	839.281	82.2328	n/a	fold change	-6.07925	98.2453	1.8e-05	fold change	-3.03	95.3452	0.0002	fold change	-3.17	99.3522	4.6e-14	fold change	-6.68	99.4332	1.2e-14	fold change	-7.11	96.6445	3.2e-08	fold change	-3.19	96.6445	4.3e-08	fold change	-3.2	73.3762	0.0136	fold change	-3.09	98.0065	2e-10	fold change	-13.8
AURKA	6790	aurora kinase A	9 out of 9	820.96	84.354	n/a	fold change	6.69832	93.247	2.7e-14	fold change	2.32	95.1239	8.5e-15	fold change	3.16	94.3931	2.9e-18	fold change	3.7	95.4927	2.1e-23	fold change	4.35	93.9426	1.1e-23	fold change	2.82	94.2934	1.5e-23	fold change	2.83	95.9398	2e-08	fold change	7.68	74.173	1.2e-17	fold change	3.81
DUSP4	1846	dual specificity phosphatase 4	9 out of 9	799.538	84.0054	n/a	fold change	6.57717	97.58	7.1e-06	fold change	-2.77	83.3236	0.0013	fold change	-2.3	81.8264	4.7e-07	fold change	-2.57	85.1122	3.4e-08	fold change	-3.03	92.8178	1.8e-06	fold change	-2.73	92.2237	4e-06	fold change	-2.68	97.7727	2.5e-06	fold change	-11.6	84.8767	4.4e-11	fold change	-5.35
C6orf173	387103	chromosome 6 open reading frame 173	9 out of 9	769.948	69.9722	n/a	fold change	4.2181	94.7364	4.9e-13	fold change	2.42	92.6853	5e-09	fold change	2.81	79.8072	3.7e-14	fold change	2.46	81.5541	2.8e-16	fold change	2.77	95.6352	3.1e-18	fold change	3.06	95.7268	1.2e-17	fold change	3.06	82.0439	1.1e-08	fold change	3.8	77.7871	3.4e-13	fold change	4.23
CDKN3	1033	cyclin-dependent kinase inhibitor 3	9 out of 9	743.938	70.2139	n/a	fold change	4.2468	91.5533	9e-14	fold change	2.21	91.5114	4.2e-08	fold change	2.69	91.1046	1.7e-14	fold change	3.24	91.5801	2.7e-16	fold change	3.65	81.3577	2.7e-21	fold change	2.1	80.4492	1.6e-21	fold change	2.08	64.7216	8.6e-07	fold change	2.66	81.4465	7.8e-11	fold change	4.73
FOXM1	2305	forkhead box M1	9 out of 9	732.683	74.6068	n/a	fold change	4.68397	89.2045	6.7e-12	fold change	2.11	84.7013	5.1e-11	fold change	2.35	93.8174	9.2e-18	fold change	3.57	95.6425	1.4e-22	fold change	4.38	85.9343	4e-17	fold change	2.29	86.5996	5.6e-17	fold change	2.31	23.4614	2.9e-05	fold change	1.47	98.7147	1.6e-08	fold change	16.4
SLC1A1	6505	solute carrier family 1 (neuronal/epithelial high affinity glutamate transporter, system Xag), member 1	9 out of 9	721.803	62.1241	n/a	fold change	-3.05244	96.4581	0.0006	fold change	-2.59	81.88	0.0056	fold change	-2.25	72.7675	0.0017	fold change	-2.21	77.9849	0.0003	fold change	-2.57	78.0202	0.001	fold change	-2.01	78.9989	0.001	fold change	-2.04	97.2309	0.0011	fold change	-10.2	76.3382	0.0002	fold change	-4.05
EVL	51466	Enah/Vasp-like	9 out of 9	711.724	75.1044	n/a	fold change	-4.76883	82.3547	4.6e-07	fold change	-1.9	77.935	2e-05	fold change	-2.1	75.7725	3.8e-09	fold change	-2.3	73.244	8.4e-09	fold change	-2.39	88.6556	1.2e-11	fold change	-2.43	88.4987	3.1e-11	fold change	-2.41	74.8963	3.1e-06	fold change	-3.19	75.2627	3.4e-19	fold change	-3.93
DCLK1	9201	doublecortin-like kinase 1	9 out of 9	704.489	77.8743	n/a	fold change	-5.11514	80.5127	0.0002	fold change	-1.85	88.0375	0.0001	fold change	-2.48	82.2639	5.6e-07	fold change	-2.6	84.6439	1.8e-08	fold change	-2.99	69.2809	3.1e-05	fold change	-1.82	68.0189	5.6e-05	fold change	-1.79	95.0498	0.0002	fold change	-7.09	58.8069	5.3e-05	fold change	-2.85
CENPN	55839	centromere protein N	9 out of 9	698.044	86.5142	n/a	fold change	7.53946	62.6119	7.3e-12	fold change	1.59	79.3437	6.2e-10	fold change	2.15	81.1241	1.2e-14	fold change	2.52	82.4294	1e-17	fold change	2.82	76.89	2.3e-15	fold change	1.97	77.0665	3.6e-15	fold change	1.97	79.0376	2.1e-11	fold change	3.54	73.0268	2.4e-12	fold change	3.72
RNASE4	6038	ribonuclease, RNase A family, 4	9 out of 9	690.141	89.4134	n/a	fold change	-8.64021	84.5652	5.1e-08	fold change	-1.97	82.6515	4.5e-08	fold change	-2.28	68.2808	3.8e-07	fold change	-2.09	68.8544	4.2e-09	fold change	-2.25	75.6773	4.4e-10	fold change	-1.95	76.078	1e-09	fold change	-1.95	83.8349	4.6e-05	fold change	-4.02	60.7851	5e-16	fold change	-2.96
EGR1	1958	early growth response 1	9 out of 9	674.342	87.184	n/a	fold change	-7.75281	68.1106	0.007	fold change	-1.65	57.3263	0.0008	fold change	-1.72	58.6112	3.6e-05	fold change	-1.89	59.0619	1.8e-05	fold change	-2.02	91.4695	4.5e-15	fold change	-2.61	91.3876	8.4e-15	fold change	-2.6	94.611	1.3e-05	fold change	-6.89	66.5797	3e-10	fold change	-3.3
RDH10	157506	retinol dehydrogenase 10 (all-trans)	9 out of 9	670.571	91.2659	n/a	fold change	-9.40801	63.4389	0.0015	fold change	1.6	70.1115	0.0006	fold change	1.91	81.8264	2.3e-10	fold change	2.57	83.3236	7.2e-14	fold change	2.88	77.6603	6e-07	fold change	2	78.1409	7.3e-07	fold change	2.02	57.2731	2.6e-05	fold change	2.35	67.5302	4.7e-07	fold change	3.37
C8orf4	56892	chromosome 8 open reading frame 4	9 out of 9	635.022	61.9725	n/a	fold change	-3.04293	63.4389	0.0375	fold change	-1.6	89.7086	6.6e-05	fold change	-2.58	64.147	0.0006	fold change	-2	65.2018	0.0002	fold change	-2.17	63.2399	0.0005	fold change	-1.73	63.0819	0.0007	fold change	-1.72	94.32	3.5e-06	fold change	-6.7	69.9115	5.8e-08	fold change	-3.52
STAT1	6772	signal transducer and activator of transcription 1, 91kDa	9 out of 9	631.944	77.8137	n/a	fold change	5.11363	80.5127	5.4e-05	fold change	1.85	85.4672	1e-07	fold change	2.37	60.0716	9.6e-07	fold change	1.92	58.1125	7.5e-07	fold change	2	84.7788	5e-09	fold change	2.24	83.5841	2e-08	fold change	2.18	41.707	0.0033	fold change	1.92	59.896	1.8e-09	fold change	2.91
TFRC	7037	transferrin receptor (p90, CD71)	9 out of 9	629.277	92.3463	n/a	fold change	10.333	77.0072	0.0003	fold change	1.77	74.039	3.2e-05	fold change	1.99	61.4228	3.9e-08	fold change	1.94	53.6481	3.5e-07	fold change	1.92	62.3791	2.8e-12	fold change	1.72	63.0819	4.7e-12	fold change	1.72	48.581	0.0061	fold change	2.11	96.7717	3.8e-07	fold change	11.4
DIAPH3	81624	diaphanous homolog 3 (Drosophila)	9 out of 9	616.525	83.8659	n/a	fold change	6.53949	74.3937	8.5e-11	fold change	1.73	53.161	8.4e-07	fold change	1.66	72.9831	1.5e-14	fold change	2.22	74.397	2.2e-15	fold change	2.43	63.2399	1.1e-13	fold change	1.73	63.0819	2.8e-13	fold change	1.72	39.9581	2.8e-06	fold change	1.87	91.4445	1.8e-08	fold change	7.21
BTG2	7832	BTG family, member 2	9 out of 9	610.276	65.9222	n/a	fold change	-3.90021	81.6207	6.3e-08	fold change	-1.88	55.9691	1.3e-05	fold change	-1.7	54.4324	7e-08	fold change	-1.82	50.6421	3.3e-08	fold change	-1.87	82.6241	1.4e-12	fold change	-2.14	83.1007	1.7e-12	fold change	-2.16	83.6638	4.5e-07	fold change	-4	52.3013	3.5e-15	fold change	-2.59
RSAD2	91543	radical S-adenosyl methionine domain containing 2	9 out of 9	609.133	99.3128	n/a	fold change	71.5033	71.4408	0.0004	fold change	1.69	89.8392	3.3e-12	fold change	2.59	44.42	0.0049	fold change	1.68	38.506	0.0076	fold change	1.67	68.808	4.5e-06	fold change	1.81	67.4272	1.1e-05	fold change	1.78	67.6791	0.0004	fold change	2.79	61.7002	1.7e-11	fold change	3
CMPK2	129607	cytidine monophosphate (UMP-CMP) kinase 2, mitochondrial	9 out of 9	607.886	85.7824	n/a	fold change	7.14356	81.6207	7.9e-06	fold change	1.88	87.0413	5.2e-10	fold change	2.43	55.3391	0.0001	fold change	1.83	52.4802	0.0001	fold change	1.9	61.4666	4.8e-05	fold change	1.71	58.4044	0.0001	fold change	1.67	73.1133	2.1e-05	fold change	3.07	52.6377	1.4e-07	fold change	2.6
TMEM97	27346	transmembrane protein 97	9 out of 9	595.018	75.722	n/a	fold change	4.83251	75.0582	2.7e-05	fold change	1.74	85.8856	1.8e-10	fold change	2.38	54.4324	2.2e-06	fold change	1.82	58.1125	1.9e-09	fold change	2	73.6865	2.8e-08	fold change	1.9	74.6692	3.2e-08	fold change	1.92	57.0334	0.0003	fold change	2.34	40.4181	3.9e-10	fold change	2.18
CENPE	1062	centromere protein E, 312kDa	9 out of 9	588.048	74.8268	n/a	fold change	4.72894	36.2101	4e-06	fold change	1.35	74.7138	2.1e-08	fold change	2.01	84.6439	1.6e-15	fold change	2.72	85.9446	4.2e-20	fold change	3.08	42.9701	2.8e-12	fold change	1.5	44.0979	3.3e-12	fold change	1.51	51.5342	1.1e-05	fold change	2.18	93.1064	1.7e-09	fold change	8.11
FLRT2	23768	fibronectin leucine rich transmembrane protein 2	9 out of 9	574.968	64.3318	n/a	fold change	-3.55473	60.0031	0.0045	fold change	-1.56	55.9691	0.0014	fold change	-1.7	53.2992	7.4e-05	fold change	-1.8	61.6378	1.5e-06	fold change	-2.08	71.4408	8.6e-12	fold change	-1.86	72.5205	1.6e-11	fold change	-1.87	76.9586	8.2e-05	fold change	-3.35	58.8069	5.9e-11	fold change	-2.85
LRIG1	26018	leucine-rich repeats and immunoglobulin-like domains 1	9 out of 9	562.444	77.6349	n/a	fold change	5.08507	71.4408	4e-06	fold change	-1.69	46.0337	0.0005	fold change	-1.57	53.2992	4e-11	fold change	-1.8	51.2973	5.7e-11	fold change	-1.88	66.1008	4.9e-09	fold change	-1.77	66.0144	1.4e-08	fold change	-1.76	77.9849	0.0011	fold change	-3.43	52.6377	7.2e-12	fold change	-2.6
IFIT3	3437	interferon-induced protein with tetratricopeptide repeats 3	9 out of 9	544.025	97.4051	n/a	fold change	19.0414	79.5596	0.0008	fold change	1.82	82.3194	1.9e-05	fold change	2.27	37.2234	0.0041	fold change	1.58	33.1389	0.0064	fold change	1.6	54.7267	0.001	fold change	1.63	51.4843	0.0019	fold change	1.59	63.7154	0.0025	fold change	2.61	44.452	4.1e-09	fold change	2.31
CTSC	1075	cathepsin C	9 out of 9	543.15	75.8346	n/a	fold change	4.83405	61.5794	0.0063	fold change	1.58	49.1836	0.0222	fold change	1.61	58.6112	5.5e-09	fold change	1.89	56.3539	1.5e-08	fold change	1.97	66.5371	9.5e-06	fold change	1.78	62.1103	3e-05	fold change	1.71	57.9482	0.0022	fold change	2.37	54.9922	6.8e-09	fold change	2.69
GCH1	2643	GTP cyclohydrolase 1	9 out of 9	534.235	82.2991	n/a	fold change	6.10049	58.8132	0.0002	fold change	1.55	61.0568	5.3e-05	fold change	1.77	66.6152	1.6e-07	fold change	2.05	63.7154	2e-07	fold change	2.13	68.808	2.6e-07	fold change	1.81	66.0144	5.2e-07	fold change	1.76	49.0263	0.0027	fold change	2.12	17.8864	6.5e-06	fold change	1.58
ISG20	3669	interferon stimulated exonuclease gene 20kDa	9 out of 9	521.329	81.1148	n/a	fold change	5.70371	54.0517	0.001	fold change	1.5	71.7896	9.3e-08	fold change	1.94	37.2234	5.2e-05	fold change	1.58	33.1389	9.3e-05	fold change	1.6	76.89	1.2e-09	fold change	1.97	74.9468	2.8e-09	fold change	1.93	47.9929	7.3e-08	fold change	2.09	44.1805	6.1e-07	fold change	2.3
UGCG	7357	UDP-glucose ceramide glucosyltransferase	9 out of 9	514.765	91.5952	n/a	fold change	9.79809	71.4408	0.0011	fold change	-1.69	40.2985	0.0026	fold change	-1.5	40.9702	1.7e-06	fold change	-1.63	41.5521	6.7e-07	fold change	-1.72	52.9168	8.8e-07	fold change	-1.61	53.3652	1.3e-06	fold change	-1.61	86.9172	0.0008	fold change	-4.51	35.7094	1.7e-09	fold change	-2.04
DUSP1	1843	dual specificity phosphatase 1	9 out of 9	514.58	83.5199	n/a	fold change	6.4603	49.683	0.0209	fold change	-1.46	41.2313	0.0086	fold change	-1.51	26.513	0.002	fold change	-1.45	29.9278	0.0003	fold change	-1.56	86.5996	1.9e-15	fold change	-2.31	87.5013	1.3e-15	fold change	-2.34	70.6344	0.0012	fold change	-2.94	38.9699	0.0005	fold change	-2.14
IFIH1	64135	interferon induced with helicase C domain 1	9 out of 9	510.751	73.6312	n/a	fold change	4.56696	47.2831	0.003	fold change	1.44	81.6633	7.9e-10	fold change	2.24	52.4576	1e-05	fold change	1.79	48.1997	1.4e-05	fold change	1.83	60.0391	5.7e-06	fold change	1.69	56.8563	1.7e-05	fold change	1.65	49.0263	0.0014	fold change	2.12	41.5942	1.5e-08	fold change	2.22
IFI44	10561	interferon-induced protein 44	9 out of 9	510.349	92.5155	n/a	fold change	10.6035	69.0436	0.0004	fold change	1.66	85.8856	5.1e-08	fold change	2.38	33.8602	0.0022	fold change	1.54	32.1256	0.0018	fold change	1.59	42.9701	0.0011	fold change	1.5	42.4455	0.0015	fold change	1.49	71.4143	0.004	fold change	2.98	40.0885	9.6e-07	fold change	2.17
PHGDH	26227	phosphoglycerate dehydrogenase	9 out of 9	509.311	67.9089	n/a	fold change	4.08353	60.0031	8.4e-06	fold change	1.56	54.1448	0.0001	fold change	1.67	67.3455	5.2e-10	fold change	2.07	68.3948	2.4e-10	fold change	2.24	48.3489	2.6e-06	fold change	1.56	50.6058	2.2e-06	fold change	1.58	32.6635	7e-07	fold change	1.7	59.896	2.3e-11	fold change	2.91
DDX39	10212	DEAD (Asp-Glu-Ala-Asp) box polypeptide 39	9 out of 9	500.025	84.9907	n/a	fold change	6.83225	78.3233	1e-07	fold change	1.79	63.5171	1.8e-08	fold change	1.81	37.2234	1.9e-10	fold change	1.58	39.1561	2.4e-12	fold change	1.68	61.4666	3.2e-17	fold change	1.71	62.1103	1.1e-16	fold change	1.71	46.6448	1.5e-08	fold change	2.05	26.5932	2.8e-12	fold change	1.81
MYBL2	4605	v-myb myeloblastosis viral oncogene homolog (avian)-like 2	9 out of 9	497.069	82.5682	n/a	fold change	6.12316	48.5583	1.4e-09	fold change	1.45	61.669	3.1e-12	fold change	1.78	80.7507	5.6e-18	fold change	2.51	82.9297	1.1e-22	fold change	2.85	48.3489	1.5e-19	fold change	1.56	48.8878	4.6e-19	fold change	1.56	15.2237	0.0018	fold change	1.22	28.133	0.0006	fold change	1.85
CBS	875	cystathionine-beta-synthase	9 out of 9	475.512	63.6456	n/a	fold change	-3.2967	21.3583	0.0333	fold change	1.22	70.1115	7.7e-09	fold change	1.91	73.7724	1.4e-10	fold change	2.24	72.7241	3.3e-10	fold change	2.37	54.7267	6.4e-06	fold change	1.63	58.4044	4.9e-06	fold change	1.67	15.5315	0.0089	fold change	1.23	45.2374	0.0001	fold change	2.34
TXNIP	10628	thioredoxin interacting protein	9 out of 9	471.632	66.3104	n/a	fold change	-3.9198	82.9641	8.3e-05	fold change	-1.91	42.6774	0.0057	fold change	-1.53	43.0964	1.2e-06	fold change	-1.66	47.7687	1e-07	fold change	-1.82	45.5319	1.2e-09	fold change	-1.53	45.3067	3.2e-09	fold change	-1.52	76.0075	0.0007	fold change	-3.28	21.9687	4.6e-05	fold change	-1.69
TMEM158	25907	transmembrane protein 158	9 out of 9	469.972	63.1696	n/a	fold change	-3.20724	44.7039	0.0122	fold change	1.42	54.7717	0.0004	fold change	1.68	45.1545	0.0002	fold change	1.69	48.7929	0.0001	fold change	1.84	58.2357	0.0001	fold change	1.67	61.2798	0.0001	fold change	1.7	30.8671	0.0014	fold change	1.66	62.9969	0.0011	fold change	3.07
PDSS1	23590	prenyl (decaprenyl) diphosphate synthase, subunit 1	9 out of 9	467.121	72.3694	n/a	fold change	4.45625	54.965	5.2e-09	fold change	1.51	49.1836	5.8e-05	fold change	1.61	66.6152	6.2e-21	fold change	2.05	68.3948	6.4e-25	fold change	2.24	36.38	2.5e-11	fold change	1.43	35.5839	4.4e-11	fold change	1.42	59.2895	8.6e-09	fold change	2.43	24.3394	3.6e-13	fold change	1.75
SEPHS1	22929	selenophosphate synthetase 1	9 out of 9	458.425	89.1774	n/a	fold change	8.58352	43.4703	5e-07	fold change	1.41	60.1308	2.2e-10	fold change	1.76	47.2912	1.5e-17	fold change	1.72	44.7107	1.2e-16	fold change	1.77	40.1307	5e-08	fold change	1.47	38.8923	1.2e-07	fold change	1.45	64.1141	1.9e-07	fold change	2.63	30.5072	1.1e-11	fold change	1.91
PDCD4	27250	programmed cell death 4 (neoplastic transformation inhibitor)	9 out of 9	454.296	70.9019	n/a	fold change	-4.29664	82.3547	0.0004	fold change	-1.9	25.364	0.0297	fold change	-1.34	26.513	0.0083	fold change	-1.45	21.094	0.0101	fold change	-1.43	68.808	3.3e-08	fold change	-1.81	70.7394	1.7e-08	fold change	-1.84	58.6951	0.0011	fold change	-2.4	29.826	0.0001	fold change	-1.89
USP18	11274	ubiquitin specific peptidase 18	9 out of 9	444.43	95.9288	n/a	fold change	13.6433	52.0692	2.3e-06	fold change	1.48	76.4327	2.5e-15	fold change	2.07	30.5829	7.7e-05	fold change	1.5	33.1389	1.6e-05	fold change	1.6	32.9983	4e-06	fold change	1.4	31.3366	8.8e-06	fold change	1.38	40.6451	2.5e-07	fold change	1.89	51.2973	8.1e-13	fold change	2.55
PHLDA2	7262	pleckstrin homology-like domain, family A, member 2	9 out of 9	443.935	80.4065	n/a	fold change	5.58997	42.4455	0.0463	fold change	1.4	39.3946	0.0365	fold change	1.49	39.4577	5.7e-05	fold change	1.61	32.1256	0.0001	fold change	1.59	57.1135	2.5e-05	fold change	1.66	57.603	3.3e-05	fold change	1.66	69.5555	1.8e-05	fold change	2.89	25.8331	5.1e-05	fold change	1.79
OAS1	4938	2',5'-oligoadenylate synthetase 1, 40/46kDa	9 out of 9	437.198	97.7804	n/a	fold change	22.2336	58.8132	0.0058	fold change	1.55	55.9691	8.4e-05	fold change	1.7	25.6338	0.0204	fold change	1.44	22.2955	0.0271	fold change	1.45	41.0122	0.0009	fold change	1.48	38.8923	0.0017	fold change	1.45	50.7676	0.0011	fold change	2.16	46.0337	2.3e-06	fold change	2.36
LRRC59	55379	leucine rich repeat containing 59	9 out of 9	436.292	70.3601	n/a	fold change	4.25525	54.0517	5.1e-07	fold change	1.5	64.1807	1.1e-08	fold change	1.82	36.2679	1.3e-11	fold change	1.57	32.1256	8.1e-12	fold change	1.59	50.9897	6.3e-08	fold change	1.59	49.7567	1.4e-07	fold change	1.57	53.8834	0.0003	fold change	2.24	24.6766	3.4e-08	fold change	1.76
PGM5	5239	phosphoglucomutase 5	9 out of 9	417.686	84.2843	n/a	fold change	-6.67319	30.5207	0.0004	fold change	-1.3	39.3946	0.0004	fold change	-1.49	58.6112	1.5e-07	fold change	-1.89	60.8147	1.1e-08	fold change	-2.06	49.2703	2.5e-10	fold change	-1.57	50.6058	1.5e-10	fold change	-1.58	27.6771	0.0178	fold change	-1.58	16.5076	1e-05	fold change	-1.54
HLF	3131	hepatic leukemia factor	9 out of 9	409.736	77.1629	n/a	fold change	-5.02128	32.4878	0.0101	fold change	-1.32	54.1448	0.0048	fold change	-1.67	56.2506	2.7e-05	fold change	-1.85	52.4802	4.4e-05	fold change	-1.9	20.058	2.8e-08	fold change	-1.27	21.3946	3e-08	fold change	-1.28	32.6635	0.0349	fold change	-1.7	63.0939	0.0021	fold change	-3.08
OAS2	4939	2'-5'-oligoadenylate synthetase 2, 69/71kDa	9 out of 9	404.228	89.257	n/a	fold change	8.58541	43.4703	0.0031	fold change	1.41	80.8564	7.9e-09	fold change	2.21	50.9362	0.0002	fold change	1.77	47.164	0.0003	fold change	1.81	19.1876	0.0041	fold change	1.26	17.7143	0.0075	fold change	1.24	15.2237	0.002	fold change	1.22	40.4181	4.3e-06	fold change	2.18
ACOT7	11332	acyl-CoA thioesterase 7	9 out of 9	403.257	75.9486	n/a	fold change	4.83488	42.4455	0.0011	fold change	1.4	34.7111	0.0027	fold change	1.44	35.5237	2.2e-06	fold change	1.56	38.506	2.8e-07	fold change	1.67	47.2831	2.2e-11	fold change	1.55	47.8441	3.3e-11	fold change	1.55	52.3906	7.9e-06	fold change	2.2	28.6044	3.7e-07	fold change	1.86
USP1	7398	ubiquitin specific peptidase 1	9 out of 9	397.298	74.5523	n/a	fold change	4.68202	28.0965	0.0043	fold change	1.28	39.3946	7.4e-05	fold change	1.49	35.5237	1.1e-05	fold change	1.56	38.506	1.7e-06	fold change	1.67	53.9357	1.2e-08	fold change	1.62	55.2059	1.4e-08	fold change	1.63	32.6635	0.0155	fold change	1.7	39.4197	1.4e-08	fold change	2.15
PER3	8863	period homolog 3 (Drosophila)	9 out of 9	397.026	77.0452	n/a	fold change	-5.00847	48.5583	8.1e-05	fold change	-1.45	54.1448	3.4e-05	fold change	-1.67	50.9362	2.4e-09	fold change	-1.77	48.7929	1.3e-10	fold change	-1.84	29.8786	4.1e-06	fold change	-1.37	29.3736	7.9e-06	fold change	-1.36	23.8484	0.019	fold change	-1.48	34.4485	8.3e-10	fold change	-2.01
HERC6	55008	hect domain and RLD 6	9 out of 9	394.545	88.6321	n/a	fold change	8.19434	42.4455	0.0028	fold change	1.4	70.3918	8.6e-07	fold change	1.92	24.0301	0.011	fold change	1.42	25.1873	0.0066	fold change	1.49	36.38	0.0011	fold change	1.43	36.738	0.0015	fold change	1.43	54.9922	0.0008	fold change	2.28	15.7484	0.0033	fold change	1.52
YPEL2	388403	yippee-like 2 (Drosophila)	9 out of 9	392.632	67.8187	n/a	fold change	-4.08273	36.2101	0.0006	fold change	-1.35	54.7717	1e-07	fold change	-1.68	39.4577	1.7e-05	fold change	-1.61	44.7107	1.7e-06	fold change	-1.77	22.0016	9.7e-05	fold change	-1.29	23.2606	8.2e-05	fold change	-1.3	76.6237	0.0002	fold change	-3.32	27.777	2.2e-10	fold change	-1.84
PNPT1	87178	polyribonucleotide nucleotidyltransferase 1	9 out of 9	390.055	68.5063	n/a	fold change	4.12426	37.4476	8.4e-05	fold change	1.36	61.669	4.4e-08	fold change	1.78	30.5829	8.8e-08	fold change	1.5	32.1256	1.4e-09	fold change	1.59	31.0089	1.8e-08	fold change	1.38	29.3736	7.5e-08	fold change	1.36	64.8921	1.2e-05	fold change	2.67	34.4485	1.9e-12	fold change	2.01
UBE2V2	7336	ubiquitin-conjugating enzyme E2 variant 2	9 out of 9	386.636	64.6605	n/a	fold change	-3.66746	38.8175	0.0001	fold change	1.37	62.2309	1.3e-07	fold change	1.79	31.4677	2.7e-06	fold change	1.51	35.411	1.5e-07	fold change	1.63	44.4872	1.3e-10	fold change	1.52	46.1574	1.7e-10	fold change	1.53	36.811	0.0122	fold change	1.8	26.5932	1.9e-08	fold change	1.81
C11orf82	220042	chromosome 11 open reading frame 82	9 out of 9	384.55	68.9722	n/a	fold change	4.13979	23.4281	1.9e-09	fold change	1.24	53.161	5.1e-10	fold change	1.66	62.7392	2.5e-17	fold change	1.97	64.0804	3e-18	fold change	2.14	22.896	3.2e-10	fold change	1.3	23.2606	9.6e-10	fold change	1.3	43.1872	7.6e-08	fold change	1.96	22.8253	1.1e-09	fold change	1.71
TIMP3	7078	TIMP metallopeptidase inhibitor 3	9 out of 9	384.361	63.2479	n/a	fold change	-3.20929	32.4878	0.0471	fold change	-1.32	51.4907	0.0017	fold change	-1.64	28.1654	0.0007	fold change	-1.47	33.9536	0.0001	fold change	-1.61	46.3908	4.2e-06	fold change	-1.54	45.3067	8.9e-06	fold change	-1.52	59.78	0.0008	fold change	-2.45	23.5378	2.8e-05	fold change	-1.73
CHST15	51363	carbohydrate (N-acetylgalactosamine 4-sulfate 6-O) sulfotransferase 15	9 out of 9	380.273	64.8256	n/a	fold change	-3.67423	57.9677	2.7e-07	fold change	-1.54	26.286	0.0025	fold change	-1.35	23.1303	1.2e-05	fold change	-1.41	23.7608	5.9e-06	fold change	-1.47	39.1337	3.2e-08	fold change	-1.46	38.8923	6.4e-08	fold change	-1.45	74.5323	1.5e-08	fold change	-3.16	31.744	5.5e-11	fold change	-1.94
ALDH6A1	4329	aldehyde dehydrogenase 6 family, member A1	9 out of 9	378.729	81.0491	n/a	fold change	-5.70049	36.2101	0.0017	fold change	-1.35	38.5907	8.4e-06	fold change	-1.48	40.9702	5.8e-06	fold change	-1.63	40.3913	2.1e-06	fold change	-1.7	36.38	2.4e-08	fold change	-1.43	36.738	4.8e-08	fold change	-1.43	34.7896	0.0001	fold change	-1.75	33.6101	1.7e-10	fold change	-1.99
ATP1B1	481	ATPase, Na+/K+ transporting, beta 1 polypeptide	9 out of 9	374.681	67.3228	n/a	fold change	4.02073	82.9641	0.0001	fold change	-1.91	46.0337	0.0043	fold change	-1.57	17.1886	0.0071	fold change	-1.33	24.4654	0.0006	fold change	-1.48	27.7792	0.0007	fold change	-1.35	27.246	0.0012	fold change	-1.34	64.1141	0.002	fold change	-2.63	17.5669	0.0001	fold change	-1.57
TMEM48	55706	transmembrane protein 48	9 out of 9	374.64	79.2129	n/a	fold change	5.40739	37.4476	0.001	fold change	1.36	42.0062	0.0023	fold change	1.52	52.4576	4.2e-10	fold change	1.79	51.2973	5.3e-10	fold change	1.88	31.9928	7.8e-06	fold change	1.39	32.5402	1.4e-05	fold change	1.39	18.2448	0.0092	fold change	1.32	29.4403	9.5e-11	fold change	1.88
SESN1	27244	sestrin 1	9 out of 9	371.116	65.4116	n/a	fold change	-3.77615	26.9331	0.0011	fold change	-1.27	38.5907	1.7e-05	fold change	-1.48	33.0321	1e-07	fold change	-1.53	34.6426	2.3e-08	fold change	-1.62	38.1851	1.2e-09	fold change	-1.45	36.738	3.9e-09	fold change	-1.43	70.6344	6.8e-05	fold change	-2.94	26.9488	4e-07	fold change	-1.82
IGFBP7	3490	insulin-like growth factor binding protein 7	9 out of 9	356.903	93.025	n/a	fold change	10.8354	24.6301	0.0033	fold change	-1.25	29.0713	0.0054	fold change	-1.38	12.9919	0.0158	fold change	-1.26	14.4099	0.0065	fold change	-1.32	34.2192	4.7e-07	fold change	-1.41	35.5839	3.7e-07	fold change	-1.42	32.1676	0.0082	fold change	-1.69	80.8042	9.6e-11	fold change	-4.62
FADS1	3992	fatty acid desaturase 1	9 out of 9	346.893	76.0052	n/a	fold change	4.84749	52.0692	0.0012	fold change	1.48	28.1267	0.0006	fold change	1.37	37.2234	2e-05	fold change	1.58	34.6426	3.1e-05	fold change	1.62	35.0764	0.0003	fold change	1.42	34.4531	0.0004	fold change	1.41	19.4702	0.0238	fold change	1.36	29.826	2e-05	fold change	1.89
RNF114	55905	ring finger protein 114	9 out of 9	340.644	91.1843	n/a	fold change	-9.40546	21.3583	0.0011	fold change	1.22	50.0445	3.4e-06	fold change	1.62	23.1303	3e-06	fold change	1.41	20.4517	5.2e-06	fold change	1.42	36.38	7.5e-08	fold change	1.43	35.5839	1.8e-07	fold change	1.42	33.9068	0.0003	fold change	1.73	28.6044	1.9e-11	fold change	1.86
GAS2L3	283431	growth arrest-specific 2 like 3	9 out of 9	339.824	79.899	n/a	fold change	5.52093	31.4933	1.7e-05	fold change	1.31	26.286	0.0113	fold change	1.35	31.4677	2.1e-06	fold change	1.51	28.5116	5.9e-07	fold change	1.54	37.3642	1.1e-12	fold change	1.44	37.898	2.1e-12	fold change	1.44	14.6033	0.0106	fold change	1.2	52.3013	4.1e-11	fold change	2.59
ZFP36L1	677	zinc finger protein 36, C3H type-like 1	9 out of 9	335.403	82.7705	n/a	fold change	-6.16254	55.9722	0.0018	fold change	-1.52	17.8968	0.0081	fold change	-1.25	34.7996	0.0004	fold change	-1.55	36.9549	0.0002	fold change	-1.65	25.8158	0.0005	fold change	-1.33	25.2469	0.0008	fold change	-1.32	45.6404	2.5e-05	fold change	-2.02	10.3058	0.0002	fold change	-1.35
GLUL	2752	glutamate-ammonia ligase (glutamine synthetase)	9 out of 9	334.336	61.6333	n/a	fold change	-2.994	65.4151	0.0083	fold change	-1.62	50.0445	4.3e-07	fold change	-1.62	19.375	5.4e-06	fold change	-1.36	17.2223	9.5e-06	fold change	-1.37	32.9983	1.4e-06	fold change	-1.4	33.6143	1.6e-06	fold change	-1.4	36.811	1.2e-05	fold change	-1.8	17.2223	6.7e-08	fold change	-1.56
TXNRD1	7296	thioredoxin reductase 1	9 out of 9	312.52	67.9551	n/a	fold change	4.08755	20.4278	0.0044	fold change	1.21	42.6774	2e-05	fold change	1.53	37.2234	6.2e-10	fold change	1.58	31.2915	4.3e-09	fold change	1.58	29.8786	4.5e-10	fold change	1.37	29.3736	1.8e-09	fold change	1.36	30.8671	0.0007	fold change	1.66	22.8253	1.4e-07	fold change	1.71
PARP12	64761	poly (ADP-ribose) polymerase family, member 12	9 out of 9	307.551	73.9536	n/a	fold change	4.61987	37.4476	0.0013	fold change	1.36	40.2985	2e-06	fold change	1.5	15.2938	0.002	fold change	1.3	17.7958	0.0003	fold change	1.38	38.1851	1.3e-06	fold change	1.45	36.738	2.5e-06	fold change	1.43	31.3313	0.0005	fold change	1.67	16.5076	2.8e-05	fold change	1.54
XAF1	54739	XIAP associated factor 1	9 out of 9	304.778	72.1126	n/a	fold change	4.42898	65.4151	0.0011	fold change	1.62	50.0445	1.1e-05	fold change	1.62	12.9919	0.0343	fold change	1.26	11.8371	0.0391	fold change	1.27	17.3306	0.0309	fold change	1.24	16.7657	0.0421	fold change	1.23	31.3313	0.014	fold change	1.67	26.9488	0.0005	fold change	1.82
WDR5	11091	WD repeat domain 5	9 out of 9	299.312	77.3395	n/a	fold change	5.03388	26.9331	1.1e-05	fold change	1.27	36.6137	5.4e-05	fold change	1.46	33.8602	5.9e-12	fold change	1.54	34.6426	2.3e-12	fold change	1.62	28.8194	4.7e-11	fold change	1.36	28.2698	9.6e-11	fold change	1.35	20.4483	3.2e-08	fold change	1.39	12.3858	1.7e-06	fold change	1.42
PARVA	55742	parvin, alpha	9 out of 9	296.501	66.0511	n/a	fold change	3.90558	21.3583	0.0015	fold change	-1.22	20.273	0.0007	fold change	-1.28	28.9343	2.6e-05	fold change	-1.48	33.1389	3e-06	fold change	-1.6	23.8719	6.1e-09	fold change	-1.31	24.245	1e-08	fold change	-1.31	52.7955	3.7e-08	fold change	-2.21	25.8331	6.3e-12	fold change	-1.79
JMJD4	65094	jumonji domain containing 4	9 out of 9	287.389	95.6572	n/a	fold change	13.3601	20.4278	0.0006	fold change	1.21	25.364	2.2e-05	fold change	1.34	20.9395	8.9e-08	fold change	1.38	24.4654	6e-09	fold change	1.48	21.0024	6.2e-09	fold change	1.28	20.4196	1.3e-08	fold change	1.27	23.0263	0.0005	fold change	1.46	36.0868	0.0012	fold change	2.05
HBS1L	10767	HBS1-like (S. cerevisiae)	9 out of 9	285.457	71.1005	n/a	fold change	4.32289	36.2101	0.006	fold change	1.35	17.1958	0.0447	fold change	1.24	31.4677	1.3e-05	fold change	1.51	36.1186	6.6e-07	fold change	1.64	27.7792	0.0002	fold change	1.35	29.3736	0.0003	fold change	1.36	20.1104	0.0031	fold change	1.38	16.1011	2.9e-06	fold change	1.53
CCNYL1	151195	cyclin Y-like 1	9 out of 9	283.208	79.1502	n/a	fold change	5.34755	25.7105	0.0006	fold change	1.26	17.1958	0.0041	fold change	1.24	24.8562	5.2e-08	fold change	1.43	20.4517	5.1e-07	fold change	1.42	29.8786	9.1e-08	fold change	1.37	29.3736	2.7e-07	fold change	1.36	28.4587	1.7e-08	fold change	1.6	28.133	6.5e-09	fold change	1.85
SEMA5A	9037	sema domain, seven thrombospondin repeats (type 1 and type 1-like), transmembrane domain (TM) and short cytoplasmic domain, (semaphorin) 5A	9 out of 9	282.5	80.2787	n/a	fold change	-5.54621	24.6301	0.0014	fold change	-1.25	30.8903	0.0012	fold change	-1.4	15.9032	0.0011	fold change	-1.31	23.7608	1.1e-05	fold change	-1.47	22.0016	1.1e-05	fold change	-1.29	22.3479	2.3e-05	fold change	-1.29	26.9785	0.0248	fold change	-1.56	35.7094	8.8e-08	fold change	-2.04
AARS	16	alanyl-tRNA synthetase	9 out of 9	270.257	71.5523	n/a	fold change	4.37276	25.7105	6.8e-05	fold change	1.26	39.3946	2e-08	fold change	1.49	20.1798	7.2e-09	fold change	1.37	20.4517	1.7e-09	fold change	1.42	22.0016	1.2e-09	fold change	1.29	22.3479	2e-09	fold change	1.29	30.3789	7.1e-06	fold change	1.65	18.2395	6.1e-09	fold change	1.59
SPG20	23111	spastic paraplegia 20 (Troyer syndrome)	9 out of 9	270.181	70.8526	n/a	fold change	4.28473	26.9331	4.1e-05	fold change	-1.27	25.364	0.0016	fold change	-1.34	28.1654	2e-06	fold change	-1.47	27.2414	4.2e-07	fold change	-1.52	21.0024	1.1e-08	fold change	-1.28	21.3946	1.5e-08	fold change	-1.28	19.7867	0.004	fold change	-1.37	29.4403	1.4e-06	fold change	-1.88
FUT8	2530	fucosyltransferase 8 (alpha (1,6) fucosyltransferase)	9 out of 9	263.316	66.8342	n/a	fold change	3.9585	36.2101	0.0025	fold change	-1.35	23.6374	0.0405	fold change	-1.32	11.8852	0.0387	fold change	-1.24	14.9843	0.0064	fold change	-1.33	21.0024	0.0034	fold change	-1.28	22.3479	0.0028	fold change	-1.29	24.1624	0.0034	fold change	-1.49	42.2519	4.4e-12	fold change	-2.24
RPL22	6146	ribosomal protein L22	9 out of 9	261.424	72.629	n/a	fold change	-4.47578	41.3148	1.3e-06	fold change	-1.39	18.6859	4.9e-05	fold change	-1.26	19.375	4e-05	fold change	-1.36	16.644	3.3e-05	fold change	-1.36	21.0024	6.6e-06	fold change	-1.28	20.4196	1.3e-05	fold change	-1.27	37.3366	0.0024	fold change	-1.81	14.0171	4.6e-08	fold change	-1.47
ZFP106	64397	zinc finger protein 106 homolog (mouse)	9 out of 9	214.894	68.9246	n/a	fold change	4.13847	23.4281	0.0003	fold change	-1.24	24.4898	0.0001	fold change	-1.33	10.8268	0.0019	fold change	-1.22	13.3561	5.4e-05	fold change	-1.3	18.3128	3.5e-08	fold change	-1.25	19.428	4.8e-08	fold change	-1.26	25.8223	0.0483	fold change	-1.53	10.3058	5.3e-05	fold change	-1.35
Hs.144151	NA		8 out of 9	798					99.7029	1.6e-11	fold change	-4.62	99.5937	2.7e-07	fold change	-7	99.7546	2.8e-09	fold change	-8.09	99.9181	1.6e-10	fold change	-11.1	99.8004	2.7e-16	fold change	-6.72	99.8004	6.8e-16	fold change	-6.76	99.7546	3.6e-07	fold change	-27.6	99.6751	5.8e-18	fold change	-27.1
AGR3	155465	anterior gradient homolog 3 (Xenopus laevis)	8 out of 9	795.915					99.6036	1e-07	fold change	-4.44	99.6751	1.5e-07	fold change	-7.51	99.5937	3.5e-10	fold change	-7.66	99.5937	1.1e-10	fold change	-8.61	99.0177	2.2e-07	fold change	-4.6	98.9198	4.7e-07	fold change	-4.44	99.5937	1.1e-10	fold change	-23.2	99.9181	3.4e-11	fold change	-46.5
SCUBE2	57758	signal peptide, CUB domain, EGF-like 2	8 out of 9	794.509					99.5064	4.7e-09	fold change	-4.36	99.7546	3e-07	fold change	-7.57	99.8363	1.3e-15	fold change	-8.38	99.6751	7.4e-19	fold change	-9.55	99.7029	7.1e-18	fold change	-6.17	99.7029	3.1e-17	fold change	-6.09	98.7147	0.0002	fold change	-16.2	97.6162	2.8e-15	fold change	-13.3
ANKRD30A	91074	ankyrin repeat domain 30A	8 out of 9	794.09					99.9001	8.6e-13	fold change	-6.23	99.5124	6.5e-07	fold change	-6.67	99.6751	5.6e-09	fold change	-7.89	99.8363	1.9e-10	fold change	-10.9	99.6036	1.3e-14	fold change	-5.78	99.6036	3.6e-14	fold change	-5.89	96.8467	3.2e-10	fold change	-9.44	99.112	5.1e-15	fold change	-18.7
ESR1	2099	estrogen receptor 1	8 out of 9	793.147					99.2123	5.7e-08	fold change	-3.78	99.1926	1.1e-05	fold change	-5.11	99.4332	6.2e-11	fold change	-7.22	99.5124	1.1e-12	fold change	-7.94	99.4075	6.8e-10	fold change	-5.3	99.4075	8.1e-10	fold change	-5.39	99.6751	9.5e-13	fold change	-23.3	97.3066	1.1e-16	fold change	-12.4
Hs.144479	NA		8 out of 9	784.09					99.1139	3.3e-05	fold change	-3.75	96.2408	0.0004	fold change	-3.31	99.112	8.1e-08	fold change	-5.9	98.3981	2.8e-07	fold change	-5.67	99.1139	4.6e-10	fold change	-4.68	99.1139	1.1e-09	fold change	-4.6	98.2415	0.001	fold change	-12.9	94.7562	1.3e-08	fold change	-9.67
PGR	5241	progesterone receptor	8 out of 9	782.002					95.1837	0.0004	fold change	-2.44	98.5552	8.2e-05	fold change	-4.07	99.1926	1.4e-10	fold change	-6.21	99.1926	2.4e-11	fold change	-6.69	97.4849	7e-09	fold change	-3.42	97.2971	1.7e-08	fold change	-3.38	98.4775	0.0001	fold change	-15.2	96.6184	4.7e-14	fold change	-11.2
MMP1	4312	matrix metallopeptidase 1 (interstitial collagenase)	8 out of 9	780.861					97.11	1.7e-05	fold change	2.7	96.695	1.6e-05	fold change	3.36	99.2713	1.3e-18	fold change	6.51	99.3522	9e-18	fold change	7.08	99.9001	5.3e-12	fold change	8.02	99.9001	1.5e-11	fold change	7.74	98.7928	7.1e-10	fold change	16.6	89.8392	7.1e-10	fold change	6.64
NAT1	9	N-acetyltransferase 1 (arylamine N-acetyltransferase)	8 out of 9	780.758					99.8004	4.2e-10	fold change	-5.07	99.3522	5.4e-06	fold change	-5.16	95.3452	8.2e-07	fold change	-3.85	95.0498	2.5e-07	fold change	-4.27	99.5064	1.1e-12	fold change	-5.64	99.5064	2e-12	fold change	-5.69	99.5124	8.7e-07	fold change	-22.2	92.6853	6.3e-13	fold change	-7.81
NPY1R	4886	neuropeptide Y receptor Y1	8 out of 9	777.806					99.4075	2.8e-05	fold change	-4.08	98.1624	0.0001	fold change	-3.7	96.1649	3.5e-06	fold change	-3.98	91.7162	1.6e-05	fold change	-3.66	98.1489	4.4e-09	fold change	-3.76	97.9585	1.2e-08	fold change	-3.65	98.3981	0.0011	fold change	-13.3	97.8493	6.4e-10	fold change	-13.6
PIP	5304	prolactin-induced protein	8 out of 9	776.798					94.7364	0.0129	fold change	-2.42	99.8363	1.6e-05	fold change	-7.76	96.695	7.7e-06	fold change	-4.06	98.3187	1.4e-07	fold change	-5.48	98.34	5.7e-07	fold change	-3.79	98.0546	1.1e-06	fold change	-3.69	99.0315	1.3e-05	fold change	-17.1	91.7852	6.8e-09	fold change	-7.36
STC2	8614	stanniocalcin 2	8 out of 9	776.546					93.8544	1.7e-05	fold change	-2.36	91.9219	0.0002	fold change	-2.71	98.1624	2.3e-11	fold change	-4.69	97.54	9.7e-12	fold change	-4.81	98.822	2.1e-16	fold change	-4.47	98.7264	1.4e-15	fold change	-4.35	98.0065	9.6e-06	fold change	-12.3	99.5124	4e-12	fold change	-23.9
TPRG1	285386	tumor protein p63 regulated 1	8 out of 9	775.842					88.5771	0.0037	fold change	-2.08	99.4332	5.6e-07	fold change	-5.4	97.54	8.7e-09	fold change	-4.4	95.4198	1.8e-08	fold change	-4.34	98.1489	4.8e-12	fold change	-3.76	98.34	6.4e-12	fold change	-3.81	99.2713	0.0002	fold change	-18.6	99.112	4.7e-12	fold change	-18.7
ANLN	54443	anillin, actin binding protein	8 out of 9	774.19					97.0158	1.4e-14	fold change	2.68	96.5437	3.5e-08	fold change	3.35	98.8728	3.4e-19	fold change	5.54	99.0315	8.9e-20	fold change	6.37	98.5338	2.4e-19	fold change	4.02	98.5338	8e-19	fold change	4.02	89.6427	2.9e-07	fold change	5.21	96.0154	1.7e-09	fold change	10.9
ABAT	18	4-aminobutyrate aminotransferase	8 out of 9	773.813					96.5512	3.9e-05	fold change	-2.61	97.7727	6.8e-08	fold change	-3.52	98.0065	1.9e-13	fold change	-4.51	98.0065	1.1e-16	fold change	-5.22	93.3341	3.6e-08	fold change	-2.75	93.9426	3.2e-08	fold change	-2.81	99.3522	1.9e-08	fold change	-18.9	96.8467	3.7e-13	fold change	-11.5
CA12	771	carbonic anhydrase XII	8 out of 9	771.725					93.247	8e-06	fold change	-2.32	97.1534	4.6e-09	fold change	-3.42	94.9037	2.6e-08	fold change	-3.8	94.7562	1.8e-10	fold change	-4.23	96.6445	5.7e-09	fold change	-3.19	96.5512	1.1e-08	fold change	-3.16	98.7147	3.7e-10	fold change	-16.2	99.7546	6.1e-15	fold change	-27.8
S100A8	6279	S100 calcium binding protein A8	8 out of 9	767.291					98.9198	5.8e-05	fold change	3.36	97.0007	8.5e-05	fold change	3.4	99.5124	1.5e-12	fold change	7.57	99.2713	7.6e-11	fold change	6.93	98.7264	9.4e-08	fold change	4.41	98.822	1.8e-07	fold change	4.37	97.1534	2.8e-05	fold change	10.1	77.8853	0.0002	fold change	4.24
CLIC6	54102	chloride intracellular channel 6	8 out of 9	766.946					93.5069	0.0059	fold change	-2.34	95.4198	0.0007	fold change	-3.19	97.0007	7.4e-07	fold change	-4.14	96.6184	3e-07	fold change	-4.64	97.0158	1e-07	fold change	-3.34	97.0158	2.1e-07	fold change	-3.3	96.695	0.0014	fold change	-9.4	93.6733	2.9e-08	fold change	-8.49
CYP4X1	260293	cytochrome P450, family 4, subfamily X, polypeptide 1	8 out of 9	766.76					98.822	0.0001	fold change	-3.25	98.7147	0.0001	fold change	-4.14	85.5271	3.1e-05	fold change	-2.78	89.3176	1.5e-06	fold change	-3.37	99.2123	2.6e-10	fold change	-4.86	99.3088	6.9e-10	fold change	-4.85	99.9181	3.1e-11	fold change	-38.1	95.9398	2.3e-09	fold change	-10.8
NTN4	59277	netrin 4	8 out of 9	766.526					99.0177	6.2e-09	fold change	-3.56	94.7562	3.5e-06	fold change	-3.07	94.1761	1.2e-10	fold change	-3.66	96.0154	3.2e-12	fold change	-4.49	97.8627	1e-11	fold change	-3.58	97.6734	2.4e-11	fold change	-3.52	99.112	3.1e-08	fold change	-17.7	87.9121	1.4e-19	fold change	-6.12
RRM2	6241	ribonucleotide reductase M2	8 out of 9	763.127					98.7264	6.4e-09	fold change	3.24	94.0327	3.7e-07	fold change	2.94	96.3911	4.7e-14	fold change	4	95.5676	5.7e-15	fold change	4.37	96.4581	3.8e-23	fold change	3.16	96.2742	9.8e-21	fold change	3.11	96.6184	0.0001	fold change	9.39	89.0583	1.1e-11	fold change	6.38
TOP2A	7153	topoisomerase (DNA) II alpha 170kDa	8 out of 9	762.69					97.9585	4.8e-07	fold change	2.95	98.0065	7.3e-08	fold change	3.56	95.4198	3.6e-13	fold change	3.86	96.9236	5.7e-16	fold change	4.66	97.58	4.1e-15	fold change	3.46	97.7689	3.5e-15	fold change	3.55	87.0413	2e-05	fold change	4.55	91.9912	1.7e-08	fold change	7.42
OGN	4969	osteoglycin	8 out of 9	762.275					95.5438	0.0002	fold change	-2.45	88.227	0.0014	fold change	-2.49	95.5676	4.2e-09	fold change	-3.89	97.3843	7.8e-11	fold change	-4.79	93.7682	3.8e-12	fold change	-2.78	93.0752	8.2e-12	fold change	-2.75	98.8728	9.2e-09	fold change	-16.8	99.8363	8.3e-11	fold change	-39
CYP4Z1	199974	cytochrome P450, family 4, subfamily Z, polypeptide 1	8 out of 9	761.715					98.5338	0.0015	fold change	-3.17	97.1534	0.0088	fold change	-3.42	83.5506	0.0009	fold change	-2.68	92.1982	3e-05	fold change	-3.73	99.3088	5.6e-09	fold change	-4.87	99.2123	1.5e-08	fold change	-4.74	99.8363	0.0001	fold change	-32.8	91.9219	1.1e-05	fold change	-7.41
PRR11	55771	proline rich 11	8 out of 9	761.598					98.1489	2.2e-11	fold change	3	96.2408	8.1e-10	fold change	3.31	96.5437	2.6e-16	fold change	4.02	96.0154	3.4e-20	fold change	4.49	97.6734	3.4e-21	fold change	3.55	97.58	3.3e-21	fold change	3.48	97.0761	4e-10	fold change	10	82.3194	9.1e-19	fold change	4.91
ERBB4	2066	v-erb-a erythroblastic leukemia viral oncogene homolog 4 (avian)	8 out of 9	760.228					96.1834	1.6e-06	fold change	-2.56	88.8021	2.6e-05	fold change	-2.51	97.8493	1.3e-12	fold change	-4.46	96.6184	6.5e-12	fold change	-4.64	94.1176	1.3e-12	fold change	-2.83	93.9426	2.4e-12	fold change	-2.81	95.7909	5.8e-06	fold change	-7.4	96.9236	1.8e-13	fold change	-11.7
PSAT1	29968	phosphoserine aminotransferase 1	8 out of 9	758.505					93.247	5.5e-07	fold change	2.32	95.7909	2.2e-07	fold change	3.24	98.0834	2.3e-15	fold change	4.55	97.1534	3.7e-14	fold change	4.71	95.7268	3.2e-10	fold change	3.07	96.091	5.7e-10	fold change	3.08	91.1046	8.4e-11	fold change	5.59	91.3075	1.1e-09	fold change	7.17
AGTR1	185	angiotensin II receptor, type 1	8 out of 9	756.389					97.7689	0.0009	fold change	-2.88	91.9912	0.0005	fold change	-2.72	99.9181	4.5e-13	fold change	-8.4	99.7546	2.5e-14	fold change	-9.56	92.3924	1.9e-07	fold change	-2.69	92.8178	2.1e-07	fold change	-2.72	91.5114	0.0018	fold change	-5.71	90.2348	4.2e-06	fold change	-6.81
Hs.7413	NA		8 out of 9	755.517					81.3577	0.0005	fold change	-1.87	95.6425	3.6e-05	fold change	-3.21	98.9531	9.4e-11	fold change	-5.73	98.9531	5.9e-12	fold change	-6.29	93.0752	5.2e-09	fold change	-2.74	92.3924	1.5e-08	fold change	-2.69	95.7909	0.0004	fold change	-7.4	99.3522	4.5e-15	fold change	-21.2
CDC20	991	cell division cycle 20 homolog (S. cerevisiae)	8 out of 9	755.416					98.34	5.8e-14	fold change	3.1	97.8493	3.7e-11	fold change	3.54	97.3066	6.1e-17	fold change	4.2	97.9278	6e-20	fold change	5.04	95.9988	1.8e-20	fold change	3.12	96.5512	2.1e-20	fold change	3.16	73.2011	2.2e-08	fold change	3.08	98.2415	4.6e-10	fold change	14.6
MLPH	79083	melanophilin	8 out of 9	754.464					87.4248	2.7e-05	fold change	-2.05	96.3911	2.2e-05	fold change	-3.32	93.7453	3e-09	fold change	-3.53	96.3911	9.6e-11	fold change	-4.59	95.2744	1.4e-11	fold change	-3.01	94.9145	4.5e-11	fold change	-2.97	94.8299	1.3e-06	fold change	-7	95.4927	2e-13	fold change	-10.3
TMC5	79838	transmembrane channel-like 5	8 out of 9	751.802					98.4368	8.6e-06	fold change	-3.12	97.6944	5.6e-05	fold change	-3.51	96.6184	3.2e-08	fold change	-4.05	98.7928	3.7e-11	fold change	-6.17	82.0856	0.0002	fold change	-2.13	82.2869	0.0002	fold change	-2.13	99.1926	2.4e-06	fold change	-17.8	96.695	1.5e-11	fold change	-11.3
Hs.28625	NA		8 out of 9	751.655					92.8178	0.0002	fold change	-2.28	90.0366	9.2e-05	fold change	-2.61	92.4061	9.8e-08	fold change	-3.38	94.4662	2.2e-09	fold change	-4.11	95.3634	1.2e-13	fold change	-3.02	95.3634	2.3e-13	fold change	-3.04	97.3843	1.1e-05	fold change	-10.3	93.8174	1.7e-13	fold change	-8.56
CX3CR1	1524	chemokine (C-X3-C motif) receptor 1	8 out of 9	751.277					96.367	2.2e-07	fold change	-2.57	95.6425	9.1e-08	fold change	-3.21	90.8364	2.9e-09	fold change	-3.2	90.7688	6.2e-11	fold change	-3.61	93.8544	2.6e-16	fold change	-2.81	94.2934	7e-16	fold change	-2.83	94.9037	3.7e-07	fold change	-7.02	94.611	2.2e-15	fold change	-9.62
GATA3	2625	GATA binding protein 3	8 out of 9	749.764					97.4849	3.1e-07	fold change	-2.75	84.995	0.002	fold change	-2.36	94.2489	2.2e-10	fold change	-3.67	91.9219	9.8e-10	fold change	-3.69	94.6486	8.3e-10	fold change	-2.88	94.6486	1.7e-09	fold change	-2.87	97.9278	1.5e-10	fold change	-12.2	93.8879	7.7e-13	fold change	-8.89
ASPM	259266	asp (abnormal spindle) homolog, microcephaly associated (Drosophila)	8 out of 9	749.483					92.6475	3.4e-10	fold change	2.27	96.091	2.7e-10	fold change	3.3	98.4775	7.3e-17	fold change	4.82	98.5552	1.7e-20	fold change	5.87	93.5926	2.5e-18	fold change	2.77	93.4195	3.9e-18	fold change	2.77	81.5009	2.9e-08	fold change	3.76	95.1982	3.2e-08	fold change	10.2
DNAJC12	56521	DnaJ (Hsp40) homolog, subfamily C, member 12	8 out of 9	745.233					99.3088	8.4e-10	fold change	-3.94	83.949	0.0034	fold change	-2.32	98.7928	2.6e-10	fold change	-5.48	98.7147	4.3e-11	fold change	-5.96	84.6353	6.3e-07	fold change	-2.22	83.5841	1.4e-06	fold change	-2.18	98.2415	1.2e-05	fold change	-12.9	98.0065	5.4e-12	fold change	-13.8
MELK	9833	maternal embryonic leucine zipper kinase	8 out of 9	745.005					90.5666	1e-11	fold change	2.15	95.0498	3.1e-10	fold change	3.13	95.5676	1.1e-16	fold change	3.89	95.7909	2.1e-19	fold change	4.44	91.8038	5.5e-21	fold change	2.63	91.8038	2.4e-20	fold change	2.63	93.3184	1.2e-05	fold change	6.19	91.1046	2.1e-12	fold change	7.08
BIRC5	332	baculoviral IAP repeat-containing 5	8 out of 9	742.629					94.2063	6.1e-14	fold change	2.38	96.9236	3.5e-13	fold change	3.39	96.3168	3e-15	fold change	3.99	97.3066	1.4e-18	fold change	4.78	91.2226	6.9e-19	fold change	2.6	90.8117	6.8e-19	fold change	2.56	77.4437	6.7e-08	fold change	3.39	98.3981	9.7e-08	fold change	14.8
CAPN8	388743	calpain 8	8 out of 9	742.208					92.6475	0.0001	fold change	-2.27	99.2713	1.4e-09	fold change	-5.14	97.1534	2.5e-10	fold change	-4.18	98.0834	1.4e-12	fold change	-5.28	94.1176	2.3e-09	fold change	-2.83	93.5069	6.5e-09	fold change	-2.78	79.7041	0.0005	fold change	-3.6	87.7239	1.4e-12	fold change	-6.09
CYP2B6	1555	cytochrome P450, family 2, subfamily B, polypeptide 6	8 out of 9	741.34					78.8756	0.0435	fold change	-1.8	98.7147	1e-05	fold change	-4.14	93.3184	1.2e-05	fold change	-3.49	91.9219	1.9e-05	fold change	-3.69	96.8298	1.6e-06	fold change	-3.25	97.0158	1.6e-06	fold change	-3.3	86.1861	0.0315	fold change	-4.37	98.4775	1.6e-07	fold change	-15
CENPA	1058	centromere protein A	8 out of 9	741.046					90.5666	8.1e-11	fold change	2.15	95.7909	7.2e-12	fold change	3.24	94.9037	5.3e-21	fold change	3.8	95.3452	1.5e-23	fold change	4.32	90.1616	5.6e-18	fold change	2.53	89.92	6.2e-18	fold change	2.51	88.8652	6.1e-08	fold change	5.03	95.4927	4.6e-10	fold change	10.3
CXCL11	6373	chemokine (C-X-C motif) ligand 11	8 out of 9	737.917					91.5533	9.8e-06	fold change	2.21	94.32	6.6e-06	fold change	3.01	86.1861	7.7e-07	fold change	2.82	83.3236	2.7e-06	fold change	2.88	96.4581	2.4e-09	fold change	3.16	95.7268	5.3e-09	fold change	3.06	94.0327	3.3e-07	fold change	6.41	96.3168	2.1e-11	fold change	11
C4A	720	complement component 4A (Rodgers blood group)	8 out of 9	736.916					95.8166	1.9e-06	fold change	-2.48	91.7852	7.9e-05	fold change	-2.7	89.8392	5.9e-09	fold change	-3.12	90.2348	3.7e-10	fold change	-3.54	91.6372	5e-10	fold change	-2.62	90.8117	1.5e-09	fold change	-2.56	92.6149	1.1e-05	fold change	-6.07	94.1761	5e-18	fold change	-9.15
FAM83D	81610	family with sequence similarity 83, member D	8 out of 9	734.032					93.8544	8.6e-11	fold change	2.36	97.6944	4.8e-10	fold change	3.51	98.7147	3.6e-21	fold change	5.22	98.6349	6.8e-22	fold change	5.91	84.0718	2e-16	fold change	2.2	83.7914	2.9e-16	fold change	2.19	92.6853	6e-13	fold change	6.08	84.5852	3.5e-15	fold change	5.31
DACH1	1602	dachshund homolog 1 (Drosophila)	8 out of 9	733.452					88.5771	5.6e-05	fold change	-2.08	85.8856	0.0002	fold change	-2.38	90.7013	2.1e-08	fold change	-3.19	88.4815	1.9e-08	fold change	-3.27	92.8178	7e-10	fold change	-2.73	93.5926	5e-10	fold change	-2.79	96.1649	0.0002	fold change	-8.29	97.2309	5e-15	fold change	-12.3
NOSTRIN	115677	nitric oxide synthase trafficker	8 out of 9	728.231					86.3767	2.4e-07	fold change	-2.03	97.6944	1.3e-10	fold change	-3.51	87.5365	9.7e-13	fold change	-2.9	89.447	8.9e-16	fold change	-3.42	90.7293	1.6e-14	fold change	-2.57	91.1394	4.5e-14	fold change	-2.58	95.2708	3.3e-05	fold change	-7.25	90.0366	1.4e-18	fold change	-6.77
CDCA7	83879	cell division cycle associated 7	8 out of 9	725.05					88.8889	1.9e-09	fold change	2.09	96.4674	2e-08	fold change	3.33	96.9236	4.4e-16	fold change	4.13	97.2309	7.3e-17	fold change	4.76	93.7682	5e-13	fold change	2.78	93.4195	1.2e-12	fold change	2.77	80.1192	1.9e-09	fold change	3.63	78.2326	9.3e-16	fold change	4.27
TTK	7272	TTK protein kinase	8 out of 9	724.947					92.9887	1.9e-11	fold change	2.3	97.3843	2.8e-11	fold change	3.44	97.8493	5.2e-18	fold change	4.46	98.1624	3.1e-22	fold change	5.32	95.2744	3.7e-18	fold change	3.01	95.1837	5e-18	fold change	3.03	67.088	1.9e-08	fold change	2.76	81.0163	7.3e-13	fold change	4.65
PRC1	9055	protein regulator of cytokinesis 1	8 out of 9	724.314					96.8298	7.8e-12	fold change	2.66	96.8467	1.6e-09	fold change	3.38	90.7013	1e-14	fold change	3.19	90.5682	8.4e-16	fold change	3.59	92.2237	6.2e-19	fold change	2.67	92.6475	4.3e-19	fold change	2.71	87.1019	3.1e-07	fold change	4.57	77.3946	1.3e-11	fold change	4.19
TBC1D9	23158	TBC1 domain family, member 9 (with GRAM domain)	8 out of 9	723.996					97.8627	1.5e-09	fold change	-2.93	84.7013	0.0002	fold change	-2.35	85.8856	1.4e-09	fold change	-2.8	84.6439	6.5e-11	fold change	-2.99	94.4697	2e-10	fold change	-2.87	94.4697	4.2e-10	fold change	-2.85	98.2415	4.7e-09	fold change	-12.9	83.7212	1.6e-12	fold change	-5.12
DLGAP5	9787	discs, large (Drosophila) homolog-associated protein 5	8 out of 9	723.985					91.0581	2.3e-13	fold change	2.18	93.7453	7.6e-09	fold change	2.9	95.7909	4.8e-20	fold change	3.91	96.4674	6.2e-23	fold change	4.6	85.9343	1.2e-15	fold change	2.29	85.4979	1.3e-15	fold change	2.27	92.3361	1.8e-09	fold change	5.95	83.1546	2e-11	fold change	5.02
CEP55	55165	centrosomal protein 55kDa	8 out of 9	722.324					91.0581	8.8e-09	fold change	2.18	88.8021	5.4e-08	fold change	2.51	96.3168	4.4e-18	fold change	3.99	97.1534	3e-20	fold change	4.71	94.8263	2e-20	fold change	2.91	94.7364	7.3e-20	fold change	2.9	63.7154	1.4e-07	fold change	2.61	95.7158	1e-09	fold change	10.6
CXCL10	3627	chemokine (C-X-C motif) ligand 10	8 out of 9	720.44					87.8056	2e-05	fold change	2.06	93.3184	9.4e-06	fold change	2.84	87.35	5.3e-08	fold change	2.88	84.6439	1.1e-07	fold change	2.99	93.3341	5.9e-10	fold change	2.75	92.6475	1.4e-09	fold change	2.71	94.1761	3e-06	fold change	6.65	87.1642	3.1e-14	fold change	5.85
CDC2	983	cell division cycle 2, G1 to S and G2 to M	8 out of 9	719.811					90.5666	5.5e-09	fold change	2.15	92.6149	1.5e-07	fold change	2.79	92.2679	6e-15	fold change	3.33	92.2679	9.6e-16	fold change	3.74	90.7293	3.3e-19	fold change	2.57	90.8117	1e-18	fold change	2.56	88.6729	2.1e-05	fold change	5	81.88	8.9e-12	fold change	4.82
LONRF2	164832	LON peptidase N-terminal domain and ring finger 2	8 out of 9	718.925					85.1368	2.2e-06	fold change	-2	79.7041	0.0001	fold change	-2.16	94.5376	1.3e-10	fold change	-3.71	93.1064	3.1e-11	fold change	-3.83	94.2934	7.2e-11	fold change	-2.85	94.1176	2.2e-10	fold change	-2.82	79.3941	6.8e-05	fold change	-3.56	98.6349	7.2e-15	fold change	-15.9
Hs.536218	NA		8 out of 9	717.207					73.0983	0.0146	fold change	-1.71	96.091	1e-06	fold change	-3.3	93.9602	1.3e-08	fold change	-3.61	94.3931	2.2e-09	fold change	-4.1	93.0752	1.7e-10	fold change	-2.74	92.0556	8.6e-10	fold change	-2.64	86.3066	0.0008	fold change	-4.38	88.227	1.7e-12	fold change	-6.19
ZNF385B	151126	zinc finger protein 385B	8 out of 9	716.746					75.0582	0.0108	fold change	-1.74	98.2415	8.8e-05	fold change	-3.74	95.8662	2.8e-07	fold change	-3.93	94.9758	2.3e-07	fold change	-4.26	77.6603	7.3e-05	fold change	-2	76.078	0.0001	fold change	-1.95	99.4332	8e-05	fold change	-19.4	99.4332	1.7e-08	fold change	-23.6
AGR2	10551	anterior gradient homolog 2 (Xenopus laevis)	8 out of 9	716.388					90.2429	0.0016	fold change	-2.14	98.3981	3.5e-05	fold change	-3.96	92.8247	3e-06	fold change	-3.45	96.3168	4.4e-08	fold change	-4.58	76.89	0.0028	fold change	-1.97	76.7142	0.0035	fold change	-1.96	88.6101	0.0014	fold change	-4.99	96.3911	1.6e-07	fold change	-11.1
MAD2L1	4085	MAD2 mitotic arrest deficient-like 1 (yeast)	8 out of 9	712.065					94.7364	8.2e-10	fold change	2.42	94.2489	1.7e-08	fold change	3	90.7013	1.6e-15	fold change	3.19	90.6355	2.2e-17	fold change	3.6	91.9709	2.3e-18	fold change	2.64	92.1387	3.9e-18	fold change	2.67	88.0375	8.7e-08	fold change	4.85	69.5952	1.3e-13	fold change	3.49
CCNB1	891	cyclin B1	8 out of 9	709.389					93.5926	2.6e-09	fold change	2.35	95.8662	3.8e-09	fold change	3.27	86.3677	5.2e-13	fold change	2.83	88.4815	4.3e-15	fold change	3.27	91.4695	8.2e-21	fold change	2.61	92.0556	1.8e-16	fold change	2.64	88.3548	1.5e-06	fold change	4.95	73.2011	6e-07	fold change	3.74
LRP2	4036	low density lipoprotein-related protein 2	8 out of 9	709.275					86.3767	0.0004	fold change	-2.03	98.9531	1.5e-06	fold change	-4.5	85.5271	4.5e-06	fold change	-2.78	83.0979	3.9e-06	fold change	-2.87	96.9218	1.4e-15	fold change	-3.31	96.8298	4.6e-15	fold change	-3.26	85.4672	0.0053	fold change	-4.27	76.1012	7.2e-06	fold change	-4.02
FOXA1	3169	forkhead box A1	8 out of 9	709.167					92.6475	6.6e-05	fold change	-2.27	95.3452	8.3e-05	fold change	-3.17	98.4775	1.4e-10	fold change	-4.82	99.112	1.5e-11	fold change	-6.41	88.2675	9.1e-08	fold change	-2.4	88.8889	1.2e-07	fold change	-2.43	53.8834	0.0028	fold change	-2.24	92.5446	6.3e-07	fold change	-7.7
NUSAP1	51203	nucleolar and spindle associated protein 1	8 out of 9	707.137					97.4849	5.6e-10	fold change	2.75	84.7013	7.7e-07	fold change	2.35	86.795	2.5e-10	fold change	2.85	86.795	3.7e-11	fold change	3.16	86.8221	5e-18	fold change	2.32	86.9732	1.2e-17	fold change	2.32	92.3361	7.6e-05	fold change	5.95	85.2297	2.9e-11	fold change	5.42
CACNA1D	776	calcium channel, voltage-dependent, L type, alpha 1D subunit	8 out of 9	706.237					84.3526	2.2e-07	fold change	-1.96	83.2113	3.4e-06	fold change	-2.29	91.7162	3.4e-09	fold change	-3.29	89.9054	4.4e-09	fold change	-3.5	94.3824	8.4e-14	fold change	-2.86	94.6486	1.8e-13	fold change	-2.87	80.8564	0.0002	fold change	-3.71	87.1642	5.9e-13	fold change	-5.85
TFF1	7031	trefoil factor 1	8 out of 9	705.759					83.3764	0.0498	fold change	-1.93	99.9181	1.3e-06	fold change	-9.56	94.611	6e-05	fold change	-3.73	95.8662	1.2e-05	fold change	-4.45	92.2237	0.0002	fold change	-2.67	92.8178	0.0002	fold change	-2.72	85.6458	0.0322	fold change	-4.29	61.3001	0.0012	fold change	-2.98
NDC80	10403	NDC80 homolog, kinetochore complex component (S. cerevisiae)	8 out of 9	703.225					84.9214	2.3e-09	fold change	1.98	93.3184	2.4e-14	fold change	2.84	91.2409	8.6e-16	fold change	3.26	92.5446	3.5e-19	fold change	3.77	86.3021	1.4e-15	fold change	2.3	86.9732	2.1e-15	fold change	2.32	75.7266	1.5e-06	fold change	3.25	92.1982	1.6e-08	fold change	7.46
BCL2	596	B-cell CLL/lymphoma 2	8 out of 9	701.753					91.5533	9.8e-09	fold change	-2.21	83.949	4.6e-07	fold change	-2.32	90.3685	1.1e-15	fold change	-3.18	87.0413	1.9e-18	fold change	-3.18	85.3519	7e-12	fold change	-2.27	85.0644	1.4e-11	fold change	-2.25	96.9236	2.5e-07	fold change	-9.6	81.5009	9.3e-12	fold change	-4.76
CYBRD1	79901	cytochrome b reductase 1	8 out of 9	701.172					97.0158	4.5e-09	fold change	-2.68	89.3176	8.2e-07	fold change	-2.55	80.7507	4.6e-11	fold change	-2.51	80.9638	3e-12	fold change	-2.72	89.92	3.6e-17	fold change	-2.52	90.2429	7.5e-17	fold change	-2.54	95.4198	9.4e-07	fold change	-7.3	77.541	8.7e-11	fold change	-4.21
TRIP13	9319	thyroid hormone receptor interactor 13	8 out of 9	700.67					90.2429	8.6e-14	fold change	2.14	93.3899	4.7e-14	fold change	2.86	91.7162	3.7e-19	fold change	3.29	92.5446	1.9e-22	fold change	3.77	88.3439	2e-19	fold change	2.41	88.2675	4.4e-19	fold change	2.39	81.1781	1.9e-11	fold change	3.74	74.9873	1e-16	fold change	3.91
TPX2	22974	TPX2, microtubule-associated, homolog (Xenopus laevis)	8 out of 9	700.548					91.8038	1e-10	fold change	2.24	98.0834	4.6e-11	fold change	3.61	96.8467	1.4e-15	fold change	4.1	97.7727	4.6e-18	fold change	4.92	84.6353	1.8e-20	fold change	2.22	84.7788	3.2e-20	fold change	2.23	62.0424	1.6e-07	fold change	2.55	84.5852	4.5e-15	fold change	5.31
PSD3	23362	pleckstrin and Sec7 domain containing 3	8 out of 9	700.402					88.5771	0.0005	fold change	-2.08	92.3361	0.0002	fold change	-2.75	77.9849	4.6e-07	fold change	-2.38	77.8853	2.7e-07	fold change	-2.56	96.1834	9.4e-10	fold change	-3.13	96.2742	2.1e-09	fold change	-3.11	94.5376	0.0001	fold change	-6.83	76.6237	1.3e-05	fold change	-4.08
THSD4	79875	thrombospondin, type I, domain containing 4	8 out of 9	698.305					64.2888	0.0001	fold change	-1.61	80.8564	1.5e-06	fold change	-2.21	93.1775	4.5e-12	fold change	-3.48	93.5314	3.9e-15	fold change	-3.92	89.0472	8.4e-10	fold change	-2.45	88.8889	2.5e-09	fold change	-2.43	92.1982	6.5e-06	fold change	-5.94	96.3168	3.4e-16	fold change	-11
LRRC17	10234	leucine rich repeat containing 17	8 out of 9	698.295					85.6428	0.0002	fold change	-2.01	81.88	6.3e-05	fold change	-2.25	91.2409	2.6e-11	fold change	-3.26	92.8247	3.8e-13	fold change	-3.81	91.2226	2.6e-13	fold change	-2.6	90.4045	9.8e-13	fold change	-2.55	82.5396	2.1e-05	fold change	-3.86	82.5396	3.1e-11	fold change	-4.94
CENPF	1063	centromere protein F, 350/400ka (mitosin)	8 out of 9	698.252					90.5666	7.3e-11	fold change	2.15	91.2409	5.6e-10	fold change	2.68	90.1697	2.9e-14	fold change	3.15	91.9912	7e-18	fold change	3.7	90.5666	1.4e-17	fold change	2.56	90.9753	4.6e-17	fold change	2.57	77.2487	4.8e-05	fold change	3.37	75.4933	5.4e-12	fold change	3.96
UBE2C	11065	ubiquitin-conjugating enzyme E2C	8 out of 9	697.727					95.1837	4.4e-12	fold change	2.44	95.6425	1.4e-10	fold change	3.21	93.4597	1.9e-14	fold change	3.5	94.611	9.4e-19	fold change	4.2	87.3485	1.6e-22	fold change	2.34	87.1976	1.9e-22	fold change	2.33	60.2192	2.9e-09	fold change	2.47	84.0647	6.3e-18	fold change	5.25
BUB1B	701	budding uninhibited by benzimidazoles 1 homolog beta (yeast)	8 out of 9	695.438					89.8408	1.1e-13	fold change	2.13	92.9662	5.4e-10	fold change	2.82	91.3759	9.4e-14	fold change	3.28	92.1285	2.6e-15	fold change	3.72	85.5696	2e-19	fold change	2.28	85.9343	3.5e-19	fold change	2.29	75.6327	2.1e-06	fold change	3.24	81.9901	3.7e-08	fold change	4.85
SLC7A2	6542	solute carrier family 7 (cationic amino acid transporter, y+ system), member 2	8 out of 9	693.899					75.5641	0.0116	fold change	-1.75	89.5127	0.001	fold change	-2.57	88.6729	9e-07	fold change	-2.99	87.4126	2.9e-07	fold change	-3.19	80.2568	4.3e-05	fold change	-2.08	79.8748	6.7e-05	fold change	-2.07	94.7562	0.0002	fold change	-6.96	97.8493	3.2e-11	fold change	-13.6
SLC40A1	30061	solute carrier family 40 (iron-regulated transporter), member 1	8 out of 9	689.206					44.7039	0.0325	fold change	-1.42	82.6515	0.0003	fold change	-2.28	90.9025	3e-08	fold change	-3.21	93.8174	5.6e-10	fold change	-3.98	96.4581	9.6e-14	fold change	-3.16	96.367	2.6e-13	fold change	-3.13	94.4662	1.6e-08	fold change	-6.75	89.8392	7.1e-11	fold change	-6.64
COL14A1	7373	collagen, type XIV, alpha 1	8 out of 9	689.058					91.6372	0.0003	fold change	-2.22	77.935	0.0005	fold change	-2.1	76.7189	2.5e-05	fold change	-2.34	81.7715	1.5e-06	fold change	-2.78	90.9753	1.8e-12	fold change	-2.59	91.1394	4.4e-12	fold change	-2.58	91.7162	9.8e-05	fold change	-5.8	87.1642	1.4e-14	fold change	-5.85
IGF1R	3480	insulin-like growth factor 1 receptor	8 out of 9	686.809					84.3526	0.0006	fold change	-1.96	83.2113	4.8e-05	fold change	-2.29	85.349	2.9e-11	fold change	-2.77	83.8349	1.3e-11	fold change	-2.92	83.1007	3.6e-06	fold change	-2.16	81.8867	7.6e-06	fold change	-2.11	90.1697	1.4e-06	fold change	-5.33	94.9037	1.9e-12	fold change	-10
APOBEC3B	9582	apolipoprotein B mRNA editing enzyme, catalytic polypeptide-like 3B	8 out of 9	685.076					79.1853	6.5e-07	fold change	1.81	93.9602	5e-11	fold change	2.93	89.1234	9.7e-14	fold change	3.05	89.447	8.4e-16	fold change	3.42	81.7528	1.5e-10	fold change	2.12	80.8355	4.7e-10	fold change	2.09	91.7852	0.0002	fold change	5.82	78.9864	7.4e-16	fold change	4.41
GGH	8836	gamma-glutamyl hydrolase (conjugase, folylpolygammaglutamyl hydrolase)	8 out of 9	683.814					88.8889	2.8e-07	fold change	2.09	96.8467	4.3e-09	fold change	3.38	87.5365	6.5e-10	fold change	2.9	87.7239	3.6e-10	fold change	3.2	85.5696	2.2e-12	fold change	2.28	85.4979	5e-12	fold change	2.27	95.3452	8.2e-06	fold change	7.28	56.4054	6.4e-07	fold change	2.76
PBK	55872	PDZ binding kinase	8 out of 9	682.242					84.5652	5.2e-11	fold change	1.97	92.1982	2.8e-07	fold change	2.74	89.8392	5.3e-11	fold change	3.12	91.7852	8.2e-12	fold change	3.67	83.7914	3e-11	fold change	2.19	83.7914	7.7e-11	fold change	2.19	77.688	0.0001	fold change	3.41	78.583	5.5e-08	fold change	4.34
KIF4A	24137	kinesin family member 4A	8 out of 9	681.749					87.4248	9.8e-13	fold change	2.05	87.0413	2.2e-10	fold change	2.43	93.7453	1.6e-16	fold change	3.53	94.2489	5.5e-19	fold change	4.09	81.7528	8.2e-23	fold change	2.12	80.8355	3.4e-22	fold change	2.09	69.1639	5.5e-07	fold change	2.87	87.5365	2.7e-09	fold change	6.05
KIF5C	3800	kinesin family member 5C	8 out of 9	681.325					95.1837	5e-05	fold change	-2.44	62.2309	0.0048	fold change	-1.79	93.4597	1e-08	fold change	-3.5	92.0607	3.1e-09	fold change	-3.71	95.095	2e-13	fold change	-3	95.5438	1.7e-13	fold change	-3.05	75.5401	0.0006	fold change	-3.23	72.2116	6.5e-10	fold change	-3.64
GINS1	9837	GINS complex subunit 1 (Psf1 homolog)	8 out of 9	679.552					92.1387	2.6e-09	fold change	2.26	91.2409	3.2e-11	fold change	2.68	87.4126	4.7e-13	fold change	2.89	87.7239	3.5e-16	fold change	3.2	83.1007	7e-20	fold change	2.16	83.1007	2.3e-19	fold change	2.16	88.0375	3.6e-08	fold change	4.85	66.7967	3.1e-14	fold change	3.31
MUC1	4582	mucin 1, cell surface associated	8 out of 9	678.898					91.2226	3.2e-06	fold change	-2.2	90.3685	0.0005	fold change	-2.63	76.1951	1.8e-06	fold change	-2.32	75.4011	9e-07	fold change	-2.47	81.3577	1.6e-07	fold change	-2.1	81.0951	2.7e-07	fold change	-2.1	93.7453	3.4e-07	fold change	-6.34	89.5127	1.1e-13	fold change	-6.55
CYP4B1	1580	cytochrome P450, family 4, subfamily B, polypeptide 1	8 out of 9	678.694	65.1169	n/a	fold change	-3.73033					73.816	0.004	fold change	-1.98	85.1716	8.3e-06	fold change	-2.75	85.6458	3.6e-06	fold change	-3.06	91.4695	3.8e-07	fold change	-2.61	92.9887	1.2e-07	fold change	-2.74	88.5457	0.0003	fold change	-4.98	95.9398	1.7e-11	fold change	-10.8
SLC7A5	8140	solute carrier family 7 (cationic amino acid transporter, y+ system), member 5	8 out of 9	672.372					95.8166	2.6e-09	fold change	2.48	92.1982	1.1e-08	fold change	2.74	90.7013	1.8e-12	fold change	3.19	91.5801	3.8e-16	fold change	3.65	95.0047	2.9e-17	fold change	2.99	95.1837	6.9e-17	fold change	3.03	36.44	3.7e-06	fold change	1.79	75.4478	5.6e-12	fold change	3.95
TFAP2B	7021	transcription factor AP-2 beta (activating enhancer binding protein 2 beta)	8 out of 9	672.309					86.7483	0.0233	fold change	-2.04	82.3194	0.0289	fold change	-2.27	67.3455	0.0392	fold change	-2.07	82.4294	0.0056	fold change	-2.82	80.9009	0.0058	fold change	-2.09	81.8867	0.0059	fold change	-2.11	93.6032	0.0003	fold change	-6.27	97.0761	3.7e-07	fold change	-11.8
Hs.159264	NA		8 out of 9	671.967					55.9722	0.0006	fold change	-1.52	83.6064	9e-05	fold change	-2.31	94.1761	3.5e-11	fold change	-3.66	95.2708	6.6e-14	fold change	-4.3	88.0359	2.2e-12	fold change	-2.37	87.5013	7e-12	fold change	-2.34	80.4868	0.0031	fold change	-3.69	86.9172	3.9e-13	fold change	-5.83
KIF11	3832	kinesin family member 11	8 out of 9	670.764					89.2045	1.1e-08	fold change	2.11	84.995	1.5e-08	fold change	2.36	83.949	2.1e-12	fold change	2.7	86.3677	3.5e-14	fold change	3.11	87.6532	2.6e-18	fold change	2.36	87.8056	9.8e-18	fold change	2.35	67.1249	6.6e-05	fold change	2.77	83.6638	1.4e-05	fold change	5.11
440687	440687		8 out of 9	670.752					86.3767	3.3e-11	fold change	2.03	73.4635	1.8e-10	fold change	1.97	95.7909	8.7e-20	fold change	3.91	97.0007	2.7e-26	fold change	4.68	89.3623	4.8e-15	fold change	2.49	89.5207	2e-14	fold change	2.46	56.2506	1.2e-05	fold change	2.32	82.9862	1.7e-11	fold change	5
FMO5	2330	flavin containing monooxygenase 5	8 out of 9	670.19					89.2045	8.3e-06	fold change	-2.11	76.9112	7.9e-05	fold change	-2.08	77.4437	3e-07	fold change	-2.36	76.7672	2.1e-07	fold change	-2.52	87.3485	2.3e-11	fold change	-2.34	87.8056	3.4e-11	fold change	-2.35	80.1719	0.0003	fold change	-3.64	94.5376	2.4e-10	fold change	-9.52
SOX11	6664	SRY (sex determining region Y)-box 11	8 out of 9	668.872					81.0307	2.4e-05	fold change	1.86	94.1035	1.2e-08	fold change	2.97	91.1046	1.2e-06	fold change	3.24	86.3677	2e-08	fold change	3.11	90.5666	7.3e-08	fold change	2.56	90.2429	1.4e-07	fold change	2.54	47.419	6e-06	fold change	2.07	88.0375	1e-09	fold change	6.14
KCNE4	23704	potassium voltage-gated channel, Isk-related family, member 4	8 out of 9	668.086					77.5398	0.0033	fold change	-1.78	94.3931	1.7e-05	fold change	-3.02	72.043	1.4e-05	fold change	-2.19	70.6754	8.8e-06	fold change	-2.31	88.6556	3.6e-10	fold change	-2.43	88.8889	6.6e-10	fold change	-2.43	87.5994	0.0016	fold change	-4.73	88.2909	9.9e-06	fold change	-6.21
ENPP5	59084	ectonucleotide pyrophosphatase/phosphodiesterase 5 (putative function)	8 out of 9	667.901					92.6475	0.0004	fold change	-2.27	90.501	0.0003	fold change	-2.64	76.7189	3.3e-05	fold change	-2.34	76.1951	6.8e-06	fold change	-2.5	93.3341	6.8e-08	fold change	-2.75	93.247	9e-08	fold change	-2.76	93.9602	6e-05	fold change	-6.38	51.2973	2.7e-07	fold change	-2.55
MLF1IP	79682	MLF1 interacting protein	8 out of 9	667.486					94.2934	1.9e-08	fold change	2.39	87.7239	5.4e-07	fold change	2.47	78.7836	7.8e-11	fold change	2.42	77.9849	8e-12	fold change	2.57	86.3021	4.2e-16	fold change	2.3	87.8056	3.8e-16	fold change	2.35	89.9054	6.6e-06	fold change	5.26	64.6872	2.7e-11	fold change	3.19
PTGER3	5733	prostaglandin E receptor 3 (subtype EP3)	8 out of 9	666.244					67.3827	0.0014	fold change	-1.64	74.7138	0.0001	fold change	-2.01	82.0991	1e-07	fold change	-2.58	82.4294	1.3e-08	fold change	-2.82	92.5617	1.8e-21	fold change	-2.7	92.6475	5.2e-21	fold change	-2.71	93.8174	0.0002	fold change	-6.36	80.5919	8.9e-10	fold change	-4.61
NUF2	83540	NUF2, NDC80 kinetochore complex component, homolog (S. cerevisiae)	8 out of 9	664.171					78.3233	0.0004	fold change	1.79	94.4662	2.2e-11	fold change	3.03	92.8247	4.3e-16	fold change	3.45	94.9758	3.8e-25	fold change	4.26	93.5926	5.6e-16	fold change	2.77	93.247	1.7e-15	fold change	2.76	69.0093	5.2e-06	fold change	2.86	47.7318	9.4e-11	fold change	2.42
C1orf106	55765	chromosome 1 open reading frame 106	8 out of 9	664.049					80.0653	5.7e-06	fold change	1.84	87.7239	3.1e-06	fold change	2.47	97.4621	3.6e-17	fold change	4.31	95.7158	2.7e-16	fold change	4.39	92.0556	5.5e-12	fold change	2.65	91.6372	1.5e-11	fold change	2.62	51.9696	6.9e-07	fold change	2.19	67.4191	7.8e-07	fold change	3.35
DNALI1	7802	dynein, axonemal, light intermediate chain 1	8 out of 9	663.435					77.5398	2.9e-06	fold change	-1.78	63.5171	0.0024	fold change	-1.81	98.0065	9.6e-20	fold change	-4.51	97.6162	1.3e-21	fold change	-4.88	87.6532	1.3e-12	fold change	-2.36	87.5013	4.8e-12	fold change	-2.34	53.4382	0.0143	fold change	-2.23	98.1624	1.3e-13	fold change	-14.3
COL4A5	1287	collagen, type IV, alpha 5	8 out of 9	663.34					77.0072	0.0002	fold change	-1.77	79.7041	0.0004	fold change	-2.16	89.447	4.1e-10	fold change	-3.08	88.6729	1.6e-11	fold change	-3.31	88.0359	2.8e-09	fold change	-2.37	86.9732	5.2e-09	fold change	-2.32	79.8594	0.0002	fold change	-3.61	73.6399	3.3e-11	fold change	-3.77
ATAD2	29028	ATPase family, AAA domain containing 2	8 out of 9	663.009					94.1176	1.3e-08	fold change	2.37	92.6149	6.2e-09	fold change	2.79	80.4868	7e-14	fold change	2.5	82.1544	6.9e-16	fold change	2.81	88.422	7.2e-14	fold change	2.42	88.8889	1.8e-13	fold change	2.43	70.6344	0.0019	fold change	2.94	65.6901	3.3e-08	fold change	3.24
PLAT	5327	plasminogen activator, tissue	8 out of 9	662.677					91.8038	5.3e-05	fold change	-2.24	90.7013	4.4e-06	fold change	-2.65	79.5494	1.7e-08	fold change	-2.45	80.8564	3.1e-09	fold change	-2.71	85.9343	1.3e-09	fold change	-2.29	85.2079	3.5e-09	fold change	-2.26	84.6439	9.3e-05	fold change	-4.14	63.9803	5.7e-07	fold change	-3.13
NCAPG	64151	non-SMC condensin I complex, subunit G	8 out of 9	661.929					69.7603	4.5e-09	fold change	1.67	83.2113	3.5e-10	fold change	2.29	87.9121	9.9e-24	fold change	2.92	88.0375	3.2e-27	fold change	3.24	80.9009	2.2e-18	fold change	2.09	81.8867	2.6e-18	fold change	2.11	95.6425	3.8e-05	fold change	7.35	74.5779	6.7e-13	fold change	3.87
UHRF1	29128	ubiquitin-like with PHD and ring finger domains 1	8 out of 9	661.126					94.1176	2e-09	fold change	2.37	73.0706	6.1e-06	fold change	1.96	82.2639	2.6e-10	fold change	2.6	82.1544	5e-11	fold change	2.81	90.5666	5.4e-22	fold change	2.56	90.9753	1.4e-21	fold change	2.57	78.3822	0.0002	fold change	3.48	69.5952	2.2e-07	fold change	3.49
PTTG1	9232	pituitary tumor-transforming 1	8 out of 9	661.091					82.9641	1.2e-11	fold change	1.91	88.4815	1.8e-09	fold change	2.5	84.6439	7.2e-13	fold change	2.72	87.7239	4.8e-17	fold change	3.2	76.4234	1.9e-19	fold change	1.96	76.7142	5.8e-19	fold change	1.96	92.4761	6.8e-07	fold change	6.04	71.664	5.1e-19	fold change	3.61
CCNB2	9133	cyclin B2	8 out of 9	660.865					90.8926	3.5e-13	fold change	2.17	94.2489	1.5e-10	fold change	3	92.9662	5.6e-15	fold change	3.46	93.7453	5.2e-16	fold change	3.93	80.2568	9.5e-19	fold change	2.08	81.0951	9e-19	fold change	2.1	95.4927	5e-06	fold change	7.33	32.1676	6.2e-15	fold change	1.95
ASPN	54829	asporin	8 out of 9	659.756					97.6734	9.8e-05	fold change	-2.82	75.9129	0.0021	fold change	-2.05	70.3116	0.0006	fold change	-2.14	75.7266	5.5e-05	fold change	-2.49	87.1232	1.3e-06	fold change	-2.33	85.9343	2.5e-06	fold change	-2.29	95.8662	3.4e-08	fold change	-7.59	71.2078	2.2e-09	fold change	-3.59
ECT2	1894	epithelial cell transforming sequence 2 oncogene	8 out of 9	659.589					78.3233	7.5e-07	fold change	1.79	91.5114	1.2e-08	fold change	2.69	78.3822	1.6e-11	fold change	2.4	77.3467	2e-11	fold change	2.54	87.6532	5.9e-17	fold change	2.36	88.0359	1.3e-16	fold change	2.37	78.6324	0.0012	fold change	3.5	79.7041	2.6e-06	fold change	4.53
T58044	NA		8 out of 9	659.499					76.078	1.1e-06	fold change	-1.76	87.35	1e-06	fold change	-2.44	88.5457	1.5e-12	fold change	-2.98	86.6116	3.2e-12	fold change	-3.13	91.8038	1.2e-14	fold change	-2.63	91.3876	5.2e-14	fold change	-2.6	48.2756	0.0001	fold change	-2.1	89.447	5.3e-20	fold change	-6.52
CKS2	1164	CDC28 protein kinase regulatory subunit 2	8 out of 9	659.384					95.5438	5.1e-08	fold change	2.45	89.5127	1.9e-07	fold change	2.57	87.35	2.3e-10	fold change	2.88	88.5457	1.8e-11	fold change	3.28	89.2825	4e-16	fold change	2.48	89.7602	7.2e-16	fold change	2.49	67.088	0.0002	fold change	2.76	52.3013	2.7e-10	fold change	2.59
DEPDC1	55635	DEP domain containing 1	8 out of 9	659.016					75.5641	3.8e-12	fold change	1.75	88.0375	2.6e-11	fold change	2.48	89.9054	1.8e-24	fold change	3.13	90.0366	3.5e-26	fold change	3.52	79.3097	3e-15	fold change	2.05	79.3097	1.2e-14	fold change	2.05	62.1682	7.6e-08	fold change	2.56	94.6844	4.7e-09	fold change	9.65
NEK2	4751	NIMA (never in mitosis gene a)-related kinase 2	8 out of 9	658.036					90.7293	1.2e-08	fold change	2.16	69.5169	4.7e-06	fold change	1.9	95.3452	1.3e-15	fold change	3.85	96.7717	5.5e-17	fold change	4.65	88.6556	6.9e-19	fold change	2.43	89.0472	1.7e-18	fold change	2.44	53.4382	9.8e-06	fold change	2.23	74.5323	2.2e-08	fold change	3.86
CCNE2	9134	cyclin E2	8 out of 9	657.853					86.0082	1.1e-08	fold change	2.02	88.4815	2.4e-12	fold change	2.5	85.1716	5.9e-15	fold change	2.75	84.1213	2.6e-17	fold change	2.95	84.6353	9.6e-16	fold change	2.22	84.4937	1.6e-15	fold change	2.22	73.816	4.3e-08	fold change	3.11	71.1258	4.1e-10	fold change	3.58
MYBL1	4603	v-myb myeloblastosis viral oncogene homolog (avian)-like 1	8 out of 9	655.09					86.7483	1.5e-05	fold change	2.04	96.695	8e-15	fold change	3.36	84.6439	1e-09	fold change	2.72	91.1727	1.7e-13	fold change	3.63	81.3577	5.3e-06	fold change	2.1	83.1007	3e-06	fold change	2.16	78.734	0.0016	fold change	3.51	52.6377	2.7e-05	fold change	2.6
CALML5	51806	calmodulin-like 5	8 out of 9	654.312					87.4248	0.0003	fold change	2.05	86.247	0.0004	fold change	2.4	90.7013	1.6e-07	fold change	3.19	84.411	1.5e-06	fold change	2.97	94.9145	5.3e-07	fold change	2.97	95.1837	4.4e-07	fold change	3.03	19.7867	0.0002	fold change	1.37	95.6425	1.4e-06	fold change	10.4
RARRES1	5918	retinoic acid receptor responder (tazarotene induced) 1	8 out of 9	653.742					69.0436	0.0128	fold change	1.66	93.5314	4.7e-05	fold change	2.88	84.2943	7e-06	fold change	2.71	79.0876	5.2e-05	fold change	2.61	87.1232	6.2e-06	fold change	2.33	86.9732	1e-05	fold change	2.32	89.7086	0.0003	fold change	5.22	63.9803	0.0014	fold change	3.13
CXCL9	4283	chemokine (C-X-C motif) ligand 9	8 out of 9	652.201					79.5596	0.0048	fold change	1.82	93.1775	0.0003	fold change	2.83	82.2639	1.4e-05	fold change	2.6	78.2326	6.2e-05	fold change	2.58	92.3924	6.6e-08	fold change	2.69	90.8117	2.6e-07	fold change	2.56	73.5954	0.0095	fold change	3.1	62.1682	6.2e-06	fold change	3.03
ABCA8	10351	ATP-binding cassette, sub-family A (ABC1), member 8	8 out of 9	651.786					62.6119	0.0054	fold change	-1.59	85.4672	0.0005	fold change	-2.37	84.6439	2.3e-06	fold change	-2.72	87.8488	1.5e-07	fold change	-3.21	72.9927	7.1e-09	fold change	-1.89	74.3937	6.5e-09	fold change	-1.91	94.2489	0.0003	fold change	-6.67	89.5784	9e-09	fold change	-6.57
Hs.130526	NA		8 out of 9	651.642					90.7293	0.0013	fold change	-2.16	77.935	3.4e-05	fold change	-2.1	69.7535	7.3e-08	fold change	-2.13	72.3819	1.8e-08	fold change	-2.36	84.3526	1.9e-08	fold change	-2.21	83.1007	5.8e-08	fold change	-2.16	97.6162	1.8e-07	fold change	-10.8	75.7725	1.8e-08	fold change	-3.98
KIF2C	11004	kinesin family member 2C	8 out of 9	651.534					77.0072	6e-14	fold change	1.77	90.9703	2.8e-10	fold change	2.66	90.1697	3.6e-17	fold change	3.15	90.501	5.6e-20	fold change	3.58	75.1699	3.8e-22	fold change	1.94	76.078	1.8e-21	fold change	1.95	71.4143	1.2e-06	fold change	2.98	80.2233	1.7e-19	fold change	4.56
DTL	51514	denticleless homolog (Drosophila)	8 out of 9	650.648					94.9145	1.7e-09	fold change	2.43	86.0052	1.9e-06	fold change	2.39	87.35	1.3e-10	fold change	2.88	87.7239	3.6e-11	fold change	3.2	79.3097	1e-14	fold change	2.05	79.3097	3e-14	fold change	2.05	69.9917	0.0005	fold change	2.91	66.0432	6.8e-08	fold change	3.27
GFRA1	2674	GDNF family receptor alpha 1	8 out of 9	650.322					66.5814	0.0068	fold change	-1.63	61.669	0.0086	fold change	-1.78	94.7562	1.7e-09	fold change	-3.74	93.3184	4.3e-10	fold change	-3.89	94.2934	3.1e-11	fold change	-2.85	94.4697	7.6e-11	fold change	-2.85	45.6404	0.0141	fold change	-2.02	99.5937	1.7e-12	fold change	-26.8
KIF14	9928	kinesin family member 14	8 out of 9	649.944					77.0072	3e-09	fold change	1.77	88.0375	1.2e-14	fold change	2.48	93.1775	1.2e-18	fold change	3.48	94.1035	2.8e-23	fold change	4.08	90.9753	3.9e-16	fold change	2.59	91.3876	1e-15	fold change	2.6	30.3789	1.4e-06	fold change	1.65	84.8767	1.4e-08	fold change	5.35
S100A9	6280	S100 calcium binding protein A9	8 out of 9	649.85					84.0011	0.0042	fold change	1.95	91.0382	0.0003	fold change	2.67	92.2679	4.9e-12	fold change	3.33	84.995	2e-09	fold change	3.02	81.7528	0.0005	fold change	2.12	82.0856	0.0006	fold change	2.12	64.1141	2.8e-05	fold change	2.63	69.5952	0.0052	fold change	3.49
HN1	51155	hematological and neurological expressed 1	8 out of 9	649.054					85.6428	4.9e-08	fold change	2.01	85.4672	1.2e-07	fold change	2.37	80.1192	2e-10	fold change	2.48	80.2761	4.1e-12	fold change	2.67	88.8889	4.4e-15	fold change	2.44	88.0359	4e-15	fold change	2.37	70.1508	9e-06	fold change	2.92	70.4732	4.2e-14	fold change	3.54
Hs.445414	NA		8 out of 9	648.769					55.9722	0.001	fold change	-1.52	83.949	1e-09	fold change	-2.32	86.5501	2e-10	fold change	-2.84	84.995	1.8e-10	fold change	-3.02	84.9921	5.3e-14	fold change	-2.25	84.7788	1.6e-13	fold change	-2.23	87.4126	5.1e-06	fold change	-4.65	80.1192	7.4e-15	fold change	-4.55
TMSB15A	11013	thymosin beta 15a	8 out of 9	648.257					84.3526	5.2e-06	fold change	1.96	98.0065	5.3e-18	fold change	3.56	82.0991	5.7e-12	fold change	2.58	80.6452	1.3e-10	fold change	2.69	74.6135	2.8e-06	fold change	1.93	74.0116	6.6e-06	fold change	1.9	95.1239	6.3e-07	fold change	7.1	59.4043	6.6e-11	fold change	2.88
C1orf21	81563	chromosome 1 open reading frame 21	8 out of 9	647.544					83.5841	1.5e-07	fold change	-1.94	74.397	3.7e-06	fold change	-2	80.2761	9.2e-11	fold change	-2.49	80.5386	2.7e-13	fold change	-2.68	76.4234	1.8e-12	fold change	-1.96	76.078	6.8e-12	fold change	-1.95	90.3016	4.5e-07	fold change	-5.34	85.9446	2.3e-13	fold change	-5.66
RACGAP1	29127	Rac GTPase activating protein 1	8 out of 9	647.499					92.6475	1.4e-09	fold change	2.27	86.3066	2.8e-09	fold change	2.41	80.1192	2.9e-15	fold change	2.48	80.7507	9.9e-16	fold change	2.7	85.9343	4e-23	fold change	2.29	86.3021	7.3e-23	fold change	2.3	83.3806	1.6e-06	fold change	3.94	52.0578	3.3e-13	fold change	2.58
RERG	85004	RAS-like, estrogen-regulated, growth inhibitor	8 out of 9	646.139					61.5794	0.0082	fold change	-1.58	76.9112	3.2e-05	fold change	-2.08	86.795	6.3e-08	fold change	-2.85	81.3921	1e-07	fold change	-2.76	88.0359	1.3e-08	fold change	-2.37	88.0359	2.4e-08	fold change	-2.37	90.8364	1.2e-09	fold change	-5.5	72.5531	3.2e-10	fold change	-3.67
MAPT	4137	microtubule-associated protein tau	8 out of 9	646.138					81.0307	4.2e-05	fold change	-1.86	71.7896	0.0001	fold change	-1.94	87.9121	6.1e-09	fold change	-2.92	82.6515	2.1e-08	fold change	-2.83	97.9585	1.3e-12	fold change	-3.66	98.2453	3.5e-12	fold change	-3.78	27.6771	0.0029	fold change	-1.58	98.8728	1.2e-14	fold change	-16.9
KIF20A	10112	kinesin family member 20A	8 out of 9	645.735					77.0072	4.7e-09	fold change	1.77	88.4815	3e-09	fold change	2.5	89.6427	1e-12	fold change	3.1	90.9025	6.3e-16	fold change	3.62	82.8967	6.7e-20	fold change	2.15	83.307	2e-19	fold change	2.17	42.1216	7.9e-06	fold change	1.93	91.3759	1.6e-07	fold change	7.18
RAI2	10742	retinoic acid induced 2	8 out of 9	645.54					88.8889	5.4e-06	fold change	-2.09	91.2409	2.7e-07	fold change	-2.68	86.9792	9.4e-12	fold change	-2.86	86.6116	4e-13	fold change	-3.13	90.2429	2.5e-14	fold change	-2.54	90.2429	9.3e-14	fold change	-2.54	28.4587	2.6e-06	fold change	-1.6	82.8748	4.7e-15	fold change	-4.98
IL6ST	3572	interleukin 6 signal transducer (gp130, oncostatin M receptor)	8 out of 9	644.988					92.6475	3e-07	fold change	-2.27	80.8564	8.6e-05	fold change	-2.21	91.7162	6.5e-12	fold change	-3.29	91.3075	2.2e-12	fold change	-3.64	67.3827	5.6e-07	fold change	-1.79	66.4938	1.1e-06	fold change	-1.77	87.7871	0.0015	fold change	-4.81	66.7967	9.4e-06	fold change	-3.31
SUSD3	203328	sushi domain containing 3	8 out of 9	642.908					87.4248	1.5e-05	fold change	-2.05	84.995	4.2e-05	fold change	-2.36	77.5904	1.1e-06	fold change	-2.37	71.1663	2.7e-06	fold change	-2.33	93.0752	2.4e-13	fold change	-2.74	93.7682	2.2e-13	fold change	-2.8	42.4121	0.0195	fold change	-1.94	92.4761	4.1e-12	fold change	-7.69
TYMS	7298	thymidylate synthetase	8 out of 9	642.747					93.8544	2.3e-09	fold change	2.36	82.3194	4e-08	fold change	2.27	76.0075	5e-11	fold change	2.31	79.7041	1.8e-12	fold change	2.64	84.3526	1.3e-14	fold change	2.21	84.7788	1.8e-14	fold change	2.23	66.6516	4.8e-05	fold change	2.75	75.0785	2e-09	fold change	3.92
EZH2	2146	enhancer of zeste homolog 2 (Drosophila)	8 out of 9	642.611					88.8889	5.8e-12	fold change	2.09	87.5994	4.6e-07	fold change	2.46	81.7167	3.5e-12	fold change	2.56	84.2943	5.3e-15	fold change	2.96	79.9386	9.4e-13	fold change	2.07	80.4492	2.3e-12	fold change	2.08	83.5506	7.9e-05	fold change	3.98	56.1735	3.5e-10	fold change	2.75
CDCA3	83461	cell division cycle associated 3	8 out of 9	640.93					70.3938	4.5e-11	fold change	1.68	83.6064	1.6e-11	fold change	2.31	83.3236	3e-17	fold change	2.67	86.3677	1.6e-21	fold change	3.11	78.3846	4.4e-19	fold change	2.03	78.9989	1.5e-18	fold change	2.04	90.7688	3e-06	fold change	5.45	69.0865	5e-14	fold change	3.47
KIAA0101	9768	KIAA0101	8 out of 9	640.292					93.3341	7.6e-09	fold change	2.33	85.8856	4.9e-07	fold change	2.38	75.7725	1e-07	fold change	2.3	75.7266	4.1e-08	fold change	2.49	79.3097	1.9e-16	fold change	2.05	78.9989	6.9e-16	fold change	2.04	83.4362	0.0029	fold change	3.95	67.8288	5.3e-08	fold change	3.38
BUB1	699	budding uninhibited by benzimidazoles 1 homolog (yeast)	8 out of 9	638.378					81.3577	2.2e-10	fold change	1.87	92.3361	9.7e-11	fold change	2.75	94.32	6.5e-23	fold change	3.68	94.6844	1e-25	fold change	4.21	81.7528	7.1e-16	fold change	2.12	82.4892	2.8e-15	fold change	2.14	21.2032	3.4e-05	fold change	1.41	90.2348	1.2e-09	fold change	6.81
IGF1	3479	insulin-like growth factor 1 (somatomedin C)	8 out of 9	637.278					71.4408	0.0072	fold change	-1.69	62.9002	0.0096	fold change	-1.8	81.7167	1.5e-07	fold change	-2.56	85.349	3.7e-09	fold change	-3.05	84.0718	1.3e-08	fold change	-2.2	85.2079	6.7e-09	fold change	-2.26	85.4672	9.5e-05	fold change	-4.27	81.1241	4.3e-08	fold change	-4.68
T68445	NA		8 out of 9	636.42					62.6119	0.0062	fold change	-1.59	59.5479	0.0134	fold change	-1.75	90.9703	6.2e-11	fold change	-3.22	94.3931	1.8e-12	fold change	-4.1	86.8221	4.2e-06	fold change	-2.32	87.5013	4.9e-06	fold change	-2.34	71.2494	0.0042	fold change	-2.97	83.3236	1.4e-08	fold change	-5.06
CFB	629	complement factor B	8 out of 9	636.007					96.1834	1.2e-08	fold change	-2.56	89.7086	1.7e-06	fold change	-2.58	83.0979	2.3e-06	fold change	-2.66	84.411	1.6e-07	fold change	-2.97	67.8813	6.4e-05	fold change	-1.8	69.5681	6.6e-05	fold change	-1.82	73.1133	7.6e-05	fold change	-3.07	72.043	1.1e-08	fold change	-3.63
ACADSB	36	acyl-Coenzyme A dehydrogenase, short/branched chain	8 out of 9	635.848					83.3764	3.1e-08	fold change	-1.93	76.1487	2.4e-05	fold change	-2.06	82.9862	6.2e-11	fold change	-2.64	80.5386	5.6e-12	fold change	-2.68	67.3827	1.9e-08	fold change	-1.79	67.4272	3.8e-08	fold change	-1.78	89.0583	0.0003	fold change	-5.08	88.93	5e-15	fold change	-6.34
STEAP4	79689	STEAP family member 4	8 out of 9	633.447	99.8024	n/a	fold change	-100					85.8856	0.0002	fold change	-2.38	60.9659	0.0007	fold change	-1.93	71.958	3.9e-05	fold change	-2.35	79.9386	1.2e-06	fold change	-2.07	80.8355	1.3e-06	fold change	-2.09	84.7013	0.0051	fold change	-4.15	69.3597	1.2e-06	fold change	-3.48
LOC100128098	100128098	hypothetical protein LOC100128098	8 out of 9	632.722					89.8408	1.8e-10	fold change	2.13	87.5994	2.3e-07	fold change	2.46	93.8879	8.4e-11	fold change	3.59	89.7747	4.2e-11	fold change	3.49	57.1135	4.2e-07	fold change	1.66	55.2059	9.8e-07	fold change	1.63	86.4887	6.6e-09	fold change	4.44	72.8109	3.1e-12	fold change	3.71
HMMR	3161	hyaluronan-mediated motility receptor (RHAMM)	8 out of 9	632.28					69.7603	3.8e-09	fold change	1.67	86.247	7.8e-09	fold change	2.4	82.9862	1.2e-12	fold change	2.64	84.7013	1.6e-15	fold change	3	73.9568	3e-16	fold change	1.91	74.3937	1.2e-15	fold change	1.91	92.4061	4.2e-05	fold change	5.97	67.8288	8.8e-10	fold change	3.38
PPP1R3C	5507	protein phosphatase 1, regulatory (inhibitor) subunit 3C	8 out of 9	631.296					85.6428	1.2e-05	fold change	-2.01	76.9112	8e-05	fold change	-2.08	77.4437	1.8e-08	fold change	-2.36	78.4818	1e-09	fold change	-2.59	89.92	1.4e-15	fold change	-2.52	89.8408	3.1e-15	fold change	-2.5	66.114	0.0142	fold change	-2.73	66.9416	4.2e-07	fold change	-3.32
FAM54A	113115	family with sequence similarity 54, member A	8 out of 9	630.381					84.9214	2.3e-09	fold change	1.98	70.1115	1.1e-09	fold change	1.91	86.795	3.9e-20	fold change	2.85	86.9172	9.8e-25	fold change	3.17	86.3021	1e-18	fold change	2.3	86.5996	3.6e-18	fold change	2.31	60.905	2.4e-08	fold change	2.49	67.8288	1.7e-08	fold change	3.38
SETBP1	26040	SET binding protein 1	8 out of 9	629.943					88.5771	3.2e-07	fold change	-2.08	87.5994	9e-09	fold change	-2.46	75.7725	1.2e-13	fold change	-2.3	72.7241	4e-14	fold change	-2.37	70.7894	3.2e-10	fold change	-1.85	71.9	5.7e-10	fold change	-1.86	90.3685	9.7e-08	fold change	-5.35	72.2116	8e-17	fold change	-3.64
PCSK6	5046	proprotein convertase subtilisin/kexin type 6	8 out of 9	629.63					85.6428	4.9e-06	fold change	-2.01	83.2113	2.1e-05	fold change	-2.29	88.1648	1.4e-08	fold change	-2.95	84.995	5.4e-09	fold change	-3.02	60.7629	3.4e-08	fold change	-1.7	59.4375	7.2e-08	fold change	-1.68	86.6116	0.0012	fold change	-4.46	80.8042	2.7e-11	fold change	-4.62
AZGP1	563	alpha-2-glycoprotein 1, zinc-binding	8 out of 9	628.741					82.3547	0.0066	fold change	-1.9	89.3176	0.0058	fold change	-2.55	84.6439	1e-06	fold change	-2.72	87.4126	4.2e-08	fold change	-3.19	86.5996	4.3e-06	fold change	-2.31	86.5996	6.7e-06	fold change	-2.31	46.6448	0.0015	fold change	-2.05	65.1678	1.5e-09	fold change	-3.22
NOVA1	4857	neuro-oncological ventral antigen 1	8 out of 9	628.161					78.3233	0.0009	fold change	-1.79	73.4635	8.1e-05	fold change	-1.97	89.9717	9.9e-09	fold change	-3.14	88.9949	5.5e-09	fold change	-3.34	88.8889	3e-16	fold change	-2.44	89.2045	1.2e-15	fold change	-2.45	26.9785	0.0123	fold change	-1.56	92.3361	1e-10	fold change	-7.54
LAPTM4B	55353	lysosomal protein transmembrane 4 beta	8 out of 9	627.667					83.1007	4.5e-06	fold change	1.92	97.4621	1.2e-10	fold change	3.47	67.3455	3.1e-08	fold change	2.07	69.1639	3e-09	fold change	2.26	82.0856	6.3e-10	fold change	2.13	80.8355	2e-09	fold change	2.09	82.2639	7.4e-07	fold change	3.84	65.4099	4.2e-12	fold change	3.23
MCM10	55388	minichromosome maintenance complex component 10	8 out of 9	627.319					82.9641	2.7e-10	fold change	1.91	88.4815	6e-17	fold change	2.5	97.8493	3.7e-26	fold change	4.46	97.8493	1.3e-28	fold change	4.97	58.2357	3.5e-11	fold change	1.67	57.603	8.5e-11	fold change	1.66	49.9426	2.6e-07	fold change	2.14	94.3931	1.8e-09	fold change	9.28
SLC39A6	25800	solute carrier family 39 (zinc transporter), member 6	8 out of 9	625.314					95.5438	4e-05	fold change	-2.45	70.3918	0.0066	fold change	-1.92	89.1234	2.4e-07	fold change	-3.05	87.4126	2.4e-07	fold change	-3.19	87.4248	1e-06	fold change	-2.35	86.3021	2.4e-06	fold change	-2.3	67.8288	2.8e-05	fold change	-2.8	41.2868	8.6e-10	fold change	-2.21
ZWINT	11130	ZW10 interactor	8 out of 9	622.795					87.9585	4e-07	fold change	2.07	82.3194	5.8e-07	fold change	2.27	76.0075	8.5e-12	fold change	2.31	77.4929	6.7e-14	fold change	2.55	84.0718	5.6e-17	fold change	2.2	84.0011	1.5e-16	fold change	2.2	78.8855	7.7e-05	fold change	3.53	52.0578	1.4e-09	fold change	2.58
ADAMDEC1	27299	ADAM-like, decysin 1	8 out of 9	621.97					47.2831	0.0132	fold change	1.44	92.9662	2.6e-06	fold change	2.82	85.5857	2.3e-07	fold change	2.79	83.3236	9.4e-07	fold change	2.88	78.3846	8.9e-08	fold change	2.03	76.7142	3.2e-07	fold change	1.96	89.3176	4.3e-09	fold change	5.14	68.3948	5.6e-09	fold change	3.42
FABP7	2173	fatty acid binding protein 7, brain	8 out of 9	621.967					83.5841	0.0004	fold change	1.94	87.0413	2e-06	fold change	2.43	80.4868	0.0025	fold change	2.5	79.0876	0.0035	fold change	2.61	71.4408	0.0023	fold change	1.86	68.9969	0.0034	fold change	1.81	80.8564	0.0007	fold change	3.71	70.4732	0.0024	fold change	3.54
RBMS3	27303	RNA binding motif, single stranded interacting protein	8 out of 9	620.802					76.078	0.0011	fold change	-1.76	80.1192	6.1e-08	fold change	-2.18	70.9612	5.9e-10	fold change	-2.16	74.7585	2.6e-11	fold change	-2.44	82.0856	1.2e-14	fold change	-2.13	81.8867	4.8e-14	fold change	-2.11	84.2375	4.9e-06	fold change	-4.1	70.6754	6.2e-10	fold change	-3.56
RAD51AP1	10635	RAD51 associated protein 1	8 out of 9	620.488					77.5398	2e-11	fold change	1.78	84.411	1.6e-08	fold change	2.34	74.9412	5.3e-14	fold change	2.28	78.2326	1.2e-15	fold change	2.58	77.6603	3.1e-13	fold change	2	78.1409	5e-13	fold change	2.02	86.3066	9.8e-06	fold change	4.38	63.2559	1.2e-14	fold change	3.09
RTN1	6252	reticulon 1	8 out of 9	620.426					85.6428	0.0012	fold change	-2.01	83.2113	5.6e-05	fold change	-2.29	68.2808	8.7e-05	fold change	-2.09	66.8691	3e-05	fold change	-2.21	83.307	1.6e-08	fold change	-2.17	84.9921	1e-08	fold change	-2.24	94.6844	0.0002	fold change	-6.92	53.4382	1.6e-05	fold change	-2.63
229490_s_at	NA		8 out of 9	618.567					95.9988	3.1e-08	fold change	2.52	91.7852	2.6e-09	fold change	2.7	88.6729	4.6e-10	fold change	2.99	87.9755	1.1e-11	fold change	3.22	78.7513	1.9e-15	fold change	2.04	79.6229	2.2e-15	fold change	2.06	17.0267	0.0058	fold change	1.28	78.734	4e-08	fold change	4.36
CBX2	84733	chromobox homolog 2 (Pc class homolog, Drosophila)	8 out of 9	616.143					84.0011	2e-10	fold change	1.95	90.3685	1.4e-19	fold change	2.63	93.6032	1.9e-14	fold change	3.52	93.9602	4.8e-22	fold change	4.05	79.9386	5.6e-14	fold change	2.07	78.9989	4.9e-14	fold change	2.04	43.975	9.3e-09	fold change	1.98	51.2973	8.7e-05	fold change	2.55
ADAMTS15	170689	ADAM metallopeptidase with thrombospondin type 1 motif, 15	8 out of 9	616.101					64.2888	0.0033	fold change	-1.61	91.7852	1.2e-06	fold change	-2.7	88.5457	1.9e-08	fold change	-2.98	85.9446	4.3e-08	fold change	-3.08	85.3519	3.8e-08	fold change	-2.27	84.1411	1.3e-07	fold change	-2.21	39.4197	0.0039	fold change	-1.86	76.6237	1.6e-09	fold change	-4.08
ANP32E	81611	acidic (leucine-rich) nuclear phosphoprotein 32 family, member E	8 out of 9	613.603					79.1853	6.5e-08	fold change	1.81	85.4672	1.5e-08	fold change	2.37	77.4437	5.3e-13	fold change	2.36	82.6515	1.2e-16	fold change	2.83	75.6773	1.1e-09	fold change	1.95	76.078	1.6e-09	fold change	1.95	80.1192	1.9e-06	fold change	3.63	56.9807	8.9e-11	fold change	2.78
RGS5	8490	regulator of G-protein signaling 5	8 out of 9	611.916					86.0082	1.2e-05	fold change	-2.02	87.4126	1.8e-05	fold change	-2.45	51.8382	1.1e-07	fold change	-1.78	55.8416	4.5e-09	fold change	-1.96	88.8889	3.4e-14	fold change	-2.44	89.2045	6.5e-14	fold change	-2.45	86.8568	3.8e-05	fold change	-4.49	65.8657	1.6e-16	fold change	-3.25
SQLE	6713	squalene epoxidase	8 out of 9	607.504					86.3767	3.4e-07	fold change	2.03	88.9949	4.5e-08	fold change	2.52	71.623	1.9e-10	fold change	2.18	71.1663	3.2e-11	fold change	2.33	75.1699	1.8e-11	fold change	1.94	76.078	2.2e-11	fold change	1.95	69.1639	0.0001	fold change	2.87	68.9313	3e-06	fold change	3.46
NFIA	4774	nuclear factor I/A	8 out of 9	606.528					70.3938	1.7e-05	fold change	-1.68	73.4635	1.9e-06	fold change	-1.97	69.7535	3.6e-07	fold change	-2.13	71.1663	1.2e-07	fold change	-2.33	74.5034	4.7e-09	fold change	-1.92	74.3937	1.4e-08	fold change	-1.91	89.6427	7.5e-07	fold change	-5.21	83.2113	4.3e-09	fold change	-5.03
SCNN1A	6337	sodium channel, nonvoltage-gated 1 alpha	8 out of 9	604.29					56.9846	0.0086	fold change	-1.53	74.9412	0.0006	fold change	-2.02	82.0991	6.4e-08	fold change	-2.58	88.1011	3.1e-11	fold change	-3.25	69.2809	0.0002	fold change	-1.82	66.4938	0.0003	fold change	-1.77	75.2162	0.0005	fold change	-3.21	91.1727	3e-09	fold change	-7.12
UBE2T	29089	ubiquitin-conjugating enzyme E2T (putative)	8 out of 9	603.131					90.2429	9.2e-09	fold change	2.14	93.1775	3.5e-11	fold change	2.83	88.1648	4.9e-14	fold change	2.95	88.9949	1.2e-15	fold change	3.34	86.3021	3.5e-16	fold change	2.3	85.6428	8.4e-16	fold change	2.28	35.6577	8e-06	fold change	1.77	34.9479	6.4e-09	fold change	2.02
MYB	4602	v-myb myeloblastosis viral oncogene homolog (avian)	8 out of 9	602.233					73.6323	0.0011	fold change	-1.72	79.0376	0.0012	fold change	-2.14	77.0559	1e-07	fold change	-2.35	77.8853	3.8e-09	fold change	-2.56	80.9009	2.3e-07	fold change	-2.09	78.9989	5.8e-07	fold change	-2.04	76.1951	0.0001	fold change	-3.29	58.5274	6.7e-09	fold change	-2.84
KPNA2	3838	karyopherin alpha 2 (RAG cohort 1, importin alpha 1)	8 out of 9	601.957					92.1387	7.6e-10	fold change	2.26	82.0991	9.3e-09	fold change	2.26	70.3116	2.2e-11	fold change	2.14	69.3597	9.4e-12	fold change	2.27	82.6241	1.6e-17	fold change	2.14	81.8867	3.9e-17	fold change	2.11	69.3202	7.9e-05	fold change	2.88	54.2164	6.3e-16	fold change	2.66
KIAA1324	57535	KIAA1324	8 out of 9	601.909					70.3938	4.3e-06	fold change	-1.68	84.1793	0.0002	fold change	-2.33	74.397	5e-08	fold change	-2.26	72.7241	6.6e-08	fold change	-2.37	73.6865	1.9e-09	fold change	-1.9	71.9	7.5e-09	fold change	-1.86	75.5401	0.0002	fold change	-3.23	79.0876	8.8e-13	fold change	-4.43
OMD	4958	osteomodulin	8 out of 9	601.592					69.0436	0.0008	fold change	-1.66	73.816	0.0003	fold change	-1.98	82.7061	6.8e-10	fold change	-2.62	83.8926	4.6e-11	fold change	-2.93	68.808	1.4e-11	fold change	-1.81	69.5681	3.2e-11	fold change	-1.82	77.9849	1.5e-05	fold change	-3.43	75.7725	1.1e-09	fold change	-3.98
FOS	2353	FBJ murine osteosarcoma viral oncogene homolog	8 out of 9	599.858					77.0072	0.0138	fold change	-1.77	69.5169	0.0106	fold change	-1.9	72.7675	1.6e-06	fold change	-2.21	71.958	3.1e-07	fold change	-2.35	98.6291	2e-22	fold change	-4.13	98.6291	5.8e-22	fold change	-4.15	47.6023	0.0005	fold change	-2.08	63.7479	2.1e-09	fold change	-3.12
KIF13B	23303	kinesin family member 13B	8 out of 9	598.621					84.0011	1.7e-07	fold change	-1.95	73.0706	5.7e-10	fold change	-1.96	64.147	4.8e-12	fold change	-2	61.3001	5.7e-12	fold change	-2.07	76.4234	1.3e-14	fold change	-1.96	76.078	5.3e-14	fold change	-1.95	84.411	8.1e-10	fold change	-4.12	79.1904	3.8e-17	fold change	-4.44
CDCA5	113130	cell division cycle associated 5	8 out of 9	597.76					73.0983	1.9e-14	fold change	1.71	77.935	1.1e-13	fold change	2.1	84.8767	3.3e-20	fold change	2.73	85.706	2.9e-22	fold change	3.07	63.2399	1.1e-22	fold change	1.73	63.7601	4.6e-22	fold change	1.73	61.918	1e-05	fold change	2.54	87.2265	2.7e-13	fold change	5.86
212196_at	NA		8 out of 9	597.157					92.904	7e-09	fold change	-2.29	74.039	4.9e-05	fold change	-1.99	72.043	6.4e-07	fold change	-2.19	72.8969	1e-08	fold change	-2.38	75.6773	4.3e-10	fold change	-1.95	76.078	7.6e-10	fold change	-1.95	90.3016	6.2e-08	fold change	-5.34	43.2175	3.5e-08	fold change	-2.27
ITPR1	3708	inositol 1,4,5-triphosphate receptor, type 1	8 out of 9	595.966					87.9585	1.2e-06	fold change	-2.07	60.1308	9.9e-05	fold change	-1.76	68.9313	3.7e-10	fold change	-2.11	70.3522	7.1e-11	fold change	-2.3	76.4234	6.4e-07	fold change	-1.96	75.3386	1.5e-06	fold change	-1.94	74.8963	0.0068	fold change	-3.19	81.935	1.4e-07	fold change	-4.83
212195_at	NA		8 out of 9	595.873					92.1387	1.1e-10	fold change	-2.26	73.816	6.3e-06	fold change	-1.98	67.7911	2.1e-07	fold change	-2.08	68.8544	1.1e-09	fold change	-2.25	80.9009	1.4e-11	fold change	-2.09	80.4492	3.5e-11	fold change	-2.08	90.6355	1.8e-05	fold change	-5.41	41.2868	3.8e-17	fold change	-2.21
SRD5A1	6715	steroid-5-alpha-reductase, alpha polypeptide 1 (3-oxo-5 alpha-steroid delta 4-dehydrogenase alpha 1)	8 out of 9	595.45					73.6323	1.7e-05	fold change	1.72	91.9219	1.4e-16	fold change	2.71	74.7585	8.8e-07	fold change	2.27	74.7585	6.2e-07	fold change	2.44	85.9343	4.2e-12	fold change	2.29	86.3021	8e-12	fold change	2.3	23.8484	0.0002	fold change	1.48	84.2943	0.0001	fold change	5.3
ST8SIA6	338596	ST8 alpha-N-acetyl-neuraminide alpha-2,8-sialyltransferase 6	8 out of 9	594.936					74.3937	6.3e-05	fold change	-1.73	46.8226	0.0035	fold change	-1.58	77.9849	2.8e-06	fold change	-2.38	76.7672	2.2e-06	fold change	-2.52	70.7894	5.5e-10	fold change	-1.85	72.5205	9.7e-10	fold change	-1.87	92.8954	0.0005	fold change	-6.13	82.7623	7.9e-13	fold change	-4.97
CCNA2	890	cyclin A2	8 out of 9	593.974					80.5127	4.4e-10	fold change	1.85	83.3236	1.6e-07	fold change	2.3	88.8652	1.3e-19	fold change	3.02	89.7086	5.6e-22	fold change	3.48	60.0391	1.5e-12	fold change	1.69	61.2798	2.5e-17	fold change	1.7	49.4403	1e-07	fold change	2.13	80.8042	7.4e-15	fold change	4.62
CCDC74B	91409	coiled-coil domain containing 74B	8 out of 9	593.928					50.8611	0.0272	fold change	-1.47	84.7013	0.0002	fold change	-2.35	81.1241	3.6e-07	fold change	-2.52	76.7672	8.9e-07	fold change	-2.52	74.5034	5.4e-06	fold change	-1.92	74.0116	8.9e-06	fold change	-1.9	74.7585	0.0051	fold change	-3.18	77.201	4.4e-11	fold change	-4.17
RABEP1	9135	rabaptin, RAB GTPase binding effector protein 1	8 out of 9	593.437					76.078	2.4e-05	fold change	-1.76	58.0302	8.5e-05	fold change	-1.73	69.7535	8.6e-10	fold change	-2.13	69.7535	3.2e-10	fold change	-2.28	82.8967	2.6e-16	fold change	-2.15	82.4892	1.1e-15	fold change	-2.14	85.349	1.1e-06	fold change	-4.26	69.0865	2.2e-14	fold change	-3.47
CPEB2	132864	cytoplasmic polyadenylation element binding protein 2	8 out of 9	592.459					75.0582	4.4e-05	fold change	-1.74	74.397	1.1e-06	fold change	-2	57.5407	7.5e-07	fold change	-1.87	55.4139	3.4e-07	fold change	-1.95	78.7513	1e-10	fold change	-2.04	79.3097	1.5e-10	fold change	-2.05	92.1285	2.7e-07	fold change	-5.92	79.8594	1.7e-09	fold change	-4.54
MKI67	4288	antigen identified by monoclonal antibody Ki-67	8 out of 9	590.699					60.0031	5.2e-09	fold change	1.56	80.8564	5.3e-09	fold change	2.21	89.7086	2.4e-15	fold change	3.11	90.3685	3.5e-19	fold change	3.56	72.9927	8.8e-16	fold change	1.89	73.1518	2.3e-15	fold change	1.88	61.7002	4.5e-06	fold change	2.53	61.918	4.6e-06	fold change	3.01
CD24	100133941	CD24 molecule	8 out of 9	590.515					55.9722	0.0159	fold change	1.52	93.9602	0.0005	fold change	2.93	59.3754	0.0001	fold change	1.9	48.7929	0.0006	fold change	1.84	83.7914	9.1e-07	fold change	2.19	84.4937	9.4e-07	fold change	2.22	95.1982	4e-06	fold change	7.18	68.9313	9.2e-08	fold change	3.46
FST	10468	follistatin	8 out of 9	590.444					79.6851	0.0009	fold change	-1.83	52.2346	0.0074	fold change	-1.65	59.3754	9.2e-05	fold change	-1.9	64.0804	5.9e-06	fold change	-2.14	81.489	1.6e-09	fold change	-2.11	80.4492	4.5e-09	fold change	-2.08	92.0607	0.0002	fold change	-5.89	81.0701	1.4e-11	fold change	-4.67
F2RL2	2151	coagulation factor II (thrombin) receptor-like 2	8 out of 9	587.117					71.4408	0.0091	fold change	-1.69	57.3263	0.0171	fold change	-1.72	57.5407	0.0011	fold change	-1.87	63.7154	0.0003	fold change	-2.13	78.7513	1.9e-07	fold change	-2.04	81.8867	1.2e-07	fold change	-2.11	88.2909	8e-07	fold change	-4.93	88.1648	2.8e-12	fold change	-6.18
TGFBR3	7049	transforming growth factor, beta receptor III	8 out of 9	586.758					63.4389	0.016	fold change	-1.6	77.935	0.0005	fold change	-2.1	78.7836	1.3e-05	fold change	-2.42	79.5494	2.3e-06	fold change	-2.63	84.6353	3.8e-09	fold change	-2.22	84.1411	6.2e-09	fold change	-2.21	70.1508	0.0245	fold change	-2.92	48.1241	1.8e-05	fold change	-2.43
SMOC2	64094	SPARC related modular calcium binding 2	8 out of 9	585.841					81.8197	7.4e-05	fold change	-1.89	71.0429	0.0003	fold change	-1.93	68.9313	6.3e-08	fold change	-2.11	70.8386	1.2e-09	fold change	-2.32	68.808	5.3e-07	fold change	-1.81	68.9969	7.6e-07	fold change	-1.81	94.1035	9.3e-09	fold change	-6.45	61.3001	7.7e-11	fold change	-2.98
HMGB3	3149	high-mobility group box 3	8 out of 9	584.856					77.5398	4.4e-08	fold change	1.78	48.4468	3.6e-06	fold change	1.6	75.7725	2.3e-11	fold change	2.3	74.397	1.1e-11	fold change	2.43	82.8967	1.2e-13	fold change	2.15	83.1007	2e-13	fold change	2.16	75.5401	8e-07	fold change	3.23	67.1619	1.6e-12	fold change	3.34
FRY	10129	furry homolog (Drosophila)	8 out of 9	584.6					86.0082	1.8e-07	fold change	-2.02	76.9112	5.2e-08	fold change	-2.08	68.2808	5.3e-09	fold change	-2.09	70.1115	2.7e-11	fold change	-2.29	80.2568	7.3e-14	fold change	-2.08	79.8748	2.8e-13	fold change	-2.07	65.8302	0.0001	fold change	-2.71	57.3263	2.4e-12	fold change	-2.79
C4orf18	51313	chromosome 4 open reading frame 18	8 out of 9	582.88					75.5641	0.0001	fold change	-1.75	81.6633	6.7e-07	fold change	-2.24	67.7911	6.4e-05	fold change	-2.08	70.8386	9.9e-08	fold change	-2.32	78.3846	5.8e-11	fold change	-2.03	79.3097	6.8e-11	fold change	-2.05	84.5852	8.2e-09	fold change	-4.13	44.7435	1.1e-11	fold change	-2.32
MCM4	4173	minichromosome maintenance complex component 4	8 out of 9	581.436					74.3937	4.5e-08	fold change	1.73	84.411	2e-09	fold change	2.34	61.8552	2.2e-10	fold change	1.95	65.6194	1.4e-14	fold change	2.18	59.0542	1.2e-10	fold change	1.68	61.2798	6.3e-11	fold change	1.7	84.1213	1.8e-07	fold change	4.07	90.7013	2.4e-06	fold change	6.99
ELF5	2001	E74-like factor 5 (ets domain transcription factor)	8 out of 9	579.543					81.0307	0.0004	fold change	1.86	67.6416	0.0025	fold change	1.87	91.9219	3.8e-08	fold change	3.3	92.8954	2.2e-08	fold change	3.82	65.1194	0.008	fold change	1.76	68.0189	0.0074	fold change	1.79	62.1682	0.0308	fold change	2.56	50.747	0.0011	fold change	2.53
MS4A7	58475	membrane-spanning 4-domains, subfamily A, member 7	8 out of 9	579.202					64.2888	0.0011	fold change	-1.61	85.4672	1.9e-06	fold change	-2.37	63.1584	2.2e-06	fold change	-1.98	64.2814	1e-06	fold change	-2.15	88.1119	9.9e-11	fold change	-2.39	87.1976	3.8e-10	fold change	-2.33	84.8191	0.0088	fold change	-4.16	41.8774	5.6e-06	fold change	-2.23
Hs.193784	NA		8 out of 9	578.635					86.0082	9.2e-06	fold change	-2.02	69.5169	2.4e-06	fold change	-1.9	78.8855	3.1e-12	fold change	-2.43	81.3921	4.9e-14	fold change	-2.76	65.1194	4.4e-09	fold change	-1.76	65.3723	9.4e-09	fold change	-1.75	89.1234	2.6e-06	fold change	-5.09	43.2175	3.9e-10	fold change	-2.27
GTSE1	51512	G-2 and S-phase expressed 1	8 out of 9	578.533					77.5398	1.5e-09	fold change	1.78	75.9129	7.3e-14	fold change	2.05	91.9219	8.8e-14	fold change	3.3	93.1064	2.7e-21	fold change	3.83	70.7894	2.6e-15	fold change	1.85	71.4408	5.5e-15	fold change	1.85	16.1053	2.4e-08	fold change	1.25	81.7167	1.9e-09	fold change	4.8
FOSB	2354	FBJ murine osteosarcoma viral oncogene homolog B	8 out of 9	577.014					45.9259	0.0329	fold change	-1.43	68.9313	0.0002	fold change	-1.89	67.3455	0.0002	fold change	-2.07	64.0804	0.0002	fold change	-2.14	97.3899	1.9e-17	fold change	-3.4	97.3899	1.3e-17	fold change	-3.44	38.5666	0.0032	fold change	-1.84	97.3843	1.5e-12	fold change	-12.5
DSCC1	79075	defective in sister chromatid cohesion 1 homolog (S. cerevisiae)	8 out of 9	575.022					71.4408	1.6e-10	fold change	1.69	76.9112	2.5e-17	fold change	2.08	79.8072	3e-20	fold change	2.46	80.5386	3.5e-23	fold change	2.68	61.4666	4.2e-12	fold change	1.71	62.1103	8.1e-12	fold change	1.71	73.816	5.3e-10	fold change	3.11	68.9313	6.6e-09	fold change	3.46
LRP8	7804	low density lipoprotein receptor-related protein 8, apolipoprotein e receptor	8 out of 9	572.707					55.9722	6.6e-10	fold change	1.52	73.0706	6.7e-12	fold change	1.96	92.5446	1.4e-22	fold change	3.39	92.8247	6.4e-26	fold change	3.81	60.0391	1.1e-11	fold change	1.69	61.2798	1.2e-11	fold change	1.7	52.3906	7.2e-07	fold change	2.2	84.5852	8.9e-14	fold change	5.31
REEP6	92840	receptor accessory protein 6	8 out of 9	572.453					38.8175	0.0125	fold change	-1.37	67.1249	0.0009	fold change	-1.86	76.1951	4.4e-07	fold change	-2.32	79.0876	1.4e-07	fold change	-2.61	78.0202	3.7e-08	fold change	-2.01	78.4449	6e-08	fold change	-2.03	80.2761	0.0003	fold change	-3.66	74.4868	5.1e-12	fold change	-3.85
IDO1	3620	indoleamine 2,3-dioxygenase 1	8 out of 9	569.611					34.834	0.0004	fold change	1.34	78.8345	3.1e-06	fold change	2.13	77.9849	7e-08	fold change	2.38	75.7266	1.8e-07	fold change	2.49	63.8407	7.3e-08	fold change	1.74	63.0819	1.7e-07	fold change	1.72	78.2326	4e-07	fold change	3.46	97.0761	6.2e-08	fold change	11.8
KLHDC7B	113730	kelch domain containing 7B	8 out of 9	568.486					56.9846	0.002	fold change	1.53	92.9662	4.7e-14	fold change	2.82	79.8072	1.1e-06	fold change	2.46	79.0876	9.6e-07	fold change	2.61	83.4446	3.5e-06	fold change	2.18	80.4492	7.1e-06	fold change	2.08	42.1216	0.0003	fold change	1.93	53.6251	8e-08	fold change	2.64
KIAA1370	56204	KIAA1370	8 out of 9	567.34					73.0983	2e-05	fold change	-1.71	75.6327	2.4e-05	fold change	-2.04	83.949	4e-11	fold change	-2.7	83.8349	2.7e-11	fold change	-2.92	52.9168	1.7e-06	fold change	-1.61	53.3652	2.4e-06	fold change	-1.61	88.8021	0.0002	fold change	-5.02	55.7407	1.3e-11	fold change	-2.73
Hs.176376	NA		8 out of 9	567.095					85.6428	1.7e-05	fold change	-2.01	71.7896	2.7e-05	fold change	-1.94	82.5396	2.8e-09	fold change	-2.61	84.0647	3.6e-11	fold change	-2.94	81.489	1.1e-09	fold change	-2.11	81.8867	2.6e-09	fold change	-2.11	19.7867	0.0267	fold change	-1.37	59.896	5.1e-10	fold change	-2.91
LEPR	3953	leptin receptor	8 out of 9	567					88.5771	0.0005	fold change	-2.08	71.7896	0.0001	fold change	-1.94	52.4576	0.0012	fold change	-1.79	54.9185	0.0004	fold change	-1.94	76.4234	2.2e-10	fold change	-1.96	77.4809	2.7e-10	fold change	-1.99	76.7672	0.0015	fold change	-3.33	68.5852	8e-07	fold change	-3.44
213832_at	NA		8 out of 9	566.81					60.8361	9.7e-06	fold change	-1.57	86.7333	2e-07	fold change	-2.42	78.5324	5.7e-09	fold change	-2.41	79.0876	5.1e-10	fold change	-2.61	65.1194	2.9e-10	fold change	-1.76	65.3723	7.8e-10	fold change	-1.75	64.1141	0.0003	fold change	-2.63	67.0151	1.4e-10	fold change	-3.33
TDO2	6999	tryptophan 2,3-dioxygenase	8 out of 9	560.12					65.4151	4.1e-07	fold change	1.62	71.7896	0.0008	fold change	1.94	78.5324	1.4e-07	fold change	2.41	71.958	1.3e-06	fold change	2.35	70.7894	2.6e-06	fold change	1.85	69.5681	6.7e-06	fold change	1.82	61.1479	0.0001	fold change	2.5	70.92	5.5e-08	fold change	3.57
C6orf115	58527	chromosome 6 open reading frame 115	8 out of 9	560.1					77.0072	9.7e-06	fold change	1.77	66.0781	1.2e-05	fold change	1.84	67.3455	7e-10	fold change	2.07	65.2018	9.7e-10	fold change	2.17	83.4446	6.1e-15	fold change	2.18	83.5841	1e-14	fold change	2.18	71.8319	0.0004	fold change	3	45.6067	1.8e-11	fold change	2.35
NPNT	255743	nephronectin	8 out of 9	560.063					87.4248	6.7e-05	fold change	-2.05	80.1192	7.4e-05	fold change	-2.18	83.5506	6.4e-08	fold change	-2.68	83.3236	2.5e-08	fold change	-2.88	49.2703	0.0038	fold change	-1.57	48.8878	0.0049	fold change	-1.56	50.7676	0.0083	fold change	-2.16	76.7189	6.3e-06	fold change	-4.1
ISG15	9636	ISG15 ubiquitin-like modifier	8 out of 9	559.248					87.8056	0.0009	fold change	2.06	89.9054	1.2e-13	fold change	2.6	45.8791	0.0035	fold change	1.7	46.4334	0.0022	fold change	1.8	72.9927	3.5e-05	fold change	1.89	71.4408	6.7e-05	fold change	1.85	76.6237	0.0001	fold change	3.32	68.1673	5.2e-08	fold change	3.4
MRPS30	10884	mitochondrial ribosomal protein S30	8 out of 9	557.929					86.7483	0.0002	fold change	-2.04	79.7041	0.0007	fold change	-2.16	75.7725	6.3e-07	fold change	-2.3	70.3522	1.7e-06	fold change	-2.3	53.9357	2.9e-05	fold change	-1.62	52.6127	6.4e-05	fold change	-1.6	73.1133	0.0038	fold change	-3.07	65.6901	0.0004	fold change	-3.24
LAMP3	27074	lysosomal-associated membrane protein 3	8 out of 9	557.181					58.8132	0.0004	fold change	1.55	82.6515	7.7e-06	fold change	2.28	78.7836	1.2e-07	fold change	2.42	79.0876	1.2e-07	fold change	2.61	74.5034	5.6e-07	fold change	1.92	71.9	1.8e-06	fold change	1.86	57.0334	2.6e-06	fold change	2.34	54.4081	6.5e-08	fold change	2.67
ZCCHC24	219654	zinc finger, CCHC domain containing 24	8 out of 9	555.744					74.3937	2.6e-05	fold change	-1.73	58.6386	9e-06	fold change	-1.74	62.7392	7.8e-13	fold change	-1.97	64.0804	1.3e-14	fold change	-2.14	80.9009	4.1e-16	fold change	-2.09	81.8867	8.5e-16	fold change	-2.11	74.1279	4.1e-06	fold change	-3.13	58.9769	2.3e-12	fold change	-2.86
CCNE1	898	cyclin E1	8 out of 9	555.544					52.8614	4.7e-08	fold change	1.49	75.6327	1.3e-12	fold change	2.04	75.7725	1.8e-14	fold change	2.3	77.4929	3.6e-22	fold change	2.55	62.3791	6.8e-11	fold change	1.72	62.1103	1.6e-10	fold change	1.71	75.0334	3.8e-09	fold change	3.2	74.2622	1.6e-16	fold change	3.82
HRASLS	57110	HRAS-like suppressor	8 out of 9	555.111					48.5583	4.6e-05	fold change	1.45	77.935	6.9e-12	fold change	2.1	86.0052	1.2e-15	fold change	2.81	88.2909	2.6e-20	fold change	3.26	44.4872	4.6e-06	fold change	1.52	43.3396	1.4e-05	fold change	1.5	82.3737	8.6e-06	fold change	3.85	84.1213	1.7e-05	fold change	5.26
EN1	2019	engrailed homeobox 1	8 out of 9	554.811					69.0436	0.0016	fold change	1.66	85.4672	4.4e-11	fold change	2.37	64.6872	0.0006	fold change	2.01	77.8853	1.1e-05	fold change	2.56	73.6865	0.0001	fold change	1.9	74.3937	0.0001	fold change	1.91	23.4614	0.0032	fold change	1.47	86.1861	8.9e-09	fold change	5.7
EGR3	1960	early growth response 3	8 out of 9	554.035					48.5583	0.014	fold change	-1.45	63.5171	0.0006	fold change	-1.81	55.3391	0.0002	fold change	-1.83	54.9185	1.9e-05	fold change	-1.94	86.5996	3.3e-11	fold change	-2.31	88.1896	3.7e-11	fold change	-2.38	89.3831	0.0007	fold change	-5.16	67.5302	9.4e-10	fold change	-3.37
SERPINA3	12	serpin peptidase inhibitor, clade A (alpha-1 antiproteinase, antitrypsin), member 3	8 out of 9	552.35					72.2084	0.0036	fold change	-1.7	78.4326	0.0141	fold change	-2.11	62.3893	0.0011	fold change	-1.96	56.3539	0.0006	fold change	-1.97	75.6773	8.3e-05	fold change	-1.95	74.0116	0.0002	fold change	-1.9	79.6521	0.0007	fold change	-3.59	53.6251	7.7e-06	fold change	-2.64
RBPMS	11030	RNA binding protein with multiple splicing	8 out of 9	550.967					50.8611	3.4e-05	fold change	-1.47	74.397	4.7e-05	fold change	-2	70.3116	4.6e-10	fold change	-2.14	73.9492	2.8e-11	fold change	-2.41	53.9357	4.3e-08	fold change	-1.62	52.6127	1.2e-07	fold change	-1.6	88.227	8.5e-05	fold change	-4.92	86.6731	3.8e-13	fold change	-5.78
PDGFD	80310	platelet derived growth factor D	8 out of 9	550.44					78.3233	2.4e-07	fold change	-1.79	73.816	0.0001	fold change	-1.98	55.3391	8.6e-06	fold change	-1.83	62.9002	4.9e-08	fold change	-2.11	75.1699	6.7e-12	fold change	-1.94	74.9468	1.4e-11	fold change	-1.93	90.1031	1.8e-06	fold change	-5.31	39.8416	5.7e-09	fold change	-2.16
Hs.86538	NA		8 out of 9	550.303					74.3937	0.0152	fold change	-1.73	66.0781	0.007	fold change	-1.84	52.4576	0.0007	fold change	-1.79	63.1912	1.7e-05	fold change	-2.12	74.6135	1.2e-07	fold change	-1.93	77.0665	8.8e-08	fold change	-1.97	70.8386	0.0002	fold change	-2.95	71.664	1.3e-13	fold change	-3.61
FBLN1	2192	fibulin 1	8 out of 9	549.52					76.078	0.0052	fold change	-1.76	66.507	0.0049	fold change	-1.85	55.3391	4.4e-05	fold change	-1.83	56.9541	4.2e-06	fold change	-1.98	71.4408	4.5e-08	fold change	-1.86	71.9	6.5e-08	fold change	-1.86	80.3807	3.6e-07	fold change	-3.67	70.92	4.3e-14	fold change	-3.57
214927_at	NA		8 out of 9	548.604					75.5641	0.0003	fold change	-1.75	64.1807	4.2e-05	fold change	-1.82	60.9659	2.4e-06	fold change	-1.93	66.0781	1.2e-07	fold change	-2.19	75.1699	2.5e-11	fold change	-1.94	74.9468	9.1e-11	fold change	-1.93	89.447	5.9e-09	fold change	-5.17	42.2519	3.5e-09	fold change	-2.24
C4orf32	132720	chromosome 4 open reading frame 32	8 out of 9	548.424					81.0307	6.1e-06	fold change	-1.86	73.0706	0.0002	fold change	-1.96	62.7392	1.2e-06	fold change	-1.97	64.8239	2.1e-08	fold change	-2.16	67.3827	8.5e-07	fold change	-1.79	68.9969	9.9e-07	fold change	-1.81	86.795	3.6e-05	fold change	-4.48	43.5851	1.1e-06	fold change	-2.28
SORBS1	10580	sorbin and SH3 domain containing 1	8 out of 9	548.372					73.6323	0.0013	fold change	-1.72	77.935	0.001	fold change	-2.1	47.2912	7.9e-05	fold change	-1.72	51.2973	1.2e-05	fold change	-1.88	71.4408	4.4e-07	fold change	-1.86	70.1489	1e-06	fold change	-1.83	82.9862	0.0036	fold change	-3.92	73.6399	1.8e-11	fold change	-3.77
FANCI	55215	Fanconi anemia, complementation group I	8 out of 9	548.006					74.3937	4.9e-12	fold change	1.73	70.1115	2.5e-07	fold change	1.91	78.3822	4.2e-14	fold change	2.4	78.4818	8.8e-15	fold change	2.59	70.1971	2.5e-11	fold change	1.84	70.7394	5.1e-11	fold change	1.84	53.8834	0.0004	fold change	2.24	51.8167	4e-11	fold change	2.57
SFRP2	6423	secreted frizzled-related protein 2	8 out of 9	545.189					78.3233	0.0069	fold change	-1.79	58.0302	0.013	fold change	-1.73	48.7348	0.0003	fold change	-1.74	55.4139	0.0001	fold change	-1.95	74.5034	2.2e-07	fold change	-1.92	75.3386	2.4e-07	fold change	-1.94	96.3168	3.1e-10	fold change	-8.43	58.5274	4e-08	fold change	-2.84
C7	730	complement component 7	8 out of 9	544.875					52.8614	0.0077	fold change	-1.49	70.1115	0.0033	fold change	-1.91	74.397	9.5e-06	fold change	-2.26	75.2162	4.2e-06	fold change	-2.46	54.7267	1.4e-07	fold change	-1.63	56.0966	1.4e-07	fold change	-1.64	77.688	0.0002	fold change	-3.41	83.7774	5.2e-08	fold change	-5.14
ITGBL1	9358	integrin, beta-like 1 (with EGF-like repeat domains)	8 out of 9	544.719					74.3937	0.0024	fold change	-1.73	68.9313	6.9e-05	fold change	-1.89	47.2912	2.8e-05	fold change	-1.72	50.6421	4.8e-06	fold change	-1.87	75.6773	2.2e-08	fold change	-1.95	76.078	3.4e-08	fold change	-1.95	93.1775	3e-06	fold change	-6.18	58.5274	2.6e-09	fold change	-2.84
ZG16B	124220	zymogen granule protein 16 homolog B (rat)	8 out of 9	543.167					72.2084	0.0008	fold change	-1.7	55.3888	0.0109	fold change	-1.69	59.3754	0.0001	fold change	-1.9	67.6791	7.5e-06	fold change	-2.23	78.1409	9.2e-07	fold change	-2.02	78.4449	1.2e-06	fold change	-2.03	57.0334	0.0002	fold change	-2.34	74.8963	4.6e-08	fold change	-3.9
MAST4	375449	microtubule associated serine/threonine kinase family member 4	8 out of 9	542.422					43.4703	0.0023	fold change	-1.41	81.0701	2.3e-09	fold change	-2.22	67.7911	1.2e-09	fold change	-2.08	66.8691	2.6e-12	fold change	-2.21	78.7513	2.8e-11	fold change	-2.04	78.9989	6.8e-11	fold change	-2.04	79.0376	0.0001	fold change	-3.54	46.4334	6.6e-08	fold change	-2.37
GBP1	2633	guanylate binding protein 1, interferon-inducible, 67kDa	8 out of 9	541.057					84.5652	0.0008	fold change	1.97	75.6327	4.8e-05	fold change	2.04	61.4228	3.2e-06	fold change	1.94	54.2164	1.9e-05	fold change	1.93	90.3228	1.4e-07	fold change	2.55	89.6009	4.3e-07	fold change	2.47	42.7811	0.0326	fold change	1.95	42.5148	5.4e-08	fold change	2.25
THBS4	7060	thrombospondin 4	8 out of 9	540.995					40.2107	0.0168	fold change	-1.38	63.5171	0.0029	fold change	-1.81	72.043	6.9e-07	fold change	-2.19	73.244	1.8e-07	fold change	-2.39	66.5371	1.3e-06	fold change	-1.78	68.0189	8.6e-07	fold change	-1.79	80.2233	0.0003	fold change	-3.65	77.201	6e-09	fold change	-4.17
FLJ45983	399717	hypothetical LOC399717	8 out of 9	540.089					33.6367	0.0194	fold change	-1.33	49.1836	0.0017	fold change	-1.61	86.3677	5.4e-09	fold change	-2.83	82.6515	1.8e-08	fold change	-2.83	70.1971	2.3e-07	fold change	-1.84	71.4408	3.2e-07	fold change	-1.85	47.419	0.0076	fold change	-2.07	99.1926	1.3e-09	fold change	-18.9
CIRBP	1153	cold inducible RNA binding protein	8 out of 9	539.836					69.0436	1.9e-07	fold change	-1.66	67.6416	2.1e-08	fold change	-1.87	60.9659	2.7e-12	fold change	-1.93	54.9185	2.8e-11	fold change	-1.94	67.3827	3.1e-16	fold change	-1.79	66.4938	8.8e-16	fold change	-1.77	82.2639	2.3e-08	fold change	-3.84	71.1258	8.2e-16	fold change	-3.58
GLT8D4	727936	glycosyltransferase 8 domain containing 4	8 out of 9	539.654					89.8408	0.0014	fold change	-2.13	54.1448	0.0068	fold change	-1.67	60.9659	1.2e-06	fold change	-1.93	64.8239	2.2e-07	fold change	-2.16	84.707	2.6e-08	fold change	-2.23	84.0011	6.7e-08	fold change	-2.2	53.4382	0.0004	fold change	-2.23	47.7318	4e-07	fold change	-2.42
ELP2	55250	elongation protein 2 homolog (S. cerevisiae)	8 out of 9	539.501					73.0983	0.0001	fold change	-1.71	59.5479	0.003	fold change	-1.75	77.9849	6.3e-12	fold change	-2.38	73.6833	4.2e-11	fold change	-2.4	67.8813	3.1e-07	fold change	-1.8	66.0144	9.6e-07	fold change	-1.76	82.6515	0.0001	fold change	-3.87	38.6393	6.6e-05	fold change	-2.13
KIAA1377	57562	KIAA1377	8 out of 9	539.208					61.5794	5e-05	fold change	-1.58	75.9129	8.3e-07	fold change	-2.05	77.5904	1e-09	fold change	-2.37	77.3467	1.8e-10	fold change	-2.54	59.0542	1.5e-13	fold change	-1.68	59.4375	2.6e-13	fold change	-1.68	79.8594	0.0028	fold change	-3.61	48.4276	1.7e-06	fold change	-2.44
KDM4B	23030	lysine (K)-specific demethylase 4B	8 out of 9	538.613					52.8614	5.4e-05	fold change	-1.49	68.2426	2e-05	fold change	-1.88	65.9718	1.2e-10	fold change	-2.04	63.7154	2.2e-10	fold change	-2.13	73.6865	1.6e-10	fold change	-1.9	73.1518	4.4e-10	fold change	-1.88	76.4327	5.2e-08	fold change	-3.31	64.5511	1.8e-10	fold change	-3.18
Hs.560957	NA		8 out of 9	537.881					49.683	0.0025	fold change	-1.46	44.3719	0.0127	fold change	-1.55	78.7836	2.4e-06	fold change	-2.42	79.9629	7.2e-07	fold change	-2.65	68.808	1.1e-07	fold change	-1.81	68.3882	2e-07	fold change	-1.8	52.3906	0.0044	fold change	-2.2	95.4927	7.4e-08	fold change	-10.3
SPARCL1	8404	SPARC-like 1 (hevin)	8 out of 9	537.486					75.5641	1.5e-05	fold change	-1.75	55.3888	0.0003	fold change	-1.69	60.9659	5.2e-09	fold change	-1.93	63.7154	1.8e-10	fold change	-2.13	78.0202	1.5e-13	fold change	-2.01	77.7194	4.4e-13	fold change	-2	83.2113	4.1e-08	fold change	-3.93	42.9008	3.2e-15	fold change	-2.26
KYNU	8942	kynureninase (L-kynurenine hydrolase)	8 out of 9	537.428					90.8926	3.5e-05	fold change	2.17	54.1448	0.0097	fold change	1.67	60.0716	0.0011	fold change	1.92	42.2372	0.008	fold change	1.73	86.5996	9.6e-07	fold change	2.31	85.6428	2.1e-06	fold change	2.28	65.2018	0.0003	fold change	2.68	52.6377	1.3e-06	fold change	2.6
SKP2	6502	S-phase kinase-associated protein 2 (p45)	8 out of 9	536.12					77.0072	2.2e-09	fold change	1.77	70.1115	4.7e-11	fold change	1.91	64.147	3.2e-17	fold change	2	66.364	9.7e-21	fold change	2.2	73.6865	5.8e-11	fold change	1.9	72.5205	2e-10	fold change	1.87	65.5145	7.4e-11	fold change	2.7	46.7692	2.6e-06	fold change	2.39
BRIP1	83990	BRCA1 interacting protein C-terminal helicase 1	8 out of 9	535.883					69.7603	2.7e-10	fold change	1.67	58.6386	6.8e-07	fold change	1.74	72.7675	1.9e-11	fold change	2.21	75.4011	2e-13	fold change	2.47	74.5034	2.9e-15	fold change	1.92	73.1518	7e-15	fold change	1.88	58.4994	2.5e-05	fold change	2.39	53.161	4.7e-07	fold change	2.62
CCL18	6362	chemokine (C-C motif) ligand 18 (pulmonary and activation-regulated)	8 out of 9	535.369					50.8611	0.0004	fold change	1.47	64.1807	0.0028	fold change	1.82	70.3116	6.2e-08	fold change	2.14	68.3948	1.2e-07	fold change	2.24	79.3097	7.8e-08	fold change	2.05	77.9606	1.9e-07	fold change	2.01	82.0991	4.2e-07	fold change	3.81	42.2519	0.0015	fold change	2.24
238756_at	NA		8 out of 9	534.948					65.4151	9.1e-09	fold change	1.62	54.1448	0.002	fold change	1.67	76.7189	5.7e-17	fold change	2.34	79.0876	8.2e-19	fold change	2.61	70.1971	4.6e-16	fold change	1.84	70.1489	2.5e-15	fold change	1.83	67.4191	5.8e-06	fold change	2.78	51.8167	1.4e-10	fold change	2.57
SYNPO2	171024	synaptopodin 2	8 out of 9	534.765					69.0436	0.0135	fold change	-1.66	37.6336	0.0079	fold change	-1.47	55.3391	0.0014	fold change	-1.83	60.0716	0.0003	fold change	-2.04	74.5034	1.2e-06	fold change	-1.92	74.3937	1.8e-06	fold change	-1.91	74.397	0.0029	fold change	-3.15	89.3831	2.5e-05	fold change	-6.51
GINS2	51659	GINS complex subunit 2 (Psf2 homolog)	8 out of 9	533.253					79.5596	4.7e-07	fold change	1.82	76.9112	2.8e-07	fold change	2.08	40.2065	4.4e-05	fold change	1.62	44.7107	6.5e-06	fold change	1.77	76.89	3.1e-16	fold change	1.97	76.078	8.9e-16	fold change	1.95	78.3822	6.6e-06	fold change	3.48	60.5151	1.3e-06	fold change	2.95
SYTL2	54843	synaptotagmin-like 2	8 out of 9	532.765					62.6119	0.0005	fold change	-1.59	74.039	3.8e-06	fold change	-1.99	66.6152	1.1e-07	fold change	-2.05	69.3597	3.8e-09	fold change	-2.27	58.2357	9.4e-05	fold change	-1.67	59.4375	0.0001	fold change	-1.68	93.4597	0.0004	fold change	-6.21	49.0066	1e-05	fold change	-2.46
SOD2	6648	superoxide dismutase 2, mitochondrial	8 out of 9	532.01					47.2831	0.0009	fold change	1.44	71.7896	1.7e-05	fold change	1.94	59.3754	8.9e-09	fold change	1.9	59.0619	1.3e-08	fold change	2.02	82.6241	3.9e-09	fold change	2.14	81.8867	1e-08	fold change	2.11	77.688	1.2e-05	fold change	3.41	52.3013	5.9e-09	fold change	2.59
LIMCH1	22998	LIM and calponin homology domains 1	8 out of 9	531.247					82.9641	6e-05	fold change	-1.91	61.0568	0.0001	fold change	-1.77	42.3245	1.3e-05	fold change	-1.65	51.8167	9.9e-08	fold change	-1.89	63.2399	1.3e-06	fold change	-1.73	61.2798	3e-06	fold change	-1.7	74.5323	0.0027	fold change	-3.16	94.0327	2.9e-06	fold change	8.94
ME1	4199	malic enzyme 1, NADP(+)-dependent, cytosolic	8 out of 9	531.221					87.8056	9e-06	fold change	2.06	59.5479	0.0011	fold change	1.75	63.5833	2.4e-05	fold change	1.99	56.3539	6.5e-05	fold change	1.97	73.6865	4.2e-08	fold change	1.9	71.4408	1.5e-07	fold change	1.85	74.6224	0.0003	fold change	3.17	44.1805	2e-07	fold change	2.3
Hs.76704	NA		8 out of 9	531.21					37.4476	0.0061	fold change	-1.36	61.0568	0.0092	fold change	-1.77	87.9121	1.4e-10	fold change	-2.92	91.1727	4.8e-12	fold change	-3.63	50.9897	4.2e-05	fold change	-1.59	52.6127	4e-05	fold change	-1.6	87.6609	0.0002	fold change	-4.74	62.3574	1.4e-08	fold change	-3.04
PARD6B	84612	par-6 partitioning defective 6 homolog beta (C. elegans)	8 out of 9	531.186	96.2019	n/a	fold change	14.02	66.5814	0.0151	fold change	-1.63					58.6112	0.0002	fold change	-1.89	53.6481	0.0003	fold change	-1.92	78.0202	7.2e-07	fold change	-2.01	77.9606	1.2e-06	fold change	-2.01	53.161	0.0226	fold change	-2.22	47.0018	6.7e-06	fold change	-2.4
89846	89846	FYVE, RhoGEF and PH domain containing 3	8 out of 9	530.194					71.4408	6.5e-06	fold change	-1.69	63.5171	7.4e-05	fold change	-1.81	50.9362	2.1e-05	fold change	-1.77	45.3544	3.5e-05	fold change	-1.78	83.307	4.1e-12	fold change	-2.17	82.6925	1.8e-11	fold change	-2.15	68.3948	0.0007	fold change	-2.84	64.5511	3.3e-08	fold change	-3.18
LAMA2	3908	laminin, alpha 2	8 out of 9	529.232					58.8132	0.0004	fold change	-1.55	55.9691	0.0001	fold change	-1.7	55.3391	7.9e-07	fold change	-1.83	58.7227	1.3e-08	fold change	-2.01	68.808	1.2e-10	fold change	-1.81	68.3882	3.8e-10	fold change	-1.8	75.2162	0.0002	fold change	-3.21	87.9755	8.2e-12	fold change	-6.13
ZNF367	195828	zinc finger protein 367	8 out of 9	529.059					73.0983	1.7e-08	fold change	1.71	42.6774	0.0001	fold change	1.53	69.7535	2.3e-08	fold change	2.13	71.5809	8.2e-09	fold change	2.34	73.6865	1.1e-11	fold change	1.9	74.0116	1.9e-11	fold change	1.9	68.5852	5.2e-06	fold change	2.85	55.665	1.7e-07	fold change	2.72
DST	667	dystonin	8 out of 9	528.87					81.0307	0.0057	fold change	-1.86	29.9423	0.0227	fold change	-1.39	63.1584	0.0055	fold change	-1.98	72.7241	0.0008	fold change	-2.37	72.3641	3.4e-05	fold change	-1.88	70.7394	6.8e-05	fold change	-1.84	39.9581	0.0463	fold change	-1.87	98.9531	8.7e-07	fold change	-17.2
CDC6	990	cell division cycle 6 homolog (S. cerevisiae)	8 out of 9	528.743					69.0436	6e-08	fold change	1.66	43.5851	0.0004	fold change	1.54	85.8856	4.1e-15	fold change	2.8	85.1716	1.1e-18	fold change	3.04	58.2357	4.3e-07	fold change	1.67	60.146	4.3e-07	fold change	1.69	38.0648	2.1e-06	fold change	1.83	88.6101	7.5e-06	fold change	6.28
FEN1	2237	flap structure-specific endonuclease 1	8 out of 9	526.723					76.078	3.5e-11	fold change	1.76	66.0781	1.3e-09	fold change	1.84	69.7535	3.9e-14	fold change	2.13	70.3522	1.7e-14	fold change	2.3	67.8813	8.4e-18	fold change	1.8	69.5681	3.4e-18	fold change	1.82	52.7955	0.004	fold change	2.21	54.2164	2.5e-13	fold change	2.66
MX1	4599	myxovirus (influenza virus) resistance 1, interferon-inducible protein p78 (mouse)	8 out of 9	526.288					91.1394	2e-05	fold change	2.19	92.4061	1.7e-11	fold change	2.76	45.8791	0.0012	fold change	1.7	45.7766	0.0007	fold change	1.79	63.8407	0.0001	fold change	1.74	60.146	0.0003	fold change	1.69	72.4249	8.6e-05	fold change	3.04	54.6747	8.8e-06	fold change	2.68
SEMA6D	80031	sema domain, transmembrane domain (TM), and cytoplasmic domain, (semaphorin) 6D	8 out of 9	525.703					54.965	0.0015	fold change	-1.51	54.1448	0.0135	fold change	-1.67	86.1861	3.4e-08	fold change	-2.82	87.7239	3.7e-09	fold change	-3.2	57.1135	5.2e-08	fold change	-1.66	57.603	7.1e-08	fold change	-1.66	71.2494	0.0183	fold change	-2.97	56.7176	2.6e-07	fold change	-2.77
GPR126	57211	G protein-coupled receptor 126	8 out of 9	524.274					61.5794	0.0001	fold change	1.58	67.1249	2e-06	fold change	1.86	84.8767	1.3e-08	fold change	2.73	85.349	8e-10	fold change	3.05	77.1843	1.7e-08	fold change	1.98	77.3025	3.5e-08	fold change	1.98	20.1104	0.0001	fold change	1.38	50.747	1.5e-05	fold change	2.53
DSC2	1824	desmocollin 2	8 out of 9	522.995					62.6119	0.0002	fold change	1.59	67.6416	3.3e-05	fold change	1.87	60.0716	4.3e-06	fold change	1.92	62.3893	1.7e-06	fold change	2.1	66.1008	2.5e-07	fold change	1.77	67.4272	2.7e-07	fold change	1.78	68.5852	0.002	fold change	2.85	68.1673	9.4e-08	fold change	3.4
KRT81	3887	keratin 81	8 out of 9	522.494					54.965	0.0021	fold change	1.51	73.4635	4.8e-08	fold change	1.97	59.7507	5e-07	fold change	1.91	54.9185	1.8e-06	fold change	1.94	83.7914	1.1e-05	fold change	2.19	84.9921	9.2e-06	fold change	2.24	52.3906	0.0015	fold change	2.2	58.2221	8.2e-06	fold change	2.83
STMN1	3925	stathmin 1	8 out of 9	522.44					69.0436	1.1e-08	fold change	1.66	64.1807	4.5e-08	fold change	1.82	47.2912	3.5e-08	fold change	1.72	50.6421	3.7e-09	fold change	1.87	72.9927	2.5e-13	fold change	1.89	73.1518	5.1e-13	fold change	1.88	82.0439	2.4e-08	fold change	3.8	63.0939	1.6e-15	fold change	3.08
GSTM3	2947	glutathione S-transferase mu 3 (brain)	8 out of 9	521.771					80.5127	0.0006	fold change	-1.85	52.2346	0.0088	fold change	-1.65	55.7153	0.0013	fold change	-1.84	59.0619	0.0002	fold change	-2.02	80.9009	6.8e-06	fold change	-2.09	78.9989	1.6e-05	fold change	-2.04	71.8319	0.0001	fold change	-3	42.5148	6e-05	fold change	-2.25
XIST	7503	X (inactive)-specific transcript (non-protein coding)	8 out of 9	520.649					65.4151	3.7e-05	fold change	-1.62	46.0337	0.0095	fold change	-1.57	54.4324	1.7e-11	fold change	-1.82	60.5151	2.1e-12	fold change	-2.05	73.9568	4.2e-08	fold change	-1.91	73.1518	1.1e-07	fold change	-1.88	90.9703	2.6e-07	fold change	-5.53	56.1735	1.4e-11	fold change	-2.75
MCM2	4171	minichromosome maintenance complex component 2	8 out of 9	520.001					81.6207	1.7e-10	fold change	1.88	78.4326	1.3e-09	fold change	2.11	58.6112	1.4e-12	fold change	1.89	59.0619	6.4e-13	fold change	2.02	69.2809	1.4e-15	fold change	1.82	68.9969	3.1e-15	fold change	1.81	50.3723	3.5e-06	fold change	2.15	53.6251	8.1e-14	fold change	2.64
IQGAP3	128239	IQ motif containing GTPase activating protein 3	8 out of 9	519.71					72.2084	2e-10	fold change	1.7	62.2309	4e-08	fold change	1.79	85.2297	8.4e-14	fold change	2.76	85.9446	1.4e-15	fold change	3.08	62.3791	2e-15	fold change	1.72	63.0819	6.1e-15	fold change	1.72	26.5932	0.0016	fold change	1.55	62.0424	1.1e-09	fold change	3.02
REEP1	65055	receptor accessory protein 1	8 out of 9	518.884					78.8756	0.0015	fold change	-1.8	83.6064	0.0006	fold change	-2.31	75.7725	1.2e-05	fold change	-2.3	81.1781	1.2e-06	fold change	-2.75	64.3708	1e-05	fold change	-1.75	63.7601	1.9e-05	fold change	-1.73	14.6033	0.0186	fold change	-1.2	56.7176	3.4e-05	fold change	-2.77
DHCR7	1717	7-dehydrocholesterol reductase	8 out of 9	518.306					72.2084	1.1e-07	fold change	1.7	66.507	2.8e-05	fold change	1.85	59.3754	1.5e-08	fold change	1.9	60.5151	4.6e-09	fold change	2.05	76.89	3.6e-11	fold change	1.97	77.0665	7e-11	fold change	1.97	49.0263	8.7e-09	fold change	2.12	56.7176	2.3e-09	fold change	2.77
CELSR1	9620	cadherin, EGF LAG seven-pass G-type receptor 1 (flamingo homolog, Drosophila)	8 out of 9	516.893					69.7603	7.4e-05	fold change	-1.67	75.2162	9.6e-06	fold change	-2.03	74.7585	3.9e-09	fold change	-2.27	71.5809	5.4e-09	fold change	-2.34	67.3827	3.3e-06	fold change	-1.79	67.4272	5.7e-06	fold change	-1.78	34.3619	0.0094	fold change	-1.74	56.4054	1.5e-10	fold change	-2.76
Hs.321176	NA		8 out of 9	516.536					78.8756	0.0012	fold change	-1.8	76.9112	0.0005	fold change	-2.08	71.3735	3.7e-07	fold change	-2.17	62.0117	3.8e-06	fold change	-2.09	62.3791	1.4e-05	fold change	-1.72	61.2798	3e-05	fold change	-1.7	54.6986	0.007	fold change	-2.27	49.0066	1.4e-06	fold change	-2.46
CXCL12	6387	chemokine (C-X-C motif) ligand 12 (stromal cell-derived factor 1)	8 out of 9	516.367					79.5596	0.0004	fold change	-1.82	44.3719	0.0438	fold change	-1.55	58.6112	4.9e-06	fold change	-1.89	65.2018	2.3e-08	fold change	-2.17	72.3641	1.4e-06	fold change	-1.88	74.6692	1e-06	fold change	-1.92	81.5009	0.0003	fold change	-3.76	40.0885	8.7e-06	fold change	-2.17
LMNB1	4001	lamin B1	8 out of 9	515.78					78.8756	1.2e-07	fold change	1.8	59.5479	7.4e-06	fold change	1.75	70.9612	2.6e-09	fold change	2.16	73.9492	1.7e-10	fold change	2.41	76.4234	3.8e-17	fold change	1.96	76.078	1.2e-16	fold change	1.95	18.2448	8e-05	fold change	1.32	61.7002	9.8e-12	fold change	3
KIF18B	146909	kinesin family member 18B	8 out of 9	515.367					64.2888	1e-11	fold change	1.61	80.8564	4.7e-11	fold change	2.21	86.795	3e-16	fold change	2.85	88.2909	5e-20	fold change	3.26	66.1008	1.2e-12	fold change	1.77	66.0144	3.8e-12	fold change	1.76	51.5342	5.1e-08	fold change	2.18	11.4865	2.3e-07	fold change	1.39
SPAG5	10615	sperm associated antigen 5	8 out of 9	514.803					63.4389	2.2e-10	fold change	1.6	79.7041	6.3e-10	fold change	2.16	83.3236	1.4e-17	fold change	2.67	81.7715	1.8e-21	fold change	2.78	62.3791	7.4e-14	fold change	1.72	63.7601	7.2e-14	fold change	1.73	57.2731	2.1e-06	fold change	2.35	23.1521	8.4e-11	fold change	1.72
NME5	8382	non-metastatic cells 5, protein expressed in (nucleoside-diphosphate kinase)	8 out of 9	514.567					55.9722	4.3e-06	fold change	-1.52	67.6416	4.7e-05	fold change	-1.87	74.0829	4.3e-09	fold change	-2.25	69.1639	1.3e-08	fold change	-2.26	53.9357	2.7e-13	fold change	-1.62	54.3431	1.2e-12	fold change	-1.62	69.8324	4.2e-05	fold change	-2.9	69.5952	1.2e-12	fold change	-3.49
SMC4	10051	structural maintenance of chromosomes 4	8 out of 9	513.536					65.4151	8e-07	fold change	1.62	73.4635	2.1e-05	fold change	1.97	57.5407	3.9e-10	fold change	1.87	59.6637	2.6e-11	fold change	2.03	75.1699	8.5e-16	fold change	1.94	74.9468	3.3e-15	fold change	1.93	54.6986	2.8e-06	fold change	2.27	52.6377	9.2e-10	fold change	2.6
TK1	7083	thymidine kinase 1, soluble	8 out of 9	512.876					75.0582	1.6e-10	fold change	1.74	73.0706	7.3e-11	fold change	1.96	71.623	2.8e-10	fold change	2.18	72.3819	9.6e-11	fold change	2.36	58.2357	3.3e-12	fold change	1.67	55.2059	8.5e-12	fold change	1.63	51.1268	3.2e-06	fold change	2.17	56.1735	2e-10	fold change	2.75
DARC	2532	Duffy blood group, chemokine receptor	8 out of 9	512.061					47.2831	0.0312	fold change	-1.44	55.3888	0.002	fold change	-1.69	62.3893	2.9e-05	fold change	-1.96	62.3893	1.1e-05	fold change	-2.1	80.9009	3.4e-09	fold change	-2.09	82.4892	2e-09	fold change	-2.14	28.0433	0.0003	fold change	-1.59	93.1775	1e-08	fold change	-8.21
DCN	1634	decorin	8 out of 9	511.327					82.3547	0.0043	fold change	-1.9	61.669	0.0035	fold change	-1.78	52.4576	2.1e-05	fold change	-1.79	61.6378	2.1e-07	fold change	-2.08	62.3791	3.4e-06	fold change	-1.72	64.6187	3.1e-06	fold change	-1.74	90.501	6.9e-10	fold change	-5.36	35.7094	5.3e-09	fold change	-2.04
RASEF	158158	RAS and EF-hand domain containing	8 out of 9	510.578					81.8197	1.1e-06	fold change	-1.89	44.3719	0.0125	fold change	-1.55	64.147	2.8e-07	fold change	-2	68.8544	2.2e-08	fold change	-2.25	55.5099	4.9e-05	fold change	-1.64	53.3652	0.0001	fold change	-1.61	80.5919	2.8e-06	fold change	-3.7	61.918	4.6e-16	fold change	-3.01
SYTL4	94121	synaptotagmin-like 4	8 out of 9	510.165					44.7039	0.0004	fold change	-1.42	41.2313	0.0057	fold change	-1.51	69.7535	1.8e-07	fold change	-2.13	65.2018	1e-07	fold change	-2.17	70.1971	5.7e-09	fold change	-1.84	70.1489	1.3e-08	fold change	-1.83	76.2905	0.0012	fold change	-3.3	72.6385	2.4e-12	fold change	-3.68
GPSM2	29899	G-protein signaling modulator 2 (AGS3-like, C. elegans)	8 out of 9	509.926					57.9677	4.8e-07	fold change	1.54	47.6023	3e-05	fold change	1.59	59.7507	1.2e-14	fold change	1.91	64.0804	4e-17	fold change	2.14	67.3827	5.4e-09	fold change	1.79	68.9969	4.8e-09	fold change	1.81	58.4994	0.0009	fold change	2.39	85.6458	7.7e-07	fold change	5.57
GLI3	2737	GLI family zinc finger 3	8 out of 9	507.898					73.6323	0.0001	fold change	-1.72	55.9691	0.0006	fold change	-1.7	76.7189	1.4e-10	fold change	-2.34	76.4807	1.7e-12	fold change	-2.51	54.7267	4.4e-06	fold change	-1.63	52.6127	1e-05	fold change	-1.6	55.5895	7.6e-06	fold change	-2.3	62.1682	1.6e-11	fold change	-3.03
MSRB3	253827	methionine sulfoxide reductase B3	8 out of 9	507.769					62.6119	0.0036	fold change	-1.59	58.0302	0.0006	fold change	-1.73	59.3754	1.4e-06	fold change	-1.9	60.5151	5.2e-07	fold change	-2.05	61.4666	7.2e-08	fold change	-1.71	62.1103	1.4e-07	fold change	-1.71	81.0163	4.4e-06	fold change	-3.73	62.6433	2.4e-10	fold change	-3.05
GJA1	2697	gap junction protein, alpha 1, 43kDa	8 out of 9	506.426					94.4697	1.8e-05	fold change	-2.4	67.1249	0.0011	fold change	-1.86	50.3104	0.0009	fold change	-1.76	53.6481	0.0001	fold change	-1.92	71.8484	1.7e-05	fold change	-1.87	72.5205	2.3e-05	fold change	-1.87	69.5555	1.6e-05	fold change	-2.89	26.9488	1.2e-05	fold change	-1.82
AK5	26289	adenylate kinase 5	8 out of 9	505.732					55.9722	0.0011	fold change	-1.52	72.2972	0.0007	fold change	-1.95	68.7002	9.1e-06	fold change	-2.1	68.3948	3.9e-06	fold change	-2.24	55.5099	3.8e-07	fold change	-1.64	52.6127	1.4e-06	fold change	-1.6	48.581	0.0151	fold change	-2.11	83.6638	1.4e-10	fold change	-5.11
IFI44L	10964	interferon-induced protein 44-like	8 out of 9	505.402					84.9921	0.0003	fold change	1.99	94.5376	6.2e-08	fold change	3.05	44.42	0.0029	fold change	1.68	39.7257	0.0043	fold change	1.69	47.2831	0.0032	fold change	1.55	45.3067	0.0053	fold change	1.52	84.5852	6.4e-05	fold change	4.13	64.5511	3.7e-06	fold change	3.18
AR	367	androgen receptor	8 out of 9	505.164					56.9846	0.0013	fold change	-1.53	29.0713	0.0491	fold change	-1.38	88.2909	6.3e-11	fold change	-2.96	91.5801	1.9e-12	fold change	-3.65	60.0391	3e-05	fold change	-1.69	63.0819	2.2e-05	fold change	-1.72	42.1216	0.0048	fold change	-1.93	73.9941	4e-08	fold change	-3.79
PFKP	5214	phosphofructokinase, platelet	8 out of 9	503.804					67.3827	0.0002	fold change	1.64	56.6136	6.3e-05	fold change	1.71	72.9831	2.5e-13	fold change	2.22	71.1663	5.5e-14	fold change	2.33	72.9927	8.6e-09	fold change	1.89	72.5205	2.8e-08	fold change	1.87	42.7811	1.4e-06	fold change	1.95	47.3642	9.1e-11	fold change	2.41
CCDC80	151887	coiled-coil domain containing 80	8 out of 9	503.216					64.2888	0.0105	fold change	-1.61	51.4907	0.0197	fold change	-1.64	56.7962	1.4e-06	fold change	-1.86	61.3001	1.4e-07	fold change	-2.07	60.0391	1.1e-06	fold change	-1.69	63.0819	6.3e-07	fold change	-1.72	87.4126	5.4e-07	fold change	-4.65	58.8069	4.3e-08	fold change	-2.85
RSPH1	89765	radial spoke head 1 homolog (Chlamydomonas)	8 out of 9	502.476					66.5814	4.6e-06	fold change	-1.63	58.0302	0.0003	fold change	-1.73	65.9718	6.5e-08	fold change	-2.04	64.8239	9.9e-09	fold change	-2.16	60.7629	5.4e-08	fold change	-1.7	60.146	1.1e-07	fold change	-1.69	62.7077	8.6e-07	fold change	-2.58	63.4518	4.8e-09	fold change	-3.11
NEAT1	283131	nuclear paraspeckle assembly transcript 1 (non-protein coding)	8 out of 9	502.317					55.9722	0.0044	fold change	-1.52	41.2313	0.0231	fold change	1.51	48.7348	0.0004	fold change	-1.74	54.2164	8.3e-05	fold change	-1.93	82.0856	3.9e-08	fold change	-2.13	82.0856	6.2e-08	fold change	-2.12	93.0354	0.0002	fold change	-6.15	44.9559	1.1e-05	fold change	-2.33
IMPA2	3613	inositol(myo)-1(or 4)-monophosphatase 2	8 out of 9	501.564					85.1368	1.6e-07	fold change	2	88.9949	1.4e-06	fold change	2.52	62.3893	7.9e-09	fold change	1.96	66.0781	6.2e-10	fold change	2.19	66.1008	6.1e-08	fold change	1.77	66.0144	1.1e-07	fold change	1.76	24.9724	2.1e-05	fold change	1.51	41.8774	2.9e-06	fold change	2.23
RP6-213H19.1	51765	serine/threonine protein kinase MST4	8 out of 9	501.185					54.965	0.0003	fold change	1.51	84.1793	1.7e-07	fold change	2.33	53.8126	2.6e-05	fold change	1.81	57.6216	4.1e-06	fold change	1.99	72.9927	1.6e-10	fold change	1.89	73.4721	3.6e-10	fold change	1.89	64.7216	2.4e-05	fold change	2.66	39.4197	9.6e-10	fold change	2.15
GRP	2922	gastrin-releasing peptide	8 out of 9	498.848					36.2101	0.0095	fold change	-1.35	35.7094	0.0245	fold change	-1.45	78.8855	6.2e-08	fold change	-2.43	79.2921	3.9e-08	fold change	-2.62	54.7267	4.7e-08	fold change	-1.63	52.6127	1.5e-07	fold change	-1.6	84.0647	9.2e-06	fold change	-4.06	77.3467	9.4e-08	fold change	-4.18
KIF15	56992	kinesin family member 15	8 out of 9	498.613					55.9722	6.7e-09	fold change	1.52	64.1807	2.1e-07	fold change	1.82	82.9862	1.2e-14	fold change	2.64	85.6458	1.9e-17	fold change	3.06	60.0391	4e-15	fold change	1.69	59.4375	1.2e-14	fold change	1.68	39.9581	1.8e-07	fold change	1.87	50.3931	2e-10	fold change	2.51
ACACB	32	acetyl-Coenzyme A carboxylase beta	8 out of 9	497.306					33.6367	0.0042	fold change	-1.33	65.0297	0.0003	fold change	-1.83	58.6112	7.7e-07	fold change	-1.89	61.3001	5.6e-08	fold change	-2.07	72.3641	5.2e-11	fold change	-1.88	71.4408	1.7e-10	fold change	-1.85	64.8921	0.0118	fold change	-2.67	70.031	2.8e-12	fold change	-3.53
DBF4	10926	DBF4 homolog (S. cerevisiae)	8 out of 9	496.606					66.5814	7.1e-08	fold change	1.63	62.9002	6.2e-07	fold change	1.8	65.9718	1.5e-15	fold change	2.04	68.8544	6.9e-18	fold change	2.25	69.2809	3.4e-16	fold change	1.82	70.1489	6.2e-16	fold change	1.83	61.5453	1.3e-05	fold change	2.52	31.3234	1.6e-07	fold change	1.93
CASC5	57082	cancer susceptibility candidate 5	8 out of 9	496.438					69.0436	5.3e-12	fold change	1.66	46.0337	9.5e-06	fold change	1.57	76.7189	3.8e-15	fold change	2.34	77.3467	4.5e-16	fold change	2.54	64.3708	5.2e-13	fold change	1.75	63.7601	2.4e-12	fold change	1.73	33.1211	0.0002	fold change	1.71	66.0432	1.6e-07	fold change	3.27
CHAD	1101	chondroadherin	8 out of 9	496.427					68.1106	0.0013	fold change	-1.65	55.3888	0.0014	fold change	-1.69	77.0559	5e-08	fold change	-2.35	72.3819	1.7e-07	fold change	-2.36	54.7267	2.8e-05	fold change	-1.63	55.2059	3.3e-05	fold change	-1.63	14.9224	0.0149	fold change	-1.21	98.6349	2.8e-06	fold change	-15.9
CLU	1191	clusterin	8 out of 9	496.292					75.0582	0.0082	fold change	-1.74	43.5851	0.0267	fold change	-1.54	50.3104	0.0001	fold change	-1.76	51.2973	2.2e-05	fold change	-1.88	75.6773	8.8e-11	fold change	-1.95	75.3386	3.4e-10	fold change	-1.94	76.2905	2.9e-05	fold change	-3.3	48.7348	8.4e-07	fold change	-2.45
ENTPD5	957	ectonucleoside triphosphate diphosphohydrolase 5	8 out of 9	495.494					72.2084	3.5e-05	fold change	-1.7	92.0607	2e-07	fold change	-2.73	43.0964	4.9e-07	fold change	-1.66	44.0222	7.4e-08	fold change	-1.76	64.3708	7.6e-08	fold change	-1.75	65.3723	1.2e-07	fold change	-1.75	54.4081	0.0013	fold change	-2.26	59.9549	1.9e-11	fold change	-2.92
C20orf103	24141	chromosome 20 open reading frame 103	8 out of 9	495.253					66.5814	5.8e-05	fold change	-1.63	48.4468	0.001	fold change	-1.6	66.9783	2.4e-07	fold change	-2.06	66.364	9.2e-08	fold change	-2.2	70.1971	3.8e-11	fold change	-1.84	69.5681	1e-10	fold change	-1.82	41.707	0.0002	fold change	-1.92	65.4099	3e-14	fold change	-3.23
ZNF395	55893	zinc finger protein 395	8 out of 9	494.326					68.1106	2.9e-05	fold change	-1.65	61.669	1.5e-06	fold change	-1.78	66.9783	2.9e-12	fold change	-2.06	63.1912	1.3e-11	fold change	-2.12	58.2357	1.8e-10	fold change	-1.67	56.8563	3.4e-10	fold change	-1.65	58.4994	6.5e-05	fold change	-2.39	60.7851	6.2e-12	fold change	-2.96
Hs.202577	NA		8 out of 9	494.164					70.3938	0.0001	fold change	-1.68	54.7717	9.3e-06	fold change	-1.68	74.397	4.3e-10	fold change	-2.26	76.7672	6.8e-12	fold change	-2.52	48.3489	2.6e-09	fold change	-1.56	48.8878	6.8e-09	fold change	-1.56	81.1781	8.6e-06	fold change	-3.74	39.4197	2e-12	fold change	-2.15
STIL	6491	SCL/TAL1 interrupting locus	8 out of 9	493.971					61.5794	1.2e-13	fold change	1.58	75.2162	1.5e-09	fold change	2.03	72.339	2.9e-17	fold change	2.2	71.5809	2e-18	fold change	2.34	50.9897	1.7e-13	fold change	1.59	52.6127	3e-13	fold change	1.6	66.4355	4e-08	fold change	2.74	43.2175	1.5e-11	fold change	2.27
AIF1L	83543	allograft inflammatory factor 1-like	8 out of 9	492.855					70.3938	2e-07	fold change	1.68	77.3946	8.9e-09	fold change	2.09	57.5407	7e-06	fold change	1.87	57.6216	5.2e-06	fold change	1.99	47.2831	0.0002	fold change	1.55	47.8441	0.0003	fold change	1.55	87.4126	1.8e-08	fold change	4.65	47.3642	5.9e-06	fold change	2.41
FAM38B	63895	family with sequence similarity 38, member B	8 out of 9	492.197					80.5127	0.0002	fold change	-1.85	87.35	0.0002	fold change	-2.44	65.0297	1.4e-05	fold change	-2.02	69.7535	1.5e-06	fold change	-2.28	52.9168	1.5e-08	fold change	-1.61	52.6127	2.6e-08	fold change	-1.6	19.4702	0.0163	fold change	-1.36	64.5511	1.3e-06	fold change	-3.18
ZNF423	23090	zinc finger protein 423	8 out of 9	491.598					73.0983	2.1e-05	fold change	-1.71	37.6336	0.0006	fold change	-1.47	47.9368	3.4e-06	fold change	-1.73	52.4802	3.8e-07	fold change	-1.9	70.1971	4e-12	fold change	-1.84	71.4408	5.8e-12	fold change	-1.85	73.816	9.9e-06	fold change	-3.11	64.995	2.6e-10	fold change	-3.21
HJURP	55355	Holliday junction recognition protein	8 out of 9	491.006					56.9846	3.3e-09	fold change	1.53	79.0376	9e-12	fold change	2.14	79.5494	1.6e-14	fold change	2.45	83.3806	3e-21	fold change	2.89	59.0542	3.7e-18	fold change	1.68	58.4044	1.5e-17	fold change	1.67	23.8484	8.5e-08	fold change	1.48	50.747	1.1e-17	fold change	2.53
Hs.379253	NA		8 out of 9	490.158					68.1106	0.0004	fold change	-1.65	63.5171	3.4e-05	fold change	-1.81	77.4437	2.6e-15	fold change	-2.36	79.5494	6.6e-16	fold change	-2.63	31.0089	0.0003	fold change	-1.38	31.3366	0.0004	fold change	-1.38	76.1951	2.8e-07	fold change	-3.29	62.9969	2.1e-08	fold change	-3.07
PIR	8544	pirin (iron-binding nuclear protein)	8 out of 9	490.158					62.6119	2e-07	fold change	1.59	67.1249	2e-06	fold change	1.86	71.3735	1.4e-11	fold change	2.17	70.6754	2.1e-11	fold change	2.31	52.9168	7.2e-06	fold change	1.61	52.6127	1.3e-05	fold change	1.6	53.4382	1.4e-08	fold change	2.23	59.4043	2.6e-08	fold change	2.88
MTHFD2	10797	methylenetetrahydrofolate dehydrogenase (NADP+ dependent) 2, methenyltetrahydrofolate cyclohydrolase	8 out of 9	489.335					63.4389	3.2e-05	fold change	1.6	68.2426	1.8e-08	fold change	1.88	72.043	1.4e-15	fold change	2.19	67.6791	1.5e-14	fold change	2.23	76.89	6.3e-17	fold change	1.97	76.7142	1.8e-16	fold change	1.96	31.7933	0.0195	fold change	1.68	32.5339	3.7e-08	fold change	1.96
NME1	4830	non-metastatic cells 1, protein (NM23A) expressed in	8 out of 9	489.066					64.2888	7e-05	fold change	1.61	71.7896	3.2e-08	fold change	1.94	52.4576	1.6e-08	fold change	1.79	55.4139	2.1e-10	fold change	1.95	68.808	4.5e-10	fold change	1.81	66.4938	1.1e-09	fold change	1.77	79.6521	5.2e-08	fold change	3.59	30.1626	4.9e-10	fold change	1.9
VAV3	10451	vav 3 guanine nucleotide exchange factor	8 out of 9	487.322					61.5794	0.0003	fold change	-1.58	45.3708	0.0056	fold change	-1.56	46.5216	0.0002	fold change	-1.71	46.4334	0.0002	fold change	-1.8	60.7629	3e-05	fold change	-1.7	59.4375	5.8e-05	fold change	-1.68	96.091	1.2e-08	fold change	-8.09	71.1258	5.4e-11	fold change	-3.58
GP2	2813	glycoprotein 2 (zymogen granule membrane)	8 out of 9	486.422					40.2107	0.0106	fold change	-1.38	71.0429	0.0089	fold change	-1.93	46.5216	0.0003	fold change	-1.71	45.7766	0.0002	fold change	-1.79	48.3489	9.1e-05	fold change	-1.56	48.8878	0.0001	fold change	-1.56	94.3931	0.006	fold change	-6.71	91.2409	2.1e-07	fold change	-7.16
ADRA2A	150	adrenergic, alpha-2A-, receptor	8 out of 9	486.307					73.0983	2.3e-06	fold change	-1.71	60.1308	0.0012	fold change	-1.76	73.7724	3e-08	fold change	-2.24	77.1034	3.2e-10	fold change	-2.53	53.9357	1.6e-08	fold change	-1.62	52.6127	3.5e-08	fold change	-1.6	19.7867	0.0061	fold change	-1.37	75.8668	2.6e-11	fold change	-3.99
TBX3	6926	T-box 3	8 out of 9	486.205					63.4389	0.0014	fold change	-1.6	50.6421	0.002	fold change	-1.63	73.4193	2.9e-07	fold change	-2.23	69.1639	7e-07	fold change	-2.26	52.9168	0.0001	fold change	-1.61	52.6127	0.0003	fold change	-1.6	50.7676	0.0037	fold change	-2.16	73.244	3e-07	fold change	-3.75
MCC	4163	mutated in colorectal cancers	8 out of 9	485.978					80.0653	2.8e-05	fold change	-1.84	54.1448	0.0012	fold change	-1.67	53.8126	7e-08	fold change	-1.81	52.4802	7.9e-10	fold change	-1.9	60.7629	2e-08	fold change	-1.7	60.146	5.6e-08	fold change	-1.69	78.5324	0.0001	fold change	-3.49	46.0337	2.3e-10	fold change	-2.36
BNIPL	149428	BCL2/adenovirus E1B 19kD interacting protein like	8 out of 9	485.974					29.3308	0.0154	fold change	-1.29	50.6421	0.007	fold change	-1.63	56.2506	0.0002	fold change	-1.85	52.4802	0.0002	fold change	-1.9	63.8407	2e-08	fold change	-1.74	63.7601	5e-08	fold change	-1.73	86.0052	0.0001	fold change	-4.35	83.6638	5.3e-12	fold change	-5.11
GBP5	115362	guanylate binding protein 5	8 out of 9	485.35					37.4476	7.9e-05	fold change	1.36	66.0781	2.9e-06	fold change	1.84	63.5833	2.5e-07	fold change	1.99	60.0716	6.9e-07	fold change	2.04	71.8484	2.8e-07	fold change	1.87	70.7394	6e-07	fold change	1.84	62.4204	5.2e-05	fold change	2.57	53.161	1.7e-06	fold change	2.62
LYPD6	130574	LY6/PLAUR domain containing 6	8 out of 9	485.314					63.4389	1.1e-05	fold change	-1.6	52.2346	0.0058	fold change	-1.65	81.1241	1.6e-08	fold change	-2.52	79.2921	5.4e-09	fold change	-2.62	42.9701	1.1e-05	fold change	-1.5	41.502	2.3e-05	fold change	-1.48	28.8123	0.0394	fold change	-1.61	95.9398	5.8e-08	fold change	-10.8
C14orf45	80127	chromosome 14 open reading frame 45	8 out of 9	482.911					58.8132	2.9e-08	fold change	-1.55	75.2162	4e-06	fold change	-2.03	60.0716	3.5e-09	fold change	-1.92	60.8147	4.6e-11	fold change	-2.06	48.3489	5.6e-13	fold change	-1.56	46.8652	3e-12	fold change	-1.54	88.0375	3.8e-07	fold change	-4.85	44.7435	1.7e-13	fold change	-2.32
PLSCR4	57088	phospholipid scramblase 4	8 out of 9	479.904					73.6323	8e-05	fold change	-1.72	60.1308	2.7e-06	fold change	-1.76	46.5216	1.7e-07	fold change	-1.71	54.2164	2.7e-10	fold change	-1.93	64.3708	1.7e-11	fold change	-1.75	66.0144	2.8e-11	fold change	-1.76	68.0161	0.001	fold change	-2.81	47.0018	6.4e-14	fold change	-2.4
CRIM1	51232	cysteine rich transmembrane BMP regulator 1 (chordin-like)	8 out of 9	479.564					81.0307	1.2e-05	fold change	-1.86	61.669	1.9e-06	fold change	-1.78	55.3391	1.3e-08	fold change	-1.83	58.1125	3.8e-11	fold change	-2	67.3827	5.3e-11	fold change	-1.79	67.4272	1.4e-10	fold change	-1.78	54.9922	2.3e-08	fold change	-2.28	33.6101	7.1e-09	fold change	-1.99
FAM129A	116496	family with sequence similarity 129, member A	8 out of 9	479.561					88.968	4.8e-06	fold change	-2.1	67.1249	0.0014	fold change	-1.86	31.4677	0.0024	fold change	-1.51	38.506	0.0005	fold change	-1.67	66.1008	2.6e-07	fold change	-1.77	67.4272	3e-07	fold change	-1.78	71.5389	0.0091	fold change	-2.99	48.4276	2.3e-06	fold change	-2.44
KRT16	3868	keratin 16	8 out of 9	479.257	74.2247	n/a	fold change	-4.64753	60.0031	0.0003	fold change	1.56	40.2985	0.0326	fold change	1.5	66.6152	5.6e-08	fold change	2.05	69.7535	3.8e-08	fold change	2.28	47.2831	0.0005	fold change	1.55	50.6058	0.0004	fold change	1.58					70.4732	0.0034	fold change	3.54
EIF2C2	27161	eukaryotic translation initiation factor 2C, 2	8 out of 9	479.097					69.0436	0.0006	fold change	1.66	75.2162	8.2e-08	fold change	2.03	65.0297	5.2e-14	fold change	2.02	68.3948	4.4e-19	fold change	2.24	64.3708	2.2e-11	fold change	1.75	67.4272	7.4e-12	fold change	1.78	33.5276	1.6e-05	fold change	1.72	36.0868	1.5e-10	fold change	2.05
SLAMF8	56833	SLAM family member 8	8 out of 9	478.898					55.9722	0.0112	fold change	1.52	37.6336	0.021	fold change	1.47	66.6152	4.6e-08	fold change	2.05	66.8691	2e-08	fold change	2.21	90.1616	8.8e-11	fold change	2.53	89.5207	3.4e-10	fold change	2.46	39.9581	0.0092	fold change	1.87	32.1676	0.0001	fold change	1.95
CCL8	6355	chemokine (C-C motif) ligand 8	8 out of 9	478.769					54.0517	0.0004	fold change	1.5	77.935	1.8e-06	fold change	2.1	55.3391	5.3e-05	fold change	1.83	57.6216	8e-06	fold change	1.99	63.2399	8.5e-07	fold change	1.73	61.2798	2.8e-06	fold change	1.7	79.139	4.8e-06	fold change	3.55	30.1626	8.5e-05	fold change	1.9
WFDC2	10406	WAP four-disulfide core domain 2	8 out of 9	478.341	94.1478	n/a	fold change	11.5929	71.4408	0.0042	fold change	-1.69	37.6336	0.0219	fold change	-1.47	56.7962	0.0001	fold change	-1.86	47.7687	0.0004	fold change	-1.82	65.1194	0.0001	fold change	-1.76	66.0144	0.0001	fold change	-1.76					39.4197	0.0005	fold change	-2.15
MYH11	4629	myosin, heavy chain 11, smooth muscle	8 out of 9	478.324					42.4455	0.0046	fold change	-1.4	66.0781	9.4e-05	fold change	-1.84	51.8382	0.0003	fold change	-1.78	60.0716	2.9e-05	fold change	-2.04	59.0542	9.2e-07	fold change	-1.68	56.8563	2.3e-06	fold change	-1.65	43.1872	0.0007	fold change	-1.96	98.7928	9.8e-14	fold change	-16.8
COL16A1	1307	collagen, type XVI, alpha 1	8 out of 9	478.065					73.0983	1.7e-05	fold change	-1.71	38.5907	0.0013	fold change	-1.48	40.2065	4.8e-07	fold change	-1.62	40.3913	2.5e-07	fold change	-1.7	69.2809	6.8e-13	fold change	-1.82	68.9969	2.4e-12	fold change	-1.81	84.1793	3.5e-13	fold change	-4.08	63.3208	3.7e-16	fold change	-3.1
C4orf34	201895	chromosome 4 open reading frame 34	8 out of 9	478.044					78.3233	2.1e-05	fold change	-1.79	71.7896	3.5e-05	fold change	-1.94	67.3455	8.6e-09	fold change	-2.07	74.7585	3.8e-11	fold change	-2.44	51.8554	4.8e-05	fold change	-1.6	51.4843	7.4e-05	fold change	-1.59	53.8834	0.0047	fold change	-2.24	28.6044	1.2e-07	fold change	-1.86
C2orf40	84417	chromosome 2 open reading frame 40	8 out of 9	477.483					36.2101	0.0372	fold change	-1.35	57.3263	0.0123	fold change	-1.72	78.2326	6.9e-05	fold change	-2.39	80.2761	1.5e-05	fold change	-2.67	45.5319	0.0001	fold change	-1.53	44.0979	0.0002	fold change	-1.51	49.4403	0.0286	fold change	-2.13	86.3677	2.3e-07	fold change	-5.74
CHML	1122	choroideremia-like (Rab escort protein 2)	8 out of 9	477.125					50.8611	0.0023	fold change	1.47	66.0781	1.6e-06	fold change	1.84	56.2506	8.3e-07	fold change	1.85	50.024	1.8e-06	fold change	1.86	62.3791	1.4e-07	fold change	1.72	61.2798	3.4e-07	fold change	1.7	76.8144	1.9e-05	fold change	3.34	53.4382	1.1e-06	fold change	2.63
HMCN1	83872	hemicentin 1	8 out of 9	476.789					75.0582	0.0017	fold change	-1.74	51.4907	0.0082	fold change	-1.64	36.2679	0.0034	fold change	-1.57	47.164	0.0004	fold change	-1.81	52.9168	1.7e-05	fold change	-1.61	54.3431	2.2e-05	fold change	-1.62	95.5676	1.3e-06	fold change	-7.34	63.9803	7.5e-08	fold change	-3.13
MTFR1	9650	mitochondrial fission regulator 1	8 out of 9	476.468					66.5814	1.6e-05	fold change	1.63	84.995	2.2e-08	fold change	2.36	51.8382	6.1e-08	fold change	1.78	52.4802	1.2e-08	fold change	1.9	54.7267	1.3e-09	fold change	1.63	56.8563	8.4e-10	fold change	1.65	50.7676	5.5e-08	fold change	2.16	58.2221	4.3e-12	fold change	2.83
ESRP1	54845	epithelial splicing regulatory protein 1	8 out of 9	476.449					61.5794	3.2e-05	fold change	1.58	87.35	2.6e-06	fold change	2.44	54.4324	1.8e-09	fold change	1.82	53.6481	1.5e-10	fold change	1.92	54.7267	1.3e-09	fold change	1.63	56.8563	8.6e-10	fold change	1.65	61.4228	5e-09	fold change	2.51	46.4334	4e-09	fold change	2.37
MRPL13	28998	mitochondrial ribosomal protein L13	8 out of 9	475.51					72.2084	2.2e-05	fold change	1.7	77.3946	1.5e-09	fold change	2.09	55.3391	5.4e-08	fold change	1.83	54.9185	2.8e-08	fold change	1.94	55.5099	2.8e-07	fold change	1.64	56.0966	3.1e-07	fold change	1.64	70.4325	2e-06	fold change	2.93	33.6101	9.3e-08	fold change	1.99
RAB30	27314	RAB30, member RAS oncogene family	8 out of 9	473.719					54.965	0.0035	fold change	-1.51	49.1836	0.0038	fold change	-1.61	67.7911	7e-06	fold change	-2.08	65.6194	1.5e-06	fold change	-2.18	66.5371	2.3e-05	fold change	-1.78	67.4272	3e-05	fold change	-1.78	68.5852	0.0028	fold change	-2.85	33.6101	5.5e-05	fold change	-1.99
CRIP1	1396	cysteine-rich protein 1 (intestinal)	8 out of 9	473.246					48.5583	0.0375	fold change	-1.45	66.0781	0.0065	fold change	-1.84	61.8552	5.7e-05	fold change	-1.95	59.6637	6.2e-05	fold change	-2.03	47.2831	0.0032	fold change	-1.55	47.8441	0.0042	fold change	-1.55	81.1781	0.0002	fold change	-3.74	60.7851	3.2e-09	fold change	-2.96
GOLSYN	55638	Golgi-localized protein	8 out of 9	472.72					52.0692	0.0012	fold change	-1.48	55.3888	0.0022	fold change	-1.69	87.1019	7.4e-10	fold change	-2.87	86.1252	3.4e-11	fold change	-3.1	50.9897	2.2e-06	fold change	-1.59	49.7567	5.2e-06	fold change	-1.57	45.2542	0.0022	fold change	-2.01	46.0337	5.8e-08	fold change	-2.36
RFC4	5984	replication factor C (activator 1) 4, 37kDa	8 out of 9	472.211					71.4408	4.2e-09	fold change	1.69	67.6416	3.1e-08	fold change	1.87	47.9368	3.9e-12	fold change	1.73	51.8167	7.2e-14	fold change	1.89	70.7894	2.8e-14	fold change	1.85	71.4408	5.6e-14	fold change	1.85	58.9769	1.2e-06	fold change	2.41	32.1676	1.1e-10	fold change	1.95
NBEA	26960	neurobeachin	8 out of 9	472.022					73.0983	1.4e-06	fold change	-1.71	41.2313	0.001	fold change	-1.51	64.147	1.1e-06	fold change	-2	63.1912	1.4e-07	fold change	-2.12	48.3489	9.9e-10	fold change	-1.56	47.8441	2.9e-09	fold change	-1.55	73.3762	0.0027	fold change	-3.09	60.7851	2e-11	fold change	-2.96
FCGBP	8857	Fc fragment of IgG binding protein	8 out of 9	471.954					57.9677	0.0031	fold change	-1.54	83.949	7.3e-05	fold change	-2.32	63.5833	2.8e-05	fold change	-1.99	62.0117	2.3e-05	fold change	-2.09	57.1135	2.5e-05	fold change	-1.66	55.2059	5.1e-05	fold change	-1.63	21.2032	0.0037	fold change	-1.41	70.92	7.2e-09	fold change	-3.57
CNIH4	29097	cornichon homolog 4 (Drosophila)	8 out of 9	471.611					69.0436	0.0004	fold change	1.66	59.5479	4e-07	fold change	1.75	43.0964	2.5e-07	fold change	1.66	37.7028	1.3e-06	fold change	1.66	84.3526	7.7e-19	fold change	2.21	83.5841	4.5e-18	fold change	2.18	55.314	1.1e-05	fold change	2.29	38.9699	1.6e-07	fold change	2.14
E2F8	79733	E2F transcription factor 8	8 out of 9	471.373					43.4703	1.1e-10	fold change	1.41	55.9691	7.6e-06	fold change	1.7	89.2522	2e-18	fold change	3.06	89.5127	1.1e-20	fold change	3.45	31.0089	3.4e-11	fold change	1.38	32.5402	4.4e-11	fold change	1.39	68.3191	3.1e-10	fold change	2.83	61.3001	3.2e-07	fold change	2.98
CCL14	6358	chemokine (C-C motif) ligand 14	8 out of 9	470.968					42.4455	0.0031	fold change	-1.4	68.2426	0.0003	fold change	-1.88	60.0716	1.2e-05	fold change	-1.92	61.6378	3.7e-06	fold change	-2.08	56.3476	3.3e-09	fold change	-1.65	56.0966	4.4e-09	fold change	-1.64	28.0433	0.021	fold change	-1.59	98.0834	2.5e-12	fold change	-14.2
SORBS2	8470	sorbin and SH3 domain containing 2	8 out of 9	470.958					65.4151	0.0154	fold change	-1.62	65.0297	0.0059	fold change	-1.83	68.9313	1.9e-06	fold change	-2.11	67.235	1e-06	fold change	-2.22	63.2399	0.0002	fold change	-1.73	62.1103	0.0003	fold change	-1.71	38.9084	0.0382	fold change	-1.85	40.0885	1.3e-05	fold change	-2.17
MRPL15	29088	mitochondrial ribosomal protein L15	8 out of 9	470.724					60.8361	1.8e-06	fold change	1.57	73.4635	1.1e-09	fold change	1.97	54.4324	3.2e-09	fold change	1.82	55.8416	2.8e-10	fold change	1.96	55.5099	1.1e-10	fold change	1.64	56.0966	1.5e-10	fold change	1.64	83.6064	2.1e-07	fold change	3.99	30.937	2.9e-09	fold change	1.92
EPSTI1	94240	epithelial stromal interaction 1 (breast)	8 out of 9	470.091					68.1106	3.1e-06	fold change	1.65	70.1115	9.4e-07	fold change	1.91	59.3754	1.3e-06	fold change	1.9	54.9185	3.8e-06	fold change	1.94	50.9897	4.7e-07	fold change	1.59	49.7567	1.2e-06	fold change	1.57	66.4355	1.6e-06	fold change	2.74	50.3931	2.7e-12	fold change	2.51
QDPR	5860	quinoid dihydropteridine reductase	8 out of 9	469.604					70.3938	2.1e-05	fold change	-1.68	80.0154	5.3e-06	fold change	-2.17	38.8223	3.4e-05	fold change	-1.6	29.9278	8e-05	fold change	-1.56	67.3827	3.8e-07	fold change	-1.79	68.0189	4.8e-07	fold change	-1.79	69.0093	0.0001	fold change	-2.86	46.0337	4.7e-07	fold change	-2.36
CHEK1	1111	CHK1 checkpoint homolog (S. pombe)	8 out of 9	469.141					23.4281	1.6e-07	fold change	1.24	71.0429	2.8e-07	fold change	1.93	86.5501	1.6e-20	fold change	2.84	87.0413	3.2e-22	fold change	3.18	22.0016	4.1e-10	fold change	1.29	21.3946	1.5e-09	fold change	1.28	83.7774	2.6e-09	fold change	4.01	73.9055	3.8e-16	fold change	3.78
GPR172A	79581	G protein-coupled receptor 172A	8 out of 9	468.163					80.0653	1.6e-06	fold change	1.84	80.4337	2.1e-09	fold change	2.2	41.51	6.9e-07	fold change	1.64	50.024	5.8e-11	fold change	1.86	58.2357	3.4e-10	fold change	1.67	60.146	2.1e-10	fold change	1.69	47.0018	8.6e-08	fold change	2.06	50.747	1.2e-14	fold change	2.53
TMEM65	157378	transmembrane protein 65	8 out of 9	468.058					54.965	4.6e-05	fold change	1.51	72.2972	1.4e-11	fold change	1.95	60.9659	1.4e-11	fold change	1.93	52.4802	3.7e-10	fold change	1.9	61.4666	1.2e-10	fold change	1.71	63.0819	2.2e-10	fold change	1.72	53.161	0.0009	fold change	2.22	49.6401	3.4e-13	fold change	2.48
CPA3	1359	carboxypeptidase A3 (mast cell)	8 out of 9	467.197					50.8611	0.0071	fold change	-1.47	65.0297	0.0006	fold change	-1.83	66.6152	0.0001	fold change	-2.05	73.9492	4.2e-06	fold change	-2.41	35.0764	0.001	fold change	-1.42	38.8923	0.0006	fold change	-1.45	63.3537	0.0078	fold change	-2.6	73.4193	1.4e-07	fold change	-3.76
MASTL	84930	microtubule associated serine/threonine kinase-like	8 out of 9	467.056					62.6119	1.9e-08	fold change	1.59	74.7138	6.4e-10	fold change	2.01	62.7392	7.3e-12	fold change	1.97	61.3001	1.8e-13	fold change	2.07	51.8554	1.9e-08	fold change	1.6	52.6127	4.4e-08	fold change	1.6	52.7955	1.4e-06	fold change	2.21	48.4276	5e-05	fold change	2.44
GZMB	3002	granzyme B (granzyme 2, cytotoxic T-lymphocyte-associated serine esterase 1)	8 out of 9	465.45					34.834	0.002	fold change	1.34	76.4327	8.9e-09	fold change	2.07	66.9783	2e-07	fold change	2.06	65.2018	4.4e-07	fold change	2.17	67.8813	3e-08	fold change	1.8	67.4272	7.5e-08	fold change	1.78	46.2762	6e-07	fold change	2.04	40.4181	1.7e-06	fold change	2.18
APBB2	323	amyloid beta (A4) precursor protein-binding, family B, member 2	8 out of 9	464.395					57.9677	3.5e-05	fold change	-1.54	38.5907	0.0013	fold change	-1.48	58.6112	8.2e-11	fold change	-1.89	60.0716	5.9e-14	fold change	-2.04	63.2399	4.8e-09	fold change	-1.73	62.1103	1.3e-08	fold change	-1.71	73.5954	2.8e-05	fold change	-3.1	50.2079	3.7e-12	fold change	-2.5
AA732944	NA		8 out of 9	464.254					78.3233	8.9e-06	fold change	-1.79	58.6386	1e-05	fold change	-1.74	36.2679	1.8e-05	fold change	-1.57	33.1389	2.2e-05	fold change	-1.6	76.4234	1e-10	fold change	-1.96	77.3025	1.6e-10	fold change	-1.98	49.9426	0.0002	fold change	-2.14	54.2164	1.9e-12	fold change	-2.66
INADL	10207	InaD-like (Drosophila)	8 out of 9	464.074					55.9722	0.0006	fold change	-1.52	38.5907	0.0113	fold change	-1.48	68.7002	5.6e-08	fold change	-2.1	67.6791	2.1e-08	fold change	-2.23	53.9357	3.9e-08	fold change	-1.62	53.3652	8e-08	fold change	-1.61	70.8386	0.0016	fold change	-2.95	54.9922	8.1e-15	fold change	-2.69
CDC7	8317	cell division cycle 7 homolog (S. cerevisiae)	8 out of 9	463.53					62.6119	4.2e-08	fold change	1.59	66.0781	1.8e-07	fold change	1.84	73.4193	1.1e-13	fold change	2.23	73.6833	2e-14	fold change	2.4	57.1135	3.1e-08	fold change	1.66	56.8563	6.6e-08	fold change	1.65	30.8671	5.8e-05	fold change	1.66	42.9008	1.8e-09	fold change	2.26
NETO2	81831	neuropilin (NRP) and tolloid (TLL)-like 2	8 out of 9	463.342					60.8361	6.4e-05	fold change	1.57	54.7717	0.0023	fold change	1.68	66.6152	8.2e-08	fold change	2.05	70.1115	7.2e-09	fold change	2.29	63.8407	4.5e-07	fold change	1.74	63.0819	6.3e-07	fold change	1.72	35.6577	1.5e-05	fold change	1.77	48.4276	5.6e-08	fold change	2.44
PSMG1	8624	proteasome (prosome, macropain) assembly chaperone 1	8 out of 9	463.271					66.5814	5.6e-08	fold change	1.63	71.7896	2.3e-08	fold change	1.94	50.9362	4e-13	fold change	1.77	49.3413	1.8e-13	fold change	1.85	60.0391	1.7e-12	fold change	1.69	58.4044	4e-12	fold change	1.67	64.8921	1.3e-05	fold change	2.67	41.2868	2.7e-12	fold change	2.21
STEAP2	261729	six transmembrane epithelial antigen of the prostate 2	8 out of 9	462.831					72.2084	1.9e-05	fold change	-1.7	67.1249	8.9e-05	fold change	-1.86	15.9032	0.0379	fold change	-1.31	19.7613	0.0111	fold change	-1.41	49.2703	2.1e-07	fold change	-1.57	50.6058	1.8e-07	fold change	-1.58	96.2408	6.4e-17	fold change	-8.33	91.7162	8.4e-13	fold change	-7.34
BCL11A	53335	B-cell CLL/lymphoma 11A (zinc finger protein)	8 out of 9	462.739					57.9677	0.0052	fold change	1.54	71.0429	0.0002	fold change	1.93	71.623	5.6e-05	fold change	2.18	70.1115	7.5e-05	fold change	2.29	45.5319	0.0021	fold change	1.53	46.8652	0.0022	fold change	1.54	33.9068	4.7e-05	fold change	1.73	65.6901	5.5e-12	fold change	3.24
CRIPAK	285464	cysteine-rich PAK1 inhibitor	8 out of 9	462.531					33.6367	0.0099	fold change	-1.33	34.7111	4.8e-05	fold change	-1.44	47.2912	7.5e-09	fold change	-1.72	43.4926	2.6e-08	fold change	-1.75	74.5034	4.4e-14	fold change	-1.92	74.0116	1.2e-13	fold change	-1.9	84.411	2.5e-05	fold change	-4.12	70.4732	2.2e-11	fold change	-3.54
NUDCD1	84955	NudC domain containing 1	8 out of 9	462.339					47.2831	2.3e-05	fold change	1.44	86.247	4.6e-12	fold change	2.4	59.3754	1e-11	fold change	1.9	60.5151	2.1e-14	fold change	2.05	41.9685	7.6e-10	fold change	1.49	44.0979	4.4e-10	fold change	1.51	71.8319	5.7e-09	fold change	3	51.0204	3.6e-10	fold change	2.54
TAP1	6890	transporter 1, ATP-binding cassette, sub-family B (MDR/TAP)	8 out of 9	461.619					64.2888	1.9e-05	fold change	1.61	61.0568	7.1e-07	fold change	1.77	41.51	4.8e-06	fold change	1.64	41.0661	4.3e-06	fold change	1.71	76.4234	1.1e-07	fold change	1.96	74.0116	3.2e-07	fold change	1.9	45.6404	0.0007	fold change	2.02	57.6216	1.3e-09	fold change	2.8
CKS1B	1163	CDC28 protein kinase regulatory subunit 1B	8 out of 9	461.266					66.5814	2.2e-07	fold change	1.63	71.7896	5.2e-11	fold change	1.94	55.3391	2.6e-11	fold change	1.83	58.7227	6.8e-14	fold change	2.01	59.0542	4.9e-10	fold change	1.68	59.4375	8.6e-10	fold change	1.68	60.5151	0.0003	fold change	2.48	29.826	1.6e-07	fold change	1.89
DYNLRB2	83657	dynein, light chain, roadblock-type 2	8 out of 9	460.287					45.9259	0.0016	fold change	-1.43	44.3719	0.0034	fold change	-1.55	59.3754	1e-07	fold change	-1.9	58.7227	2.2e-08	fold change	-2.01	40.1307	6.5e-06	fold change	-1.47	40.4691	9.3e-06	fold change	-1.47	85.706	0.0002	fold change	-4.3	85.5857	1.3e-11	fold change	-5.56
MCM6	4175	minichromosome maintenance complex component 6	8 out of 9	459.816					73.6323	1.9e-09	fold change	1.72	65.0297	7.2e-09	fold change	1.83	55.3391	2.6e-11	fold change	1.83	51.2973	5e-11	fold change	1.88	69.6641	1.8e-17	fold change	1.83	69.5681	3.6e-17	fold change	1.82	46.2762	4e-06	fold change	2.04	29.0096	5.8e-12	fold change	1.87
HELLS	3070	helicase, lymphoid-specific	8 out of 9	459.621					48.5583	0.0007	fold change	1.45	45.3708	2.3e-06	fold change	1.56	53.2992	4.3e-11	fold change	1.8	54.9185	6.4e-12	fold change	1.94	61.4666	7.4e-12	fold change	1.71	62.1103	1.6e-11	fold change	1.71	55.314	9.5e-06	fold change	2.29	78.583	8.1e-05	fold change	4.34
FBXL16	146330	F-box and leucine-rich repeat protein 16	8 out of 9	458.861					40.2107	0.0014	fold change	-1.38	33.6193	0.0267	fold change	-1.43	82.5396	2.2e-11	fold change	-2.61	77.8853	8.8e-10	fold change	-2.56	65.1194	3.5e-06	fold change	-1.76	64.6187	7.6e-06	fold change	-1.74	72.043	6e-07	fold change	-3.01	22.8253	0.0068	fold change	-1.71
C16orf61	56942	chromosome 16 open reading frame 61	8 out of 9	458.804					63.4389	1.2e-10	fold change	1.6	73.0706	4.2e-10	fold change	1.96	55.3391	6.3e-14	fold change	1.83	54.9185	1.2e-16	fold change	1.94	63.2399	4.8e-17	fold change	1.73	63.0819	1.1e-16	fold change	1.72	50.7676	1.7e-07	fold change	2.16	34.9479	9e-11	fold change	2.02
Hs.166545	NA		8 out of 9	458.235					34.834	0.0268	fold change	-1.34	61.0568	0.0003	fold change	-1.77	93.0354	3.5e-15	fold change	-3.47	90.7688	3.5e-16	fold change	-3.61	52.9168	1.9e-09	fold change	-1.61	53.3652	4.9e-09	fold change	-1.61	18.8203	0.0465	fold change	-1.34	53.4382	1.6e-08	fold change	-2.63
PDZRN3	23024	PDZ domain containing ring finger 3	8 out of 9	458.012					78.3233	0.0002	fold change	-1.79	47.6023	0.0022	fold change	-1.59	45.8791	1.3e-05	fold change	-1.7	45.7766	8.5e-06	fold change	-1.79	63.8407	1.2e-07	fold change	-1.74	63.7601	2.6e-07	fold change	-1.73	71.8319	0.0012	fold change	-3	40.9977	1e-07	fold change	-2.2
SNRPN	6638	small nuclear ribonucleoprotein polypeptide N	8 out of 9	458.002					60.8361	0.0013	fold change	-1.57	47.6023	0.0002	fold change	-1.59	77.9849	3.1e-12	fold change	-2.38	78.2326	4.6e-13	fold change	-2.58	49.2703	3e-07	fold change	-1.57	49.7567	6.5e-07	fold change	-1.57	29.6319	0.0112	fold change	-1.63	64.6872	1.4e-07	fold change	-3.19
MEIS3P1	4213	Meis homeobox 3 pseudogene 1	8 out of 9	457.9					67.3827	1e-06	fold change	-1.64	65.0297	7.2e-08	fold change	-1.83	64.6872	1.5e-12	fold change	-2.01	64.8239	9.1e-15	fold change	-2.16	63.2399	1e-13	fold change	-1.73	63.0819	3.2e-13	fold change	-1.72	40.6451	0.0007	fold change	-1.89	29.0096	8.3e-11	fold change	-1.87
C16orf75	116028	chromosome 16 open reading frame 75	8 out of 9	457.846					58.8132	1.1e-08	fold change	1.55	60.1308	2.8e-07	fold change	1.76	62.3893	3.3e-08	fold change	1.96	61.3001	2.8e-08	fold change	2.07	49.2703	2.9e-12	fold change	1.57	49.7567	4.7e-12	fold change	1.57	59.78	3.9e-07	fold change	2.45	56.4054	4.3e-06	fold change	2.76
STK32B	55351	serine/threonine kinase 32B	8 out of 9	457.096					71.4408	5.8e-05	fold change	-1.69	50.6421	0.0001	fold change	-1.63	80.1192	5.5e-10	fold change	-2.48	75.7266	1e-09	fold change	-2.49	47.2831	9.3e-09	fold change	-1.55	46.1574	3e-08	fold change	-1.53	17.0267	0.0001	fold change	-1.28	68.7002	8.3e-14	fold change	-3.45
CDCA8	55143	cell division cycle associated 8	8 out of 9	456.943					52.0692	1.8e-09	fold change	1.48	73.0706	7.4e-10	fold change	1.96	81.7167	4.5e-20	fold change	2.56	83.4362	7.2e-24	fold change	2.9	46.3908	6.8e-14	fold change	1.54	46.1574	1.4e-13	fold change	1.53	19.1099	8.3e-05	fold change	1.35	54.9922	1.4e-19	fold change	2.69
AMD1	262	adenosylmethionine decarboxylase 1	8 out of 9	456.294					47.2831	6.6e-05	fold change	1.44	64.1807	0.0002	fold change	1.82	53.2992	7.3e-12	fold change	1.8	54.2164	1.5e-12	fold change	1.93	72.3641	1.1e-11	fold change	1.88	73.1518	3e-11	fold change	1.88	48.581	0.001	fold change	2.11	43.2175	7e-11	fold change	2.27
DCAF13	25879	DDB1 and CUL4 associated factor 13	8 out of 9	455.915					61.5794	5.2e-05	fold change	1.58	77.3946	2.2e-10	fold change	2.09	50.3104	1.6e-09	fold change	1.76	53.6481	7.4e-12	fold change	1.92	59.0542	1.4e-13	fold change	1.68	61.2798	9.5e-14	fold change	1.7	60.905	8.7e-07	fold change	2.49	31.744	7.4e-11	fold change	1.94
IQGAP2	10788	IQ motif containing GTPase activating protein 2	8 out of 9	455.761					62.6119	0.0001	fold change	-1.59	66.507	0.0001	fold change	-1.85	40.2065	0.0003	fold change	-1.62	50.6421	1.1e-05	fold change	-1.87	54.7267	3.3e-07	fold change	-1.63	56.0966	4.1e-07	fold change	-1.64	73.9492	0.0053	fold change	-3.12	51.0204	2.1e-09	fold change	-2.54
ZEB1	6935	zinc finger E-box binding homeobox 1	8 out of 9	455.133					66.5814	0.0004	fold change	-1.63	49.1836	0.0002	fold change	-1.61	50.3104	1.1e-06	fold change	-1.76	56.9541	6.9e-08	fold change	-1.98	51.8554	8e-10	fold change	-1.6	53.3652	1.3e-09	fold change	-1.61	85.8856	1.2e-07	fold change	-4.32	40.9977	1.1e-12	fold change	-2.2
IL20RA	53832	interleukin 20 receptor, alpha	8 out of 9	454.953					54.0517	0.0072	fold change	-1.5	43.5851	0.0085	fold change	-1.54	53.2992	0.0008	fold change	-1.8	54.9185	0.0003	fold change	-1.94	48.3489	8e-05	fold change	-1.56	46.1574	0.0002	fold change	-1.53	69.8324	0.0254	fold change	-2.9	84.7601	0.0002	fold change	-5.33
EMCN	51705	endomucin	8 out of 9	454.249					30.5207	0.0017	fold change	-1.3	46.0337	0.0004	fold change	-1.57	56.7962	3.2e-05	fold change	-1.86	62.9002	2.2e-06	fold change	-2.11	68.808	9e-10	fold change	-1.81	70.1489	5.9e-10	fold change	-1.83	55.5895	0.0021	fold change	-2.3	63.4518	1.3e-07	fold change	-3.11
SPARC	6678	secreted protein, acidic, cysteine-rich (osteonectin)	8 out of 9	454.086					69.0436	0.0006	fold change	-1.66	54.7717	0.0001	fold change	-1.68	33.0321	3.5e-05	fold change	-1.53	41.5521	3.6e-07	fold change	-1.72	63.2399	2.5e-10	fold change	-1.73	64.6187	4.8e-10	fold change	-1.74	89.7747	5.5e-09	fold change	-5.24	38.0532	4.4e-11	fold change	-2.11
SGOL2	151246	shugoshin-like 2 (S. pombe)	8 out of 9	454.074					43.4703	3.2e-06	fold change	1.41	44.3719	3.2e-05	fold change	1.55	66.6152	7.4e-14	fold change	2.05	69.7535	1.2e-16	fold change	2.28	75.6773	2.1e-18	fold change	1.95	77.0665	3e-18	fold change	1.97	25.8223	7.6e-07	fold change	1.53	51.2973	4.3e-12	fold change	2.55
221765_at	NA		8 out of 9	453.696					82.3547	0.0002	fold change	-1.9	44.3719	0.0019	fold change	-1.55	65.0297	1.9e-06	fold change	-2.02	66.0781	5.6e-07	fold change	-2.19	50.9897	0.0004	fold change	-1.59	50.6058	0.0007	fold change	-1.58	72.2972	0.0066	fold change	-3.03	21.9687	0.0004	fold change	-1.69
PCDH7	5099	protocadherin 7	8 out of 9	452.914					80.5127	0.0018	fold change	-1.85	37.6336	0.0359	fold change	-1.47	37.2234	0.0039	fold change	-1.58	50.024	0.0002	fold change	-1.86	58.2357	9.6e-05	fold change	-1.67	58.4044	0.0001	fold change	-1.67	79.8594	0.0014	fold change	-3.61	51.0204	1.7e-07	fold change	-2.54
CDC45L	8318	CDC45 cell division cycle 45-like (S. cerevisiae)	8 out of 9	452.519					52.8614	3.1e-11	fold change	1.49	67.6416	1.6e-10	fold change	1.87	72.043	5.5e-16	fold change	2.19	72.3819	6.4e-17	fold change	2.36	41.0122	1.3e-15	fold change	1.48	42.4455	2.7e-15	fold change	1.49	21.2032	1.1e-07	fold change	1.41	82.9297	8.9e-09	fold change	4.99
TTC39A	22996	tetratricopeptide repeat domain 39A	8 out of 9	452.439					50.8611	0.0098	fold change	-1.47	54.1448	0.0061	fold change	-1.67	42.3245	0.0004	fold change	-1.65	44.7107	0.0002	fold change	-1.77	73.6865	4.2e-06	fold change	-1.9	72.5205	9.9e-06	fold change	-1.87	64.5511	0.0015	fold change	-2.65	49.6401	6.2e-07	fold change	-2.48
C21orf45	54069	chromosome 21 open reading frame 45	8 out of 9	451.675					72.2084	1.9e-07	fold change	1.7	61.669	1.1e-07	fold change	1.78	51.8382	2.7e-10	fold change	1.78	56.9541	7.7e-13	fold change	1.98	71.4408	2.6e-13	fold change	1.86	72.5205	3.2e-13	fold change	1.87	36.44	2.4e-05	fold change	1.79	28.6044	1.1e-05	fold change	1.86
PCM1	5108	pericentriolar material 1	8 out of 9	451.666					57.9677	6.8e-05	fold change	-1.54	43.5851	6.2e-07	fold change	-1.54	66.6152	6.4e-11	fold change	-2.05	61.6378	7.6e-11	fold change	-2.08	49.954	2.8e-10	fold change	-1.58	50.6058	1.1e-09	fold change	-1.58	60.5151	0.0101	fold change	-2.48	60.7851	2e-11	fold change	-2.96
B3GNT5	84002	UDP-GlcNAc:betaGal beta-1,3-N-acetylglucosaminyltransferase 5	8 out of 9	451.449					52.0692	0.0009	fold change	1.48	41.2313	0.0167	fold change	1.51	68.7002	1.2e-08	fold change	2.1	68.3948	1.2e-08	fold change	2.24	60.7629	3.6e-05	fold change	1.7	59.4375	7.6e-05	fold change	1.68	68.3191	0.0002	fold change	2.83	32.5339	4.8e-06	fold change	1.96
H2AFZ	3015	H2A histone family, member Z	8 out of 9	450.247					69.7603	2.6e-07	fold change	1.67	61.669	9.4e-08	fold change	1.78	36.2679	5.6e-07	fold change	1.57	38.506	1e-07	fold change	1.67	71.8484	1e-15	fold change	1.87	71.4408	5.7e-15	fold change	1.85	67.8288	0.002	fold change	2.8	32.9259	9.9e-15	fold change	1.97
FANK1	92565	fibronectin type III and ankyrin repeat domains 1	8 out of 9	449.952					34.834	5.9e-05	fold change	-1.34	51.4907	8.4e-05	fold change	-1.64	61.4228	2.4e-10	fold change	-1.94	56.3539	6.6e-10	fold change	-1.97	45.5319	2e-12	fold change	-1.53	46.1574	2.9e-12	fold change	-1.53	85.2297	5.1e-13	fold change	-4.23	68.9313	2e-12	fold change	-3.46
HTRA1	5654	HtrA serine peptidase 1	8 out of 9	449.883					69.0436	0.0002	fold change	-1.66	46.8226	0.0025	fold change	-1.58	41.51	4.2e-06	fold change	-1.64	47.164	2.6e-07	fold change	-1.81	60.7629	2.3e-08	fold change	-1.7	61.2798	4.1e-08	fold change	-1.7	83.2113	1.8e-08	fold change	-3.93	40.0885	3.4e-10	fold change	-2.17
RUNX1	861	runt-related transcription factor 1	8 out of 9	449.662					45.9259	3.1e-05	fold change	-1.43	47.6023	0.0001	fold change	-1.59	32.1593	0.0001	fold change	-1.52	34.6426	2.7e-05	fold change	-1.62	67.8813	8.6e-11	fold change	-1.8	67.4272	1.9e-10	fold change	-1.78	87.2265	1.5e-06	fold change	-4.63	66.7967	2.4e-09	fold change	-3.31
AKAP12	9590	A kinase (PRKA) anchor protein 12	8 out of 9	449.633					47.2831	0.0026	fold change	-1.44	65.0297	0.0002	fold change	-1.83	38.1831	4.5e-05	fold change	-1.59	42.8559	3.3e-06	fold change	-1.74	48.3489	4.2e-08	fold change	-1.56	48.8878	5.1e-08	fold change	-1.56	72.1272	1.8e-05	fold change	-3.02	86.9172	2.2e-14	fold change	-5.83
C2orf55	343990	chromosome 2 open reading frame 55	8 out of 9	448.618					77.0072	9.2e-06	fold change	-1.77	53.161	3.6e-06	fold change	-1.66	43.0964	3.7e-07	fold change	-1.66	53.6481	3.4e-10	fold change	-1.92	46.3908	1.3e-05	fold change	-1.54	46.8652	1.8e-05	fold change	-1.54	75.5401	7.9e-05	fold change	-3.23	52.9095	3.4e-07	fold change	-2.61
KLHL7	55975	kelch-like 7 (Drosophila)	8 out of 9	447.155					43.4703	3.1e-08	fold change	1.41	71.0429	1e-09	fold change	1.93	47.2912	1.1e-12	fold change	1.72	53.6481	1.9e-14	fold change	1.92	49.2703	5.1e-09	fold change	1.57	50.6058	9.2e-09	fold change	1.58	77.1522	3.2e-06	fold change	3.36	54.6747	2.8e-09	fold change	2.68
DNM3	26052	dynamin 3	8 out of 9	446.806					29.3308	0.0054	fold change	-1.29	44.3719	0.0097	fold change	-1.55	56.2506	2.5e-05	fold change	-1.85	64.2814	1.2e-06	fold change	-2.15	56.3476	1e-10	fold change	-1.65	57.603	1.5e-10	fold change	-1.66	65.2018	0.0007	fold change	-2.68	73.4193	1.5e-10	fold change	-3.76
222037_at	NA		8 out of 9	446.79					57.9677	7e-06	fold change	1.54	55.3888	4.1e-09	fold change	1.69	65.4099	3.7e-11	fold change	2.03	71.958	3.6e-15	fold change	2.35	57.1135	1e-09	fold change	1.66	59.4375	1.1e-09	fold change	1.68	20.1104	2.9e-06	fold change	1.38	59.4043	3e-13	fold change	2.88
CDCA2	157313	cell division cycle associated 2	8 out of 9	446.583					38.8175	3.2e-10	fold change	1.37	53.161	1.5e-05	fold change	1.66	79.9105	4.2e-16	fold change	2.47	81.9901	1.6e-18	fold change	2.8	60.0391	4.5e-10	fold change	1.69	61.2798	5.5e-10	fold change	1.7	42.7811	8.6e-06	fold change	1.95	28.6044	1.6e-09	fold change	1.86
LAMB2	3913	laminin, beta 2 (laminin S)	8 out of 9	446.13					66.5814	3e-06	fold change	-1.63	64.1807	2.7e-07	fold change	-1.82	54.4324	1.5e-11	fold change	-1.82	48.7929	8.4e-12	fold change	-1.84	67.3827	2.2e-13	fold change	-1.79	65.3723	1.4e-12	fold change	-1.75	19.1099	0.0155	fold change	-1.35	60.278	4.4e-16	fold change	-2.94
ERO1L	30001	ERO1-like (S. cerevisiae)	8 out of 9	446.13					66.5814	3.6e-05	fold change	1.63	46.0337	0.0033	fold change	1.57	58.6112	2.4e-08	fold change	1.89	52.4802	1.2e-07	fold change	1.9	69.2809	3.5e-09	fold change	1.82	67.4272	9.6e-09	fold change	1.78	50.7676	0.0088	fold change	2.16	34.9479	4e-10	fold change	2.02
PAICS	10606	phosphoribosylaminoimidazole carboxylase, phosphoribosylaminoimidazole succinocarboxamide synthetase	8 out of 9	445.318					42.4455	0.0018	fold change	1.4	73.0706	2.7e-07	fold change	1.96	47.9368	9.4e-09	fold change	1.73	50.024	4.7e-10	fold change	1.86	62.3791	1.5e-11	fold change	1.72	62.1103	3.7e-11	fold change	1.71	62.9002	0.0003	fold change	2.59	44.452	3.6e-12	fold change	2.31
EBF1	1879	early B-cell factor 1	8 out of 9	445.161					30.5207	0.0111	fold change	-1.3	52.2346	0.001	fold change	-1.65	43.7094	2.7e-05	fold change	-1.67	50.6421	1e-06	fold change	-1.87	60.0391	2.4e-09	fold change	-1.69	61.2798	1.8e-09	fold change	-1.7	92.0607	3.9e-07	fold change	-5.89	54.6747	3.7e-10	fold change	-2.68
ECM2	1842	extracellular matrix protein 2, female organ and adipocyte specific	8 out of 9	444.795					45.9259	0.0068	fold change	-1.43	67.1249	0.0005	fold change	-1.86	30.5829	0.0017	fold change	-1.5	38.506	0.0001	fold change	-1.67	55.5099	1.2e-10	fold change	-1.64	57.603	9.2e-11	fold change	-1.66	92.8247	1e-07	fold change	-6.12	56.7176	8.4e-12	fold change	-2.77
CDT1	81620	chromatin licensing and DNA replication factor 1	8 out of 9	443.633					47.2831	7.1e-10	fold change	1.44	30.8903	0.0003	fold change	1.4	72.9831	6e-13	fold change	2.22	73.6833	1.6e-14	fold change	2.4	34.2192	3.4e-12	fold change	1.41	35.5839	2.3e-12	fold change	1.42	86.1861	2.8e-12	fold change	4.37	62.8038	1.5e-07	fold change	3.06
285535	285535	hypothetical protein LOC285535	8 out of 9	442.392					33.6367	0.0043	fold change	-1.33	45.3708	0.0027	fold change	-1.56	61.8552	2.2e-07	fold change	-1.95	67.235	1.1e-09	fold change	-2.22	46.3908	3.5e-08	fold change	-1.54	45.3067	1.1e-07	fold change	-1.52	78.3822	0.0008	fold change	-3.48	64.2145	1.5e-11	fold change	-3.15
IRS1	3667	insulin receptor substrate 1	8 out of 9	442.22					66.5814	0.0002	fold change	-1.63	49.1836	0.0021	fold change	-1.61	47.2912	3.1e-06	fold change	-1.72	47.164	2.3e-07	fold change	-1.81	51.8554	5.1e-06	fold change	-1.6	48.8878	1.4e-05	fold change	-1.56	83.8926	0.0001	fold change	-4.04	47.3642	2e-05	fold change	-2.41
CTSL2	1515	cathepsin L2	8 out of 9	441.966					48.5583	2.4e-06	fold change	1.45	58.6386	4.9e-05	fold change	1.74	72.7675	3.4e-20	fold change	2.21	73.6833	9.6e-19	fold change	2.4	56.3476	2.6e-08	fold change	1.65	57.603	4.6e-08	fold change	1.66	39.4197	1.7e-06	fold change	1.86	34.9479	1.4e-07	fold change	2.02
SLIT2	9353	slit homolog 2 (Drosophila)	8 out of 9	441.375					65.4151	0.0015	fold change	-1.62	45.3708	0.0084	fold change	-1.56	48.7348	0.0003	fold change	-1.74	62.9002	1.7e-06	fold change	-2.11	41.9685	3.4e-11	fold change	-1.49	43.3396	3.8e-06	fold change	-1.5	71.0026	2.2e-06	fold change	-2.96	62.6433	1.9e-10	fold change	-3.05
GLRB	2743	glycine receptor, beta	8 out of 9	441.1					58.8132	0.0008	fold change	-1.55	35.7094	0.0103	fold change	-1.45	67.7911	8.7e-06	fold change	-2.08	64.8239	7.6e-06	fold change	-2.16	42.9701	7.8e-06	fold change	-1.5	45.3067	7.9e-06	fold change	-1.52	47.6023	0.0284	fold change	-2.08	78.0835	2.5e-08	fold change	-4.26
ZMAT1	84460	zinc finger, matrin type 1	8 out of 9	440.888					25.7105	0.0035	fold change	-1.26	28.1267	0.0041	fold change	-1.37	55.7153	3.5e-07	fold change	-1.84	58.1125	4.7e-08	fold change	-2	72.9927	1.3e-13	fold change	-1.89	73.1518	5.6e-13	fold change	-1.88	83.4934	4.2e-07	fold change	-3.97	43.5851	4.4e-14	fold change	-2.28
ARMCX4	100131755	armadillo repeat containing, X-linked 4	8 out of 9	440.517					37.4476	0.0029	fold change	-1.36	66.0781	4.8e-06	fold change	-1.84	51.8382	4.9e-06	fold change	-1.78	50.024	1.1e-06	fold change	-1.86	49.954	8.8e-08	fold change	-1.58	51.4843	7e-08	fold change	-1.59	38.5666	0.0342	fold change	-1.84	95.1239	2.3e-12	fold change	-10.1
EGOT	100126791	eosinophil granule ontogeny transcript (non-protein coding)	8 out of 9	440.226					26.9331	0.0003	fold change	-1.27	63.5171	0.0002	fold change	-1.81	70.3116	4.9e-07	fold change	-2.14	66.364	2.7e-07	fold change	-2.2	41.0122	6.1e-11	fold change	-1.48	42.4455	1.2e-10	fold change	-1.49	31.7933	0.0025	fold change	-1.68	97.8493	5e-10	fold change	-13.6
KCTD6	200845	potassium channel tetramerisation domain containing 6	8 out of 9	439.982					32.4878	0.0121	fold change	-1.32	58.6386	0.0005	fold change	-1.74	42.3245	2.6e-05	fold change	-1.65	38.506	5.1e-05	fold change	-1.67	65.1194	2.6e-06	fold change	-1.76	64.6187	5e-06	fold change	-1.74	74.173	1.4e-06	fold change	-3.14	64.1141	1.6e-09	fold change	-3.14
CLGN	1047	calmegin	8 out of 9	439.648					63.4389	0.0142	fold change	-1.6	59.5479	0.0066	fold change	-1.75	51.8382	0.0059	fold change	-1.78	44.7107	0.0099	fold change	-1.77	31.9928	0.0161	fold change	-1.39	32.5402	0.0169	fold change	-1.39	78.2326	0.011	fold change	-3.46	77.3467	2e-07	fold change	-4.18
IKBKB	3551	inhibitor of kappa light polypeptide gene enhancer in B-cells, kinase beta	8 out of 9	438.858					54.965	2.6e-05	fold change	-1.51	38.5907	0.0002	fold change	-1.48	38.1831	7.2e-08	fold change	-1.59	32.1256	4.2e-07	fold change	-1.59	65.1194	4.2e-10	fold change	-1.76	66.0144	7.8e-10	fold change	-1.76	85.0528	5.6e-09	fold change	-4.18	58.8069	1.3e-14	fold change	-2.85
PPP1R14C	81706	protein phosphatase 1, regulatory (inhibitor) subunit 14C	8 out of 9	438.854					22.3578	0.0006	fold change	1.23	61.0568	0.001	fold change	1.77	83.7212	1.4e-15	fold change	2.69	82.4294	1.6e-13	fold change	2.82	51.8554	1.7e-06	fold change	1.6	55.2059	1.2e-06	fold change	1.63	25.8223	7.2e-06	fold change	1.53	56.4054	0.0005	fold change	2.76
EIF4EBP1	1978	eukaryotic translation initiation factor 4E binding protein 1	8 out of 9	438.514					71.4408	1.4e-07	fold change	1.69	61.0568	6.4e-09	fold change	1.77	59.3754	8.9e-11	fold change	1.9	62.9002	5.1e-12	fold change	2.11	59.0542	1.3e-09	fold change	1.68	61.2798	1e-09	fold change	1.7	28.4587	0.0004	fold change	1.6	34.9479	1.9e-07	fold change	2.02
IFI27	3429	interferon, alpha-inducible protein 27	8 out of 9	437.631					84.0011	0.0002	fold change	1.95	82.6515	7.3e-09	fold change	2.28	35.5237	0.0105	fold change	1.56	28.5116	0.0195	fold change	1.54	65.1194	0.0002	fold change	1.76	63.0819	0.0004	fold change	1.72	55.5895	0.0003	fold change	2.3	23.1521	0.0007	fold change	1.72
RFC3	5983	replication factor C (activator 1) 3, 38kDa	8 out of 9	437.301					50.8611	9.6e-07	fold change	1.47	62.2309	6.2e-06	fold change	1.79	37.2234	1.6e-06	fold change	1.58	44.7107	1.1e-08	fold change	1.77	58.2357	1.9e-11	fold change	1.67	57.603	4.2e-11	fold change	1.66	53.8834	4.7e-05	fold change	2.24	72.5531	0.0002	fold change	3.67
LHFP	10186	lipoma HMGIC fusion partner	8 out of 9	437.122					50.8611	0.0062	fold change	-1.47	62.2309	0.0005	fold change	-1.79	30.5829	5.7e-06	fold change	-1.5	36.9549	1.8e-05	fold change	-1.65	59.0542	2e-10	fold change	-1.68	60.146	2.2e-10	fold change	-1.69	72.2972	8.4e-06	fold change	-3.03	64.995	2.6e-12	fold change	-3.21
CAV1	857	caveolin 1, caveolae protein, 22kDa	8 out of 9	436.807					42.4455	0.0036	fold change	-1.4	62.2309	0.0006	fold change	-1.79	36.2679	0.0001	fold change	-1.57	40.3913	3.6e-07	fold change	-1.7	71.8484	8.4e-11	fold change	-1.87	71.9	1.4e-10	fold change	-1.86	64.7216	0.001	fold change	-2.66	47.0018	5.9e-10	fold change	-2.4
SPATA18	132671	spermatogenesis associated 18 homolog (rat)	8 out of 9	436.731					32.4878	0.0091	fold change	-1.32	34.7111	0.0052	fold change	-1.44	40.9702	0.0001	fold change	-1.63	36.9549	0.0001	fold change	-1.65	74.5034	1.3e-11	fold change	-1.92	74.0116	2.2e-11	fold change	-1.9	52.3906	0.001	fold change	-2.2	90.7013	5.5e-14	fold change	-6.99
FBXO5	26271	F-box protein 5	8 out of 9	435.52					45.9259	1.2e-07	fold change	1.43	63.5171	7.6e-09	fold change	1.81	55.3391	1e-10	fold change	1.83	57.6216	1e-11	fold change	1.99	31.0089	4.8e-10	fold change	1.38	52.6127	5.4e-10	fold change	1.6	55.5895	3.4e-05	fold change	2.3	73.9055	5.4e-11	fold change	3.78
CTPS	1503	CTP synthase	8 out of 9	435.371					73.0983	7.4e-10	fold change	1.71	72.2972	9.6e-07	fold change	1.95	68.2808	3e-15	fold change	2.09	70.3522	2.5e-18	fold change	2.3	40.1307	1.3e-09	fold change	1.47	40.4691	2.5e-09	fold change	1.47	39.4197	2.4e-06	fold change	1.86	31.3234	3.6e-12	fold change	1.93
GMPS	8833	guanine monphosphate synthetase	8 out of 9	434.762					54.965	6.5e-09	fold change	1.51	53.161	8.5e-09	fold change	1.66	55.3391	1.7e-15	fold change	1.83	56.3539	2.5e-16	fold change	1.97	59.0542	1.4e-15	fold change	1.68	59.4375	5.3e-15	fold change	1.68	65.5145	1.4e-06	fold change	2.7	30.937	1e-09	fold change	1.92
PRAGMIN	157285	homolog of rat pragma of Rnd2	8 out of 9	434.374					57.9677	0.0044	fold change	-1.54	58.0302	2.2e-05	fold change	-1.73	57.5407	3.4e-05	fold change	-1.87	60.0716	1.1e-05	fold change	-2.04	66.5371	3.9e-10	fold change	-1.78	65.3723	1.3e-09	fold change	-1.75	33.9068	0.0004	fold change	-1.73	34.9479	1.5e-07	fold change	-2.02
XBP1	7494	X-box binding protein 1	8 out of 9	434.083					75.0582	2.3e-06	fold change	-1.74	54.7717	0.0044	fold change	-1.68	43.0964	7.6e-05	fold change	-1.66	48.7929	8.7e-06	fold change	-1.84	60.7629	1.5e-06	fold change	-1.7	61.2798	2.2e-06	fold change	-1.7	66.4355	2.7e-05	fold change	-2.74	23.8854	5.6e-09	fold change	-1.74
RHOB	388	ras homolog gene family, member B	8 out of 9	433.383					60.0031	0.0001	fold change	-1.56	44.3719	0.0011	fold change	-1.55	40.9702	0.0012	fold change	-1.63	37.7028	0.0014	fold change	-1.66	79.5596	3.7e-08	fold change	-2.06	79.8748	4.8e-08	fold change	-2.07	26.2133	0.0409	fold change	-1.54	64.6872	0.0457	fold change	3.19
TNS1	7145	tensin 1	8 out of 9	432.935					50.8611	0.0004	fold change	-1.47	68.9313	8.3e-05	fold change	-1.89	28.1654	8.5e-06	fold change	-1.47	29.9278	2.3e-06	fold change	-1.56	55.5099	1.5e-11	fold change	-1.64	55.2059	3.1e-11	fold change	-1.63	88.9949	1.1e-05	fold change	-5.05	55.3391	1.8e-13	fold change	-2.71
PDGFRL	5157	platelet-derived growth factor receptor-like	8 out of 9	432.772					65.4151	0.0034	fold change	-1.62	45.3708	0.0088	fold change	-1.56	50.9362	1.5e-05	fold change	-1.77	55.4139	2e-06	fold change	-1.95	49.2703	2.3e-05	fold change	-1.57	49.7567	3.2e-05	fold change	-1.57	71.0026	6.4e-06	fold change	-2.96	45.6067	4.4e-08	fold change	-2.35
SPON1	10418	spondin 1, extracellular matrix protein	8 out of 9	432.307					69.0436	0.0012	fold change	-1.66	50.0445	0.0024	fold change	-1.62	21.7125	0.0151	fold change	-1.39	30.6211	0.0016	fold change	-1.57	47.2831	1.1e-06	fold change	-1.55	48.8878	1.7e-06	fold change	-1.56	92.9662	2.9e-10	fold change	-6.14	71.7484	1.3e-07	fold change	-3.62
SIK3	23387	SIK family kinase 3	8 out of 9	432.045					71.4408	1.4e-07	fold change	-1.69	50.6421	9.3e-08	fold change	-1.63	42.3245	3e-07	fold change	-1.65	35.411	6.9e-06	fold change	-1.63	45.5319	7e-08	fold change	-1.53	46.1574	1.7e-07	fold change	-1.53	83.2113	0.0016	fold change	-3.93	57.3263	2.2e-08	fold change	-2.79
TMSB15B	286527	thymosin beta 15B	8 out of 9	431.006					60.8361	1.4e-05	fold change	1.57	72.2972	5.3e-13	fold change	1.95	39.4577	9.3e-07	fold change	1.61	42.2372	1e-08	fold change	1.73	41.9685	1e-05	fold change	1.49	42.4455	1.4e-05	fold change	1.49	81.0163	7.9e-06	fold change	3.73	50.747	2.2e-08	fold change	2.53
Hs.598106	NA		8 out of 9	430.794					57.9677	2.4e-06	fold change	-1.54	57.3263	3.8e-05	fold change	-1.72	38.8223	1.2e-08	fold change	-1.6	39.7257	2.4e-10	fold change	-1.69	59.0542	2.5e-11	fold change	-1.68	59.4375	4e-11	fold change	-1.68	72.8534	4.7e-08	fold change	-3.06	45.6067	8.1e-12	fold change	-2.35
KIF21A	55605	kinesin family member 21A	8 out of 9	430.737					69.7603	1.4e-07	fold change	1.67	35.7094	0.0002	fold change	1.45	53.8126	2e-09	fold change	1.81	48.1997	9.4e-09	fold change	1.83	72.3641	2.2e-10	fold change	1.88	71.4408	1.2e-09	fold change	1.85	19.7867	0.0102	fold change	1.37	59.6637	6.1e-05	fold change	2.9
C16orf45	89927	chromosome 16 open reading frame 45	8 out of 9	430.49					76.078	1.4e-05	fold change	-1.76	42.0062	6.1e-05	fold change	-1.52	68.2808	1.3e-09	fold change	-2.09	66.0781	2.2e-10	fold change	-2.19	45.5319	0.0004	fold change	-1.53	42.4455	0.001	fold change	-1.49	23.8484	0.0274	fold change	-1.48	66.2208	9.8e-09	fold change	-3.28
SH3BGRL	6451	SH3 domain binding glutamic acid-rich protein like	8 out of 9	430.244					79.5596	3.3e-07	fold change	-1.82	38.5907	0.0026	fold change	-1.48	53.2992	1.9e-06	fold change	-1.8	54.9185	2.3e-07	fold change	-1.94	60.7629	2.4e-07	fold change	-1.7	61.2798	3.9e-07	fold change	-1.7	57.9482	0.0015	fold change	-2.37	23.8854	2.9e-06	fold change	-1.74
MTHFD1L	25902	methylenetetrahydrofolate dehydrogenase (NADP+ dependent) 1-like	8 out of 9	430.087					47.2831	6e-05	fold change	1.44	57.3263	5.6e-05	fold change	1.72	53.2992	2.6e-08	fold change	1.8	49.3413	6.9e-08	fold change	1.85	58.2357	7.8e-09	fold change	1.67	59.4375	1e-08	fold change	1.68	29.2511	0.017	fold change	1.62	75.9129	6.2e-05	fold change	4
HSPA2	3306	heat shock 70kDa protein 2	8 out of 9	430.035					82.3547	0.0002	fold change	-1.9	76.4327	0.0006	fold change	-2.07	56.2506	0.0007	fold change	-1.85	54.9185	0.0005	fold change	-1.94	35.0764	0.0121	fold change	-1.42	34.4531	0.0165	fold change	-1.41	42.1216	0.0102	fold change	-1.93	48.4276	1.3e-05	fold change	-2.44
DONSON	29980	downstream neighbor of SON	8 out of 9	429.609					81.0307	3.4e-12	fold change	1.86	71.0429	1.8e-07	fold change	1.93	58.6112	9.6e-16	fold change	1.89	52.9319	1.5e-15	fold change	1.91	51.8554	2.2e-13	fold change	1.6	53.3652	3.6e-13	fold change	1.61	31.3313	3.5e-05	fold change	1.67	29.4403	6e-12	fold change	1.88
PIK3R1	5295	phosphoinositide-3-kinase, regulatory subunit 1 (alpha)	8 out of 9	429.478					60.0031	0.0006	fold change	-1.56	62.9002	9.4e-07	fold change	-1.8	75.7725	1.5e-10	fold change	-2.3	74.8503	8.1e-11	fold change	-2.45	41.0122	2.8e-06	fold change	-1.48	39.6416	6.9e-06	fold change	-1.46	43.975	0.0039	fold change	-1.98	31.3234	3.4e-05	fold change	-1.93
PCNA	5111	proliferating cell nuclear antigen	8 out of 9	429.224					68.1106	1.7e-07	fold change	1.65	56.6136	1.1e-05	fold change	1.71	38.1831	3.6e-07	fold change	1.59	40.3913	7.3e-08	fold change	1.7	62.3791	3.6e-13	fold change	1.72	63.7601	7.7e-13	fold change	1.73	58.4994	0.0004	fold change	2.39	41.2868	2.2e-15	fold change	2.21
SLC16A3	9123	solute carrier family 16, member 3 (monocarboxylic acid transporter 4)	8 out of 9	429.156					64.2888	0.0015	fold change	1.61	38.5907	0.0188	fold change	1.48	57.5407	1.6e-06	fold change	1.87	55.8416	1.8e-07	fold change	1.96	79.9386	6.8e-11	fold change	2.07	80.4492	1.4e-10	fold change	2.08	22.3441	3.3e-06	fold change	1.44	30.1626	0.0034	fold change	1.9
FMOD	2331	fibromodulin	8 out of 9	428.738					78.8756	1.9e-06	fold change	-1.8	52.2346	0.0003	fold change	-1.65	68.7002	7.1e-13	fold change	-2.1	70.3522	1.5e-16	fold change	-2.3	38.1851	8.8e-07	fold change	-1.45	39.6416	1e-06	fold change	-1.46	30.8671	0.0003	fold change	-1.66	49.8818	5.5e-10	fold change	-2.49
ITGB5	3693	integrin, beta 5	8 out of 9	428.592					50.8611	0.0026	fold change	-1.47	61.669	1.2e-05	fold change	-1.78	59.3754	2.1e-09	fold change	-1.9	64.0804	1e-12	fold change	-2.14	36.38	1e-08	fold change	-1.43	35.5839	2.5e-08	fold change	-1.42	71.0026	0.0001	fold change	-2.96	49.6401	1.2e-18	fold change	-2.48
HMGB2	3148	high-mobility group box 2	8 out of 9	428.545					74.3937	8.5e-06	fold change	1.73	54.1448	4.4e-06	fold change	1.67	33.0321	1.8e-06	fold change	1.53	44.0222	6.5e-10	fold change	1.76	66.5371	7.6e-11	fold change	1.78	67.4272	1e-10	fold change	1.78	59.5479	0.0495	fold change	2.44	29.4403	1.2e-08	fold change	1.88
SEMA3C	10512	sema domain, immunoglobulin domain (Ig), short basic domain, secreted, (semaphorin) 3C	8 out of 9	428.353					62.6119	0.0028	fold change	-1.59	50.0445	0.0119	fold change	-1.62	38.1831	0.0033	fold change	-1.59	41.5521	0.0015	fold change	-1.72	54.7267	4.3e-05	fold change	-1.63	55.2059	5.4e-05	fold change	-1.63	83.7774	0.007	fold change	-4.01	42.2519	5.9e-08	fold change	-2.24
CDC25A	993	cell division cycle 25 homolog A (S. pombe)	8 out of 9	425.794					33.6367	2.2e-07	fold change	1.33	45.3708	1.9e-06	fold change	1.56	80.2761	1.3e-17	fold change	2.49	82.9297	6e-22	fold change	2.85	28.8194	2.1e-12	fold change	1.36	30.4011	8.7e-13	fold change	1.37	28.0433	1.8e-10	fold change	1.59	96.3168	3.3e-08	fold change	11
EPHX2	2053	epoxide hydrolase 2, cytoplasmic	8 out of 9	425.673					56.9846	9.5e-07	fold change	-1.53	64.1807	4e-06	fold change	-1.82	60.9659	8.1e-09	fold change	-1.93	54.9185	1.2e-08	fold change	-1.94	52.9168	8.3e-11	fold change	-1.61	53.3652	1.1e-10	fold change	-1.61	14.9224	0.0173	fold change	-1.21	67.4191	7.6e-11	fold change	-3.35
CCNG2	901	cyclin G2	8 out of 9	425.581					73.0983	0.0002	fold change	-1.71	34.7111	0.0003	fold change	-1.44	58.6112	1.2e-10	fold change	-1.89	59.6637	1.9e-07	fold change	-2.03	32.9983	9.2e-05	fold change	-1.4	32.5402	0.0002	fold change	-1.39	83.2113	2.5e-05	fold change	-3.93	50.747	1.5e-10	fold change	-2.53
H2AFX	3014	H2A histone family, member X	8 out of 9	425.174					69.0436	2.1e-06	fold change	1.66	52.2346	2.4e-06	fold change	1.65	52.4576	1.5e-10	fold change	1.79	55.4139	3.7e-14	fold change	1.95	66.1008	2.1e-14	fold change	1.77	65.3723	6e-14	fold change	1.75	26.2133	0.0005	fold change	1.54	38.338	2e-10	fold change	2.12
YWHAZ	7534	tyrosine 3-monooxygenase/tryptophan 5-monooxygenase activation protein, zeta polypeptide	8 out of 9	424.619					47.2831	0.0014	fold change	1.44	71.0429	0.0004	fold change	1.93	42.3245	8.7e-06	fold change	1.65	46.4334	1.1e-06	fold change	1.8	54.7267	7e-12	fold change	1.63	56.0966	1e-11	fold change	1.64	69.0093	1e-05	fold change	2.86	37.7028	4e-08	fold change	2.1
Hs.661681	NA		8 out of 9	423.466					40.2107	0.006	fold change	-1.38	42.0062	0.0012	fold change	-1.52	56.2506	1e-07	fold change	-1.85	59.6637	2.4e-08	fold change	-2.03	63.8407	1.1e-07	fold change	-1.74	63.7601	2e-07	fold change	-1.73	36.034	0.0447	fold change	-1.78	61.7002	2.7e-10	fold change	-3
NMU	10874	neuromedin U	8 out of 9	423.434					38.8175	6.4e-05	fold change	1.37	45.3708	0.0007	fold change	1.56	54.4324	5.4e-07	fold change	1.82	54.9185	2.1e-07	fold change	1.94	49.2703	3.6e-07	fold change	1.57	48.8878	8.4e-07	fold change	1.56	54.0967	1.9e-05	fold change	2.25	77.6398	8.8e-05	fold change	4.22
CENPM	79019	centromere protein M	8 out of 9	422.814					63.4389	1.1e-09	fold change	1.6	34.7111	1.3e-06	fold change	1.44	57.5407	5.4e-13	fold change	1.87	57.6216	1.4e-13	fold change	1.99	48.3489	1.1e-13	fold change	1.56	48.8878	2.1e-13	fold change	1.56	18.5198	6.1e-06	fold change	1.33	93.7453	5.2e-06	fold change	8.54
PGK1	5230	phosphoglycerate kinase 1	8 out of 9	422.59					61.5794	2.6e-08	fold change	1.58	51.4907	0.0018	fold change	1.64	57.5407	2.2e-11	fold change	1.87	51.8167	1.3e-10	fold change	1.89	58.2357	1.1e-16	fold change	1.67	57.603	4.1e-16	fold change	1.66	55.314	0.0038	fold change	2.29	29.0096	9.8e-10	fold change	1.87
CD302	9936	CD302 molecule	8 out of 9	422.037					75.0582	7.3e-08	fold change	-1.74	52.2346	0.0011	fold change	-1.65	40.9702	8.6e-05	fold change	-1.63	45.3544	4.1e-06	fold change	-1.78	56.3476	1.8e-09	fold change	-1.65	56.0966	3e-09	fold change	-1.64	52.3906	0.0011	fold change	-2.2	43.5851	4.4e-08	fold change	-2.28
EME1	146956	essential meiotic endonuclease 1 homolog 1 (S. pombe)	8 out of 9	421.762					62.6119	2e-08	fold change	1.59	78.4326	3.4e-09	fold change	2.11	53.2992	1.1e-10	fold change	1.8	51.2973	1.2e-12	fold change	1.88	53.9357	4.6e-09	fold change	1.62	52.6127	1.8e-08	fold change	1.6	47.9929	0.0017	fold change	2.09	21.5792	8.1e-07	fold change	1.68
Hs.508559	NA		8 out of 9	421.761					40.2107	0.0177	fold change	-1.38	24.4898	0.0288	fold change	-1.33	69.2809	1e-09	fold change	-2.12	68.8544	9.8e-10	fold change	-2.25	48.3489	0.0003	fold change	-1.56	45.3067	0.0007	fold change	-1.52	71.8319	0.0002	fold change	-3	53.4382	1.7e-07	fold change	-2.63
EDIL3	10085	EGF-like repeats and discoidin I-like domains 3	8 out of 9	421.592					58.8132	0.0092	fold change	-1.55	83.6064	0.0003	fold change	-2.31	23.1303	0.0311	fold change	-1.41	32.1256	0.0049	fold change	-1.59	58.2357	7.3e-05	fold change	-1.67	57.603	0.0001	fold change	-1.66	67.4191	0.0007	fold change	-2.78	40.6587	5.7e-05	fold change	-2.19
Hs.557338	NA		8 out of 9	421.454					49.683	0.0038	fold change	-1.46	58.0302	0.0001	fold change	-1.73	48.7348	1.4e-05	fold change	-1.74	56.3539	8.5e-07	fold change	-1.97	45.5319	7.2e-08	fold change	-1.53	46.8652	6e-08	fold change	-1.54	38.9084	0.008	fold change	-1.85	77.3467	6.6e-12	fold change	-4.18
KLF4	9314	Kruppel-like factor 4 (gut)	8 out of 9	420.732					57.9677	0.0004	fold change	-1.54	58.6386	0.0006	fold change	-1.74	18.6631	0.0114	fold change	-1.35	25.1873	0.0012	fold change	-1.49	79.9386	6.7e-09	fold change	-2.07	81.8867	3.3e-09	fold change	-2.11	69.0093	7e-05	fold change	-2.86	29.4403	1.7e-06	fold change	-1.88
ACTA2	59	actin, alpha 2, smooth muscle, aorta	8 out of 9	419.041					33.6367	0.0078	fold change	-1.33	36.6137	0.0279	fold change	-1.46	57.5407	0.0001	fold change	-1.87	65.6194	1.2e-05	fold change	-2.18	60.0391	1.4e-06	fold change	-1.69	57.603	4.1e-06	fold change	-1.66	31.7933	0.0336	fold change	-1.68	76.1951	2.9e-07	fold change	-4.03
ELOVL5	60481	ELOVL family member 5, elongation of long chain fatty acids (FEN1/Elo2, SUR4/Elo3-like, yeast)	8 out of 9	418.286					37.4476	0.0352	fold change	-1.36	52.2346	0.0004	fold change	-1.65	42.3245	2.1e-05	fold change	-1.65	44.0222	1.7e-06	fold change	-1.76	67.8813	1e-08	fold change	-1.8	68.3882	1.5e-08	fold change	-1.8	79.3941	3.2e-06	fold change	-3.56	26.5932	6.5e-11	fold change	-1.81
228718_at	NA		8 out of 9	417.331					33.6367	0.0001	fold change	-1.33	46.8226	2.3e-05	fold change	-1.58	70.3116	9.5e-14	fold change	-2.14	65.2018	1e-15	fold change	-2.17	43.6777	1e-09	fold change	-1.51	42.4455	4.2e-09	fold change	-1.49	64.2145	6.8e-06	fold change	-2.64	51.0204	2.6e-10	fold change	-2.54
PTPRB	5787	protein tyrosine phosphatase, receptor type, B	8 out of 9	417.209					28.0965	0.0119	fold change	-1.28	68.2426	1.9e-05	fold change	-1.88	45.1545	2.4e-06	fold change	-1.69	51.8167	1.1e-07	fold change	-1.89	57.1135	4.3e-11	fold change	-1.66	59.4375	2e-11	fold change	-1.68	69.0093	0.0001	fold change	-2.86	38.338	3.7e-11	fold change	-2.12
PTPRT	11122	protein tyrosine phosphatase, receptor type, T	8 out of 9	417.188					21.3583	0.0095	fold change	-1.22	37.6336	0.0014	fold change	-1.47	78.5324	1.8e-10	fold change	-2.41	75.2162	1.6e-10	fold change	-2.46	49.2703	5.9e-12	fold change	-1.57	46.8652	1.8e-11	fold change	-1.54	17.9439	0.0004	fold change	-1.31	90.3685	1.9e-12	fold change	-6.83
ZBTB20	26137	zinc finger and BTB domain containing 20	8 out of 9	416.952					60.8361	7e-05	fold change	-1.57	47.6023	1.9e-05	fold change	-1.59	53.2992	1.9e-10	fold change	-1.8	53.6481	3.7e-13	fold change	-1.92	50.9897	1.3e-11	fold change	-1.59	50.6058	4.1e-11	fold change	-1.58	61.918	2.7e-06	fold change	-2.54	38.0532	4.8e-10	fold change	-2.11
MGC72080	389538	MGC72080 pseudogene	8 out of 9	415.8					47.2831	1.6e-09	fold change	1.44	41.2313	9.8e-09	fold change	1.51	50.3104	1e-11	fold change	1.76	50.024	1.6e-12	fold change	1.86	53.9357	5.6e-14	fold change	1.62	55.2059	1.2e-13	fold change	1.63	72.8534	1.3e-12	fold change	3.06	44.9559	3.6e-11	fold change	2.33
GPR177	79971	G protein-coupled receptor 177	8 out of 9	415.731					50.8611	0.0072	fold change	-1.47	43.5851	0.0032	fold change	-1.54	39.4577	0.0003	fold change	-1.61	45.3544	7.4e-05	fold change	-1.78	36.38	0.0003	fold change	-1.43	35.5839	0.0004	fold change	-1.42	91.3075	2.2e-07	fold change	-5.66	73.2011	1.2e-10	fold change	-3.74
BTG3	10950	BTG family, member 3	8 out of 9	415.347					48.5583	0.0004	fold change	1.45	71.0429	7.2e-05	fold change	1.93	47.2912	1.1e-06	fold change	1.72	45.3544	1.3e-06	fold change	1.78	60.7629	1.4e-07	fold change	1.7	59.4375	3.6e-07	fold change	1.68	60.5151	1.8e-05	fold change	2.48	22.3848	4.9e-05	fold change	1.7
FAM60A	58516	family with sequence similarity 60, member A	8 out of 9	415.209					28.0965	0.0178	fold change	1.28	47.6023	1.8e-05	fold change	1.59	46.5216	4.8e-06	fold change	1.71	47.7687	2.3e-06	fold change	1.82	76.89	9e-10	fold change	1.97	77.4809	7e-10	fold change	1.99	52.7955	3.3e-07	fold change	2.21	38.0532	1.8e-09	fold change	2.11
THOC4	10189	THO complex 4	8 out of 9	414.616					64.2888	0.0003	fold change	1.61	71.0429	0.0002	fold change	1.93	61.4228	4.5e-07	fold change	1.94	67.235	1.3e-08	fold change	2.22	50.9897	1.1e-07	fold change	1.59	46.8652	8.1e-06	fold change	1.54	25.8223	4.2e-05	fold change	1.53	26.9488	4.1e-06	fold change	1.82
FOXP1	27086	forkhead box P1	8 out of 9	414.483					34.834	0.0002	fold change	-1.34	42.6774	7.5e-07	fold change	-1.53	50.9362	5.6e-07	fold change	-1.77	49.3413	3.7e-07	fold change	-1.85	46.3908	4.6e-08	fold change	-1.54	44.0979	1.3e-07	fold change	-1.51	70.4325	1.4e-06	fold change	-2.93	75.7725	4e-09	fold change	-3.98
PLAC9	219348	placenta-specific 9	8 out of 9	414.115					34.834	0.0012	fold change	-1.34	59.5479	0.0002	fold change	-1.75	37.2234	7.8e-07	fold change	-1.58	36.1186	2.2e-07	fold change	-1.64	66.5371	1.3e-14	fold change	-1.78	67.4272	1.3e-14	fold change	-1.78	21.9256	0.0276	fold change	-1.43	90.501	2.5e-09	fold change	-6.92
ANKRD22	118932	ankyrin repeat domain 22	8 out of 9	413.566					54.965	4.7e-05	fold change	1.51	56.6136	0.0023	fold change	1.71	50.3104	6.5e-06	fold change	1.76	43.4926	2e-05	fold change	1.75	71.4408	2e-09	fold change	1.86	70.1489	6.1e-09	fold change	1.83	35.6577	0.0002	fold change	1.77	30.937	3.2e-14	fold change	1.92
SOCS2	8835	suppressor of cytokine signaling 2	8 out of 9	412.75					52.0692	0.011	fold change	-1.48	46.0337	0.0118	fold change	-1.57	32.1593	0.0038	fold change	-1.52	33.9536	0.0013	fold change	-1.61	60.0391	3e-08	fold change	-1.69	61.2798	4.5e-08	fold change	-1.7	81.6087	0.0002	fold change	-3.77	45.6067	2e-05	fold change	-2.35
PRSS23	11098	protease, serine, 23	8 out of 9	412.65					63.4389	0.0015	fold change	-1.6	81.3921	2.9e-05	fold change	-2.23	26.513	0.0042	fold change	-1.45	29.1955	0.0015	fold change	-1.55	39.1337	8.9e-05	fold change	-1.46	37.898	0.0002	fold change	-1.44	79.9629	0.0018	fold change	-3.62	55.1159	3.3e-05	fold change	-2.7
Hs.377660	NA		8 out of 9	412.316					21.3583	0.0176	fold change	-1.22	55.9691	0.0013	fold change	-1.7	62.7392	2.8e-07	fold change	-1.97	68.3948	5.3e-09	fold change	-2.24	36.38	1.6e-09	fold change	-1.43	37.898	2.4e-09	fold change	-1.44	42.7811	0.0209	fold change	-1.95	86.795	3.5e-07	fold change	-5.81
PHF19	26147	PHD finger protein 19	8 out of 9	411.231					48.5583	1.4e-08	fold change	1.45	60.1308	3.8e-07	fold change	1.76	53.2992	5.3e-15	fold change	1.8	53.6481	3.6e-15	fold change	1.92	40.1307	6.2e-13	fold change	1.47	39.6416	3.6e-12	fold change	1.46	61.1479	8.8e-09	fold change	2.5	54.6747	2.6e-06	fold change	2.68
203432_at	NA		8 out of 9	411.086					55.9722	3.6e-07	fold change	1.52	58.0302	8.3e-07	fold change	1.73	54.4324	1.4e-10	fold change	1.82	51.8167	9e-11	fold change	1.89	63.8407	8.2e-15	fold change	1.74	63.0819	4.3e-14	fold change	1.72	32.1676	1.3e-06	fold change	1.69	31.744	7.1e-10	fold change	1.94
FLRT3	23767	fibronectin leucine rich transmembrane protein 3	8 out of 9	410.284					40.2107	0.0109	fold change	-1.38	64.1807	0.0055	fold change	-1.82	56.2506	0.0006	fold change	-1.85	48.1997	0.0008	fold change	-1.83	27.7792	0.0088	fold change	-1.35	26.1303	0.0064	fold change	-1.33	93.6733	6.6e-06	fold change	-6.28	53.8596	1.1e-05	fold change	-2.65
MAP3K1	4214	mitogen-activated protein kinase kinase kinase 1	8 out of 9	409.558					30.5207	0.0005	fold change	-1.3	34.7111	0.004	fold change	-1.44	65.9718	1.6e-07	fold change	-2.04	65.2018	9.8e-08	fold change	-2.17	60.0391	3.6e-10	fold change	-1.69	58.4044	7.7e-10	fold change	-1.67	48.2756	0.0024	fold change	-2.1	46.4334	1.8e-10	fold change	-2.37
TMC4	147798	transmembrane channel-like 4	8 out of 9	409.217					32.4878	0.002	fold change	-1.32	53.161	0.0011	fold change	-1.66	60.9659	5.7e-09	fold change	-1.93	60.5151	9.4e-10	fold change	-2.05	49.2703	1.1e-07	fold change	-1.57	47.8441	3e-07	fold change	-1.55	51.5342	4.1e-05	fold change	-2.18	53.4382	1.3e-13	fold change	-2.63
OIP5	11339	Opa interacting protein 5	8 out of 9	408.687					68.1106	3e-09	fold change	1.65	48.4468	6.5e-05	fold change	1.6	66.6152	2.8e-12	fold change	2.05	66.364	2.1e-12	fold change	2.2	49.954	2.5e-11	fold change	1.58	50.6058	5.8e-11	fold change	1.58	37.3366	7.9e-08	fold change	1.81	21.2545	1.8e-11	fold change	1.67
DDX17	10521	DEAD (Asp-Glu-Ala-Asp) box polypeptide 17	8 out of 9	408.32					25.7105	2.5e-06	fold change	-1.26	42.0062	0.0038	fold change	-1.52	82.0991	8.6e-08	fold change	-2.58	84.2943	1.4e-08	fold change	-2.96	41.9685	4.6e-05	fold change	-1.49	38.8923	0.0007	fold change	-1.45	69.0093	0.0118	fold change	-2.86	24.3394	0.0066	fold change	-1.75
FRZB	2487	frizzled-related protein	8 out of 9	408.223					69.7603	0.0001	fold change	-1.67	47.6023	0.006	fold change	-1.59	37.2234	0.0005	fold change	-1.58	33.1389	0.0009	fold change	-1.6	73.6865	4.4e-12	fold change	-1.9	74.3937	1e-11	fold change	-1.91	25.4164	0.0384	fold change	-1.52	47.0018	8.4e-08	fold change	-2.4
ZNF703	80139	zinc finger protein 703	8 out of 9	408.056					44.7039	0.0064	fold change	-1.42	59.5479	8.6e-05	fold change	-1.75	56.7962	5.2e-08	fold change	-1.86	52.4802	1.3e-07	fold change	-1.9	47.2831	0.0001	fold change	-1.55	49.7567	5.2e-05	fold change	-1.57	23.8484	0.0277	fold change	-1.48	73.6399	1.5e-08	fold change	-3.77
NAV3	89795	neuron navigator 3	8 out of 9	408.039					47.2831	0.0108	fold change	-1.44	54.1448	0.0056	fold change	-1.67	65.4099	2.6e-08	fold change	-2.03	66.8691	2.4e-09	fold change	-2.21	52.9168	5.8e-06	fold change	-1.61	54.3431	6.6e-06	fold change	-1.62	43.1872	0.0001	fold change	-1.96	23.8854	0.0107	fold change	-1.74
BNC2	54796	basonuclin 2	8 out of 9	407.915					56.9846	0.0028	fold change	-1.53	35.7094	0.0044	fold change	-1.45	49.5201	4.8e-06	fold change	-1.75	56.3539	3.6e-07	fold change	-1.97	49.2703	2.1e-08	fold change	-1.57	49.7567	3.4e-08	fold change	-1.57	67.4191	0.0004	fold change	-2.78	42.9008	5.6e-08	fold change	-2.26
SYNC	81493	syncoilin, intermediate filament protein	8 out of 9	406.656					54.965	5.2e-05	fold change	-1.51	45.3708	0.0002	fold change	-1.56	57.5407	6.4e-08	fold change	-1.87	61.3001	6.6e-11	fold change	-2.07	62.3791	1e-11	fold change	-1.72	62.1103	3.5e-11	fold change	-1.71	35.6577	9.7e-05	fold change	-1.77	27.3324	1.6e-07	fold change	-1.83
RAD54B	25788	RAD54 homolog B (S. cerevisiae)	8 out of 9	406.58					52.8614	1.2e-06	fold change	1.49	81.88	3.4e-13	fold change	2.25	57.9482	2e-11	fold change	1.88	58.1125	6.4e-13	fold change	2	40.1307	5.2e-11	fold change	1.47	42.4455	5.1e-11	fold change	1.49	28.4587	5.1e-07	fold change	1.6	44.7435	2.8e-07	fold change	2.32
WDR4	10785	WD repeat domain 4	8 out of 9	406.477					54.965	1.3e-05	fold change	1.51	59.5479	9.1e-06	fold change	1.75	35.5237	2.9e-09	fold change	1.56	39.1561	1.2e-10	fold change	1.68	61.4666	1.2e-11	fold change	1.71	61.2798	3.2e-11	fold change	1.7	68.3191	7.1e-07	fold change	2.83	26.2188	7.5e-08	fold change	1.8
DHTKD1	55526	dehydrogenase E1 and transketolase domain containing 1	8 out of 9	406.426					47.2831	2.3e-05	fold change	1.44	72.2972	2.1e-10	fold change	1.95	53.2992	1.7e-17	fold change	1.8	49.3413	1.1e-18	fold change	1.85	46.3908	1.1e-11	fold change	1.54	47.8441	1.3e-11	fold change	1.55	53.8834	9.8e-07	fold change	2.24	36.0868	2.5e-08	fold change	2.05
E2F3	1871	E2F transcription factor 3	8 out of 9	406.331					64.2888	7.1e-06	fold change	1.61	42.6774	3.9e-08	fold change	1.53	45.8791	3.4e-13	fold change	1.7	47.7687	2.6e-16	fold change	1.82	64.3708	2.8e-11	fold change	1.75	65.3723	8.4e-11	fold change	1.75	31.7933	0.0008	fold change	1.68	44.1805	6.5e-10	fold change	2.3
C20orf24	55969	chromosome 20 open reading frame 24	8 out of 9	406.09					71.4408	8.8e-11	fold change	1.69	51.4907	7e-06	fold change	1.64	43.7094	5.1e-09	fold change	1.67	41.5521	3e-09	fold change	1.72	49.954	2.5e-10	fold change	1.58	49.7567	4.9e-10	fold change	1.57	67.6791	3.3e-09	fold change	2.79	30.5072	2.4e-12	fold change	1.91
GALNT7	51809	UDP-N-acetyl-alpha-D-galactosamine:polypeptide N-acetylgalactosaminyltransferase 7 (GalNAc-T7)	8 out of 9	405.682					78.3233	0.0002	fold change	-1.79	66.507	0.0032	fold change	-1.85	41.51	0.0006	fold change	-1.64	52.9319	2.3e-05	fold change	-1.91	32.9983	0.0049	fold change	-1.4	34.4531	0.005	fold change	-1.41	60.905	0.0015	fold change	-2.49	38.0532	2.8e-08	fold change	-2.11
DPT	1805	dermatopontin	8 out of 9	405.45					56.9846	0.025	fold change	-1.53	50.0445	0.034	fold change	-1.62	26.513	0.0155	fold change	-1.45	39.7257	0.0007	fold change	-1.69	46.3908	4.6e-06	fold change	-1.54	47.8441	3.9e-06	fold change	-1.55	85.6458	0.0002	fold change	-4.29	52.3013	0.0066	fold change	-2.59
SGCD	6444	sarcoglycan, delta (35kDa dystrophin-associated glycoprotein)	8 out of 9	404.828					41.3148	5.2e-05	fold change	-1.39	32.7418	0.001	fold change	-1.42	63.5833	9.4e-08	fold change	-1.99	70.3522	1e-09	fold change	-2.3	50.9897	7e-10	fold change	-1.59	49.7567	2.3e-09	fold change	-1.57	34.7896	0.0066	fold change	-1.75	61.3001	9.2e-10	fold change	-2.98
GAS7	8522	growth arrest-specific 7	8 out of 9	404.821					50.8611	0.0014	fold change	-1.47	54.1448	7.6e-05	fold change	-1.67	56.7962	1.9e-08	fold change	-1.86	60.0716	3.4e-09	fold change	-2.04	36.38	2.8e-08	fold change	-1.43	34.4531	2.1e-07	fold change	-1.41	60.5151	5.3e-06	fold change	-2.48	51.5991	1.6e-08	fold change	-2.56
LOC284072	284072	hypothetical protein LOC284072	8 out of 9	403.471					31.4933	0.0003	fold change	1.31	42.6774	0.0003	fold change	1.53	73.4193	7.3e-16	fold change	2.23	72.3819	4.5e-14	fold change	2.36	43.6777	7.4e-06	fold change	1.51	45.3067	9.7e-06	fold change	1.52	60.905	3.1e-05	fold change	2.49	33.6101	1e-05	fold change	1.99
MAGI2	9863	membrane associated guanylate kinase, WW and PDZ domain containing 2	8 out of 9	403.45					55.9722	0.002	fold change	-1.52	43.5851	0.0009	fold change	-1.54	60.9659	7.8e-06	fold change	-1.93	61.6378	6.3e-07	fold change	-2.08	62.3791	1.3e-07	fold change	-1.72	63.7601	1.7e-07	fold change	-1.73	43.975	0.0057	fold change	-1.98	11.1743	0.0004	fold change	-1.38
MRPS17	51373	mitochondrial ribosomal protein S17	8 out of 9	403.418					56.9846	1.4e-09	fold change	1.53	62.9002	3e-09	fold change	1.8	42.3245	9e-11	fold change	1.65	40.3913	6.8e-11	fold change	1.7	67.3827	1.4e-12	fold change	1.79	67.4272	3.5e-12	fold change	1.78	42.1216	0.0005	fold change	1.93	23.8854	2.2e-07	fold change	1.74
KCTD3	51133	potassium channel tetramerisation domain containing 3	8 out of 9	403.405					52.8614	0.0028	fold change	-1.49	40.2985	0.0002	fold change	-1.5	64.6872	5.3e-08	fold change	-2.01	61.3001	1.2e-07	fold change	-2.07	41.9685	9.5e-09	fold change	-1.49	42.4455	1.7e-08	fold change	-1.49	38.9084	0.0219	fold change	-1.85	60.9355	1.1e-10	fold change	-2.97
C9orf140	89958	chromosome 9 open reading frame 140	8 out of 9	403.094					43.4703	4e-08	fold change	1.41	46.0337	8.2e-07	fold change	1.57	50.9362	2.2e-09	fold change	1.77	51.8167	3.1e-13	fold change	1.89	66.1008	2.8e-14	fold change	1.77	66.4938	6.6e-14	fold change	1.77	34.3619	1.5e-05	fold change	1.74	43.8808	7e-14	fold change	2.29
GTPBP4	23560	GTP binding protein 4	8 out of 9	402.677					52.0692	9.7e-07	fold change	1.48	70.1115	4.6e-12	fold change	1.91	55.7153	3.3e-19	fold change	1.84	54.2164	4.8e-20	fold change	1.93	44.4872	1.9e-09	fold change	1.52	43.3396	6.3e-09	fold change	1.5	46.2762	3.4e-05	fold change	2.04	36.4615	9.6e-12	fold change	2.06
KCNMA1	3778	potassium large conductance calcium-activated channel, subfamily M, alpha member 1	8 out of 9	402.228					54.965	0.001	fold change	-1.51	37.6336	0.0118	fold change	-1.47	44.42	0.0002	fold change	-1.68	50.024	1.4e-05	fold change	-1.86	52.9168	2e-08	fold change	-1.61	55.2059	1.6e-08	fold change	-1.63	69.0093	0.001	fold change	-2.86	38.0532	2.1e-06	fold change	-2.11
RUNX1T1	862	runt-related transcription factor 1; translocated to, 1 (cyclin D-related)	8 out of 9	401.93					41.3148	0.0197	fold change	-1.39	45.3708	0.0016	fold change	-1.56	62.7392	2.5e-07	fold change	-1.97	71.5809	3.8e-09	fold change	-2.34	55.5099	4.7e-09	fold change	-1.64	56.0966	6.6e-09	fold change	-1.64	19.1099	0.0078	fold change	-1.35	50.2079	2.8e-08	fold change	-2.5
HMGA1	3159	high mobility group AT-hook 1	8 out of 9	401.712					54.0517	1.7e-07	fold change	1.5	56.6136	6.7e-06	fold change	1.71	45.1545	2.4e-10	fold change	1.69	47.7687	1.2e-11	fold change	1.82	59.0542	8.8e-14	fold change	1.68	60.146	1.2e-13	fold change	1.69	43.975	4.2e-09	fold change	1.98	34.9479	1.6e-11	fold change	2.02
GPT2	84706	glutamic pyruvate transaminase (alanine aminotransferase) 2	8 out of 9	401.586					52.0692	7.1e-05	fold change	1.48	48.4468	0.0008	fold change	1.6	74.0829	5.6e-10	fold change	2.25	78.2326	1e-11	fold change	2.58	34.2192	2.2e-05	fold change	1.41	32.5402	5.6e-05	fold change	1.39	27.3202	1.3e-05	fold change	1.57	54.6747	2.3e-07	fold change	2.68
RNASEH2A	10535	ribonuclease H2, subunit A	8 out of 9	400.152					60.0031	4e-08	fold change	1.56	67.6416	2.4e-07	fold change	1.87	47.2912	1.5e-10	fold change	1.72	51.8167	6.2e-12	fold change	1.89	44.4872	2e-12	fold change	1.52	45.3067	4.2e-12	fold change	1.52	48.2756	4.4e-06	fold change	2.1	35.3297	6.6e-15	fold change	2.03
BCL2A1	597	BCL2-related protein A1	8 out of 9	399.698					33.6367	0.0026	fold change	1.33	53.161	0.0126	fold change	1.66	63.1584	2.3e-11	fold change	1.98	64.8239	8.6e-11	fold change	2.16	47.2831	1.3e-05	fold change	1.55	46.1574	3.1e-05	fold change	1.53	39.4197	6.2e-06	fold change	1.86	52.0578	2.2e-07	fold change	2.58
C17orf37	84299	chromosome 17 open reading frame 37	8 out of 9	399.554					47.2831	0.0014	fold change	1.44	52.2346	0.0001	fold change	1.65	48.7348	8.9e-06	fold change	1.74	21.094	0.0002	fold change	1.43	77.4809	1.6e-06	fold change	1.99	78.4449	1.2e-06	fold change	2.03	49.9426	0.0013	fold change	2.14	24.3394	0.0001	fold change	1.75
ECHDC2	55268	enoyl Coenzyme A hydratase domain containing 2	8 out of 9	399.53					38.8175	0.001	fold change	-1.37	41.2313	2.5e-06	fold change	-1.51	40.9702	3.8e-09	fold change	-1.63	39.1561	1.6e-10	fold change	-1.68	72.3641	2.8e-16	fold change	-1.88	72.5205	8e-16	fold change	-1.87	42.4121	0.0006	fold change	-1.94	52.0578	4.8e-11	fold change	-2.58
MYO10	4651	myosin X	8 out of 9	398.073					48.5583	0.0001	fold change	1.45	66.0781	3.8e-06	fold change	1.84	59.3754	1.3e-08	fold change	1.9	51.2973	1.3e-07	fold change	1.88	52.9168	3.3e-07	fold change	1.61	52.6127	6.3e-07	fold change	1.6	40.2855	0.0004	fold change	1.88	26.9488	3.9e-07	fold change	1.82
LZTFL1	54585	leucine zipper transcription factor-like 1	8 out of 9	397.88					75.0582	5e-08	fold change	-1.74	36.6137	0.0005	fold change	-1.46	42.3245	5.7e-07	fold change	-1.65	42.2372	3.2e-08	fold change	-1.73	53.9357	1.2e-10	fold change	-1.62	52.6127	3.2e-10	fold change	-1.6	63.3537	1.2e-06	fold change	-2.6	31.744	6.7e-10	fold change	-1.94
CYR61	3491	cysteine-rich, angiogenic inducer, 61	8 out of 9	397.344	89.572	n/a	fold change	8.79566					24.4898	0.0491	fold change	-1.33	12.9919	0.0301	fold change	-1.26	14.4099	0.0112	fold change	-1.32	67.3827	4.4e-08	fold change	-1.79	68.3882	3.9e-08	fold change	-1.8	81.7715	0.0003	fold change	-3.79	38.338	2.8e-09	fold change	-2.12
FPR3	2359	formyl peptide receptor 3	8 out of 9	396.754					49.683	0.0005	fold change	1.46	41.2313	0.0071	fold change	1.51	60.9659	2.6e-07	fold change	1.93	59.6637	1.8e-07	fold change	2.03	45.5319	7.1e-07	fold change	1.53	43.3396	2.4e-06	fold change	1.5	26.9785	0.0003	fold change	1.56	69.3597	0.0002	fold change	3.48
KIAA1467	57613	KIAA1467	8 out of 9	396.388					30.5207	0.0186	fold change	-1.3	42.6774	0.0061	fold change	-1.53	59.7507	4.3e-07	fold change	-1.91	49.3413	6.2e-06	fold change	-1.85	60.0391	2.5e-06	fold change	-1.69	56.0966	6.8e-06	fold change	-1.64	26.2133	0.0006	fold change	-1.54	71.7484	1.8e-10	fold change	-3.62
PLA2G7	7941	phospholipase A2, group VII (platelet-activating factor acetylhydrolase, plasma)	8 out of 9	396.008					56.9846	0.0016	fold change	1.53	47.6023	0.015	fold change	1.59	70.6754	1.1e-09	fold change	2.15	70.1115	2.7e-10	fold change	2.29	46.3908	2.5e-07	fold change	1.54	44.0979	6e-07	fold change	1.51	38.5666	0.0004	fold change	1.84	21.5792	1.2e-05	fold change	1.68
APH1B	83464	anterior pharynx defective 1 homolog B (C. elegans)	8 out of 9	395.692					38.8175	2.4e-05	fold change	-1.37	47.6023	4.7e-07	fold change	-1.59	55.3391	8.2e-09	fold change	-1.83	53.6481	3e-10	fold change	-1.92	42.9701	9.3e-13	fold change	-1.5	43.3396	2.4e-12	fold change	-1.5	61.918	1.6e-06	fold change	-2.54	52.0578	8.1e-19	fold change	-2.58
CBX7	23492	chromobox homolog 7	8 out of 9	395.668					44.7039	1e-05	fold change	-1.42	48.4468	9.7e-07	fold change	-1.6	55.3391	7.3e-14	fold change	-1.83	51.2973	1.5e-14	fold change	-1.88	49.954	8.5e-15	fold change	-1.58	50.6058	3.4e-14	fold change	-1.58	35.6577	0.0071	fold change	-1.77	59.6637	7.8e-13	fold change	-2.9
SKA2	348235	spindle and kinetochore associated complex subunit 2	8 out of 9	394.089					54.965	7.2e-06	fold change	1.51	46.8226	1.1e-06	fold change	1.58	43.7094	4.4e-09	fold change	1.67	41.0661	6.9e-09	fold change	1.71	70.7894	9.6e-12	fold change	1.85	68.3882	1.5e-11	fold change	1.8	38.9084	1.2e-05	fold change	1.85	29.4403	5.5e-09	fold change	1.88
MYO5C	55930	myosin VC	8 out of 9	393.839					43.4703	6.1e-05	fold change	-1.41	33.6193	0.0037	fold change	-1.43	49.5201	1.6e-13	fold change	-1.75	48.7929	1.7e-13	fold change	-1.84	52.9168	1.6e-08	fold change	-1.61	53.3652	2.8e-08	fold change	-1.61	73.816	7.6e-08	fold change	-3.11	38.338	2.2e-14	fold change	-2.12
NFKBIZ	64332	nuclear factor of kappa light polypeptide gene enhancer in B-cells inhibitor, zeta	8 out of 9	392.359					54.0517	0.0494	fold change	-1.5	40.2985	0.0428	fold change	-1.5	34.7996	0.0083	fold change	-1.55	42.2372	0.0026	fold change	-1.73	59.0542	0.0007	fold change	-1.68	58.4044	0.0009	fold change	-1.67	59.0619	0.0142	fold change	-2.42	44.452	2.7e-06	fold change	-2.31
UCK2	7371	uridine-cytidine kinase 2	8 out of 9	391.669					52.8614	2.5e-06	fold change	1.49	60.1308	8.9e-08	fold change	1.76	55.3391	1.1e-12	fold change	1.83	59.0619	1.2e-17	fold change	2.02	50.9897	3.9e-13	fold change	1.59	50.6058	1.1e-12	fold change	1.58	26.5932	4.6e-06	fold change	1.55	36.0868	1e-09	fold change	2.05
STARD13	90627	StAR-related lipid transfer (START) domain containing 13	8 out of 9	391.221					54.0517	9.8e-06	fold change	-1.5	51.4907	5.5e-08	fold change	-1.64	36.2679	6.4e-10	fold change	-1.57	38.506	5.4e-13	fold change	-1.67	61.4666	1.7e-17	fold change	-1.71	62.1103	4.5e-17	fold change	-1.71	36.811	0.003	fold change	-1.8	50.5173	8.3e-15	fold change	-2.52
GPD1L	23171	glycerol-3-phosphate dehydrogenase 1-like	8 out of 9	390.981					54.0517	1.8e-05	fold change	-1.5	43.5851	0.0004	fold change	-1.54	37.2234	6.5e-07	fold change	-1.58	36.1186	4.6e-07	fold change	-1.64	48.3489	1e-08	fold change	-1.56	48.8878	2e-08	fold change	-1.56	75.0334	1.5e-05	fold change	-3.2	47.7318	9.4e-11	fold change	-2.42
TGFB3	7043	transforming growth factor, beta 3	8 out of 9	390.903					54.0517	1.4e-08	fold change	-1.5	43.5851	1.5e-05	fold change	-1.54	45.8791	1.5e-08	fold change	-1.7	48.7929	8e-10	fold change	-1.84	43.6777	4.9e-12	fold change	-1.51	44.0979	1.2e-11	fold change	-1.51	33.9068	5.2e-05	fold change	-1.73	76.9112	5e-14	fold change	-4.15
CGNL1	84952	cingulin-like 1	8 out of 9	390.495					60.8361	0.0034	fold change	-1.57	79.7041	1.1e-06	fold change	-2.16	25.6338	0.002	fold change	-1.44	27.2414	0.0005	fold change	-1.52	63.2399	2.1e-06	fold change	-1.73	63.7601	2.9e-06	fold change	-1.73	22.7157	0.0124	fold change	-1.45	47.3642	1.6e-09	fold change	-2.41
ESPL1	9700	extra spindle pole bodies homolog 1 (S. cerevisiae)	8 out of 9	390.398					49.683	2.8e-10	fold change	1.46	59.5479	1e-10	fold change	1.75	71.623	1.2e-13	fold change	2.18	76.1951	8.6e-20	fold change	2.5	44.4872	3.4e-16	fold change	1.52	45.3067	7.8e-16	fold change	1.52	32.6635	3.6e-05	fold change	1.7	10.8921	8e-08	fold change	1.37
SYNCRIP	10492	synaptotagmin binding, cytoplasmic RNA interacting protein	8 out of 9	390.032					42.4455	0.0003	fold change	1.4	37.6336	0.0004	fold change	1.47	49.5201	5.2e-12	fold change	1.75	49.3413	9.4e-13	fold change	1.85	63.2399	2.4e-14	fold change	1.73	63.0819	5.2e-14	fold change	1.72	49.4403	0.0015	fold change	2.13	35.3297	1.7e-13	fold change	2.03
FAM26F	441168	family with sequence similarity 26, member F	8 out of 9	389.649					72.2084	2.3e-05	fold change	1.7	33.6193	0.0217	fold change	1.43	50.3104	0.0001	fold change	1.76	47.164	0.0002	fold change	1.81	70.1971	4.8e-06	fold change	1.84	68.0189	1.3e-05	fold change	1.79	16.3866	0.0003	fold change	1.26	31.744	0.0014	fold change	1.94
DKK3	27122	dickkopf homolog 3 (Xenopus laevis)	8 out of 9	388.966					71.4408	0.0005	fold change	-1.69	68.9313	6.5e-07	fold change	-1.89	18.6631	0.0165	fold change	-1.35	24.4654	0.002	fold change	-1.48	48.3489	1.5e-05	fold change	-1.56	46.1574	3.7e-05	fold change	-1.53	78.0336	1.6e-07	fold change	-3.45	32.9259	1.5e-06	fold change	-1.97
Hs.559705	NA		8 out of 9	388.56					32.4878	5.2e-05	fold change	-1.32	73.0706	1.8e-06	fold change	-1.96	81.2308	2.8e-07	fold change	-2.53	80.8564	1.4e-07	fold change	-2.71	36.38	3e-07	fold change	-1.43	36.738	4.1e-07	fold change	-1.43	21.2032	0.0014	fold change	-1.41	26.5932	2.1e-05	fold change	-1.81
BAIAP2L1	55971	BAI1-associated protein 2-like 1	8 out of 9	388.113					58.8132	8.8e-07	fold change	1.55	61.0568	0.0003	fold change	1.77	42.3245	2e-06	fold change	1.65	42.2372	1.6e-06	fold change	1.73	60.0391	3e-10	fold change	1.69	60.146	4.6e-10	fold change	1.69	39.9581	0.0386	fold change	1.87	23.5378	3.3e-06	fold change	1.73
MTUS1	57509	mitochondrial tumor suppressor 1	8 out of 9	387.96					60.0031	1.6e-05	fold change	-1.56	46.8226	0.0001	fold change	-1.58	40.2065	3.8e-07	fold change	-1.62	44.0222	1.6e-08	fold change	-1.76	52.9168	1e-08	fold change	-1.61	52.6127	2.1e-08	fold change	-1.6	51.5342	0.0033	fold change	-2.18	39.8416	4.4e-14	fold change	-2.16
MCM7	4176	minichromosome maintenance complex component 7	8 out of 9	387.347					73.0983	1.3e-08	fold change	1.71	59.5479	1.2e-05	fold change	1.75	32.1593	5.2e-07	fold change	1.52	36.9549	3.9e-08	fold change	1.65	48.3489	4.2e-10	fold change	1.56	50.6058	4e-10	fold change	1.58	47.9929	3e-06	fold change	2.09	38.6393	2.6e-10	fold change	2.13
MYST4	23522	MYST histone acetyltransferase (monocytic leukemia) 4	8 out of 9	386.982					57.9677	0.0001	fold change	-1.54	30.8903	0.0001	fold change	-1.4	55.3391	5.8e-11	fold change	-1.83	52.9319	5.9e-11	fold change	-1.91	34.2192	3.1e-06	fold change	-1.41	33.6143	7.8e-06	fold change	-1.4	83.3806	1.5e-05	fold change	-3.94	38.6393	2.5e-08	fold change	-2.13
HEATR7A	727957	HEAT repeat containing 7A	8 out of 9	386.521					43.4703	5.5e-08	fold change	1.41	45.3708	2e-08	fold change	1.56	54.4324	1.8e-08	fold change	1.82	62.0117	9.1e-13	fold change	2.09	31.9928	2.6e-08	fold change	1.39	34.4531	1.4e-08	fold change	1.41	51.5342	9.2e-08	fold change	2.18	63.2559	1e-06	fold change	3.09
AQP1	358	aquaporin 1 (Colton blood group)	8 out of 9	386.426					41.3148	0.0089	fold change	-1.39	67.1249	0.0006	fold change	-1.86	36.2679	0.0001	fold change	-1.57	41.0661	1.6e-05	fold change	-1.71	69.6641	2.1e-10	fold change	-1.83	69.5681	3.7e-10	fold change	-1.82	18.5198	0.0241	fold change	-1.33	42.9008	4.4e-08	fold change	-2.26
WARS	7453	tryptophanyl-tRNA synthetase	8 out of 9	386.179					48.5583	1.2e-05	fold change	1.45	51.4907	6.4e-05	fold change	1.64	36.2679	3e-06	fold change	1.57	33.9536	6.1e-06	fold change	1.61	63.2399	8.3e-10	fold change	1.73	61.2798	2.2e-09	fold change	1.7	51.9696	1.9e-05	fold change	2.19	39.4197	7.9e-10	fold change	2.15
SMC2	10592	structural maintenance of chromosomes 2	8 out of 9	385.608					50.8611	1.7e-06	fold change	1.47	61.669	0.0001	fold change	1.78	60.0716	2.2e-10	fold change	1.92	56.9541	1.2e-10	fold change	1.98	38.1851	1.4e-06	fold change	1.45	37.898	2.6e-06	fold change	1.44	34.3619	9e-06	fold change	1.74	45.6067	1.1e-07	fold change	2.35
MEX3A	92312	mex-3 homolog A (C. elegans)	8 out of 9	385.241					32.4878	4.6e-05	fold change	1.32	53.161	1.2e-07	fold change	1.66	59.3754	1.3e-06	fold change	1.9	62.3893	5.8e-12	fold change	2.1	45.5319	6.9e-09	fold change	1.53	46.1574	1.4e-08	fold change	1.53	28.8123	2.3e-05	fold change	1.61	57.3263	6.8e-09	fold change	2.79
MEG3	55384	maternally expressed 3 (non-protein coding)	8 out of 9	385.04					31.4933	0.0447	fold change	-1.31	22.6153	0.0009	fold change	-1.31	58.6112	0.0003	fold change	-1.89	62.0117	4.4e-05	fold change	-2.09	58.2357	1e-06	fold change	-1.67	57.603	1.8e-06	fold change	-1.66	38.0648	0.0355	fold change	-1.83	56.4054	9.7e-14	fold change	-2.76
Hs.547730	NA		8 out of 9	384.543					28.0965	0.0157	fold change	-1.28	33.6193	0.0147	fold change	-1.43	61.8552	5.9e-05	fold change	-1.95	62.9002	1e-05	fold change	-2.11	25.8158	0.0007	fold change	-1.33	26.1303	0.0009	fold change	-1.33	72.043	0.029	fold change	-3.01	74.0829	1.3e-08	fold change	-3.8
DIXDC1	85458	DIX domain containing 1	8 out of 9	384.192					64.2888	1.2e-06	fold change	-1.61	68.9313	3.1e-07	fold change	-1.89	49.5201	2.2e-05	fold change	-1.75	54.2164	1.4e-07	fold change	-1.93	41.9685	6.4e-09	fold change	-1.49	42.4455	1.1e-08	fold change	-1.49	45.2542	0.0092	fold change	-2.01	17.5669	6.4e-07	fold change	-1.57
PDXK	8566	pyridoxal (pyridoxine, vitamin B6) kinase	8 out of 9	384.058					71.4408	2.2e-07	fold change	1.69	45.3708	0.0002	fold change	1.56	31.4677	5.8e-07	fold change	1.51	29.9278	8.8e-07	fold change	1.56	65.1194	1.3e-12	fold change	1.76	64.6187	1.7e-12	fold change	1.74	43.1872	4.2e-08	fold change	1.96	32.9259	1.4e-09	fold change	1.97
GLT8D2	83468	glycosyltransferase 8 domain containing 2	8 out of 9	383.836					57.9677	0.0247	fold change	-1.54	36.6137	0.0422	fold change	-1.46	35.5237	0.0015	fold change	-1.56	44.0222	0.0002	fold change	-1.76	36.38	0.0011	fold change	-1.43	35.5839	0.0016	fold change	-1.42	89.3176	1.1e-06	fold change	-5.14	48.4276	1.1e-07	fold change	-2.44
211042_x_at	NA		8 out of 9	383.709					55.9722	8.5e-10	fold change	1.52	49.1836	9.3e-10	fold change	1.61	50.9362	2.6e-15	fold change	1.77	52.4802	5.4e-18	fold change	1.9	45.5319	3.3e-09	fold change	1.53	46.1574	7.6e-09	fold change	1.53	55.314	6.7e-11	fold change	2.29	28.133	1.1e-11	fold change	1.85
LIFR	3977	leukemia inhibitory factor receptor alpha	8 out of 9	383.247					34.834	0.0316	fold change	-1.34	56.6136	0.0009	fold change	-1.71	57.5407	6.9e-05	fold change	-1.87	60.8147	1.3e-05	fold change	-2.06	40.1307	7.6e-06	fold change	-1.47	41.502	7.9e-06	fold change	-1.48	51.9696	0.014	fold change	-2.19	39.8416	1.5e-05	fold change	-2.16
CKAP2L	150468	cytoskeleton associated protein 2-like	8 out of 9	382.966					42.4455	6.8e-09	fold change	1.4	41.2313	1.7e-06	fold change	1.51	56.2506	4.4e-18	fold change	1.85	56.3539	1.2e-18	fold change	1.97	42.9701	4e-16	fold change	1.5	42.4455	1.9e-15	fold change	1.49	42.1216	3.5e-07	fold change	1.93	59.1471	7.2e-06	fold change	2.87
PSMD12	5718	proteasome (prosome, macropain) 26S subunit, non-ATPase, 12	8 out of 9	382.445					45.9259	2.8e-05	fold change	1.43	66.507	1.3e-07	fold change	1.85	42.3245	1.6e-08	fold change	1.65	42.2372	7.9e-09	fold change	1.73	58.2357	3.9e-13	fold change	1.67	56.0966	7.8e-13	fold change	1.64	34.3619	0.0048	fold change	1.74	36.7558	1.3e-12	fold change	2.07
MCCC2	64087	methylcrotonoyl-Coenzyme A carboxylase 2 (beta)	8 out of 9	382.023					52.0692	0.0005	fold change	-1.48	29.9423	0.0044	fold change	-1.39	75.7725	4e-10	fold change	-2.3	75.2162	2.7e-10	fold change	-2.46	37.3642	3.7e-05	fold change	-1.44	35.5839	8.7e-05	fold change	-1.42	31.3313	0.0154	fold change	-1.67	44.7435	1.5e-06	fold change	-2.32
PDE4A	5141	phosphodiesterase 4A, cAMP-specific (phosphodiesterase E2 dunce homolog, Drosophila)	8 out of 9	381.59					38.8175	0.0005	fold change	-1.37	64.1807	1.1e-07	fold change	-1.82	44.42	2.6e-08	fold change	-1.68	43.4926	8.7e-09	fold change	-1.75	53.9357	1.6e-09	fold change	-1.62	56.0966	1.4e-09	fold change	-1.64	14.6033	0.0026	fold change	-1.2	66.0432	1.4e-06	fold change	-3.27
SH3D19	152503	SH3 domain containing 19	8 out of 9	381.548					50.8611	0.0004	fold change	-1.47	50.6421	0.0001	fold change	-1.63	47.9368	4.5e-08	fold change	-1.73	55.8416	5.6e-10	fold change	-1.96	42.9701	2e-09	fold change	-1.5	43.3396	3.8e-09	fold change	-1.5	43.1872	0.0003	fold change	-1.96	46.7692	1.1e-10	fold change	-2.39
PRDX4	10549	peroxiredoxin 4	8 out of 9	381.283					64.2888	6.1e-07	fold change	1.61	43.5851	1e-05	fold change	1.54	49.5201	3.6e-08	fold change	1.75	49.3413	1.8e-08	fold change	1.85	49.2703	7.3e-07	fold change	1.57	47.8441	1.5e-06	fold change	1.55	47.9929	0.0002	fold change	2.09	29.4403	3.2e-09	fold change	1.88
227874_at	NA		8 out of 9	380.492					38.8175	0.0014	fold change	-1.37	54.1448	0.0001	fold change	-1.67	35.5237	9.1e-05	fold change	-1.56	43.4926	3.4e-06	fold change	-1.75	60.0391	1.2e-09	fold change	-1.69	62.1103	1.2e-09	fold change	-1.71	60.905	0.0065	fold change	-2.49	25.4586	8.9e-06	fold change	-1.78
PSMA7	5688	proteasome (prosome, macropain) subunit, alpha type, 7	8 out of 9	380.444					52.8614	1.1e-06	fold change	1.49	61.0568	3.8e-06	fold change	1.77	36.2679	9.4e-08	fold change	1.57	39.7257	8.2e-10	fold change	1.69	51.8554	4.9e-13	fold change	1.6	51.4843	1e-12	fold change	1.59	43.975	0.0017	fold change	1.98	43.2175	3.3e-13	fold change	2.27
SRPK1	6732	SFRS protein kinase 1	8 out of 9	379.907					37.4476	1.7e-05	fold change	1.36	58.0302	9.7e-09	fold change	1.73	50.3104	3.5e-16	fold change	1.76	48.7929	2e-16	fold change	1.84	46.3908	1.7e-11	fold change	1.54	46.8652	2.6e-11	fold change	1.54	57.6216	1.1e-07	fold change	2.36	34.4485	6e-13	fold change	2.01
EXO1	9156	exonuclease 1	8 out of 9	379.558					38.8175	1.4e-09	fold change	1.37	68.9313	3.5e-14	fold change	1.89	84.2943	3.6e-22	fold change	2.71	84.2943	3e-26	fold change	2.96	25.8158	1.2e-13	fold change	1.33	26.1303	4.3e-13	fold change	1.33	38.5666	4.3e-08	fold change	1.84	12.7085	6.7e-06	fold change	1.43
CMYA5	202333	cardiomyopathy associated 5	8 out of 9	379.387					22.3578	0.0002	fold change	-1.23	22.6153	0.0438	fold change	-1.31	68.2808	1.2e-11	fold change	-2.09	68.8544	2.2e-14	fold change	-2.25	49.954	3.2e-14	fold change	-1.58	50.6058	6.2e-14	fold change	-1.58	32.1676	0.0058	fold change	-1.69	64.5511	7.8e-17	fold change	-3.18
LAD1	3898	ladinin 1	8 out of 9	376.969					28.0965	0.0018	fold change	1.28	31.8922	0.0086	fold change	1.41	75.7725	2.1e-15	fold change	2.3	72.8969	4.5e-17	fold change	2.38	45.5319	1.2e-10	fold change	1.53	46.1574	3.2e-10	fold change	1.53	20.4483	2.2e-07	fold change	1.39	56.1735	1.3e-08	fold change	2.75
TTC8	123016	tetratricopeptide repeat domain 8	8 out of 9	376.628					42.4455	8.6e-05	fold change	-1.4	31.8922	0.0035	fold change	-1.41	54.4324	4.9e-11	fold change	-1.82	56.3539	4.3e-12	fold change	-1.97	29.8786	4.6e-06	fold change	-1.37	30.4011	8e-06	fold change	-1.37	81.0163	1.9e-07	fold change	-3.73	50.2079	8.9e-08	fold change	-2.5
FAM64A	54478	family with sequence similarity 64, member A	8 out of 9	376.527					36.2101	5.5e-07	fold change	1.35	46.8226	2.2e-08	fold change	1.58	59.3754	3.7e-15	fold change	1.9	61.3001	5.4e-17	fold change	2.07	21.0024	5.8e-11	fold change	1.28	21.3946	1.5e-10	fold change	1.28	41.0388	3.7e-08	fold change	1.9	89.3831	1.6e-10	fold change	6.51
FARP1	10160	FERM, RhoGEF (ARHGEF) and pleckstrin domain protein 1 (chondrocyte-derived)	8 out of 9	376.311					55.9722	3e-05	fold change	-1.52	32.7418	0.0052	fold change	-1.42	32.1593	0.0002	fold change	-1.52	30.6211	0.0002	fold change	-1.57	56.3476	1.3e-06	fold change	-1.65	56.0966	3.1e-06	fold change	-1.64	57.0334	0.0013	fold change	-2.34	55.3391	2e-07	fold change	-2.71
CEBPG	1054	CCAAT/enhancer binding protein (C/EBP), gamma	8 out of 9	376					55.9722	9.3e-07	fold change	1.52	54.7717	0.0004	fold change	1.68	40.2065	6e-09	fold change	1.62	41.5521	1.5e-10	fold change	1.72	52.9168	2.6e-10	fold change	1.61	52.6127	6.4e-10	fold change	1.6	46.6448	0.0072	fold change	2.05	31.3234	3.4e-08	fold change	1.93
YBX1	4904	Y box binding protein 1	8 out of 9	375.808					52.8614	2.4e-05	fold change	1.49	42.6774	0.0028	fold change	1.53	38.1831	7.5e-11	fold change	1.59	41.0661	1.3e-12	fold change	1.71	50.9897	1e-08	fold change	1.59	50.6058	2.2e-08	fold change	1.58	63.7154	4.6e-06	fold change	2.61	35.7094	2.5e-11	fold change	2.04
C1QTNF3	114899	C1q and tumor necrosis factor related protein 3	8 out of 9	375.153	68.5984	n/a	fold change	-4.12831	44.7039	0.0109	fold change	-1.42					28.1654	0.0002	fold change	-1.47	32.1256	3.9e-05	fold change	-1.59	47.2831	9.5e-10	fold change	-1.55	47.8441	2.1e-09	fold change	-1.55	50.7676	0.0042	fold change	-2.16	55.665	1.4e-07	fold change	-2.72
TLCD1	116238	TLC domain containing 1	8 out of 9	374.89					47.2831	0.0001	fold change	1.44	62.2309	2.4e-10	fold change	1.79	65.4099	1e-11	fold change	2.03	56.9541	7.9e-11	fold change	1.98	46.3908	5.8e-09	fold change	1.54	46.8652	1.1e-08	fold change	1.54	25.4164	0.0001	fold change	1.52	24.3394	8.3e-07	fold change	1.75
C15orf23	90417	chromosome 15 open reading frame 23	8 out of 9	374.867					47.2831	5.4e-10	fold change	1.44	61.0568	1.2e-07	fold change	1.77	50.3104	1.1e-08	fold change	1.76	51.2973	1.7e-09	fold change	1.88	39.1337	3.8e-15	fold change	1.46	39.6416	1.4e-14	fold change	1.46	59.9255	1.6e-07	fold change	2.46	26.2188	4.6e-09	fold change	1.8
CARD10	29775	caspase recruitment domain family, member 10	8 out of 9	374.526					38.8175	0.0003	fold change	-1.37	79.7041	2.1e-10	fold change	-2.16	44.42	3.6e-07	fold change	-1.68	44.0222	2.2e-08	fold change	-1.76	31.0089	3.7e-06	fold change	-1.38	30.4011	5.2e-06	fold change	-1.37	61.7002	0.0011	fold change	-2.53	44.452	5.1e-10	fold change	-2.31
C9orf152	401546	chromosome 9 open reading frame 152	8 out of 9	374.079					30.5207	0.0279	fold change	-1.3	46.0337	0.0043	fold change	-1.57	73.7724	4e-06	fold change	-2.24	82.1544	5.9e-08	fold change	-2.81	31.0089	0.0044	fold change	-1.38	31.3366	0.0047	fold change	-1.38	21.9256	0.0169	fold change	-1.43	57.3263	7e-09	fold change	-2.79
203801_at	NA		8 out of 9	373.922					56.9846	6.4e-07	fold change	-1.53	49.1836	6.9e-05	fold change	-1.61	34.7996	4.8e-07	fold change	-1.55	30.6211	1.4e-07	fold change	-1.57	45.5319	6.5e-13	fold change	-1.53	46.1574	2.4e-12	fold change	-1.53	76.1951	1.6e-07	fold change	-3.29	34.4485	2.8e-09	fold change	-2.01
Hs.99472	NA		8 out of 9	373.685					77.5398	3.9e-06	fold change	-1.78	32.7418	0.0094	fold change	-1.42	53.8126	1.9e-07	fold change	-1.81	59.6637	1.2e-08	fold change	-2.03	37.3642	0.0001	fold change	-1.44	36.738	0.0002	fold change	-1.43	54.9922	0.0002	fold change	-2.28	20.8331	2.7e-06	fold change	-1.66
PLN	5350	phospholamban	8 out of 9	373.524					64.2888	0.0001	fold change	-1.61	42.6774	0.0063	fold change	-1.53	24.8562	0.0102	fold change	-1.43	32.1256	0.0017	fold change	-1.59	45.5319	1.4e-08	fold change	-1.53	46.1574	2.5e-08	fold change	-1.53	67.6791	2.1e-05	fold change	-2.79	50.2079	0.0002	fold change	-2.5
SORL1	6653	sortilin-related receptor, L(DLR class) A repeats-containing	8 out of 9	373.493					84.0011	1.9e-07	fold change	-1.95	55.3888	7.7e-05	fold change	-1.69	22.4501	1.2e-05	fold change	-1.4	25.8821	1.6e-06	fold change	-1.5	35.0764	0.0003	fold change	-1.42	35.5839	0.0004	fold change	-1.42	81.5009	5.2e-05	fold change	-3.76	33.6101	2.9e-08	fold change	-1.99
GSTM2	2946	glutathione S-transferase mu 2 (muscle)	8 out of 9	372.974					34.834	0.0323	fold change	-1.34	41.2313	0.0001	fold change	-1.51	48.7348	9.5e-06	fold change	-1.74	47.164	1.3e-06	fold change	-1.81	60.7629	5.4e-07	fold change	-1.7	60.146	1.1e-06	fold change	-1.69	28.0433	0.0002	fold change	-1.59	52.0578	5.4e-09	fold change	-2.58
TMEM132A	54972	transmembrane protein 132A	8 out of 9	372.865					40.2107	2e-06	fold change	1.38	54.1448	1.2e-08	fold change	1.67	52.4576	8.2e-09	fold change	1.79	48.1997	2.8e-09	fold change	1.83	62.3791	1.7e-10	fold change	1.72	64.6187	8.8e-11	fold change	1.74	19.1099	6.2e-07	fold change	1.35	31.744	5.2e-08	fold change	1.94
COX7A1	1346	cytochrome c oxidase subunit VIIa polypeptide 1 (muscle)	8 out of 9	372.827					56.9846	0.0004	fold change	-1.53	68.2426	1e-05	fold change	-1.88	39.4577	2.2e-06	fold change	-1.61	41.5521	4.2e-07	fold change	-1.72	27.7792	2.6e-05	fold change	-1.35	27.246	4.6e-05	fold change	-1.34	72.5953	0.0001	fold change	-3.05	38.9699	2.8e-06	fold change	-2.14
FOXC1	2296	forkhead box C1	8 out of 9	372.495					26.9331	0.0033	fold change	1.27	78.4326	7.4e-10	fold change	2.11	43.7094	0.0101	fold change	1.67	57.6216	0.0016	fold change	1.99	24.7997	0.0047	fold change	1.32	27.246	0.0038	fold change	1.34	69.0093	0.0167	fold change	2.86	44.7435	0.0022	fold change	2.32
ARMCX2	9823	armadillo repeat containing, X-linked 2	8 out of 9	372.202					49.683	0.0005	fold change	-1.46	41.2313	0.0034	fold change	-1.51	26.513	0.0007	fold change	-1.45	26.5874	0.0001	fold change	-1.51	66.5371	1.5e-08	fold change	-1.78	67.4272	3.1e-08	fold change	-1.78	63.7154	7.2e-06	fold change	-2.61	30.5072	4.1e-05	fold change	-1.91
EDNRA	1909	endothelin receptor type A	8 out of 9	372.197					72.2084	0.0005	fold change	-1.7	28.1267	0.0296	fold change	-1.37	50.3104	1.3e-05	fold change	-1.76	58.7227	8e-07	fold change	-2.01	29.8786	0.0002	fold change	-1.37	30.4011	0.0003	fold change	-1.37	62.7077	0.0005	fold change	-2.58	39.8416	1.7e-06	fold change	-2.16
CDC25B	994	cell division cycle 25 homolog B (S. pombe)	8 out of 9	371.928					61.5794	1.4e-09	fold change	1.58	66.507	1.7e-08	fold change	1.85	47.2912	5.7e-09	fold change	1.72	47.7687	6.5e-10	fold change	1.82	44.4872	9.3e-08	fold change	1.52	43.3396	1.8e-07	fold change	1.5	34.3619	1.3e-05	fold change	1.74	26.5932	6.8e-11	fold change	1.81
2012-03-08	220972	membrane-associated ring finger (C3HC4) 8	8 out of 9	371.735					66.5814	1.4e-06	fold change	-1.63	42.0062	9.7e-05	fold change	-1.52	37.2234	2.4e-06	fold change	-1.58	33.9536	3e-07	fold change	-1.61	57.1135	1.7e-12	fold change	-1.66	57.603	2.7e-12	fold change	-1.66	45.9306	0.0016	fold change	-2.03	31.3234	6.4e-08	fold change	-1.93
MTDH	92140	metadherin	8 out of 9	371.712					47.2831	4.3e-05	fold change	1.44	63.5171	2.2e-08	fold change	1.81	34.7996	8.1e-05	fold change	1.55	36.1186	2.6e-05	fold change	1.64	60.7629	4.3e-13	fold change	1.7	62.1103	4e-13	fold change	1.71	42.7811	0.0234	fold change	1.95	24.3394	2.2e-11	fold change	1.75
DERL1	79139	Der1-like domain family, member 1	8 out of 9	371.502					47.2831	2.7e-06	fold change	1.44	59.5479	8.6e-09	fold change	1.75	51.8382	5e-11	fold change	1.78	51.2973	7.7e-13	fold change	1.88	45.5319	1.1e-11	fold change	1.53	46.1574	2.8e-11	fold change	1.53	31.7933	0.0002	fold change	1.68	38.0532	6.2e-13	fold change	2.11
LOXL1	4016	lysyl oxidase-like 1	8 out of 9	370.417					62.6119	0.001	fold change	-1.59	36.6137	0.0177	fold change	-1.46	42.3245	1.5e-05	fold change	-1.65	42.2372	2.6e-06	fold change	-1.73	63.8407	2.3e-08	fold change	-1.74	65.3723	3.5e-08	fold change	-1.75	28.8123	0.0367	fold change	-1.61	28.6044	8.2e-06	fold change	-1.86
C1orf59	113802	chromosome 1 open reading frame 59	8 out of 9	370.374					48.5583	1.5e-05	fold change	1.45	46.8226	6.5e-06	fold change	1.58	53.8126	3.7e-10	fold change	1.81	49.3413	6.2e-10	fold change	1.85	46.3908	2.4e-08	fold change	1.54	46.1574	6.4e-08	fold change	1.53	32.6635	1.1e-05	fold change	1.7	46.6274	5.4e-11	fold change	2.38
ROPN1	54763	ropporin, rhophilin associated protein 1	8 out of 9	370.215					29.3308	0.0009	fold change	1.29	71.0429	6.1e-09	fold change	1.93	39.4577	8.7e-06	fold change	1.61	46.4334	1.7e-06	fold change	1.8	32.9983	0.0032	fold change	1.4	36.738	0.0023	fold change	1.43	47.9929	0.0029	fold change	2.09	66.2208	0.0003	fold change	3.28
RORC	6097	RAR-related orphan receptor C	8 out of 9	370.14					42.4455	3.1e-05	fold change	-1.4	35.7094	0.0008	fold change	-1.45	37.2234	1.6e-06	fold change	-1.58	39.1561	1.4e-07	fold change	-1.68	39.1337	1.8e-07	fold change	-1.46	39.6416	3.5e-07	fold change	-1.46	59.2895	0.0015	fold change	-2.43	77.541	2.8e-10	fold change	-4.21
225656_at	NA		8 out of 9	369.818					49.683	0.0002	fold change	-1.46	37.6336	0.0005	fold change	-1.47	42.3245	1.2e-09	fold change	-1.65	43.4926	8.8e-11	fold change	-1.75	59.0542	2.1e-14	fold change	-1.68	58.4044	1.4e-13	fold change	-1.67	38.5666	0.0006	fold change	-1.84	40.6587	9.8e-14	fold change	-2.19
INPP4B	8821	inositol polyphosphate-4-phosphatase, type II, 105kDa	8 out of 9	368.472					48.5583	0.0141	fold change	-1.45	46.0337	0.0042	fold change	-1.57	65.9718	3.2e-06	fold change	-2.04	73.244	9.4e-08	fold change	-2.39	26.8184	0.0057	fold change	-1.34	26.1303	0.008	fold change	-1.33	45.2542	0.0134	fold change	-2.01	36.4615	9.9e-06	fold change	-2.06
XPOT	11260	exportin, tRNA (nuclear export receptor for tRNAs)	8 out of 9	367.791					60.8361	1.9e-06	fold change	1.57	57.3263	1.5e-07	fold change	1.72	40.2065	1.5e-10	fold change	1.62	38.506	1.3e-10	fold change	1.67	58.2357	1.3e-14	fold change	1.67	58.4044	3.3e-14	fold change	1.67	35.6577	3.7e-05	fold change	1.77	18.6179	1.5e-07	fold change	1.6
IVD	3712	isovaleryl Coenzyme A dehydrogenase	8 out of 9	367.547					54.0517	0.0077	fold change	1.5	58.0302	0.0015	fold change	1.73	43.7094	0.0007	fold change	1.67	35.411	0.0029	fold change	1.63	57.1135	0.0007	fold change	1.66	55.2059	0.0013	fold change	1.63	38.5666	0.001	fold change	-1.84	25.4586	8.4e-08	fold change	-1.78
NEDD4L	23327	neural precursor cell expressed, developmentally down-regulated 4-like	8 out of 9	367.19					36.2101	0.0017	fold change	-1.35	44.3719	0.001	fold change	-1.55	82.5396	2e-09	fold change	-2.61	81.5541	3.5e-11	fold change	-2.77	31.9928	3.1e-05	fold change	-1.39	30.4011	9.4e-05	fold change	-1.37	22.7157	0.0204	fold change	-1.45	37.4047	1.6e-06	fold change	-2.09
CDH11	1009	cadherin 11, type 2, OB-cadherin (osteoblast)	8 out of 9	367.134					45.9259	0.0037	fold change	-1.43	28.1267	0.0448	fold change	-1.37	22.4501	0.0088	fold change	-1.4	25.8821	0.0059	fold change	-1.5	36.38	0.0005	fold change	-1.43	37.898	0.0004	fold change	-1.44	85.8856	5.8e-06	fold change	-4.32	84.5852	4.9e-10	fold change	-5.31
SHROOM3	57619	shroom family member 3	8 out of 9	367.079					44.7039	0.0006	fold change	-1.42	46.8226	0.0153	fold change	-1.58	40.2065	0.0002	fold change	-1.62	44.0222	9e-06	fold change	-1.76	21.0024	0.0013	fold change	-1.28	20.4196	0.0023	fold change	-1.27	88.4173	6.2e-08	fold change	-4.97	61.484	2.1e-13	fold change	-2.99
C14orf132	56967	chromosome 14 open reading frame 132	8 out of 9	366.951					60.0031	4.6e-06	fold change	-1.56	43.5851	0.0032	fold change	-1.54	59.7507	8e-06	fold change	-1.91	66.8691	1.6e-07	fold change	-2.21	22.896	0.0005	fold change	-1.3	23.2606	0.0008	fold change	-1.3	47.0018	0.0008	fold change	-2.06	43.5851	3.4e-06	fold change	-2.28
THBD	7056	thrombomodulin	8 out of 9	366.879					61.5794	1.2e-06	fold change	-1.58	34.7111	0.0061	fold change	-1.44	22.4501	0.0007	fold change	-1.4	28.5116	6.8e-06	fold change	-1.54	49.954	1.8e-07	fold change	-1.58	51.4843	1.6e-07	fold change	-1.59	79.5494	0.0004	fold change	-3.58	38.6393	1.4e-08	fold change	-2.13
Hs.38621	NA		8 out of 9	366.463					31.4933	0.0056	fold change	-1.31	43.5851	0.0034	fold change	-1.54	42.3245	1.7e-05	fold change	-1.65	45.3544	4.7e-06	fold change	-1.78	26.8184	2.4e-05	fold change	-1.34	27.246	3.1e-05	fold change	-1.34	85.5271	0.0002	fold change	-4.28	64.1141	1.6e-07	fold change	-3.14
GOLT1B	51026	golgi transport 1 homolog B (S. cerevisiae)	8 out of 9	366.431					44.7039	0.0003	fold change	1.42	40.2985	1.1e-05	fold change	1.5	33.8602	6.8e-07	fold change	1.54	33.9536	3.4e-07	fold change	1.61	61.4666	1.7e-13	fold change	1.71	62.1103	3.6e-13	fold change	1.71	55.5895	1.2e-06	fold change	2.3	34.4485	9.5e-13	fold change	2.01
EFHC1	114327	EF-hand domain (C-terminal) containing 1	8 out of 9	366.37					34.834	0.0004	fold change	-1.34	36.6137	0.0015	fold change	-1.46	28.9343	8.1e-07	fold change	-1.48	29.1955	1.3e-07	fold change	-1.55	56.3476	3.6e-11	fold change	-1.65	56.0966	1.4e-10	fold change	-1.64	77.3467	4.8e-08	fold change	-3.38	47.0018	3.8e-12	fold change	-2.4
FANCD2	2177	Fanconi anemia, complementation group D2	8 out of 9	366.07					56.9846	7.1e-11	fold change	1.53	55.9691	9.2e-08	fold change	1.7	51.8382	3.1e-11	fold change	1.78	50.6421	6.3e-12	fold change	1.87	50.9897	3e-17	fold change	1.59	48.8878	3.3e-17	fold change	1.56	33.9068	0.0007	fold change	1.73	16.8516	0.0057	fold change	1.55
FBP1	2203	fructose-1,6-bisphosphatase 1	8 out of 9	365.893					43.4703	0.0035	fold change	-1.41	61.0568	9.6e-05	fold change	-1.77	49.5201	5.9e-05	fold change	-1.75	51.2973	8.4e-06	fold change	-1.88	47.2831	3.4e-05	fold change	-1.55	48.8878	4.4e-05	fold change	-1.56	17.9439	0.0322	fold change	-1.31	46.4334	3.4e-09	fold change	-2.37
EPB41L4A	64097	erythrocyte membrane protein band 4.1 like 4A	8 out of 9	365.158					50.8611	0.0002	fold change	-1.47	38.5907	0.0041	fold change	-1.48	45.8791	1.5e-06	fold change	-1.7	50.6421	6e-08	fold change	-1.87	32.9983	0.0002	fold change	-1.4	36.738	9.8e-05	fold change	-1.43	55.5895	0.0027	fold change	-2.3	53.8596	6.4e-07	fold change	-2.65
CCT5	22948	chaperonin containing TCP1, subunit 5 (epsilon)	8 out of 9	365.145					55.9722	2.7e-08	fold change	1.52	62.9002	5.5e-13	fold change	1.8	40.2065	7.4e-14	fold change	1.62	40.3913	1e-14	fold change	1.7	49.2703	2.7e-17	fold change	1.57	47.8441	2e-16	fold change	1.55	49.9426	0.0002	fold change	2.14	18.6179	8.3e-13	fold change	1.6
NUDT5	11164	nudix (nucleoside diphosphate linked moiety X)-type motif 5	8 out of 9	364.873					49.683	9.7e-06	fold change	1.46	52.2346	9.8e-12	fold change	1.65	36.2679	6.1e-11	fold change	1.57	38.506	4.3e-12	fold change	1.67	53.9357	8.8e-12	fold change	1.62	53.3652	2.4e-11	fold change	1.61	41.0388	0.001	fold change	1.9	39.8416	6.4e-13	fold change	2.16
BLM	641	Bloom syndrome, RecQ helicase-like	8 out of 9	364.774					22.3578	2.6e-05	fold change	1.23	51.4907	5.2e-08	fold change	1.64	70.6754	2.3e-17	fold change	2.15	70.1115	4e-19	fold change	2.29	27.7792	3.4e-08	fold change	1.35	29.3736	5.1e-08	fold change	1.36	45.2542	1.6e-06	fold change	2.01	47.7318	4.4e-15	fold change	2.42
CHPT1	56994	choline phosphotransferase 1	8 out of 9	364.578					50.8611	0.0118	fold change	-1.47	35.7094	0.0174	fold change	-1.45	55.3391	0.0002	fold change	-1.83	51.2973	0.0002	fold change	-1.88	47.2831	7.4e-05	fold change	-1.55	45.3067	0.0002	fold change	-1.52	57.9482	0.0088	fold change	-2.37	20.8331	0.0057	fold change	-1.66
TBC1D7	51256	TBC1 domain family, member 7	8 out of 9	364.238					54.965	6.2e-08	fold change	1.51	49.1836	1.9e-06	fold change	1.61	42.3245	1.2e-11	fold change	1.65	41.5521	4.5e-12	fold change	1.72	56.3476	3.4e-12	fold change	1.65	56.0966	1.4e-11	fold change	1.64	41.3842	1e-05	fold change	1.91	22.3848	7.1e-09	fold change	1.7
LY6E	4061	lymphocyte antigen 6 complex, locus E	8 out of 9	363.677					76.078	2.4e-05	fold change	1.76	81.3921	1.7e-11	fold change	2.23	28.9343	0.003	fold change	1.48	32.1256	0.001	fold change	1.59	42.9701	5.3e-05	fold change	1.5	44.0979	5.5e-05	fold change	1.51	15.8274	1.6e-07	fold change	1.24	42.2519	7.2e-07	fold change	2.24
CAMK2N1	55450	calcium/calmodulin-dependent protein kinase II inhibitor 1	8 out of 9	363.575					57.9677	0.0008	fold change	-1.54	35.7094	0.0073	fold change	-1.45	46.5216	0.0002	fold change	-1.71	47.7687	0.0001	fold change	-1.82	27.7792	0.0178	fold change	-1.35	26.1303	0.0272	fold change	-1.33	59.78	0.0043	fold change	-2.45	61.918	0.0002	fold change	-3.01
TAP2	6891	transporter 2, ATP-binding cassette, sub-family B (MDR/TAP)	8 out of 9	363.474					36.2101	0.0003	fold change	1.35	70.1115	2.7e-05	fold change	1.91	43.0964	3.3e-06	fold change	1.66	43.4926	2.3e-06	fold change	1.75	47.2831	4.8e-06	fold change	1.55	46.1574	1e-05	fold change	1.53	39.4197	0.001	fold change	1.86	37.7028	2.2e-10	fold change	2.1
LAGE3	8270	L antigen family, member 3	8 out of 9	363.217					63.4389	2.3e-08	fold change	1.6	78.8345	2e-08	fold change	2.13	29.6676	4.4e-07	fold change	1.49	33.1389	2.9e-08	fold change	1.6	49.2703	1.2e-10	fold change	1.57	48.8878	2.7e-10	fold change	1.56	42.4121	0.0072	fold change	1.94	17.5669	7.3e-05	fold change	1.57
WDR19	57728	WD repeat domain 19	8 out of 9	363.019					38.8175	9.9e-09	fold change	-1.37	21.8011	0.0049	fold change	-1.3	45.8791	2.6e-16	fold change	-1.7	41.0661	4.6e-17	fold change	-1.71	51.8554	4.6e-14	fold change	-1.6	50.6058	3.1e-13	fold change	-1.58	63.3537	5.7e-07	fold change	-2.6	49.6401	2.4e-11	fold change	-2.48
TCF19	6941	transcription factor 19	8 out of 9	362.617					38.8175	1.3e-09	fold change	1.37	53.161	5.5e-08	fold change	1.66	53.8126	4.8e-13	fold change	1.81	55.4139	4.9e-14	fold change	1.95	32.9983	2.9e-12	fold change	1.4	33.6143	5.4e-12	fold change	1.4	29.6319	3.7e-07	fold change	1.63	65.1678	5.5e-07	fold change	3.22
CSE1L	1434	CSE1 chromosome segregation 1-like (yeast)	8 out of 9	362.375					50.8611	5.1e-07	fold change	1.47	59.5479	7.2e-10	fold change	1.75	33.8602	1.6e-08	fold change	1.54	38.506	2e-10	fold change	1.67	50.9897	1.5e-12	fold change	1.59	53.3652	1.1e-12	fold change	1.61	49.0263	0.0002	fold change	2.12	26.2188	2.8e-10	fold change	1.8
TCF4	6925	transcription factor 4	8 out of 9	362.053					45.9259	0.0063	fold change	-1.43	39.3946	0.0002	fold change	-1.49	39.4577	6.7e-05	fold change	-1.61	50.024	1.5e-06	fold change	-1.86	39.1337	1.1e-07	fold change	-1.46	39.6416	1.7e-07	fold change	-1.46	77.1522	1.1e-07	fold change	-3.36	31.3234	4.9e-10	fold change	-1.93
CASD1	64921	CAS1 domain containing 1	8 out of 9	362.022					69.7603	0.0004	fold change	-1.67	37.6336	0.0231	fold change	-1.47	58.6112	3.9e-07	fold change	-1.89	56.9541	3.7e-07	fold change	-1.98	41.0122	0.0002	fold change	-1.48	39.6416	0.0004	fold change	-1.46	23.4614	0.0209	fold change	-1.47	34.9479	1.1e-06	fold change	-2.02
NDRG1	10397	N-myc downstream regulated 1	8 out of 9	361.918					50.8611	0.0011	fold change	1.47	46.0337	0.0017	fold change	1.57	63.5833	1.6e-11	fold change	1.99	67.6791	2.8e-13	fold change	2.23	37.3642	0.0001	fold change	1.44	40.4691	7.7e-05	fold change	1.47	39.4197	0.0006	fold change	1.86	16.5076	0.0002	fold change	1.54
RAN	5901	RAN, member RAS oncogene family	8 out of 9	361.743					49.683	1.4e-05	fold change	1.46	45.3708	1.7e-05	fold change	1.56	40.2065	2.2e-08	fold change	1.62	39.1561	1.4e-08	fold change	1.68	50.9897	3.7e-09	fold change	1.59	50.6058	7e-09	fold change	1.58	54.4081	0.001	fold change	2.26	31.3234	1.4e-11	fold change	1.93
MCM5	4174	minichromosome maintenance complex component 5	8 out of 9	361.28					65.4151	1.5e-06	fold change	1.62	43.5851	1.3e-05	fold change	1.54	29.6676	8.5e-07	fold change	1.49	33.9536	9.2e-08	fold change	1.61	61.4666	2.4e-12	fold change	1.71	62.1103	5.1e-12	fold change	1.71	27.6771	1.6e-07	fold change	1.58	37.4047	1.6e-12	fold change	2.09
EPCAM	4072	epithelial cell adhesion molecule	8 out of 9	361.162					38.8175	0.0014	fold change	1.37	62.2309	0.0048	fold change	1.79	35.5237	6.5e-05	fold change	1.56	30.6211	0.0001	fold change	1.57	66.1008	2.1e-11	fold change	1.77	67.4272	2.6e-11	fold change	1.78	32.6635	0.0158	fold change	1.7	27.777	3.2e-08	fold change	1.84
CDKN2A	1029	cyclin-dependent kinase inhibitor 2A (melanoma, p16, inhibits CDK4)	8 out of 9	360.988					36.2101	0.0015	fold change	1.35	64.1807	1.3e-07	fold change	1.82	60.9659	1.8e-06	fold change	1.93	59.6637	3.4e-06	fold change	2.03	42.9701	0.0032	fold change	1.5	38.8923	0.0062	fold change	1.45	29.9715	0.0007	fold change	1.64	28.133	0.0001	fold change	1.85
PSMB9	5698	proteasome (prosome, macropain) subunit, beta type, 9 (large multifunctional peptidase 2)	8 out of 9	360.33					52.0692	0.0017	fold change	1.48	47.6023	0.001	fold change	1.59	28.1654	0.0024	fold change	1.47	29.1955	0.0015	fold change	1.55	70.7894	1.4e-06	fold change	1.85	68.0189	4.3e-06	fold change	1.79	39.4197	0.0031	fold change	1.86	25.0692	4e-05	fold change	1.77
CACNA2D2	9254	calcium channel, voltage-dependent, alpha 2/delta subunit 2	8 out of 9	360.298					24.6301	0.0484	fold change	-1.25	47.6023	0.0014	fold change	-1.59	63.5833	2e-06	fold change	-1.99	59.6637	6.4e-06	fold change	-2.03	46.3908	3.6e-06	fold change	-1.54	46.8652	5e-06	fold change	-1.54	17.3463	0.0082	fold change	-1.29	54.2164	3e-07	fold change	-2.66
MEGF9	1955	multiple EGF-like-domains 9	8 out of 9	359.556					55.9722	0.0002	fold change	-1.52	31.8922	0.011	fold change	-1.41	42.3245	4.6e-05	fold change	-1.65	44.7107	4.4e-06	fold change	-1.77	45.5319	3.5e-07	fold change	-1.53	46.8652	2.9e-07	fold change	-1.54	60.5151	0.0013	fold change	-2.48	31.744	6.2e-08	fold change	-1.94
IDH2	3418	isocitrate dehydrogenase 2 (NADP+), mitochondrial	8 out of 9	358.993					64.2888	2.1e-06	fold change	1.61	55.3888	2.5e-05	fold change	1.69	41.51	5.1e-08	fold change	1.64	33.9536	7.6e-07	fold change	1.61	54.7267	1.5e-08	fold change	1.63	53.3652	3.7e-08	fold change	1.61	38.9084	0.0006	fold change	1.85	16.8516	0.0003	fold change	1.55
ECE2	9718	endothelin converting enzyme 2	8 out of 9	358.96					37.4476	8.8e-08	fold change	1.36	43.5851	8e-11	fold change	1.54	50.9362	1.1e-14	fold change	1.77	54.2164	2.3e-16	fold change	1.93	48.3489	5.1e-16	fold change	1.56	48.8878	1.3e-15	fold change	1.56	18.8203	0.0001	fold change	1.34	56.7176	6.7e-12	fold change	2.77
PHOSPHO2	493911	phosphatase, orphan 2	8 out of 9	358.47					44.7039	0.0018	fold change	-1.42	26.286	0.017	fold change	-1.35	57.5407	6.3e-08	fold change	-1.87	56.9541	1.7e-08	fold change	-1.98	34.2192	1.3e-05	fold change	-1.41	34.4531	1.6e-05	fold change	-1.41	73.3762	7.5e-05	fold change	-3.09	30.937	2.2e-07	fold change	-1.92
FLNB	2317	filamin B, beta	8 out of 9	358.361					34.834	0.003	fold change	-1.34	36.6137	8.7e-05	fold change	-1.46	43.0964	1.5e-05	fold change	-1.66	36.1186	2.2e-05	fold change	-1.64	60.7629	1.4e-09	fold change	-1.7	58.4044	4.2e-09	fold change	-1.67	51.1268	0.0026	fold change	-2.17	37.4047	4.6e-09	fold change	-2.09
STON2	85439	stonin 2	8 out of 9	358.147					23.4281	0.0022	fold change	-1.24	53.161	0.0001	fold change	-1.66	51.8382	1.9e-07	fold change	-1.78	49.3413	7.3e-08	fold change	-1.85	44.4872	8.9e-07	fold change	-1.52	45.3067	1.1e-06	fold change	-1.52	25.4164	0.0037	fold change	-1.52	65.1678	1.1e-11	fold change	-3.22
TCEAL1	9338	transcription elongation factor A (SII)-like 1	8 out of 9	357.762					40.2107	0.0046	fold change	-1.38	37.6336	0.0017	fold change	-1.47	40.2065	6.8e-05	fold change	-1.62	39.7257	1.6e-05	fold change	-1.69	48.3489	1.1e-10	fold change	-1.56	48.8878	1.7e-10	fold change	-1.56	67.4191	0.0007	fold change	-2.78	35.3297	7.8e-08	fold change	-2.03
GNG12	55970	guanine nucleotide binding protein (G protein), gamma 12	8 out of 9	357.412					73.0983	5.8e-09	fold change	-1.71	46.8226	6.9e-09	fold change	-1.58	24.8562	0.0002	fold change	-1.43	29.9278	4.2e-06	fold change	-1.56	45.5319	7e-10	fold change	-1.53	45.3067	1.3e-09	fold change	-1.52	62.0424	0.0006	fold change	-2.55	29.826	4.2e-09	fold change	-1.89
PDE7A	5150	phosphodiesterase 7A	8 out of 9	356.819					42.4455	0.0009	fold change	1.4	78.4326	1.7e-10	fold change	2.11	34.7996	9.8e-06	fold change	1.55	39.1561	6e-08	fold change	1.68	43.6777	1.7e-06	fold change	1.51	44.0979	3e-06	fold change	1.51	34.7896	0.0113	fold change	1.75	39.4197	2.6e-08	fold change	2.15
RALGPS2	55103	Ral GEF with PH domain and SH3 binding motif 2	8 out of 9	356.459					55.9722	0.0002	fold change	-1.52	36.6137	0.0018	fold change	-1.46	25.6338	0.0059	fold change	-1.44	28.5116	0.0028	fold change	-1.54	46.3908	9.5e-07	fold change	-1.54	48.8878	6.8e-07	fold change	-1.56	68.0161	3e-05	fold change	-2.81	46.4334	4.3e-08	fold change	-2.37
CACYBP	27101	calcyclin binding protein	8 out of 9	356.425					36.2101	0.0005	fold change	1.35	54.1448	2.8e-06	fold change	1.67	38.1831	5.1e-09	fold change	1.59	41.0661	5.8e-11	fold change	1.71	52.9168	1.5e-14	fold change	1.61	52.6127	5e-14	fold change	1.6	54.6986	2.8e-05	fold change	2.27	26.5932	5.5e-08	fold change	1.81
BHLHE40	8553	basic helix-loop-helix family, member e40	8 out of 9	356.115					68.1106	1.1e-06	fold change	-1.65	27.302	0.0088	fold change	-1.36	26.513	6.2e-06	fold change	-1.45	20.4517	2.8e-05	fold change	-1.42	64.3708	6.5e-11	fold change	-1.75	64.6187	1.8e-10	fold change	-1.74	47.9929	0.0018	fold change	-2.09	36.7558	3.8e-08	fold change	-2.07
214157_at	NA		8 out of 9	355.755					56.9846	0.0003	fold change	1.53	73.0706	2.4e-09	fold change	1.96	52.4576	1.6e-05	fold change	1.79	51.8167	1.2e-06	fold change	1.89	34.2192	0.0005	fold change	1.41	30.4011	0.0013	fold change	1.37	44.42	0.0002	fold change	1.99	12.3858	0.0027	fold change	1.42
MYO6	4646	myosin VI	8 out of 9	354.843					64.2888	5.8e-05	fold change	-1.61	29.0713	0.037	fold change	-1.38	64.6872	2.4e-07	fold change	-2.01	65.2018	1.1e-07	fold change	-2.17	24.7997	0.0002	fold change	-1.32	24.245	0.0004	fold change	-1.31	62.0424	0.0107	fold change	-2.55	20.5063	1e-07	fold change	-1.65
LMO4	8543	LIM domain only 4	8 out of 9	354.563					49.683	0.0041	fold change	1.46	34.7111	0.0081	fold change	1.44	33.0321	4.1e-05	fold change	1.53	29.9278	0.0001	fold change	1.56	45.5319	0.0002	fold change	1.53	45.3067	0.0003	fold change	1.52	71.4143	4.3e-07	fold change	2.98	44.9559	1.9e-07	fold change	2.33
PHF15	23338	PHD finger protein 15	8 out of 9	354.393					43.4703	2.2e-06	fold change	-1.41	46.8226	1.5e-08	fold change	-1.58	46.5216	2.3e-13	fold change	-1.71	44.7107	4.5e-16	fold change	-1.77	38.1851	2.3e-09	fold change	-1.45	37.898	6.4e-09	fold change	-1.44	53.8834	2.2e-07	fold change	-2.24	42.9008	4.7e-08	fold change	-2.26
LIMA1	51474	LIM domain and actin binding 1	8 out of 9	354.353					42.4455	0.002	fold change	-1.4	41.2313	0.0003	fold change	-1.51	45.8791	1.1e-08	fold change	-1.7	52.4802	3e-10	fold change	-1.9	40.1307	1.4e-08	fold change	-1.47	40.4691	2.8e-08	fold change	-1.47	62.7077	0.0007	fold change	-2.58	29.0096	4.5e-11	fold change	-1.87
PNMA2	10687	paraneoplastic antigen MA2	8 out of 9	353.692					52.0692	0.0041	fold change	-1.48	42.0062	0.0132	fold change	-1.52	66.6152	1.7e-06	fold change	-2.05	67.235	1.8e-07	fold change	-2.22	41.9685	9.7e-07	fold change	-1.49	41.502	2.1e-06	fold change	-1.48	19.4702	0.0321	fold change	-1.36	22.8253	0.001	fold change	-1.71
POLI	11201	polymerase (DNA directed) iota	8 out of 9	353.448					57.9677	1.5e-07	fold change	-1.54	22.6153	0.0294	fold change	-1.31	45.8791	3e-09	fold change	-1.7	44.0222	1.5e-09	fold change	-1.76	48.3489	1.4e-08	fold change	-1.56	47.8441	2.6e-08	fold change	-1.55	53.161	0.0005	fold change	-2.22	33.6101	3.9e-10	fold change	-1.99
HPSE	10855	heparanase	8 out of 9	352.312					37.4476	0.0004	fold change	1.36	39.3946	2.9e-07	fold change	1.49	60.9659	2.1e-11	fold change	1.93	62.9002	1e-12	fold change	2.11	27.7792	2.6e-10	fold change	1.35	28.2698	9.5e-10	fold change	1.35	30.8671	3.6e-06	fold change	1.66	64.6872	1.1e-06	fold change	3.19
PLCH1	23007	phospholipase C, eta 1	8 out of 9	352.125					43.4703	8.1e-07	fold change	1.41	40.2985	2.4e-07	fold change	1.5	72.043	7e-11	fold change	2.19	72.3819	1.1e-11	fold change	2.36	42.9701	7.8e-08	fold change	1.5	44.0979	1e-07	fold change	1.51	18.2448	8e-05	fold change	1.32	18.6179	2.3e-07	fold change	1.6
PTDSS1	9791	phosphatidylserine synthase 1	8 out of 9	351.984					45.9259	1.4e-06	fold change	1.43	57.3263	7.8e-11	fold change	1.72	35.5237	4.4e-09	fold change	1.56	42.8559	5.2e-13	fold change	1.74	45.5319	1.2e-12	fold change	1.53	47.8441	1e-12	fold change	1.55	44.8085	1.7e-06	fold change	2	32.1676	2.8e-12	fold change	1.95
SCN4B	6330	sodium channel, voltage-gated, type IV, beta	8 out of 9	351.079					19.4055	0.0057	fold change	-1.2	27.302	0.0004	fold change	-1.36	53.2992	2.1e-06	fold change	-1.8	53.6481	3e-07	fold change	-1.92	42.9701	3.3e-10	fold change	-1.5	43.3396	9.1e-10	fold change	-1.5	21.9256	4e-05	fold change	-1.43	89.1886	2.7e-14	fold change	-6.4
N4BP2L2	10443	NEDD4 binding protein 2-like 2	8 out of 9	349.844					28.0965	0.0064	fold change	-1.28	21.0435	3.9e-05	fold change	-1.29	65.9718	4.8e-08	fold change	-2.04	68.3948	6.7e-09	fold change	-2.24	27.7792	1.4e-09	fold change	-1.35	28.2698	2.5e-09	fold change	-1.35	53.8834	0.0008	fold change	-2.24	56.4054	5.4e-07	fold change	-2.76
TCEB1	6921	transcription elongation factor B (SIII), polypeptide 1 (15kDa, elongin C)	8 out of 9	349.662					63.4389	1.5e-07	fold change	1.6	60.1308	7.5e-09	fold change	1.76	29.6676	6.6e-07	fold change	1.49	33.9536	2e-09	fold change	1.61	51.8554	1.4e-11	fold change	1.6	52.6127	1.7e-11	fold change	1.6	36.034	0.0029	fold change	1.78	21.9687	1.3e-09	fold change	1.69
PNPLA4	8228	patatin-like phospholipase domain containing 4	8 out of 9	349.434					33.6367	5.6e-06	fold change	-1.33	30.8903	0.0009	fold change	-1.4	61.8552	1.7e-10	fold change	-1.95	59.6637	1.2e-11	fold change	-2.03	34.2192	1.6e-08	fold change	-1.41	32.5402	4.2e-08	fold change	-1.39	42.4121	8.6e-05	fold change	-1.94	54.2164	6.7e-10	fold change	-2.66
ASAH1	427	N-acylsphingosine amidohydrolase (acid ceramidase) 1	8 out of 9	348.968					55.9722	9.6e-05	fold change	-1.52	40.2985	3.6e-05	fold change	-1.5	40.9702	9.4e-05	fold change	-1.63	42.2372	1.9e-05	fold change	-1.73	53.9357	4.8e-08	fold change	-1.62	55.2059	5.7e-08	fold change	-1.63	42.7811	6.2e-06	fold change	-1.95	17.5669	5.4e-11	fold change	-1.57
LRRC6	23639	leucine rich repeat containing 6	8 out of 9	348.881					36.2101	0.0105	fold change	-1.35	43.5851	0.0019	fold change	-1.54	53.8126	8e-08	fold change	-1.81	49.3413	1.5e-07	fold change	-1.85	28.8194	4.6e-05	fold change	-1.36	29.3736	6.1e-05	fold change	-1.36	68.3191	0.0014	fold change	-2.83	39.4197	9e-07	fold change	-2.15
ZBTB4	57659	zinc finger and BTB domain containing 4	8 out of 9	348.361					43.4703	0.0003	fold change	-1.41	43.5851	4.6e-06	fold change	-1.54	31.4677	9.4e-11	fold change	-1.51	29.9278	9e-12	fold change	-1.56	45.5319	1.1e-14	fold change	-1.53	45.3067	6e-14	fold change	-1.52	70.4325	1e-10	fold change	-2.93	38.6393	1.2e-16	fold change	-2.13
RASA1	5921	RAS p21 protein activator (GTPase activating protein) 1	8 out of 9	348.329					49.683	0.0005	fold change	-1.46	17.1958	0.0291	fold change	-1.24	61.8552	3.4e-10	fold change	-1.95	64.2814	3.4e-11	fold change	-2.15	38.1851	3.3e-06	fold change	-1.45	38.8923	5e-06	fold change	-1.45	54.6986	5e-05	fold change	-2.27	23.5378	5.1e-09	fold change	-1.73
FIGNL1	63979	fidgetin-like 1	8 out of 9	348.268					54.0517	1.2e-06	fold change	1.5	54.7717	7.9e-08	fold change	1.68	41.51	2.7e-08	fold change	1.64	39.1561	1.2e-08	fold change	1.68	44.4872	2e-11	fold change	1.52	44.0979	4.2e-11	fold change	1.51	43.975	0.0006	fold change	1.98	26.2188	8.2e-07	fold change	1.8
212980_at	NA		8 out of 9	347.984					25.7105	0.0134	fold change	-1.26	26.286	0.0041	fold change	-1.35	38.1831	7e-06	fold change	-1.59	36.9549	5e-06	fold change	-1.65	63.8407	7.2e-10	fold change	-1.74	62.1103	3.2e-09	fold change	-1.71	41.0388	0.0006	fold change	-1.9	53.8596	5.8e-10	fold change	-2.65
CD47	961	CD47 molecule	8 out of 9	347.557					52.0692	0.0005	fold change	1.48	55.9691	1.5e-06	fold change	1.7	30.5829	0.0005	fold change	1.5	31.2915	0.0003	fold change	1.58	42.9701	1.4e-05	fold change	1.5	42.4455	2e-05	fold change	1.49	60.905	0.0059	fold change	2.49	31.3234	3.6e-07	fold change	1.93
SSPN	8082	sarcospan (Kras oncogene-associated gene)	8 out of 9	347.284	70.3116	n/a	fold change	-4.25421					23.6374	0.0176	fold change	-1.32	56.7962	1.2e-06	fold change	-1.86	60.5151	1.7e-07	fold change	-2.05	23.8719	0.0011	fold change	-1.31	22.3479	0.0017	fold change	-1.29	66.6516	2.6e-05	fold change	-2.75	23.1521	1.9e-05	fold change	-1.72
ACP1	52	acid phosphatase 1, soluble	8 out of 9	346.863					34.834	0.0015	fold change	1.34	39.3946	0.0004	fold change	1.49	33.0321	1.5e-07	fold change	1.53	30.6211	2.8e-07	fold change	1.57	62.3791	4.2e-13	fold change	1.72	62.1103	7.1e-13	fold change	1.71	30.8671	0.0041	fold change	1.66	53.6251	3e-10	fold change	2.64
NP	4860	nucleoside phosphorylase	8 out of 9	345.79					40.2107	0.003	fold change	1.38	74.397	8.2e-06	fold change	2	55.7153	4.3e-11	fold change	1.84	51.8167	7.4e-11	fold change	1.89	29.8786	3.8e-08	fold change	1.37	28.2698	1e-07	fold change	1.35	38.9084	8.4e-05	fold change	1.85	26.5932	2.8e-07	fold change	1.81
PRICKLE2	166336	prickle homolog 2 (Drosophila)	8 out of 9	345.755					44.7039	3.8e-06	fold change	-1.42	47.6023	3.3e-08	fold change	-1.59	40.2065	5.4e-07	fold change	-1.62	43.4926	1e-08	fold change	-1.75	38.1851	1e-07	fold change	-1.45	38.8923	1.9e-07	fold change	-1.45	37.6798	0.0006	fold change	-1.82	54.9922	2.4e-10	fold change	-2.69
WDR67	93594	WD repeat domain 67	8 out of 9	345.561					37.4476	4.9e-08	fold change	1.36	64.1807	3.7e-09	fold change	1.82	65.0297	3.2e-13	fold change	2.02	66.8691	2e-16	fold change	2.21	26.8184	4.1e-08	fold change	1.34	28.2698	5.9e-08	fold change	1.35	28.8123	3.8e-07	fold change	1.61	28.133	5.2e-06	fold change	1.85
C8orf76	84933	chromosome 8 open reading frame 76	8 out of 9	345.397					44.7039	1.7e-06	fold change	1.42	63.5171	2.5e-10	fold change	1.81	40.9702	6.8e-11	fold change	1.63	44.7107	1e-20	fold change	1.77	43.6777	1.3e-08	fold change	1.51	46.1574	1.1e-08	fold change	1.53	44.8085	6.2e-07	fold change	2	16.8516	4.2e-05	fold change	1.55
C14orf139	79686	chromosome 14 open reading frame 139	8 out of 9	344.588					43.4703	0.0112	fold change	-1.41	48.4468	0.0018	fold change	-1.6	30.5829	0.0003	fold change	-1.5	33.1389	0.0001	fold change	-1.6	46.3908	2.9e-08	fold change	-1.54	47.8441	2.8e-08	fold change	-1.55	61.4228	0.002	fold change	-2.51	33.2916	1e-06	fold change	-1.98
TNFSF13B	10673	tumor necrosis factor (ligand) superfamily, member 13b	8 out of 9	343.594					54.965	0.0014	fold change	1.51	44.3719	0.0017	fold change	1.55	21.7125	0.003	fold change	1.39	19.7613	0.004	fold change	1.41	61.4666	1e-05	fold change	1.71	57.603	2.7e-05	fold change	1.66	52.3906	2.5e-05	fold change	2.2	31.3234	2.1e-07	fold change	1.93
CCDC90A	63933	coiled-coil domain containing 90A	8 out of 9	343.109					60.0031	2.7e-08	fold change	1.56	48.4468	0.0003	fold change	1.6	24.0301	3.5e-06	fold change	1.42	22.9919	3.2e-06	fold change	1.46	57.1135	2.2e-13	fold change	1.66	58.4044	3.6e-13	fold change	1.67	35.6577	3.7e-06	fold change	1.77	36.4615	1.6e-11	fold change	2.06
LOC653188	653188	glucuronidase, beta pseudogene	8 out of 9	343.088					45.9259	0.0153	fold change	-1.43	22.6153	0.0499	fold change	-1.31	63.1584	1.3e-10	fold change	-1.98	63.1912	7.4e-11	fold change	-2.12	25.8158	0.0073	fold change	-1.33	23.2606	0.013	fold change	-1.3	53.8834	0.0101	fold change	-2.24	45.2374	2.3e-06	fold change	-2.34
ARMCX1	51309	armadillo repeat containing, X-linked 1	8 out of 9	342.652					67.3827	9.8e-05	fold change	-1.64	33.6193	0.0084	fold change	-1.43	28.1654	0.0019	fold change	-1.47	30.6211	0.0002	fold change	-1.57	54.7267	3.1e-09	fold change	-1.63	56.0966	3.7e-09	fold change	-1.64	51.5342	0.0014	fold change	-2.18	20.5063	5.1e-06	fold change	-1.65
AHNAK	79026	AHNAK nucleoprotein	8 out of 9	342.534					61.5794	1.3e-07	fold change	-1.58	45.3708	6.8e-09	fold change	-1.56	23.1303	4.2e-06	fold change	-1.41	26.5874	7.9e-08	fold change	-1.51	48.3489	4.2e-11	fold change	-1.56	47.8441	9.2e-11	fold change	-1.55	64.2145	0.0009	fold change	-2.64	25.4586	1.9e-10	fold change	-1.78
BID	637	BH3 interacting domain death agonist	8 out of 9	342.4					48.5583	2.2e-06	fold change	1.45	53.161	1.9e-05	fold change	1.66	32.1593	1e-09	fold change	1.52	28.5116	1.8e-09	fold change	1.54	48.3489	4.1e-11	fold change	1.56	47.8441	1.8e-10	fold change	1.55	43.975	4.4e-07	fold change	1.98	39.8416	4.6e-12	fold change	2.16
BTRC	8945	beta-transducin repeat containing	8 out of 9	342.338					67.3827	9.2e-07	fold change	-1.64	21.8011	0.0025	fold change	-1.3	55.7153	1.8e-11	fold change	-1.84	50.024	7.7e-12	fold change	-1.86	43.6777	1.8e-08	fold change	-1.51	45.3067	2.2e-08	fold change	-1.52	22.3441	0.0024	fold change	-1.44	36.0868	6.8e-10	fold change	-2.05
PPIL5	122769	peptidylprolyl isomerase (cyclophilin)-like 5	8 out of 9	342.255					61.5794	1.2e-08	fold change	1.58	47.6023	0.0002	fold change	1.59	52.4576	2.4e-12	fold change	1.79	52.9319	7e-13	fold change	1.91	42.9701	2.8e-10	fold change	1.5	41.502	7.2e-10	fold change	1.48	24.9724	1.6e-06	fold change	1.51	18.2395	0.0002	fold change	1.59
PHLDB2	90102	pleckstrin homology-like domain, family B, member 2	8 out of 9	342.029					54.0517	0.0032	fold change	-1.5	65.0297	0.0001	fold change	-1.83	20.9395	0.0026	fold change	-1.38	33.9536	8.7e-06	fold change	-1.61	31.9928	0.0008	fold change	-1.39	32.5402	0.0008	fold change	-1.39	64.5511	0.0008	fold change	-2.65	38.9699	3.8e-07	fold change	-2.14
KLHL5	51088	kelch-like 5 (Drosophila)	8 out of 9	341.99					36.2101	0.0211	fold change	-1.35	46.0337	3e-05	fold change	-1.57	57.5407	1.2e-07	fold change	-1.87	55.8416	2.5e-08	fold change	-1.96	39.1337	1.3e-05	fold change	-1.46	38.8923	2.4e-05	fold change	-1.45	54.9922	0.0055	fold change	-2.28	13.346	0.002	fold change	-1.45
ASNS	440	asparagine synthetase	8 out of 9	341.827					67.3827	5.9e-06	fold change	1.64	62.9002	1.1e-05	fold change	1.8	21.7125	2.1e-05	fold change	1.39	22.2955	7.3e-06	fold change	1.45	36.38	9.3e-05	fold change	1.43	37.898	0.0001	fold change	1.44	70.4325	5.2e-07	fold change	2.93	22.8253	6.6e-07	fold change	1.71
RUNDC1	146923	RUN domain containing 1	8 out of 9	341.562					52.8614	5.9e-05	fold change	-1.49	34.7111	0.0014	fold change	-1.44	37.2234	4.3e-09	fold change	-1.58	28.5116	1.6e-08	fold change	-1.54	60.0391	1.2e-13	fold change	-1.69	59.4375	4.8e-13	fold change	-1.68	40.6451	0.0003	fold change	-1.89	28.133	3.6e-13	fold change	-1.85
NCAPG2	54892	non-SMC condensin II complex, subunit G2	8 out of 9	341.465					45.9259	1.5e-09	fold change	1.43	52.2346	1.8e-06	fold change	1.65	50.3104	1.4e-09	fold change	1.76	57.6216	1.5e-12	fold change	1.99	41.0122	7.8e-11	fold change	1.48	41.502	1.7e-10	fold change	1.48	23.8484	0.0039	fold change	1.48	29.0096	1.8e-13	fold change	1.87
KIAA1772	80000	KIAA1772	8 out of 9	341.362					23.4281	0.0006	fold change	-1.24	39.3946	0.0008	fold change	-1.49	65.9718	7.8e-07	fold change	-2.04	60.0716	3.2e-06	fold change	-2.04	23.8719	1.5e-06	fold change	-1.31	25.2469	1.3e-06	fold change	-1.32	20.1104	0.0395	fold change	-1.38	83.2667	4.4e-09	fold change	-5.04
AL566034	NA		8 out of 9	341.264					48.5583	1.2e-05	fold change	1.45	46.0337	2.1e-05	fold change	1.57	42.3245	7e-06	fold change	1.65	43.4926	3.4e-06	fold change	1.75	50.9897	2.5e-13	fold change	1.59	50.6058	1.2e-12	fold change	1.58	37.6798	0.0296	fold change	1.82	21.5792	1.6e-10	fold change	1.68
212256_at	NA		8 out of 9	341.153					57.9677	1.7e-05	fold change	-1.54	33.6193	0.0026	fold change	-1.43	39.4577	1.2e-06	fold change	-1.61	46.4334	5.7e-09	fold change	-1.8	35.0764	0.0002	fold change	-1.42	36.738	0.0002	fold change	-1.43	62.4204	1.1e-05	fold change	-2.57	29.4403	2e-07	fold change	-1.88
UBXN10	127733	UBX domain protein 10	8 out of 9	341.065					42.4455	3e-07	fold change	-1.4	48.4468	4.5e-06	fold change	-1.6	44.42	2.6e-07	fold change	-1.68	39.7257	4.5e-07	fold change	-1.69	14.8713	5e-06	fold change	-1.21	15.906	3.4e-06	fold change	-1.22	78.5324	0.0001	fold change	-3.49	56.7176	3.9e-11	fold change	-2.77
MTERFD1	51001	MTERF domain containing 1	8 out of 9	341.027					34.834	0.0004	fold change	1.34	74.397	6.3e-09	fold change	2	32.1593	3.1e-07	fold change	1.52	34.6426	2.7e-09	fold change	1.62	47.2831	7.6e-11	fold change	1.55	49.7567	3e-11	fold change	1.57	42.1216	0.008	fold change	1.93	25.8331	4e-07	fold change	1.79
RBM5	10181	RNA binding motif protein 5	8 out of 9	340.758					38.8175	1.3e-06	fold change	-1.37	29.9423	0.0006	fold change	-1.39	42.3245	6.2e-10	fold change	-1.65	42.8559	3.9e-10	fold change	-1.74	54.7267	1.5e-14	fold change	-1.63	52.6127	5.6e-14	fold change	-1.6	42.4121	5.5e-05	fold change	-1.94	37.0661	4.5e-17	fold change	-2.08
RERE	473	arginine-glutamic acid dipeptide (RE) repeats	8 out of 9	340.655					38.8175	1.9e-06	fold change	-1.37	24.4898	8.1e-05	fold change	-1.33	36.2679	7.5e-06	fold change	-1.57	37.7028	4.7e-06	fold change	-1.66	46.3908	8.5e-14	fold change	-1.54	45.3067	2.9e-13	fold change	-1.52	54.6986	0.0091	fold change	-2.27	56.9807	3.7e-08	fold change	-2.78
RANBP1	5902	RAN binding protein 1	8 out of 9	339.968					50.8611	1.5e-05	fold change	1.47	55.3888	8.3e-06	fold change	1.69	34.7996	1.3e-08	fold change	1.55	39.7257	4.2e-10	fold change	1.69	41.9685	2.2e-09	fold change	1.49	42.4455	3.1e-09	fold change	1.49	47.0018	1.9e-06	fold change	2.06	27.777	4.8e-09	fold change	1.84
PHB	5245	prohibitin	8 out of 9	339.777					44.7039	0.0029	fold change	1.42	62.2309	4.6e-08	fold change	1.79	22.4501	0.0004	fold change	1.4	25.8821	1.2e-05	fold change	1.5	66.1008	1.2e-08	fold change	1.77	64.6187	2e-08	fold change	1.74	34.7896	0.0002	fold change	1.75	19.0006	6.7e-08	fold change	1.61
POLR2K	5440	polymerase (RNA) II (DNA directed) polypeptide K, 7.0kDa	8 out of 9	339.652					44.7039	2.2e-06	fold change	1.42	70.1115	1.9e-06	fold change	1.91	40.9702	7.3e-06	fold change	1.63	41.0661	3e-06	fold change	1.71	48.3489	1.2e-10	fold change	1.56	48.8878	2.3e-10	fold change	1.56	27.6771	0.0095	fold change	1.58	17.8864	1.7e-10	fold change	1.58
NRIP1	8204	nuclear receptor interacting protein 1	8 out of 9	339.576					83.1007	0.0002	fold change	-1.92	40.2985	0.0002	fold change	-1.5	43.0964	4.9e-06	fold change	-1.66	42.8559	5.2e-06	fold change	-1.74	36.38	0.0002	fold change	-1.43	37.898	0.0008	fold change	-1.44	45.9306	0.0209	fold change	-2.03	10.0161	0.0071	fold change	-1.34
CSNK1A1	1452	casein kinase 1, alpha 1	8 out of 9	339.443					37.4476	0.0476	fold change	-1.36	21.0435	0.0256	fold change	-1.29	38.8223	1e-07	fold change	-1.6	41.0661	9.8e-09	fold change	-1.71	53.9357	7.5e-07	fold change	-1.62	52.6127	1.5e-06	fold change	-1.6	60.905	0.0007	fold change	-2.49	33.6101	1e-06	fold change	-1.99
CYB5A	1528	cytochrome b5 type A (microsomal)	8 out of 9	338.734					34.834	0.0271	fold change	-1.34	48.4468	0.0014	fold change	-1.6	24.0301	0.0006	fold change	-1.42	25.8821	0.0002	fold change	-1.5	52.9168	4.8e-06	fold change	-1.61	54.3431	5e-06	fold change	-1.62	66.114	0.0001	fold change	-2.73	32.1676	9.6e-07	fold change	-1.95
KIFC1	3833	kinesin family member C1	8 out of 9	338.483					42.4455	1.9e-10	fold change	1.4	37.6336	1.1e-09	fold change	1.47	41.51	6.3e-11	fold change	1.64	46.4334	1.7e-14	fold change	1.8	40.1307	3e-15	fold change	1.47	41.502	3.5e-15	fold change	1.48	14.9224	0.0062	fold change	1.21	73.9055	5.9e-07	fold change	3.78
ROPN1B	152015	ropporin, rhophilin associated protein 1B	8 out of 9	338.387					33.6367	0.0044	fold change	1.33	69.5169	1.2e-06	fold change	1.9	34.7996	0.0002	fold change	1.55	42.2372	5.1e-05	fold change	1.73	27.7792	0.0217	fold change	1.35	31.3366	0.013	fold change	1.38	49.4403	0.0012	fold change	2.13	49.6401	0.0057	fold change	2.48
RIPK2	8767	receptor-interacting serine-threonine kinase 2	8 out of 9	338.026					22.3578	0.0004	fold change	1.23	56.6136	5.9e-11	fold change	1.71	44.42	1e-10	fold change	1.68	42.8559	4.5e-11	fold change	1.74	41.9685	4.6e-10	fold change	1.49	41.502	1.1e-09	fold change	1.48	54.6986	5.7e-07	fold change	2.27	33.6101	5.2e-11	fold change	1.99
TMEM206	55248	transmembrane protein 206	8 out of 9	337.798					30.5207	0.0001	fold change	1.3	41.2313	3.9e-06	fold change	1.51	56.2506	1.4e-14	fold change	1.85	55.4139	8.5e-16	fold change	1.95	44.4872	1.4e-10	fold change	1.52	45.3067	4e-10	fold change	1.52	36.811	2.7e-05	fold change	1.8	27.777	2.4e-12	fold change	1.84
C7orf63	79846	chromosome 7 open reading frame 63	8 out of 9	337.758					30.5207	8.2e-08	fold change	-1.3	67.1249	1.4e-08	fold change	-1.86	52.4576	2.7e-13	fold change	-1.79	50.024	1.2e-13	fold change	-1.86	31.9928	5.2e-17	fold change	-1.39	32.5402	1.1e-16	fold change	-1.39	54.0967	0.0008	fold change	-2.25	19.0006	6.1e-07	fold change	-1.61
ASF1A	25842	ASF1 anti-silencing function 1 homolog A (S. cerevisiae)	8 out of 9	336.965					34.834	0.0006	fold change	1.34	58.0302	0.0001	fold change	1.73	30.5829	7.2e-06	fold change	1.5	29.9278	4.6e-06	fold change	1.56	49.954	2e-08	fold change	1.58	48.8878	6.6e-08	fold change	1.56	47.9929	2.6e-05	fold change	2.09	36.7558	3.5e-10	fold change	2.07
COL8A2	1296	collagen, type VIII, alpha 2	8 out of 9	336.463					70.3938	0.0012	fold change	-1.68	31.8922	0.0435	fold change	-1.41	38.1831	0.0008	fold change	-1.59	41.0661	0.0002	fold change	-1.71	51.8554	1.8e-05	fold change	-1.6	50.6058	3.1e-05	fold change	-1.58	23.0263	0.0176	fold change	-1.46	29.4403	8e-05	fold change	-1.88
TCEAL4	79921	transcription elongation factor A (SII)-like 4	8 out of 9	336.072					28.0965	0.0252	fold change	-1.28	38.5907	0.0013	fold change	-1.48	40.9702	2.6e-08	fold change	-1.63	39.7257	1.1e-08	fold change	-1.69	49.954	1.1e-08	fold change	-1.58	50.6058	2e-08	fold change	-1.58	57.6216	2.3e-05	fold change	-2.36	30.5072	2.4e-08	fold change	-1.91
Hs.432336	NA		8 out of 9	335.961					32.4878	0.0054	fold change	-1.32	56.6136	0.0006	fold change	-1.71	67.7911	7.5e-07	fold change	-2.08	76.1951	1.2e-08	fold change	-2.5	24.7997	3.5e-08	fold change	-1.32	26.1303	4.2e-08	fold change	-1.33	31.7933	0.024	fold change	-1.68	20.15	3.9e-07	fold change	-1.64
MAN1C1	57134	mannosidase, alpha, class 1C, member 1	8 out of 9	335.822					56.9846	3.8e-05	fold change	-1.53	40.2985	0.0026	fold change	-1.5	52.4576	1e-07	fold change	-1.79	54.2164	6.8e-09	fold change	-1.93	34.2192	1.6e-06	fold change	-1.41	36.738	9.3e-07	fold change	-1.43	17.0267	0.0228	fold change	-1.28	43.8808	9.6e-06	fold change	-2.29
LYPD6B	130576	LY6/PLAUR domain containing 6B	8 out of 9	335.474					37.4476	0.0003	fold change	-1.36	34.7111	0.0136	fold change	-1.44	51.8382	4.6e-06	fold change	-1.78	47.7687	7.2e-06	fold change	-1.82	39.1337	6.3e-07	fold change	-1.46	36.738	2e-06	fold change	-1.43	47.419	2e-05	fold change	-2.07	40.4181	4.4e-05	fold change	-2.18
VRK1	7443	vaccinia related kinase 1	8 out of 9	335.448					44.7039	1.1e-05	fold change	1.42	51.4907	9.4e-06	fold change	1.64	32.1593	2.9e-08	fold change	1.52	34.6426	2.3e-09	fold change	1.62	58.2357	3.6e-15	fold change	1.67	58.4044	5.3e-15	fold change	1.67	36.811	3.4e-05	fold change	1.8	19.0006	4.6e-05	fold change	1.61
SFRS5	6430	splicing factor, arginine/serine-rich 5	8 out of 9	334.965					40.2107	2.2e-05	fold change	-1.38	37.6336	3e-08	fold change	-1.47	31.4677	2.6e-11	fold change	-1.51	27.8274	1.7e-10	fold change	-1.53	38.1851	1.4e-14	fold change	-1.45	37.898	7.7e-14	fold change	-1.44	75.3091	1.9e-05	fold change	-3.22	46.4334	1.6e-20	fold change	-2.37
GSPT1	2935	G1 to S phase transition 1	8 out of 9	334.823					55.9722	0.0005	fold change	-1.52	40.2985	0.0086	fold change	1.5	55.3391	2.8e-06	fold change	-1.83	56.9541	2.8e-08	fold change	-1.98	22.896	3.7e-08	fold change	1.3	23.2606	5.7e-08	fold change	1.3	53.8834	0.0004	fold change	-2.24	26.2188	2.5e-08	fold change	-1.8
DNAH5	1767	dynein, axonemal, heavy chain 5	8 out of 9	334.085					38.8175	0.0003	fold change	-1.37	21.8011	0.0077	fold change	-1.3	53.2992	1e-06	fold change	-1.8	53.6481	1e-07	fold change	-1.92	39.1337	4e-06	fold change	-1.46	39.6416	5.5e-06	fold change	-1.46	52.7955	0.0027	fold change	-2.21	34.9479	2.4e-05	fold change	-2.02
NUP155	9631	nucleoporin 155kDa	8 out of 9	333.642					60.0031	9.6e-08	fold change	1.56	57.3263	4.2e-09	fold change	1.72	51.8382	9.3e-12	fold change	1.78	51.2973	7e-13	fold change	1.88	31.0089	3.1e-10	fold change	1.38	30.4011	1e-09	fold change	1.37	33.5276	5e-06	fold change	1.72	18.2395	9.4e-06	fold change	1.59
SNRPD1	6632	small nuclear ribonucleoprotein D1 polypeptide 16kDa	8 out of 9	333.381					62.6119	2.5e-05	fold change	1.59	54.7717	7e-08	fold change	1.68	18.6631	8.4e-05	fold change	1.35	23.7608	1.9e-06	fold change	1.47	64.3708	2.4e-12	fold change	1.75	65.3723	5.6e-12	fold change	1.75	26.9785	0.0002	fold change	1.56	16.8516	3.1e-07	fold change	1.55
PLAC2	257000	placenta-specific 2 (non-protein coding)	8 out of 9	333.246					24.6301	0.018	fold change	1.25	70.1115	8.6e-08	fold change	1.91	50.3104	4.6e-05	fold change	1.76	44.0222	0.0001	fold change	1.76	26.8184	0.0003	fold change	1.34	28.2698	0.0002	fold change	1.35	67.8288	4.2e-06	fold change	2.8	21.2545	3.4e-07	fold change	1.67
237054_at	NA		8 out of 9	332.524					34.834	0.0189	fold change	-1.34	45.3708	0.0053	fold change	-1.56	38.1831	0.0005	fold change	-1.59	33.1389	0.0006	fold change	-1.6	41.0122	1.8e-05	fold change	-1.48	42.4455	1.8e-05	fold change	-1.49	52.7955	0.0192	fold change	-2.21	44.7435	3.4e-05	fold change	-2.32
Hs.663176	NA		8 out of 9	332.34					36.2101	0.0085	fold change	-1.35	50.0445	6.3e-05	fold change	-1.62	30.5829	0.0003	fold change	-1.5	33.1389	2e-05	fold change	-1.6	36.38	0.0002	fold change	-1.43	36.738	0.0002	fold change	-1.43	75.2162	1.1e-07	fold change	-3.21	34.0289	9.3e-10	fold change	-2
HTATIP2	10553	HIV-1 Tat interactive protein 2, 30kDa	8 out of 9	332.313					55.9722	7.3e-05	fold change	1.52	42.0062	0.0009	fold change	1.52	40.2065	2e-10	fold change	1.62	37.7028	7.2e-10	fold change	1.66	32.9983	0.0001	fold change	1.4	30.4011	0.0003	fold change	1.37	49.4403	0.0156	fold change	2.13	43.5851	1e-10	fold change	2.28
FRMD6	122786	FERM domain containing 6	8 out of 9	332.22					48.5583	0.0027	fold change	-1.45	26.286	0.0489	fold change	-1.35	20.9395	0.0038	fold change	-1.38	26.5874	0.0003	fold change	-1.51	36.38	0.0005	fold change	-1.43	37.898	0.0005	fold change	-1.44	93.3184	2.6e-09	fold change	-6.19	42.2519	1.4e-09	fold change	-2.24
CST3	1471	cystatin C	8 out of 9	332.181					54.965	0.0002	fold change	-1.51	62.2309	5.2e-07	fold change	-1.79	39.4577	6.6e-07	fold change	-1.61	32.1256	2.2e-06	fold change	-1.59	56.3476	6.3e-10	fold change	-1.65	56.0966	1.5e-09	fold change	-1.64	15.5315	0.0339	fold change	-1.23	15.4262	8.4e-05	fold change	-1.51
Hs.171965	NA		8 out of 9	331.719					26.9331	0.0251	fold change	-1.27	42.0062	0.0019	fold change	-1.52	53.8126	2e-05	fold change	-1.81	44.7107	0.0001	fold change	-1.77	28.8194	0.0003	fold change	-1.36	30.4011	0.0002	fold change	-1.37	16.1053	0.0175	fold change	-1.25	88.93	1.3e-09	fold change	-6.34
SPC24	147841	SPC24, NDC80 kinetochore complex component, homolog (S. cerevisiae)	8 out of 9	331.578					24.6301	2.7e-07	fold change	1.25	21.8011	7.7e-07	fold change	1.3	47.9368	8.3e-14	fold change	1.73	51.2973	9.2e-20	fold change	1.88	36.38	4.2e-19	fold change	1.43	36.738	2.9e-19	fold change	1.43	34.3619	6.7e-05	fold change	1.74	78.4326	5.7e-07	fold change	4.33
KIAA1530	57654	KIAA1530	8 out of 9	331.124					40.2107	0.0012	fold change	-1.38	17.8968	0.0268	fold change	-1.25	28.9343	2.3e-07	fold change	-1.48	32.1256	2.4e-08	fold change	-1.59	49.2703	5.7e-10	fold change	-1.57	47.8441	1.4e-09	fold change	-1.55	65.2018	0.0002	fold change	-2.68	49.6401	1.2e-09	fold change	-2.48
ZFP36L2	678	zinc finger protein 36, C3H type-like 2	8 out of 9	330.593					52.8614	0.0018	fold change	-1.49	18.6859	0.0055	fold change	-1.26	28.1654	0.0003	fold change	-1.47	24.4654	0.0005	fold change	-1.48	61.4666	2.3e-09	fold change	-1.71	61.2798	6.4e-09	fold change	-1.7	53.161	0.0124	fold change	-2.22	30.5072	1.5e-05	fold change	-1.91
AFF1	4299	AF4/FMR2 family, member 1	8 out of 9	330.338					50.8611	2.2e-08	fold change	-1.47	27.302	5.7e-07	fold change	-1.36	24.8562	5.1e-06	fold change	-1.43	29.1955	4.2e-05	fold change	-1.55	37.3642	1.1e-08	fold change	-1.44	36.738	2.1e-08	fold change	-1.43	74.7585	0.0003	fold change	-3.18	49.2621	2.9e-09	fold change	-2.47
C10orf32	119032	chromosome 10 open reading frame 32	8 out of 9	330.03					54.965	0.0003	fold change	-1.51	47.6023	3e-05	fold change	-1.59	26.513	0.0002	fold change	-1.45	27.2414	1.4e-05	fold change	-1.52	41.9685	3.2e-08	fold change	-1.49	44.0979	2.4e-08	fold change	-1.51	61.4228	0.0001	fold change	-2.51	26.2188	3.1e-08	fold change	-1.8
389129	389129		8 out of 9	329.774					65.4151	0.0022	fold change	-1.62	27.302	0.0427	fold change	-1.36	26.513	0.0087	fold change	-1.45	32.1256	0.0022	fold change	-1.59	45.5319	6.9e-06	fold change	-1.53	46.1574	1.1e-05	fold change	-1.53	59.78	8.6e-05	fold change	-2.45	26.9488	1.2e-05	fold change	-1.82
PMP22	5376	peripheral myelin protein 22	8 out of 9	329.738					57.9677	2.7e-06	fold change	-1.54	25.364	0.0035	fold change	-1.34	37.2234	2.8e-06	fold change	-1.58	40.3913	2.6e-07	fold change	-1.7	50.9897	6.4e-08	fold change	-1.59	52.6127	9.1e-08	fold change	-1.6	49.4403	0.001	fold change	-2.13	15.7484	1e-05	fold change	-1.52
DKC1	1736	dyskeratosis congenita 1, dyskerin	8 out of 9	328.092					43.4703	3.9e-06	fold change	1.41	56.6136	1.2e-06	fold change	1.71	29.6676	3.6e-08	fold change	1.49	32.1256	1.7e-09	fold change	1.59	48.3489	2e-10	fold change	1.56	48.8878	2.9e-10	fold change	1.56	36.811	0.0005	fold change	1.8	32.1676	2.2e-10	fold change	1.95
CCT6A	908	chaperonin containing TCP1, subunit 6A (zeta 1)	8 out of 9	327.801					41.3148	3.2e-06	fold change	1.39	48.4468	6e-08	fold change	1.6	32.1593	3.5e-10	fold change	1.52	30.6211	1.5e-10	fold change	1.57	53.9357	3.1e-14	fold change	1.62	53.3652	1.3e-13	fold change	1.61	44.42	0.0075	fold change	1.99	23.5378	2.4e-12	fold change	1.73
TMEM25	84866	transmembrane protein 25	8 out of 9	327.793					50.8611	5.5e-05	fold change	-1.47	34.7111	0.0032	fold change	-1.44	41.51	4.7e-09	fold change	-1.64	37.7028	1.2e-08	fold change	-1.66	53.9357	2.1e-11	fold change	-1.62	54.3431	4.2e-11	fold change	-1.62	17.0267	0.0155	fold change	-1.28	37.7028	0.0006	fold change	-2.1
2012-09-11	55752	septin 11	8 out of 9	327.661					56.9846	0.0002	fold change	-1.53	42.0062	0.001	fold change	-1.52	50.3104	2.8e-06	fold change	-1.76	58.7227	9.6e-08	fold change	-2.01	25.8158	2.6e-05	fold change	-1.33	24.245	6.8e-05	fold change	-1.31	35.1277	0.0054	fold change	-1.76	34.4485	9.8e-05	fold change	-2.01
KCTD12	115207	potassium channel tetramerisation domain containing 12	8 out of 9	326.236					47.2831	0.0113	fold change	-1.44	29.9423	0.0221	fold change	-1.39	39.4577	2.5e-05	fold change	-1.61	47.7687	1.2e-06	fold change	-1.82	41.0122	2.8e-05	fold change	-1.48	42.4455	2.5e-05	fold change	-1.49	62.9002	0.0002	fold change	-2.59	15.4262	1.8e-05	fold change	-1.51
C5orf30	90355	chromosome 5 open reading frame 30	8 out of 9	325.882	74.4968	n/a	fold change	4.6765	41.3148	0.0002	fold change	-1.39					33.8602	5.6e-05	fold change	-1.54	33.1389	2e-05	fold change	-1.6	25.8158	0.0006	fold change	-1.33	27.246	0.0006	fold change	-1.34	64.5511	0.0011	fold change	-2.65	25.4586	1.8e-06	fold change	-1.78
MED30	90390	mediator complex subunit 30	8 out of 9	324.46					45.9259	0.0013	fold change	1.43	73.0706	4.4e-07	fold change	1.96	32.1593	1e-05	fold change	1.52	39.1561	3.3e-07	fold change	1.68	44.4872	3.1e-05	fold change	1.52	45.3067	4.2e-05	fold change	1.52	23.8484	0.0016	fold change	1.48	20.5063	4.8e-06	fold change	1.65
ADCY9	115	adenylate cyclase 9	8 out of 9	323.948					43.4703	6.1e-05	fold change	-1.41	48.4468	1.4e-06	fold change	-1.6	45.8791	2.3e-10	fold change	-1.7	39.7257	1.9e-09	fold change	-1.69	37.3642	7e-06	fold change	-1.44	37.898	9.8e-06	fold change	-1.44	39.4197	0.0002	fold change	-1.86	31.744	5e-07	fold change	-1.94
AI825833	NA		8 out of 9	322.798					48.5583	0.0278	fold change	1.45	22.6153	0.008	fold change	1.31	15.9032	0.0238	fold change	1.31	15.5433	0.0225	fold change	1.34	47.2831	0.0004	fold change	1.55	44.0979	0.0008	fold change	1.51	72.8534	1.2e-05	fold change	3.06	55.9434	6e-09	fold change	2.74
RAD21	5885	RAD21 homolog (S. pombe)	8 out of 9	322.294					29.3308	0.0035	fold change	1.29	62.2309	1.2e-10	fold change	1.79	24.8562	0.0005	fold change	1.43	26.5874	0.0002	fold change	1.51	48.3489	7.8e-06	fold change	1.56	51.4843	3.6e-06	fold change	1.59	31.3313	0.0349	fold change	1.67	48.1241	3.8e-11	fold change	2.43
TTC12	54970	tetratricopeptide repeat domain 12	8 out of 9	321.901					31.4933	0.0003	fold change	-1.31	42.0062	4e-06	fold change	-1.52	33.8602	6e-08	fold change	-1.54	33.9536	9.2e-09	fold change	-1.61	20.058	8.2e-06	fold change	-1.27	21.3946	8.5e-06	fold change	-1.28	67.6791	0.0028	fold change	-2.79	71.4561	2e-11	fold change	-3.6
KAL1	3730	Kallmann syndrome 1 sequence	8 out of 9	320.704					55.9722	0.0021	fold change	-1.52	38.5907	0.0057	fold change	-1.48	27.3384	0.0096	fold change	-1.46	34.6426	0.0011	fold change	-1.62	34.2192	0.0005	fold change	-1.41	34.4531	0.0007	fold change	-1.41	64.5511	0.0039	fold change	-2.65	30.937	1.1e-06	fold change	-1.92
PPID	5481	peptidylprolyl isomerase D	8 out of 9	320.663					40.2107	2.2e-06	fold change	-1.38	27.302	0.0022	fold change	-1.36	46.5216	1.7e-09	fold change	-1.71	48.7929	3.1e-13	fold change	-1.84	31.9928	1.9e-08	fold change	-1.39	32.5402	2.8e-08	fold change	-1.39	53.8834	0.0003	fold change	-2.24	39.4197	5.7e-09	fold change	-2.15
MAML3	55534	mastermind-like 3 (Drosophila)	8 out of 9	320.487					31.4933	0.001	fold change	-1.31	43.5851	8e-07	fold change	-1.54	30.5829	1.1e-05	fold change	-1.5	32.1256	2.4e-06	fold change	-1.59	24.7997	0.0001	fold change	-1.32	26.1303	0.0001	fold change	-1.33	44.42	0.0006	fold change	-1.99	87.35	5.5e-11	fold change	-5.9
DYNC2H1	79659	dynein, cytoplasmic 2, heavy chain 1	8 out of 9	320.289					38.8175	8.4e-09	fold change	-1.37	41.2313	2.6e-05	fold change	-1.51	45.1545	1.6e-09	fold change	-1.69	45.7766	8.5e-11	fold change	-1.79	36.38	1.3e-10	fold change	-1.43	36.738	3.5e-10	fold change	-1.43	45.2542	0.0053	fold change	-2.01	30.937	1e-06	fold change	-1.92
GPR56	9289	G protein-coupled receptor 56	8 out of 9	319.864					40.2107	0.0016	fold change	1.38	55.3888	0.0001	fold change	1.69	19.375	0.0002	fold change	1.36	15.5433	0.0011	fold change	1.34	57.1135	4.1e-10	fold change	1.66	58.4044	5.3e-10	fold change	1.67	49.9426	0.0004	fold change	2.14	23.8854	1.3e-05	fold change	1.74
PTK2	5747	PTK2 protein tyrosine kinase 2	8 out of 9	319.38					29.3308	8.3e-07	fold change	1.29	43.5851	3.2e-06	fold change	1.54	46.5216	5e-13	fold change	1.71	44.0222	8.4e-12	fold change	1.76	23.8719	2.2e-07	fold change	1.31	25.2469	2.9e-07	fold change	1.32	65.5145	1e-05	fold change	2.7	41.2868	2.2e-05	fold change	2.21
CKAP2	26586	cytoskeleton associated protein 2	8 out of 9	319.259					33.6367	4.3e-05	fold change	1.33	55.9691	0.0004	fold change	1.7	40.9702	5e-06	fold change	1.63	44.7107	6.4e-07	fold change	1.77	42.9701	1.3e-10	fold change	1.5	41.502	1.6e-10	fold change	1.48	32.1676	0.0036	fold change	1.69	27.3324	5.2e-08	fold change	1.83
TIMELESS	8914	timeless homolog (Drosophila)	8 out of 9	318.78					49.683	2.8e-07	fold change	1.46	62.9002	3e-07	fold change	1.8	52.4576	1.3e-13	fold change	1.79	50.6421	3.6e-14	fold change	1.87	31.0089	4.4e-13	fold change	1.38	31.3366	2.4e-13	fold change	1.38	28.0433	0.0001	fold change	1.59	12.7085	1.2e-07	fold change	1.43
Hs.165900	NA		8 out of 9	318.241					49.683	9.3e-05	fold change	-1.46	31.8922	0.013	fold change	-1.41	38.1831	3.7e-05	fold change	-1.59	42.8559	4.6e-06	fold change	-1.74	24.7997	0.0012	fold change	-1.32	24.245	0.0021	fold change	-1.31	39.4197	0.0019	fold change	-1.86	67.1619	1.4e-08	fold change	-3.34
HHAT	55733	hedgehog acyltransferase	8 out of 9	317.955					52.0692	9.4e-06	fold change	-1.48	42.6774	0.0001	fold change	-1.53	34.7996	1.3e-07	fold change	-1.55	32.1256	7.8e-08	fold change	-1.59	43.6777	4.8e-10	fold change	-1.51	43.3396	1.7e-09	fold change	-1.5	15.8274	0.0052	fold change	-1.24	53.4382	4.1e-13	fold change	-2.63
KIAA1804	84451	mixed lineage kinase 4	8 out of 9	316.682					19.4055	0.0124	fold change	1.2	39.3946	0.0013	fold change	1.49	53.2992	3.6e-08	fold change	1.8	55.8416	9.5e-10	fold change	1.96	52.9168	4.2e-08	fold change	1.61	54.3431	5.7e-08	fold change	1.62	17.9439	0.0048	fold change	1.31	23.5378	0.0002	fold change	1.73
Hs.28360	NA		8 out of 9	316.204					38.8175	7.1e-07	fold change	1.37	46.0337	3e-08	fold change	1.57	50.3104	2.9e-14	fold change	1.76	47.7687	2e-14	fold change	1.82	35.0764	8e-10	fold change	1.42	35.5839	1.9e-09	fold change	1.42	40.6451	4.3e-05	fold change	1.89	21.9687	3.9e-09	fold change	1.69
IMPAD1	54928	inositol monophosphatase domain containing 1	8 out of 9	316.173					40.2107	0.0003	fold change	1.38	61.669	7.2e-08	fold change	1.78	33.8602	2.3e-06	fold change	1.54	36.9549	3.4e-07	fold change	1.65	37.3642	3.5e-08	fold change	1.44	35.5839	8.8e-08	fold change	1.42	46.6448	0.0004	fold change	2.05	23.8854	5.3e-06	fold change	1.74
C5orf4	10826	chromosome 5 open reading frame 4	8 out of 9	316.082					25.7105	0.0006	fold change	-1.26	41.2313	0.0004	fold change	-1.51	51.8382	1.1e-06	fold change	-1.78	51.2973	2.7e-07	fold change	-1.88	25.8158	1.5e-08	fold change	-1.33	26.1303	3.2e-08	fold change	-1.33	24.9724	0.0207	fold change	-1.51	69.0865	3.2e-08	fold change	-3.47
QPRT	23475	quinolinate phosphoribosyltransferase	8 out of 9	315.861					29.3308	0.0028	fold change	1.29	57.3263	1.9e-06	fold change	1.72	24.0301	0.003	fold change	1.42	16.0695	0.0087	fold change	1.35	42.9701	8e-06	fold change	1.5	41.502	1.7e-05	fold change	1.48	54.9922	0.0003	fold change	2.28	49.6401	8.9e-07	fold change	2.48
GRHL2	79977	grainyhead-like 2 (Drosophila)	8 out of 9	315.803					52.8614	2.3e-07	fold change	1.49	54.1448	1.3e-05	fold change	1.67	38.1831	4.4e-05	fold change	1.59	38.506	1.2e-05	fold change	1.67	35.0764	1.2e-06	fold change	1.42	36.738	1.4e-06	fold change	1.43	46.2762	0.0002	fold change	2.04	14.0171	0.0037	fold change	1.47
ENO1	2023	enolase 1, (alpha)	8 out of 9	315.378					25.7105	0.0047	fold change	1.26	50.6421	0.0209	fold change	1.63	33.0321	8.4e-08	fold change	1.53	33.9536	4.5e-08	fold change	1.61	55.5099	5e-05	fold change	1.64	54.3431	8.7e-05	fold change	1.62	23.8484	1.5e-05	fold change	1.48	38.338	3.8e-08	fold change	2.12
TFEC	22797	transcription factor EC	8 out of 9	314.888					33.6367	0.0054	fold change	1.33	46.0337	0.0093	fold change	1.57	45.1545	1.7e-05	fold change	1.69	44.7107	1.3e-05	fold change	1.77	47.2831	8.8e-06	fold change	1.55	44.0979	2e-05	fold change	1.51	29.6319	0.032	fold change	1.63	24.3394	2.7e-05	fold change	1.75
KIAA0564	23078	KIAA0564	8 out of 9	314.211					58.8132	1.5e-06	fold change	-1.55	20.273	0.0132	fold change	-1.28	45.1545	2.5e-08	fold change	-1.69	48.7929	1.8e-09	fold change	-1.84	22.896	2.5e-06	fold change	-1.3	24.245	3e-06	fold change	-1.31	67.088	1e-07	fold change	-2.76	26.9488	1.2e-08	fold change	-1.82
OASL	8638	2'-5'-oligoadenylate synthetase-like	8 out of 9	313.78					40.2107	0.0001	fold change	1.38	59.5479	4.4e-11	fold change	1.75	40.9702	0.0004	fold change	1.63	44.7107	6.7e-05	fold change	1.77	22.896	9.8e-05	fold change	1.3	22.3479	0.0002	fold change	1.29	34.3619	3.2e-06	fold change	1.74	48.7348	2e-08	fold change	2.45
PPIL1	51645	peptidylprolyl isomerase (cyclophilin)-like 1	8 out of 9	313.642					40.2107	4e-06	fold change	1.38	48.4468	3.1e-06	fold change	1.6	38.8223	1.8e-09	fold change	1.6	36.9549	9.3e-10	fold change	1.65	34.2192	1.7e-10	fold change	1.41	34.4531	4e-10	fold change	1.41	50.3723	7.9e-07	fold change	2.15	30.1626	3.7e-07	fold change	1.9
PLK4	10733	polo-like kinase 4 (Drosophila)	8 out of 9	313.604					28.0965	3.1e-08	fold change	1.28	40.2985	3.6e-06	fold change	1.5	64.6872	4.4e-17	fold change	2.01	64.8239	1.8e-18	fold change	2.16	20.058	2.7e-08	fold change	1.27	20.4196	4.9e-08	fold change	1.27	26.2133	0.0002	fold change	1.54	49.0066	8.4e-06	fold change	2.46
NUDT1	4521	nudix (nucleoside diphosphate linked moiety X)-type motif 1	8 out of 9	313.486					38.8175	9.7e-07	fold change	1.37	36.6137	2e-05	fold change	1.46	29.6676	8.1e-09	fold change	1.49	29.9278	2.6e-09	fold change	1.56	42.9701	1.5e-11	fold change	1.5	43.3396	2.7e-11	fold change	1.5	36.811	7.5e-05	fold change	1.8	55.3391	2.7e-05	fold change	2.71
SHMT2	6472	serine hydroxymethyltransferase 2 (mitochondrial)	8 out of 9	313.293					43.4703	0.0004	fold change	1.41	47.6023	0.0017	fold change	1.59	34.7996	2.8e-16	fold change	1.55	33.9536	6.6e-17	fold change	1.61	39.1337	6.9e-10	fold change	1.46	38.8923	1.6e-09	fold change	1.45	50.3723	9.1e-06	fold change	2.15	25.0692	2e-07	fold change	1.77
PFDN4	5203	prefoldin subunit 4	8 out of 9	312.998					37.4476	0.0017	fold change	1.36	54.1448	2.8e-06	fold change	1.67	33.0321	6.5e-06	fold change	1.53	39.1561	7.9e-08	fold change	1.68	50.9897	1.7e-10	fold change	1.59	51.4843	2.7e-10	fold change	1.59	26.5932	0.0228	fold change	1.55	20.15	3.6e-06	fold change	1.64
TMEM101	84336	transmembrane protein 101	8 out of 9	312.775					26.9331	8.1e-05	fold change	-1.27	31.8922	0.0011	fold change	-1.41	30.5829	2.6e-05	fold change	-1.5	21.6514	0.0003	fold change	-1.44	46.3908	5.4e-08	fold change	-1.54	43.3396	2.5e-07	fold change	-1.5	49.9426	0.0019	fold change	-2.14	62.0424	4.6e-08	fold change	-3.02
PTPN21	11099	protein tyrosine phosphatase, non-receptor type 21	8 out of 9	312.467					37.4476	0.0012	fold change	-1.36	38.5907	0.0001	fold change	-1.48	37.2234	1.2e-05	fold change	-1.58	42.2372	5.1e-08	fold change	-1.73	46.3908	2.3e-11	fold change	-1.54	46.1574	8.6e-11	fold change	-1.53	29.9715	0.0015	fold change	-1.64	34.4485	1.5e-10	fold change	-2.01
ACTR3B	57180	ARP3 actin-related protein 3 homolog B (yeast)	8 out of 9	312.413					42.4455	0.0002	fold change	1.4	61.0568	3.6e-07	fold change	1.77	27.3384	0.0002	fold change	1.46	36.1186	6.4e-07	fold change	1.64	27.7792	0.0007	fold change	1.35	29.3736	0.0007	fold change	1.36	44.42	0.0004	fold change	1.99	43.8808	6.2e-06	fold change	2.29
ATXN1	6310	ataxin 1	8 out of 9	312.34					67.3827	0.0005	fold change	-1.64	17.1958	0.0211	fold change	-1.24	36.2679	9.7e-06	fold change	-1.57	39.7257	9.7e-07	fold change	-1.69	31.9928	0.0004	fold change	-1.39	30.4011	0.0008	fold change	-1.37	51.9696	0.0006	fold change	-2.19	37.4047	4.4e-08	fold change	-2.09
HNMT	3176	histamine N-methyltransferase	8 out of 9	312.26					49.683	0.0005	fold change	-1.46	56.6136	1.4e-07	fold change	-1.71	22.4501	1.7e-05	fold change	-1.4	27.8274	7.3e-05	fold change	-1.53	31.0089	7.2e-05	fold change	-1.38	33.6143	5.5e-05	fold change	-1.4	64.1141	2.4e-05	fold change	-2.63	26.9488	2e-05	fold change	-1.82
PSMD3	5709	proteasome (prosome, macropain) 26S subunit, non-ATPase, 3	8 out of 9	312.118					56.9846	0.0003	fold change	1.53	42.6774	0.0027	fold change	1.53	33.0321	0.0005	fold change	1.53	22.9919	3e-05	fold change	1.46	61.4666	3.2e-05	fold change	1.71	63.7601	3e-05	fold change	1.73	16.1053	0.0038	fold change	1.25	15.1003	2.5e-05	fold change	1.5
PDCD5	9141	programmed cell death 5	8 out of 9	312.114					38.8175	2.4e-06	fold change	1.37	39.3946	1.4e-06	fold change	1.49	30.5829	1.6e-09	fold change	1.5	30.6211	1.6e-11	fold change	1.57	54.7267	2.2e-12	fold change	1.63	54.3431	4.5e-12	fold change	1.62	33.1211	0.0013	fold change	1.71	30.5072	3.8e-11	fold change	1.91
DLC1	10395	deleted in liver cancer 1	8 out of 9	312.013					38.8175	0.0087	fold change	-1.37	32.7418	0.0006	fold change	-1.42	34.7996	5.4e-05	fold change	-1.55	41.0661	4.3e-06	fold change	-1.71	31.9928	2.2e-05	fold change	-1.39	30.4011	4.6e-05	fold change	-1.37	58.9769	2.4e-05	fold change	-2.41	43.2175	1.3e-10	fold change	-2.27
UQCRH	7388	ubiquinol-cytochrome c reductase hinge protein	8 out of 9	311.426					49.683	8e-09	fold change	1.46	40.2985	2.1e-05	fold change	1.5	30.5829	4e-09	fold change	1.5	29.9278	8.3e-10	fold change	1.56	51.8554	2.2e-12	fold change	1.6	52.6127	5e-12	fold change	1.6	39.9581	0.0229	fold change	1.87	16.5076	3.4e-12	fold change	1.54
GLCE	26035	glucuronic acid epimerase	8 out of 9	311.424					54.0517	0.0003	fold change	-1.5	53.161	0.0005	fold change	-1.66	45.1545	6.2e-05	fold change	-1.69	41.5521	1.6e-05	fold change	-1.72	23.8719	0.0008	fold change	-1.31	24.245	0.0009	fold change	-1.31	47.419	0.0081	fold change	-2.07	21.9687	0.0001	fold change	-1.69
HDAC2	3066	histone deacetylase 2	8 out of 9	311.077					29.3308	0.0006	fold change	1.29	42.6774	3.7e-06	fold change	1.53	37.2234	1.2e-08	fold change	1.58	40.3913	5.9e-10	fold change	1.7	48.3489	8.2e-11	fold change	1.56	48.8878	1.9e-10	fold change	1.56	36.44	0.0013	fold change	1.79	27.777	2.3e-10	fold change	1.84
NAP1L3	4675	nucleosome assembly protein 1-like 3	8 out of 9	310.514					34.834	0.0007	fold change	-1.34	15.7909	0.0257	fold change	-1.22	45.8791	7.5e-06	fold change	-1.7	47.7687	1.2e-06	fold change	-1.82	40.1307	1.2e-09	fold change	-1.47	40.4691	3.2e-09	fold change	-1.47	47.0018	6.2e-05	fold change	-2.06	38.6393	1.3e-07	fold change	-2.13
RAD51	5888	RAD51 homolog (RecA homolog, E. coli) (S. cerevisiae)	8 out of 9	309.937					37.4476	1.3e-09	fold change	1.36	47.6023	1.4e-09	fold change	1.59	64.6872	2.7e-13	fold change	2.01	64.8239	4.7e-14	fold change	2.16	25.8158	3.1e-15	fold change	1.33	27.246	4e-15	fold change	1.34	26.2133	4.6e-05	fold change	1.54	16.1011	2.4e-12	fold change	1.53
PHF20L1	51105	PHD finger protein 20-like 1	8 out of 9	309.476	88.7879	n/a	fold change	8.28359					48.4468	5.2e-06	fold change	1.6	22.4501	4.3e-06	fold change	1.4	27.2414	2.4e-07	fold change	1.52	29.8786	2.2e-07	fold change	1.37	31.3366	2.5e-07	fold change	1.38	28.0433	0.012	fold change	1.59	33.2916	1.9e-05	fold change	1.98
F3	2152	coagulation factor III (thromboplastin, tissue factor)	8 out of 9	309.454	81.6367	n/a	fold change	5.9124					71.0429	7e-05	fold change	-1.93	22.4501	0.0064	fold change	-1.4	22.2955	0.0022	fold change	-1.45	21.0024	0.0044	fold change	-1.28	20.4196	0.0066	fold change	-1.27	24.573	0.0112	fold change	-1.5	46.0337	1.2e-06	fold change	-2.36
NEK10	152110	NIMA (never in mitosis gene a)- related kinase 10	8 out of 9	309.355					42.4455	7.7e-05	fold change	-1.4	54.1448	0.0001	fold change	-1.67	49.5201	6.5e-07	fold change	-1.75	45.7766	1.5e-06	fold change	-1.79	35.0764	9.2e-09	fold change	-1.42	36.738	1.2e-08	fold change	-1.43	15.8274	0.0159	fold change	-1.24	29.826	1.1e-05	fold change	-1.89
NEGR1	257194	neuronal growth regulator 1	8 out of 9	309.071					20.4278	0.0006	fold change	-1.21	49.1836	0.0005	fold change	-1.61	60.9659	1.2e-06	fold change	-1.93	61.6378	3e-07	fold change	-2.08	18.3128	1.3e-07	fold change	-1.25	17.7143	2.4e-07	fold change	-1.24	23.8484	0.0043	fold change	-1.48	56.9807	6.7e-07	fold change	-2.78
ATL2	64225	atlastin GTPase 2	8 out of 9	308.82					23.4281	0.0214	fold change	1.24	58.6386	2e-06	fold change	1.74	47.2912	2.5e-09	fold change	1.72	47.7687	5.6e-10	fold change	1.82	27.7792	5.1e-05	fold change	1.35	29.3736	5.6e-05	fold change	1.36	32.6635	0.0008	fold change	1.7	41.8774	2e-11	fold change	2.23
SLC39A4	55630	solute carrier family 39 (zinc transporter), member 4	8 out of 9	308.453					77.0072	3.5e-08	fold change	1.77	72.2972	1.1e-05	fold change	1.95	16.5032	0.0134	fold change	1.32	30.6211	3.5e-05	fold change	1.57	24.7997	0.0006	fold change	1.32	27.246	0.0003	fold change	1.34	42.4121	0.0008	fold change	1.94	17.5669	0.0046	fold change	1.57
OSBPL1A	114876	oxysterol binding protein-like 1A	8 out of 9	308.357					75.5641	3.8e-06	fold change	-1.75	27.302	0.0137	fold change	-1.36	46.5216	1.4e-08	fold change	-1.71	39.7257	1.9e-07	fold change	-1.69	25.8158	0.0061	fold change	-1.33	23.2606	0.0112	fold change	-1.3	50.7676	0.0001	fold change	-2.16	19.3995	4e-05	fold change	-1.62
LDB2	9079	LIM domain binding 2	8 out of 9	308.277					31.4933	0.0027	fold change	-1.31	52.2346	0.0001	fold change	-1.65	26.513	6.1e-05	fold change	-1.45	32.1256	3.3e-06	fold change	-1.59	50.9897	7.9e-10	fold change	-1.59	52.6127	6.6e-10	fold change	-1.6	26.9785	0.0008	fold change	-1.56	35.3297	1.3e-08	fold change	-2.03
NUS1	116150	nuclear undecaprenyl pyrophosphate synthase 1 homolog (S. cerevisiae)	8 out of 9	308.132					29.3308	0.0001	fold change	1.29	34.7111	1e-05	fold change	1.44	41.51	3.1e-11	fold change	1.64	39.7257	4.3e-11	fold change	1.69	42.9701	2.4e-12	fold change	1.5	44.0979	4.3e-12	fold change	1.51	35.1277	4.4e-05	fold change	1.76	40.6587	1e-12	fold change	2.19
PSME4	23198	proteasome (prosome, macropain) activator subunit 4	8 out of 9	307.705					37.4476	2.6e-06	fold change	1.36	36.6137	0.0006	fold change	1.46	49.5201	1.3e-16	fold change	1.75	45.7766	9.4e-16	fold change	1.79	41.9685	1.2e-09	fold change	1.49	40.4691	4.4e-09	fold change	1.47	24.9724	0.0498	fold change	1.51	30.937	2.2e-08	fold change	1.92
ASXL1	171023	additional sex combs like 1 (Drosophila)	8 out of 9	307.68					33.6367	2.6e-05	fold change	1.33	44.3719	1.1e-08	fold change	1.55	28.9343	9.5e-10	fold change	1.48	36.9549	1.1e-12	fold change	1.65	39.1337	8.2e-10	fold change	1.46	39.6416	1.2e-09	fold change	1.46	59.5479	4.6e-06	fold change	2.44	25.4586	2.5e-12	fold change	1.78
IFIT2	3433	interferon-induced protein with tetratricopeptide repeats 2	8 out of 9	307.358					48.5583	0.0033	fold change	1.45	65.0297	3.6e-07	fold change	1.83	19.375	0.0255	fold change	1.36	17.7958	0.0264	fold change	1.38	39.1337	0.0012	fold change	1.46	37.898	0.0022	fold change	1.44	38.9084	0.0084	fold change	1.85	40.6587	7.8e-09	fold change	2.19
CEBPB	1051	CCAAT/enhancer binding protein (C/EBP), beta	8 out of 9	307.147					40.2107	0.0004	fold change	1.38	50.0445	9.1e-07	fold change	1.62	27.3384	4.3e-08	fold change	1.46	26.5874	2e-08	fold change	1.51	40.1307	6.6e-08	fold change	1.47	40.4691	8e-08	fold change	1.47	65.5145	1.2e-05	fold change	2.7	16.8516	4.2e-07	fold change	1.55
ANK2	287	ankyrin 2, neuronal	8 out of 9	306.994					40.2107	0.0027	fold change	-1.38	48.4468	0.0042	fold change	-1.6	33.0321	0.0023	fold change	-1.53	32.1256	0.0018	fold change	-1.59	41.9685	1.3e-07	fold change	-1.49	45.3067	4.4e-08	fold change	-1.52	19.4702	0.0111	fold change	-1.36	46.4334	5.5e-09	fold change	-2.37
CORO1C	23603	coronin, actin binding protein, 1C	8 out of 9	306.612					26.9331	0.0077	fold change	1.27	20.273	0.0292	fold change	1.28	49.5201	1.2e-11	fold change	1.75	48.1997	1.4e-11	fold change	1.83	47.2831	7.6e-12	fold change	1.55	46.1574	8.4e-12	fold change	1.53	42.4121	5.4e-06	fold change	1.94	25.8331	3.7e-10	fold change	1.79
TCP1	6950	t-complex 1	8 out of 9	305.597					37.4476	2.2e-06	fold change	1.36	66.0781	4.3e-10	fold change	1.84	34.7996	2e-07	fold change	1.55	33.1389	8e-08	fold change	1.6	34.2192	7.6e-10	fold change	1.41	35.5839	7e-10	fold change	1.42	48.581	0.0027	fold change	2.11	15.7484	8.4e-10	fold change	1.52
GSTM1	2944	glutathione S-transferase mu 1	8 out of 9	305.219					36.2101	0.0221	fold change	-1.35	30.8903	0.0017	fold change	-1.4	37.2234	0.0002	fold change	-1.58	36.9549	4.1e-05	fold change	-1.65	45.5319	1.6e-05	fold change	-1.53	45.3067	2.4e-05	fold change	-1.52	23.4614	0.0037	fold change	-1.47	49.6401	3.1e-08	fold change	-2.48
TXN	7295	thioredoxin	8 out of 9	305.181					58.8132	2e-06	fold change	1.55	40.2985	3.4e-05	fold change	1.5	24.8562	0.0003	fold change	1.43	25.1873	0.0001	fold change	1.49	47.2831	8.2e-13	fold change	1.55	47.8441	1.3e-12	fold change	1.55	33.1211	0.0048	fold change	1.71	27.777	1.2e-07	fold change	1.84
Hs.13500	NA		8 out of 9	305.031					43.4703	0.0004	fold change	-1.41	31.8922	0.0013	fold change	-1.41	26.513	3.3e-06	fold change	-1.45	27.2414	1.7e-07	fold change	-1.52	35.0764	2.8e-08	fold change	-1.42	36.738	2e-08	fold change	-1.43	60.2192	3.4e-14	fold change	-2.47	43.8808	8.6e-10	fold change	-2.29
SNX1	6642	sorting nexin 1	8 out of 9	305.025					48.5583	8.3e-07	fold change	-1.45	23.6374	0.0039	fold change	-1.32	39.4577	4.2e-08	fold change	-1.61	36.1186	4.5e-08	fold change	-1.64	45.5319	2.1e-09	fold change	-1.53	45.3067	7e-09	fold change	-1.52	25.4164	0.0013	fold change	-1.52	40.9977	3.1e-11	fold change	-2.2
ARPC5L	81873	actin related protein 2/3 complex, subunit 5-like	8 out of 9	304.898					43.4703	1.8e-07	fold change	1.41	39.3946	2.1e-06	fold change	1.49	32.1593	2.3e-15	fold change	1.52	29.1955	7.4e-15	fold change	1.55	50.9897	3.1e-08	fold change	1.59	51.4843	6.8e-08	fold change	1.59	33.5276	0.0021	fold change	1.72	24.6766	2.7e-11	fold change	1.76
TMEM30B	161291	transmembrane protein 30B	8 out of 9	304.774					65.4151	3.9e-06	fold change	-1.62	35.7094	0.0127	fold change	-1.45	33.8602	8.3e-05	fold change	-1.54	33.9536	1.4e-05	fold change	-1.61	29.8786	0.0001	fold change	-1.37	32.5402	6.3e-05	fold change	-1.39	45.6404	0.0053	fold change	-2.02	27.777	5.2e-10	fold change	-1.84
LOC286052	286052	hypothetical protein LOC286052	8 out of 9	304.688					38.8175	0.0002	fold change	1.37	66.0781	5.1e-12	fold change	1.84	30.5829	0.0003	fold change	1.5	29.9278	7.2e-05	fold change	1.56	37.3642	4.5e-06	fold change	1.44	39.6416	3.4e-06	fold change	1.46	51.9696	0.0007	fold change	2.19	10.3058	0.0052	fold change	1.35
GCNT2	2651	glucosaminyl (N-acetyl) transferase 2, I-branching enzyme (I blood group)	8 out of 9	304.421					36.2101	0.0091	fold change	1.35	37.6336	0.0004	fold change	1.47	20.9395	0.0142	fold change	1.38	20.4517	0.0137	fold change	1.42	42.9701	0.0018	fold change	1.5	44.0979	0.0018	fold change	1.51	61.7002	0.0027	fold change	2.53	40.4181	1.3e-07	fold change	2.18
MKL2	57496	MKL/myocardin-like 2	8 out of 9	303.331					43.4703	0.0001	fold change	-1.41	26.286	0.0002	fold change	-1.35	24.8562	0.0005	fold change	-1.43	25.8821	4.3e-05	fold change	-1.5	37.3642	1.7e-07	fold change	-1.44	35.5839	5.1e-07	fold change	-1.42	71.2494	7.8e-08	fold change	-2.97	38.6393	2.7e-11	fold change	-2.13
TARS	6897	threonyl-tRNA synthetase	8 out of 9	302.89					41.3148	9.4e-06	fold change	1.39	36.6137	1.8e-07	fold change	1.46	33.8602	7.5e-09	fold change	1.54	33.9536	1.6e-09	fold change	1.61	44.4872	8.4e-12	fold change	1.52	44.0979	1.4e-11	fold change	1.51	39.9581	0.0052	fold change	1.87	28.6044	6.2e-12	fold change	1.86
KANK2	25959	KN motif and ankyrin repeat domains 2	8 out of 9	302.069					38.8175	2.9e-05	fold change	-1.37	45.3708	4.2e-07	fold change	-1.56	21.7125	1.6e-05	fold change	-1.39	25.1873	1.1e-06	fold change	-1.49	31.9928	1.8e-09	fold change	-1.39	32.5402	4e-09	fold change	-1.39	68.3948	4.6e-08	fold change	-2.84	38.0532	3.6e-11	fold change	-2.11
PDIA6	10130	protein disulfide isomerase family A, member 6	8 out of 9	301.83					38.8175	1.7e-05	fold change	1.37	34.7111	0.0007	fold change	1.44	33.0321	2.4e-07	fold change	1.53	32.1256	1.8e-07	fold change	1.59	34.2192	3e-08	fold change	1.41	34.4531	6.3e-08	fold change	1.41	61.5453	0.0002	fold change	2.52	32.9259	3e-12	fold change	1.97
ATL3	25923	atlastin GTPase 3	8 out of 9	301.64					55.9722	1.2e-08	fold change	1.52	39.3946	6.7e-05	fold change	1.49	34.7996	9.7e-07	fold change	1.55	39.1561	4.2e-08	fold change	1.68	39.1337	2.4e-09	fold change	1.46	38.8923	6.6e-09	fold change	1.45	28.4587	0.0093	fold change	1.6	25.8331	4.4e-06	fold change	1.79
PTP4A2	8073	protein tyrosine phosphatase type IVA, member 2	8 out of 9	300.927					65.4151	0.0001	fold change	-1.62	31.8922	0.0002	fold change	-1.41	45.1545	1.6e-09	fold change	-1.69	45.7766	5.9e-10	fold change	-1.79	29.8786	2.1e-07	fold change	-1.37	29.3736	4.8e-07	fold change	-1.36	39.4197	2.9e-05	fold change	-1.86	14.0171	1.1e-07	fold change	-1.47
223501_at	NA		8 out of 9	300.36					45.9259	0.0008	fold change	1.43	41.2313	0.0053	fold change	1.51	28.1654	0.0004	fold change	1.47	26.5874	0.0006	fold change	1.51	44.4872	4.8e-05	fold change	1.52	41.502	0.0001	fold change	1.48	47.0018	4.4e-05	fold change	2.06	25.4586	3.1e-06	fold change	1.78
LRRC37A	9884	leucine rich repeat containing 37A	8 out of 9	300.293					26.9331	6.2e-05	fold change	-1.27	21.8011	0.0006	fold change	-1.3	33.8602	3e-06	fold change	-1.54	36.9549	3.8e-07	fold change	-1.65	50.9897	1.9e-10	fold change	-1.59	51.4843	7.7e-10	fold change	-1.59	62.1682	0.0006	fold change	-2.56	16.1011	0.0002	fold change	-1.53
PSMB2	5690	proteasome (prosome, macropain) subunit, beta type, 2	8 out of 9	300.17					45.9259	2.4e-07	fold change	1.43	46.8226	1.8e-06	fold change	1.58	29.6676	7.1e-09	fold change	1.49	33.9536	2.8e-10	fold change	1.61	36.38	5e-09	fold change	1.43	36.738	8.8e-09	fold change	1.43	52.7955	5.8e-05	fold change	2.21	17.8864	4.8e-10	fold change	1.58
TCEAL3	85012	transcription elongation factor A (SII)-like 3	8 out of 9	299.384					24.6301	0.031	fold change	-1.25	33.6193	0.0043	fold change	-1.43	39.4577	1.3e-06	fold change	-1.61	39.7257	2.2e-07	fold change	-1.69	41.0122	7.1e-08	fold change	-1.48	41.502	1.4e-07	fold change	-1.48	41.3842	0.0063	fold change	-1.91	38.0532	2.6e-08	fold change	-2.11
TCEA3	6920	transcription elongation factor A (SII), 3	8 out of 9	299.257					30.5207	0.0208	fold change	-1.3	50.0445	0.0003	fold change	-1.62	40.2065	4.6e-06	fold change	-1.62	35.411	2.8e-05	fold change	-1.63	37.3642	0.0009	fold change	-1.44	33.6143	0.0016	fold change	-1.4	47.419	0.0003	fold change	-2.07	24.6766	2.1e-06	fold change	-1.76
KIAA0746	23231	KIAA0746 protein	8 out of 9	298.898					45.9259	0.0011	fold change	1.43	43.5851	0.0116	fold change	1.54	48.7348	3.7e-05	fold change	1.74	42.8559	0.0001	fold change	1.74	39.1337	0.0002	fold change	1.46	36.738	0.0006	fold change	1.43	25.4164	0.0102	fold change	1.52	16.5076	0.0221	fold change	1.54
CHCHD7	79145	coiled-coil-helix-coiled-coil-helix domain containing 7	8 out of 9	298.766					60.0031	3.3e-07	fold change	1.56	50.0445	7.8e-06	fold change	1.62	20.1798	0.0005	fold change	1.37	24.4654	6.5e-05	fold change	1.48	49.2703	4.2e-09	fold change	1.57	48.8878	1.3e-08	fold change	1.56	21.5753	0.0077	fold change	1.42	24.3394	9.9e-07	fold change	1.75
ENY2	56943	enhancer of yellow 2 homolog (Drosophila)	8 out of 9	298.599					41.3148	3.9e-06	fold change	1.39	55.9691	1.6e-15	fold change	1.7	20.1798	1e-05	fold change	1.37	25.1873	4.7e-08	fold change	1.49	45.5319	2.3e-12	fold change	1.53	47.8441	2.1e-12	fold change	1.55	39.4197	0.0025	fold change	1.86	23.1521	1.4e-09	fold change	1.72
OLFML3	56944	olfactomedin-like 3	8 out of 9	298.495					40.2107	0.0016	fold change	-1.38	36.6137	0.0076	fold change	-1.46	22.4501	0.0028	fold change	-1.4	25.8821	0.0009	fold change	-1.5	41.9685	3.4e-07	fold change	-1.49	42.4455	5.7e-07	fold change	-1.49	61.1479	8.1e-06	fold change	-2.5	27.777	7.5e-06	fold change	-1.84
ACTL6A	86	actin-like 6A	8 out of 9	298.412					36.2101	0.0001	fold change	1.35	49.1836	1.6e-05	fold change	1.61	23.1303	1e-05	fold change	1.41	23.7608	5.4e-06	fold change	1.47	53.9357	1.4e-13	fold change	1.62	54.3431	2.6e-13	fold change	1.62	38.0648	0.0004	fold change	1.83	19.7836	2.1e-09	fold change	1.63
ARSD	414	arylsulfatase D	8 out of 9	298.33					34.834	0.0003	fold change	-1.34	25.364	0.0061	fold change	-1.34	24.8562	4.6e-06	fold change	-1.43	32.1256	6.1e-08	fold change	-1.59	43.6777	3.1e-08	fold change	-1.51	45.3067	4.3e-08	fold change	-1.52	48.581	0.0013	fold change	-2.11	43.5851	6e-10	fold change	-2.28
KITLG	4254	KIT ligand	8 out of 9	298.275					52.8614	0.0012	fold change	-1.49	22.6153	0.0489	fold change	-1.31	34.7996	0.0011	fold change	-1.55	40.3913	0.0002	fold change	-1.7	38.1851	0.0008	fold change	-1.45	38.8923	0.0012	fold change	-1.45	46.6448	0.0137	fold change	-2.05	23.8854	0.0081	fold change	1.74
ZNF655	79027	zinc finger protein 655	8 out of 9	298.189					40.2107	0.0015	fold change	-1.38	42.0062	1.5e-05	fold change	-1.52	34.7996	1.1e-05	fold change	-1.55	31.2915	4.6e-06	fold change	-1.58	41.9685	1.4e-05	fold change	-1.49	41.502	2.8e-05	fold change	-1.48	43.5851	0.0014	fold change	-1.97	22.8253	4.6e-09	fold change	-1.71
NUP205	23165	nucleoporin 205kDa	8 out of 9	298.154					54.0517	1.7e-08	fold change	1.5	66.0781	2.4e-08	fold change	1.84	38.1831	5.3e-10	fold change	1.59	40.3913	1.6e-11	fold change	1.7	32.9983	1.6e-08	fold change	1.4	33.6143	3.2e-08	fold change	1.4	18.8203	0.0049	fold change	1.34	14.0171	6e-09	fold change	1.47
UCHL1	7345	ubiquitin carboxyl-terminal esterase L1 (ubiquitin thiolesterase)	8 out of 9	298.032					23.4281	0.0266	fold change	1.24	66.507	2.4e-05	fold change	1.85	60.9659	1.4e-08	fold change	1.93	63.7154	1.1e-08	fold change	2.13	18.3128	0.0118	fold change	1.25	18.5384	0.012	fold change	1.25	23.0263	0.0025	fold change	1.46	23.5378	0.0034	fold change	1.73
TPM1	7168	tropomyosin 1 (alpha)	8 out of 9	297.897					23.4281	0.0183	fold change	-1.24	25.364	0.0125	fold change	-1.34	29.6676	0.0003	fold change	-1.49	33.9536	6.4e-05	fold change	-1.61	36.38	2.8e-05	fold change	-1.43	34.4531	6.4e-05	fold change	-1.41	63.3537	0.0094	fold change	-2.6	51.2973	1.4e-06	fold change	-2.55
NPM1	4869	nucleophosmin (nucleolar phosphoprotein B23, numatrin)	8 out of 9	297.605					44.7039	6.8e-06	fold change	1.42	43.5851	2.7e-07	fold change	1.54	38.1831	7.4e-10	fold change	1.59	42.2372	4.1e-12	fold change	1.73	43.6777	1.2e-10	fold change	1.51	45.3067	1.5e-10	fold change	1.52	22.3441	0.0105	fold change	1.44	17.5669	4.7e-07	fold change	1.57
NCRNA00081	92482	non-protein coding RNA 81	8 out of 9	297.356					70.3938	0.0001	fold change	-1.68	19.4456	0.0253	fold change	-1.27	32.1593	5.5e-07	fold change	-1.52	33.1389	3.4e-05	fold change	-1.6	41.0122	1.2e-07	fold change	-1.48	43.3396	9.9e-08	fold change	-1.5	33.5276	0.0057	fold change	-1.72	24.3394	2.3e-05	fold change	-1.75
ATP5J	522	ATP synthase, H+ transporting, mitochondrial F0 complex, subunit F6	8 out of 9	297.253					29.3308	0.0003	fold change	-1.29	45.3708	0.0003	fold change	-1.56	49.5201	7.5e-07	fold change	-1.75	58.1125	3.6e-09	fold change	-2	31.9928	4.1e-09	fold change	-1.39	33.6143	2.5e-09	fold change	-1.4	24.9724	0.0076	fold change	-1.51	24.3394	1.5e-05	fold change	-1.75
IFRD1	3475	interferon-related developmental regulator 1	8 out of 9	296.96					36.2101	0.0124	fold change	1.35	47.6023	6.3e-05	fold change	1.59	33.0321	4.5e-07	fold change	1.53	32.1256	4.4e-07	fold change	1.59	41.0122	7.6e-06	fold change	1.48	42.4455	8.8e-06	fold change	1.49	41.707	1.9e-05	fold change	1.92	22.8253	2e-06	fold change	1.71
PPAT	5471	phosphoribosyl pyrophosphate amidotransferase	8 out of 9	296.949					25.7105	0.0001	fold change	1.26	57.3263	1.9e-05	fold change	1.72	37.2234	2.5e-09	fold change	1.58	40.3913	3.1e-10	fold change	1.7	36.38	4e-06	fold change	1.43	37.898	3.2e-06	fold change	1.44	37.6798	2.4e-07	fold change	1.82	24.3394	2.4e-08	fold change	1.75
TP53RK	112858	TP53 regulating kinase	8 out of 9	296.813					25.7105	0.0013	fold change	1.26	56.6136	2.6e-06	fold change	1.71	30.5829	3.1e-07	fold change	1.5	30.6211	8.6e-08	fold change	1.57	41.9685	2.4e-10	fold change	1.49	41.502	4.2e-10	fold change	1.48	46.2762	4e-06	fold change	2.04	23.5378	2.2e-07	fold change	1.73
KLRG2	346689	killer cell lectin-like receptor subfamily G, member 2	8 out of 9	296.76					23.4281	9e-05	fold change	1.24	38.5907	2.7e-07	fold change	1.48	36.2679	2.6e-06	fold change	1.57	42.8559	5.8e-08	fold change	1.74	31.0089	1.8e-11	fold change	1.38	32.5402	4.4e-11	fold change	1.39	32.6635	1.9e-05	fold change	1.7	59.4043	8.4e-05	fold change	2.88
PILRB	29990	paired immunoglobin-like type 2 receptor beta	8 out of 9	296.715					26.9331	0.009	fold change	-1.27	25.364	0.0047	fold change	-1.34	17.8916	0.0012	fold change	-1.34	16.0695	0.0018	fold change	-1.35	56.3476	3.9e-08	fold change	-1.65	54.3431	8.9e-08	fold change	-1.62	55.314	0.0014	fold change	-2.29	44.452	6.7e-09	fold change	-2.31
SCRG1	11341	stimulator of chondrogenesis 1	8 out of 9	296.432					30.5207	0.0012	fold change	1.3	68.2426	3.6e-07	fold change	1.88	24.0301	0.0125	fold change	1.42	31.2915	0.005	fold change	1.58	23.8719	0.0333	fold change	1.31	27.246	0.0221	fold change	1.34	58.6951	0.0027	fold change	2.4	32.5339	0.0444	fold change	1.96
TOMM5	401505	translocase of outer mitochondrial membrane 5 homolog (yeast)	8 out of 9	296.196					40.2107	2.1e-05	fold change	1.38	42.0062	0.0002	fold change	1.52	34.7996	7e-06	fold change	1.55	38.506	1e-06	fold change	1.67	49.2703	4e-10	fold change	1.57	47.8441	1.2e-09	fold change	1.55	28.4587	0.0002	fold change	1.6	15.1003	4.6e-06	fold change	1.5
RPP40	10799	ribonuclease P/MRP 40kDa subunit	8 out of 9	295.955					38.8175	4.5e-06	fold change	1.37	37.6336	2.2e-06	fold change	1.47	29.6676	1.8e-08	fold change	1.49	29.9278	6e-09	fold change	1.56	40.1307	9.1e-15	fold change	1.47	39.6416	3.3e-14	fold change	1.46	47.6023	0.0001	fold change	2.08	32.5339	5.9e-09	fold change	1.96
SCCPDH	51097	saccharopine dehydrogenase (putative)	8 out of 9	295.416					45.9259	0.0004	fold change	-1.43	29.9423	0.0026	fold change	-1.39	21.7125	0.0017	fold change	-1.39	22.9919	0.0004	fold change	-1.46	32.9983	2.6e-06	fold change	-1.4	32.5402	5.2e-06	fold change	-1.39	73.5954	1.9e-06	fold change	-3.1	35.7094	1.9e-08	fold change	-2.04
CIRH1A	84916	cirrhosis, autosomal recessive 1A (cirhin)	8 out of 9	295.403					41.3148	8.2e-06	fold change	1.39	50.0445	0.0001	fold change	1.62	30.5829	8.2e-09	fold change	1.5	33.1389	3.4e-10	fold change	1.6	37.3642	6.9e-12	fold change	1.44	36.738	1.8e-11	fold change	1.43	47.6023	0.0002	fold change	2.08	18.6179	6.2e-07	fold change	1.6
RIN2	54453	Ras and Rab interactor 2	8 out of 9	295.398	63.9264	n/a	fold change	-3.38084	36.2101	0.0022	fold change	-1.35					17.8916	0.0016	fold change	-1.34	19.7613	0.0004	fold change	-1.41	27.7792	0.0002	fold change	-1.35	28.2698	0.0002	fold change	-1.35	42.4121	0.0107	fold change	-1.94	59.1471	0.0008	fold change	2.87
MARCO	8685	macrophage receptor with collagenous structure	8 out of 9	295.369					20.4278	0.0051	fold change	1.21	20.273	0.0315	fold change	1.28	30.5829	2.6e-08	fold change	1.5	36.9549	7.4e-10	fold change	1.65	42.9701	2e-05	fold change	1.5	44.0979	2.5e-05	fold change	1.51	19.4702	0.0017	fold change	1.36	80.5919	3.4e-06	fold change	4.61
RPL39L	116832	ribosomal protein L39-like	8 out of 9	294.946					41.3148	1.4e-05	fold change	1.39	45.3708	3.2e-05	fold change	1.56	27.3384	6.6e-06	fold change	1.46	33.1389	3.6e-07	fold change	1.6	34.2192	3e-06	fold change	1.41	37.898	1.1e-06	fold change	1.44	29.6319	6.3e-08	fold change	1.63	46.0337	1e-05	fold change	2.36
TROAP	10024	trophinin associated protein (tastin)	8 out of 9	294.933					30.5207	7.5e-08	fold change	1.3	42.0062	8e-08	fold change	1.52	60.9659	7.2e-10	fold change	1.93	63.7154	6.4e-13	fold change	2.13	29.8786	4.6e-13	fold change	1.37	29.3736	1.2e-12	fold change	1.36	17.64	8.2e-06	fold change	1.3	20.8331	5.9e-08	fold change	1.66
DICER1	23405	dicer 1, ribonuclease type III	8 out of 9	294.787					60.8361	0.0002	fold change	-1.57	20.273	0.0014	fold change	-1.28	34.7996	9.3e-08	fold change	-1.55	41.0661	2.3e-09	fold change	-1.71	17.3306	0.0002	fold change	-1.24	16.7657	0.0004	fold change	-1.23	76.7672	3e-07	fold change	-3.33	26.9488	7.6e-10	fold change	-1.82
LRRFIP1	9208	leucine rich repeat (in FLII) interacting protein 1	8 out of 9	294.628					24.6301	0.0104	fold change	-1.25	41.2313	5.4e-05	fold change	-1.51	21.7125	1.5e-06	fold change	-1.39	22.9919	2.8e-07	fold change	-1.46	46.3908	3.4e-09	fold change	-1.54	46.1574	7.1e-09	fold change	-1.53	58.2221	0.0004	fold change	-2.38	33.2916	2.5e-12	fold change	-1.98
CDC25C	995	cell division cycle 25 homolog C (S. pombe)	8 out of 9	294.605					22.3578	3.3e-07	fold change	1.23	30.8903	3.2e-05	fold change	1.4	53.2992	2e-10	fold change	1.8	60.5151	1.3e-13	fold change	2.05	23.8719	4.5e-13	fold change	1.31	23.2606	1.2e-12	fold change	1.3	19.1099	2.4e-05	fold change	1.35	61.3001	1.7e-10	fold change	2.98
SNRPA1	6627	small nuclear ribonucleoprotein polypeptide A'	8 out of 9	294.414					42.4455	5.4e-07	fold change	1.4	45.3708	1.1e-07	fold change	1.56	25.6338	1.9e-06	fold change	1.44	25.1873	8.7e-07	fold change	1.49	49.954	5e-11	fold change	1.58	50.6058	7.8e-11	fold change	1.58	31.3313	5.5e-05	fold change	1.67	23.8854	1.1e-09	fold change	1.74
GNG11	2791	guanine nucleotide binding protein (G protein), gamma 11	8 out of 9	294.316					38.8175	0.0029	fold change	-1.37	50.6421	0.0003	fold change	-1.63	20.9395	0.0002	fold change	-1.38	21.094	0.0001	fold change	-1.43	49.2703	5.9e-09	fold change	-1.57	50.6058	4.6e-09	fold change	-1.58	33.1211	6.6e-05	fold change	-1.71	29.826	1.6e-07	fold change	-1.89
OSCP1	127700	organic solute carrier partner 1	8 out of 9	293.855					33.6367	0.0002	fold change	-1.33	30.8903	0.0003	fold change	-1.4	40.2065	3.8e-09	fold change	-1.62	36.9549	2.1e-09	fold change	-1.65	36.38	4.9e-09	fold change	-1.43	35.5839	1.3e-08	fold change	-1.42	45.2542	0.001	fold change	-2.01	34.9479	6.8e-13	fold change	-2.02
EBP	10682	emopamil binding protein (sterol isomerase)	8 out of 9	293.654					45.9259	1.2e-07	fold change	1.43	45.3708	7.6e-07	fold change	1.56	20.9395	0.0001	fold change	1.38	20.4517	0.0001	fold change	1.42	35.0764	1.3e-11	fold change	1.42	33.6143	1e-11	fold change	1.4	29.6319	0.0004	fold change	1.63	62.6433	0.0001	fold change	3.05
RTN4IP1	84816	reticulon 4 interacting protein 1	8 out of 9	293.535					32.4878	0.0001	fold change	1.32	42.0062	1e-08	fold change	1.52	34.7996	8.7e-09	fold change	1.55	25.8821	3e-07	fold change	1.5	37.3642	4e-06	fold change	1.44	37.898	6.4e-06	fold change	1.44	34.3619	0.0015	fold change	1.74	48.7348	4.4e-06	fold change	2.45
SULF2	55959	sulfatase 2	8 out of 9	293.502					66.5814	0.0003	fold change	-1.63	36.6137	0.0175	fold change	-1.46	33.8602	0.0013	fold change	-1.54	30.6211	0.001	fold change	-1.57	32.9983	0.0003	fold change	-1.4	31.3366	0.0005	fold change	-1.38	35.6577	0.0029	fold change	-1.77	25.8331	0.0001	fold change	-1.79
C5orf53	492311	chromosome 5 open reading frame 53	8 out of 9	292.625					54.0517	1.1e-06	fold change	-1.5	37.6336	1.3e-07	fold change	-1.47	23.1303	3.5e-05	fold change	-1.41	26.5874	1.1e-07	fold change	-1.51	28.8194	7.6e-10	fold change	-1.36	29.3736	1.8e-09	fold change	-1.36	66.4355	0.0006	fold change	-2.74	26.5932	2e-10	fold change	-1.81
Hs.72010	NA		8 out of 9	292.557					20.4278	0.0009	fold change	1.21	50.6421	4.1e-15	fold change	1.63	56.7962	2.4e-12	fold change	1.86	56.9541	9.7e-14	fold change	1.98	23.8719	2.6e-06	fold change	1.31	23.2606	5.7e-06	fold change	1.3	23.8484	0.0001	fold change	1.48	36.7558	1.4e-09	fold change	2.07
RAB31	11031	RAB31, member RAS oncogene family	8 out of 9	292.556					60.0031	0.0019	fold change	-1.56	27.302	0.0233	fold change	-1.36	24.0301	0.0012	fold change	-1.42	25.1873	0.0006	fold change	-1.49	37.3642	0.0002	fold change	-1.44	36.738	0.0004	fold change	-1.43	65.8302	1.3e-05	fold change	-2.71	16.1011	0.0012	fold change	-1.53
N4BP2L1	90634	NEDD4 binding protein 2-like 1	8 out of 9	292.418	79.7105	n/a	fold change	-5.5105	31.4933	0.0017	fold change	-1.31	19.4456	0.0175	fold change	-1.27	30.5829	1.2e-05	fold change	-1.5	30.6211	1.8e-06	fold change	-1.57	22.896	6.8e-06	fold change	-1.3	23.2606	7e-06	fold change	-1.3	54.4081	0.0001	fold change	-2.26
PPP1R14B	26472	protein phosphatase 1, regulatory (inhibitor) subunit 14B	8 out of 9	292.374					52.0692	5.7e-08	fold change	1.48	29.9423	0.0003	fold change	1.39	21.7125	3.3e-05	fold change	1.39	25.1873	5e-09	fold change	1.49	50.9897	2.7e-16	fold change	1.59	50.6058	8.1e-16	fold change	1.58	36.034	3.5e-06	fold change	1.78	25.8331	5.2e-08	fold change	1.79
REEP5	7905	receptor accessory protein 5	8 out of 9	291.875					47.2831	0.0002	fold change	-1.44	32.7418	0.0005	fold change	-1.42	41.51	4e-11	fold change	-1.64	42.2372	2.4e-11	fold change	-1.73	28.8194	6.3e-05	fold change	-1.36	28.2698	0.0001	fold change	-1.35	44.42	0.0002	fold change	-1.99	26.5932	1.2e-09	fold change	-1.81
ALCAM	214	activated leukocyte cell adhesion molecule	8 out of 9	291.606					38.8175	0.022	fold change	-1.37	50.0445	0.0008	fold change	-1.62	26.513	0.0036	fold change	-1.45	36.1186	0.0003	fold change	-1.64	38.1851	0.0004	fold change	-1.45	38.8923	0.0004	fold change	-1.45	30.8671	0.0159	fold change	-1.66	32.1676	3.8e-06	fold change	-1.95
FIBIN	387758	fin bud initiation factor homolog (zebrafish)	8 out of 9	291.18					50.8611	0.005	fold change	-1.47	42.0062	0.0007	fold change	-1.52	29.6676	0.0009	fold change	-1.49	29.1955	0.0007	fold change	-1.55	36.38	5e-05	fold change	-1.43	37.898	5e-05	fold change	-1.44	15.5315	0.0035	fold change	-1.23	49.6401	0.0006	fold change	-2.48
PER2	8864	period homolog 2 (Drosophila)	8 out of 9	290.839					48.5583	0.0001	fold change	-1.45	40.2985	2.9e-05	fold change	-1.5	35.5237	5.3e-09	fold change	-1.56	35.411	1.4e-09	fold change	-1.63	27.7792	3.2e-06	fold change	-1.35	27.246	6.8e-06	fold change	-1.34	42.4121	0.0065	fold change	-1.94	33.6101	4e-11	fold change	-1.99
VWA5A	4013	von Willebrand factor A domain containing 5A	8 out of 9	290.763					34.834	0.003	fold change	-1.34	42.6774	0.0004	fold change	-1.53	24.8562	0.0004	fold change	-1.43	31.2915	3.2e-06	fold change	-1.58	28.8194	1.2e-06	fold change	-1.36	29.3736	1.7e-06	fold change	-1.36	57.0334	5.4e-05	fold change	-2.34	41.8774	1e-08	fold change	-2.23
ME2	4200	malic enzyme 2, NAD(+)-dependent, mitochondrial	8 out of 9	290.593					38.8175	4.7e-05	fold change	1.37	40.2985	0.0036	fold change	1.5	40.2065	1.7e-08	fold change	1.62	42.8559	2.9e-09	fold change	1.74	26.8184	7.9e-06	fold change	1.34	26.1303	1.7e-05	fold change	1.33	51.1268	8.2e-05	fold change	2.17	24.3394	1.7e-08	fold change	1.75
ERCC6L	54821	excision repair cross-complementing rodent repair deficiency, complementation group 6-like	8 out of 9	290.385					22.3578	7.5e-09	fold change	1.23	29.0713	4.4e-09	fold change	1.38	48.7348	6.2e-25	fold change	1.74	48.7929	1.4e-26	fold change	1.84	24.7997	8.6e-12	fold change	1.32	25.2469	1.7e-11	fold change	1.32	26.2133	1.2e-05	fold change	1.54	65.1678	1.7e-06	fold change	3.22
NUP93	9688	nucleoporin 93kDa	8 out of 9	290.093					28.0965	1.2e-05	fold change	1.28	59.5479	2.8e-09	fold change	1.75	37.2234	5e-10	fold change	1.58	38.506	9.3e-11	fold change	1.67	36.38	9.4e-11	fold change	1.43	35.5839	3.1e-10	fold change	1.42	26.9785	3.2e-05	fold change	1.56	27.777	5.3e-09	fold change	1.84
CDC123	8872	cell division cycle 123 homolog (S. cerevisiae)	8 out of 9	290.047					26.9331	4.2e-05	fold change	1.27	46.8226	1.4e-07	fold change	1.58	35.5237	4.7e-14	fold change	1.56	33.1389	1.4e-13	fold change	1.6	28.8194	3.2e-08	fold change	1.36	29.3736	6e-08	fold change	1.36	56.5093	2.6e-06	fold change	2.33	32.9259	4.5e-12	fold change	1.97
TMEM119	338773	transmembrane protein 119	8 out of 9	289.961					52.0692	0.003	fold change	-1.48	38.5907	0.0098	fold change	-1.48	34.7996	4.2e-05	fold change	-1.55	33.9536	3.8e-05	fold change	-1.61	41.0122	2.6e-06	fold change	-1.48	42.4455	2.4e-06	fold change	-1.49	14.9224	0.0222	fold change	-1.21	32.1676	4.3e-07	fold change	-1.95
MMRN2	79812	multimerin 2	8 out of 9	289.276					19.4055	0.0021	fold change	-1.2	40.2985	0.0004	fold change	-1.5	28.1654	0.0002	fold change	-1.47	29.9278	5.8e-05	fold change	-1.56	38.1851	1.6e-10	fold change	-1.45	39.6416	1.1e-10	fold change	-1.46	55.314	0.0026	fold change	-2.29	38.338	1.4e-10	fold change	-2.12
IFT88	8100	intraflagellar transport 88 homolog (Chlamydomonas)	8 out of 9	289.276					40.2107	1e-07	fold change	-1.38	38.5907	4.9e-06	fold change	-1.48	42.3245	1.3e-07	fold change	-1.65	41.5521	7.8e-08	fold change	-1.72	32.9983	2e-09	fold change	-1.4	32.5402	6.3e-09	fold change	-1.39	24.9724	0.0002	fold change	-1.51	36.0868	1.6e-07	fold change	-2.05
SORCS2	57537	sortilin-related VPS10 domain containing receptor 2	8 out of 9	288.97					44.7039	2e-05	fold change	-1.42	15.104	0.0156	fold change	-1.21	33.0321	2.2e-06	fold change	-1.53	33.1389	1.1e-06	fold change	-1.6	41.9685	1.4e-10	fold change	-1.49	43.3396	2.2e-10	fold change	-1.5	22.3441	0.0026	fold change	-1.44	55.3391	9.9e-08	fold change	-2.71
NDUFB9	4715	NADH dehydrogenase (ubiquinone) 1 beta subcomplex, 9, 22kDa	8 out of 9	288.87					45.9259	1.3e-05	fold change	1.43	49.1836	1.6e-10	fold change	1.61	30.5829	1.1e-06	fold change	1.5	30.6211	3.2e-07	fold change	1.57	38.1851	1.5e-07	fold change	1.45	39.6416	1.8e-07	fold change	1.46	41.3842	6.2e-05	fold change	1.91	13.346	4.5e-07	fold change	1.45
SLC35B1	10237	solute carrier family 35, member B1	8 out of 9	288.743					36.2101	3.6e-05	fold change	1.35	59.5479	1.2e-08	fold change	1.75	21.7125	9.4e-06	fold change	1.39	22.9919	1.1e-08	fold change	1.46	35.0764	1.6e-06	fold change	1.42	33.6143	4.1e-06	fold change	1.4	57.6216	2.8e-06	fold change	2.36	21.9687	2.3e-08	fold change	1.69
THRB	7068	thyroid hormone receptor, beta (erythroblastic leukemia viral (v-erb-a) oncogene homolog 2, avian)	8 out of 9	288.534					20.4278	0.0393	fold change	-1.21	17.8968	0.0141	fold change	-1.25	47.9368	3.2e-05	fold change	-1.73	46.4334	2.3e-05	fold change	-1.8	28.8194	0.0002	fold change	-1.36	27.246	0.0005	fold change	-1.34	55.8928	0.0004	fold change	-2.31	43.8808	1.9e-05	fold change	-2.29
RALA	5898	v-ral simian leukemia viral oncogene homolog A (ras related)	8 out of 9	288.442					32.4878	0.0009	fold change	1.32	34.7111	0.0019	fold change	1.44	24.8562	4.6e-07	fold change	1.43	19.1487	5.8e-06	fold change	1.4	56.3476	5.7e-15	fold change	1.65	56.8563	1.4e-14	fold change	1.65	33.5276	0.0151	fold change	1.72	30.5072	2.1e-11	fold change	1.91
PROS1	5627	protein S (alpha)	8 out of 9	288.19					34.834	0.014	fold change	-1.34	49.1836	0.0011	fold change	-1.61	20.9395	0.0101	fold change	-1.38	30.6211	0.0005	fold change	-1.57	39.1337	0.0002	fold change	-1.46	38.8923	0.0003	fold change	-1.45	47.9929	0.0018	fold change	-2.09	26.5932	1.5e-05	fold change	-1.81
TRAF5	7188	TNF receptor-associated factor 5	8 out of 9	287.959					49.683	0.0005	fold change	-1.46	37.6336	0.0016	fold change	-1.47	14.7047	0.003	fold change	-1.29	12.3114	0.0068	fold change	-1.28	37.3642	5.9e-06	fold change	-1.44	38.8923	6.1e-06	fold change	-1.45	65.2018	0.0004	fold change	-2.68	32.1676	1.8e-06	fold change	-1.95
CYCS	54205	cytochrome c, somatic	8 out of 9	287.552					40.2107	5.8e-06	fold change	1.38	33.6193	5.8e-05	fold change	1.43	42.3245	1.6e-08	fold change	1.65	41.0661	9.1e-09	fold change	1.71	45.5319	7.6e-15	fold change	1.53	45.3067	2.7e-14	fold change	1.52	21.9256	0.0165	fold change	1.43	17.5669	5.3e-12	fold change	1.57
NEDD9	4739	neural precursor cell expressed, developmentally down-regulated 9	8 out of 9	287.542					41.3148	0.0076	fold change	-1.39	32.7418	0.026	fold change	-1.42	22.4501	0.013	fold change	-1.4	28.5116	0.0025	fold change	-1.54	49.2703	7.1e-07	fold change	-1.57	49.7567	1.1e-06	fold change	-1.57	46.6448	0.0005	fold change	-2.05	16.8516	0.0001	fold change	-1.55
HPRT1	3251	hypoxanthine phosphoribosyltransferase 1	8 out of 9	287.183					47.2831	0.0002	fold change	1.44	44.3719	2.8e-05	fold change	1.55	25.6338	5e-05	fold change	1.44	31.2915	3.2e-06	fold change	1.58	41.9685	8.4e-10	fold change	1.49	42.4455	1.4e-09	fold change	1.49	34.7896	0.025	fold change	1.75	19.3995	4.4e-07	fold change	1.62
Hs.293796	NA		8 out of 9	287.145					36.2101	0.0055	fold change	-1.35	50.6421	6.8e-07	fold change	-1.63	28.9343	1.8e-06	fold change	-1.48	31.2915	9.1e-08	fold change	-1.58	29.8786	5.6e-08	fold change	-1.37	31.3366	5.4e-08	fold change	-1.38	55.314	5.2e-06	fold change	-2.29	23.5378	2.3e-09	fold change	-1.73
SAC3D1	29901	SAC3 domain containing 1	8 out of 9	286.617					49.683	1.6e-05	fold change	1.46	33.6193	0.0008	fold change	1.43	16.5032	0.0001	fold change	1.32	19.7613	8e-06	fold change	1.41	37.3642	8.5e-09	fold change	1.44	36.738	1.4e-08	fold change	1.43	58.4994	1.8e-06	fold change	2.39	34.4485	3e-06	fold change	2.01
NOP16	51491	NOP16 nucleolar protein homolog (yeast)	8 out of 9	286.108					28.0965	0.0001	fold change	1.28	48.4468	4.9e-05	fold change	1.6	31.4677	2.1e-07	fold change	1.51	37.7028	8e-11	fold change	1.66	37.3642	2.1e-11	fold change	1.44	38.8923	3.6e-11	fold change	1.45	35.1277	0.0002	fold change	1.76	29.0096	2e-08	fold change	1.87
CLMN	79789	calmin (calponin-like, transmembrane)	8 out of 9	285.982					45.9259	0.0009	fold change	-1.43	23.6374	0.0186	fold change	-1.32	48.7348	7.9e-11	fold change	-1.74	44.0222	1.9e-09	fold change	-1.76	31.0089	0.0004	fold change	-1.38	28.2698	0.0009	fold change	-1.35	26.9785	0.0137	fold change	-1.56	37.4047	8.9e-09	fold change	-2.09
SEC61G	23480	Sec61 gamma subunit	8 out of 9	285.641					47.2831	1.3e-07	fold change	1.44	36.6137	1.3e-05	fold change	1.46	24.0301	2e-08	fold change	1.42	23.7608	9.6e-09	fold change	1.47	54.7267	2.2e-10	fold change	1.63	54.3431	4.5e-10	fold change	1.62	35.6577	0.0064	fold change	1.77	9.22594	5.9e-08	fold change	1.31
HSPA14	51182	heat shock 70kDa protein 14	8 out of 9	285.62					30.5207	0.0002	fold change	1.3	53.161	1.3e-06	fold change	1.66	40.2065	2.8e-10	fold change	1.62	41.0661	9.4e-11	fold change	1.71	31.9928	1.7e-06	fold change	1.39	32.5402	2.5e-06	fold change	1.39	31.7933	0.0248	fold change	1.68	24.3394	3e-06	fold change	1.75
JAM2	58494	junctional adhesion molecule 2	8 out of 9	285.216					30.5207	0.0004	fold change	-1.3	38.5907	0.0016	fold change	-1.48	24.8562	9e-05	fold change	-1.43	32.1256	1.9e-06	fold change	-1.59	37.3642	6.2e-12	fold change	-1.44	38.8923	6.6e-12	fold change	-1.45	57.0334	3.3e-05	fold change	-2.34	25.8331	2.9e-05	fold change	-1.79
C1orf112	55732	chromosome 1 open reading frame 112	8 out of 9	285.162					29.3308	0.0002	fold change	1.29	45.3708	3.1e-06	fold change	1.56	51.8382	2.1e-11	fold change	1.78	52.9319	4e-12	fold change	1.91	26.8184	2.4e-07	fold change	1.34	27.246	3.7e-07	fold change	1.34	23.8484	0.0002	fold change	1.48	27.777	5.8e-06	fold change	1.84
TIMM17A	10440	translocase of inner mitochondrial membrane 17 homolog A (yeast)	8 out of 9	283.785					31.4933	0.0035	fold change	1.31	43.5851	2e-05	fold change	1.54	37.2234	1.2e-07	fold change	1.58	34.6426	7.3e-08	fold change	1.62	44.4872	4e-14	fold change	1.52	45.3067	1.1e-13	fold change	1.52	26.2133	0.0005	fold change	1.54	20.8331	2e-08	fold change	1.66
SLC25A32	81034	solute carrier family 25, member 32	8 out of 9	283.698					40.2107	0.0002	fold change	1.38	65.0297	3.9e-06	fold change	1.83	22.4501	1.6e-05	fold change	1.4	25.1873	2e-06	fold change	1.49	34.2192	4.7e-09	fold change	1.41	34.4531	5.2e-09	fold change	1.41	45.6404	0.0002	fold change	2.02	16.5076	5e-06	fold change	1.54
H2AFV	94239	H2A histone family, member V	8 out of 9	283.645					44.7039	5.8e-07	fold change	1.42	34.7111	2.3e-05	fold change	1.44	20.1798	4.4e-06	fold change	1.37	18.4863	6e-06	fold change	1.39	43.6777	7.9e-14	fold change	1.51	43.3396	3.2e-13	fold change	1.5	49.9426	2.6e-05	fold change	2.14	28.6044	2.2e-10	fold change	1.86
KLHDC9	126823	kelch domain containing 9	8 out of 9	283.476					40.2107	0.0004	fold change	-1.38	26.286	0.0067	fold change	-1.35	27.3384	0.0006	fold change	-1.46	27.8274	0.0002	fold change	-1.53	36.38	8.3e-06	fold change	-1.43	35.5839	1.6e-05	fold change	-1.42	26.5932	0.0148	fold change	-1.55	63.2559	5e-07	fold change	-3.09
PRKDC	5591	protein kinase, DNA-activated, catalytic polypeptide	8 out of 9	283.458					33.6367	0.0093	fold change	1.33	66.507	0.0001	fold change	1.85	33.8602	2.6e-05	fold change	1.54	39.1561	3e-06	fold change	1.68	39.1337	3.4e-05	fold change	1.46	40.4691	2.8e-05	fold change	1.47	16.6778	0.0014	fold change	1.27	14.0171	0.0001	fold change	1.47
POLQ	10721	polymerase (DNA directed), theta	8 out of 9	283.308					30.5207	1.5e-07	fold change	1.3	43.5851	2.2e-07	fold change	1.54	72.043	1.7e-10	fold change	2.19	74.397	1.7e-14	fold change	2.43	16.4591	1.2e-09	fold change	1.23	15.906	3.4e-09	fold change	1.22	19.7867	0.0018	fold change	1.37	10.61	1.7e-07	fold change	1.36
RNASEH1	246243	ribonuclease H1	8 out of 9	283.214					26.9331	0.0001	fold change	1.27	36.6137	5.1e-08	fold change	1.46	22.4501	1.2e-11	fold change	1.4	19.1487	3.6e-10	fold change	1.4	42.9701	7.2e-13	fold change	1.5	41.502	2.2e-12	fold change	1.48	34.7896	0.0079	fold change	1.75	58.8069	0.0028	fold change	2.85
SKA3	221150	spindle and kinetochore associated complex subunit 3	8 out of 9	283.071					22.3578	9.2e-08	fold change	1.23	32.7418	3.7e-05	fold change	1.42	54.4324	3.3e-21	fold change	1.82	54.2164	1.3e-22	fold change	1.93	28.8194	3.4e-14	fold change	1.36	29.3736	7.8e-14	fold change	1.36	16.6778	0.0126	fold change	1.27	44.452	1.8e-10	fold change	2.31
STIP1	10963	stress-induced-phosphoprotein 1	8 out of 9	282.659					33.6367	0.0019	fold change	1.33	58.0302	0.0001	fold change	1.73	33.8602	2.1e-06	fold change	1.54	38.506	1e-09	fold change	1.67	34.2192	8.4e-13	fold change	1.41	35.5839	2.4e-12	fold change	1.42	15.5315	0.0002	fold change	1.23	33.2916	0.0001	fold change	1.98
BOLA2	552900	bolA homolog 2 (E. coli)	8 out of 9	282.388					43.4703	4.7e-05	fold change	1.41	50.0445	2.8e-07	fold change	1.62	17.8916	0.0006	fold change	1.34	18.4863	0.0002	fold change	1.39	54.7267	1e-12	fold change	1.63	54.3431	1.7e-12	fold change	1.62	27.6771	0.0005	fold change	1.58	15.7484	4.1e-06	fold change	1.52
VTA1	51534	Vps20-associated 1 homolog (S. cerevisiae)	8 out of 9	282.362					44.7039	7.6e-05	fold change	1.42	42.6774	0.0007	fold change	1.53	29.6676	5.4e-05	fold change	1.49	25.1873	0.0001	fold change	1.49	43.6777	1.6e-06	fold change	1.51	44.0979	2.3e-06	fold change	1.51	24.573	0.0092	fold change	1.5	27.777	6.4e-08	fold change	1.84
RAP2A	5911	RAP2A, member of RAS oncogene family	8 out of 9	282.26					33.6367	0.0004	fold change	1.33	18.6859	0.0151	fold change	1.26	38.1831	3.5e-07	fold change	1.59	38.506	2.4e-07	fold change	1.67	36.38	2.7e-06	fold change	1.43	35.5839	4.9e-06	fold change	1.42	47.9929	0.0013	fold change	2.09	33.2916	1e-10	fold change	1.98
SLMO2	51012	slowmo homolog 2 (Drosophila)	8 out of 9	282.043					32.4878	0.0001	fold change	1.32	55.3888	1.2e-05	fold change	1.69	24.8562	2.4e-06	fold change	1.43	25.8821	5.7e-07	fold change	1.5	36.38	2.4e-08	fold change	1.43	36.738	3.4e-08	fold change	1.43	38.5666	0.0483	fold change	1.84	31.744	3.4e-10	fold change	1.94
NRAS	4893	neuroblastoma RAS viral (v-ras) oncogene homolog	8 out of 9	282.007					36.2101	0.0006	fold change	1.35	47.6023	0.0016	fold change	1.59	35.5237	8.7e-06	fold change	1.56	31.2915	1.1e-05	fold change	1.58	31.0089	8.3e-06	fold change	1.38	32.5402	8.2e-06	fold change	1.39	21.2032	0.0163	fold change	1.41	46.6274	3.6e-10	fold change	2.38
DNMT3B	1789	DNA (cytosine-5-)-methyltransferase 3 beta	8 out of 9	281.231					32.4878	3.9e-07	fold change	1.32	50.0445	9.6e-10	fold change	1.62	59.7507	1.8e-12	fold change	1.91	55.8416	1.7e-17	fold change	1.96	18.3128	1.1e-07	fold change	1.25	17.7143	2.2e-07	fold change	1.24	31.3313	1.2e-05	fold change	1.67	15.7484	4.3e-06	fold change	1.52
CD38	952	CD38 molecule	8 out of 9	281.221					32.4878	7.1e-06	fold change	1.32	55.3888	3.2e-06	fold change	1.69	44.42	4e-07	fold change	1.68	44.0222	4.9e-07	fold change	1.76	22.896	6.4e-05	fold change	1.3	21.3946	0.0001	fold change	1.28	27.3202	0.0108	fold change	1.57	33.2916	7.6e-07	fold change	1.98
C7orf58	79974	chromosome 7 open reading frame 58	8 out of 9	280.997					36.2101	0.0005	fold change	-1.35	45.3708	4.8e-05	fold change	-1.56	20.9395	0.0027	fold change	-1.38	27.8274	0.0002	fold change	-1.53	24.7997	2.2e-06	fold change	-1.32	27.246	9.3e-07	fold change	-1.34	66.4355	0.0002	fold change	-2.74	32.1676	0.0002	fold change	-1.95
SALL2	6297	sal-like 2 (Drosophila)	8 out of 9	280.755					37.4476	4e-05	fold change	-1.36	19.4456	0.0105	fold change	-1.27	51.8382	1.3e-08	fold change	-1.78	50.024	1e-10	fold change	-1.86	26.8184	6.6e-12	fold change	-1.34	27.246	5.3e-12	fold change	-1.34	33.9068	0.0004	fold change	-1.73	34.0289	4.3e-11	fold change	-2
COTL1	23406	coactosin-like 1 (Dictyostelium)	8 out of 9	280.553					37.4476	0.005	fold change	1.36	31.8922	0.029	fold change	1.41	28.9343	0.0003	fold change	1.48	36.1186	2.4e-05	fold change	1.64	51.8554	5.3e-06	fold change	1.6	48.8878	1.4e-05	fold change	1.56	17.64	0.0186	fold change	1.3	27.777	5.3e-06	fold change	1.84
RECK	8434	reversion-inducing-cysteine-rich protein with kazal motifs	8 out of 9	280.145					52.8614	0.0046	fold change	-1.49	36.6137	0.0061	fold change	-1.46	17.1886	0.0229	fold change	-1.33	24.4654	0.0023	fold change	-1.48	32.9983	3.2e-05	fold change	-1.4	35.5839	3.3e-05	fold change	-1.42	67.088	0.0008	fold change	-2.76	13.346	0.001	fold change	-1.45
MXD4	10608	MAX dimerization protein 4	8 out of 9	280.136	73.1005	n/a	fold change	-4.53487	30.5207	0.0001	fold change	-1.3	21.0435	2.7e-05	fold change	-1.29	38.1831	1.9e-11	fold change	-1.59	38.506	6.9e-12	fold change	-1.67	26.8184	3.8e-09	fold change	-1.34	26.1303	5.5e-09	fold change	-1.33					25.8331	1.1e-11	fold change	-1.79
SLC22A5	6584	solute carrier family 22 (organic cation/carnitine transporter), member 5	8 out of 9	280.017					44.7039	1.2e-06	fold change	-1.42	22.6153	0.0045	fold change	-1.31	40.9702	9.2e-09	fold change	-1.63	35.411	7.1e-08	fold change	-1.63	45.5319	5.6e-07	fold change	-1.53	45.3067	1.4e-06	fold change	-1.52	20.8014	0.0012	fold change	-1.4	24.6766	3.2e-10	fold change	-1.76
IFI30	10437	interferon, gamma-inducible protein 30	8 out of 9	280.01					40.2107	0.0046	fold change	1.38	32.7418	0.0086	fold change	1.42	40.2065	1.1e-05	fold change	1.62	42.2372	2e-06	fold change	1.73	43.6777	5.5e-07	fold change	1.51	41.502	1.5e-06	fold change	1.48	25.4164	0.0001	fold change	1.52	14.0171	0.0019	fold change	1.47
RCOR3	55758	REST corepressor 3	8 out of 9	279.522					40.2107	0.001	fold change	-1.38	29.9423	0.0001	fold change	-1.39	19.375	0.0007	fold change	-1.36	16.644	0.0014	fold change	-1.36	48.3489	4.6e-12	fold change	-1.56	48.8878	1.1e-11	fold change	-1.56	43.1872	0.0007	fold change	-1.96	32.9259	1.5e-11	fold change	-1.97
Hs.707361	NA		8 out of 9	279.349					26.9331	0.0136	fold change	-1.27	50.0445	9.5e-06	fold change	-1.62	23.1303	0.0004	fold change	-1.41	29.1955	6e-06	fold change	-1.55	36.38	3.2e-06	fold change	-1.43	37.898	3.6e-06	fold change	-1.44	38.0648	0.0014	fold change	-1.83	37.7028	1.2e-06	fold change	-2.1
HECTD2	143279	HECT domain containing 2	8 out of 9	279.036					37.4476	0.0002	fold change	-1.36	29.0713	0.0027	fold change	-1.38	20.9395	0.0009	fold change	-1.38	19.7613	0.0009	fold change	-1.41	41.0122	1.3e-09	fold change	-1.48	42.4455	1.2e-09	fold change	-1.49	62.9002	0.0003	fold change	-2.59	25.4586	6.1e-08	fold change	-1.78
ACTR3	10096	ARP3 actin-related protein 3 homolog (yeast)	8 out of 9	278.465					29.3308	0.0002	fold change	1.29	27.302	0.0022	fold change	1.36	24.8562	4.2e-10	fold change	1.43	21.6514	1.9e-09	fold change	1.44	49.2703	1.2e-13	fold change	1.57	46.8652	4.4e-13	fold change	1.54	49.0263	0.0142	fold change	2.12	30.1626	1.4e-11	fold change	1.9
SAMHD1	25939	SAM domain and HD domain 1	8 out of 9	278.359	81.4399	n/a	fold change	5.80163	38.8175	0.0285	fold change	1.37					15.9032	0.0028	fold change	1.31	14.9843	0.0043	fold change	1.33	28.8194	0.0014	fold change	1.36	25.2469	0.0032	fold change	1.32	25.4164	4e-05	fold change	1.52	47.7318	0.0003	fold change	2.42
GRLF1	2909	glucocorticoid receptor DNA binding factor 1	8 out of 9	278.331					36.2101	0.0006	fold change	-1.35	35.7094	2.5e-06	fold change	-1.45	26.513	0.0002	fold change	-1.45	25.8821	0.0001	fold change	-1.5	37.3642	2e-08	fold change	-1.44	36.738	4.6e-08	fold change	-1.43	60.5151	0.0019	fold change	-2.48	19.3995	6.1e-08	fold change	-1.62
HEXIM1	10614	hexamethylene bis-acetamide inducible 1	8 out of 9	278.264					41.3148	0.0001	fold change	-1.39	29.9423	4.8e-06	fold change	-1.39	38.8223	5.4e-12	fold change	-1.6	37.7028	5.5e-14	fold change	-1.66	38.1851	7.3e-19	fold change	-1.45	37.898	1.3e-17	fold change	-1.44	24.573	0.0012	fold change	-1.5	29.826	5e-16	fold change	-1.89
CASZ1	54897	castor zinc finger 1	8 out of 9	278.164					41.3148	0.0018	fold change	-1.39	31.8922	0.0183	fold change	-1.41	22.4501	0.0021	fold change	-1.4	19.1487	0.0044	fold change	-1.4	41.9685	7.3e-06	fold change	-1.49	41.502	9.4e-06	fold change	-1.48	26.9785	0.0154	fold change	-1.56	52.9095	4.3e-10	fold change	-2.61
ZNF706	51123	zinc finger protein 706	8 out of 9	277.428					45.9259	7.6e-06	fold change	1.43	61.0568	1.4e-06	fold change	1.77	22.4501	2.8e-07	fold change	1.4	27.2414	5.3e-11	fold change	1.52	34.2192	1.9e-11	fold change	1.41	35.5839	1.3e-11	fold change	1.42	40.6451	1.2e-05	fold change	1.89	10.3058	2.5e-05	fold change	1.35
ESYT2	57488	extended synaptotagmin-like protein 2	8 out of 9	276.602					28.0965	0.0018	fold change	1.28	50.6421	5.2e-06	fold change	1.63	33.0321	7.8e-06	fold change	1.53	32.1256	5.4e-06	fold change	1.59	32.9983	6.6e-08	fold change	1.4	33.6143	1.2e-07	fold change	1.4	29.6319	0.0289	fold change	1.63	36.4615	5.1e-05	fold change	2.06
PLXDC1	57125	plexin domain containing 1	8 out of 9	276.537	98.7323	n/a	fold change	-44.538					29.9423	0.0026	fold change	-1.39	11.8852	0.0054	fold change	-1.24	19.1487	5.1e-05	fold change	-1.4	27.7792	6e-05	fold change	-1.35	28.2698	8.2e-05	fold change	-1.35	36.44	0.009	fold change	-1.79	24.3394	2.9e-07	fold change	-1.75
ZWILCH	55055	Zwilch, kinetochore associated, homolog (Drosophila)	8 out of 9	276.441					45.9259	7.8e-05	fold change	1.43	50.6421	1.8e-05	fold change	1.63	19.375	7.9e-05	fold change	1.36	18.4863	6.8e-05	fold change	1.39	37.3642	2.8e-09	fold change	1.44	37.898	3e-09	fold change	1.44	23.8484	0.0028	fold change	1.48	42.9008	8.6e-07	fold change	2.26
MYOF	26509	myoferlin	8 out of 9	276.416					42.4455	9.6e-06	fold change	-1.4	18.6859	0.0135	fold change	-1.26	21.7125	6.1e-05	fold change	-1.39	24.4654	8.9e-06	fold change	-1.48	32.9983	1.2e-05	fold change	-1.4	32.5402	2.3e-05	fold change	-1.39	65.8657	0.0001	fold change	-2.72	37.7028	1e-10	fold change	-2.1
GADD45G	10912	growth arrest and DNA-damage-inducible, gamma	8 out of 9	276.278	73.4711	n/a	fold change	4.54781	21.3583	0.0024	fold change	-1.22					15.9032	0.0007	fold change	-1.31	12.856	0.0037	fold change	-1.29	32.9983	5.2e-07	fold change	-1.4	33.6143	7.8e-07	fold change	-1.4	56.2506	0.002	fold change	-2.32	29.826	1.2e-07	fold change	-1.89
ZNRF1	84937	zinc and ring finger 1	8 out of 9	276.236					38.8175	6.9e-06	fold change	1.37	46.0337	2e-08	fold change	1.57	14.1024	0.0007	fold change	1.28	13.8497	0.0004	fold change	1.31	46.3908	6.4e-12	fold change	1.54	45.3067	1.7e-11	fold change	1.52	46.2762	4.4e-08	fold change	2.04	25.4586	3.7e-08	fold change	1.78
FERMT2	10979	fermitin family homolog 2 (Drosophila)	8 out of 9	276.013	76.0618	n/a	fold change	4.86013	28.0965	0.0272	fold change	-1.28					15.9032	0.002	fold change	-1.31	21.6514	0.0002	fold change	-1.44	21.0024	0.0021	fold change	-1.28	20.4196	0.0037	fold change	-1.27	67.4191	0.0002	fold change	-2.78	25.4586	1e-06	fold change	-1.78
TRAK1	22906	trafficking protein, kinesin binding 1	8 out of 9	275.81					25.7105	0.0006	fold change	-1.26	35.7094	9.5e-07	fold change	-1.45	41.51	9e-09	fold change	-1.64	37.7028	2.2e-08	fold change	-1.66	31.0089	1e-09	fold change	-1.38	30.4011	2.8e-09	fold change	-1.37	35.1277	0.0005	fold change	-1.76	38.6393	1.8e-10	fold change	-2.13
LPAR1	1902	lysophosphatidic acid receptor 1	8 out of 9	275.768					47.2831	1.4e-05	fold change	-1.44	24.4898	0.0113	fold change	-1.33	33.0321	2.1e-05	fold change	-1.53	39.1561	2.4e-07	fold change	-1.68	24.7997	2e-05	fold change	-1.32	25.2469	2e-05	fold change	-1.32	58.2221	1.1e-05	fold change	-2.38	23.5378	6e-07	fold change	-1.73
Hs.569458	NA		8 out of 9	275.506					23.4281	0.0082	fold change	-1.24	34.7111	0.0012	fold change	-1.44	45.1545	4.2e-09	fold change	-1.69	47.164	7.6e-10	fold change	-1.81	31.0089	4.8e-07	fold change	-1.38	31.3366	1e-06	fold change	-1.38	47.6023	1.6e-06	fold change	-2.08	15.1003	9.7e-10	fold change	-1.5
UCHL5	51377	ubiquitin carboxyl-terminal hydrolase L5	8 out of 9	275.142					22.3578	0.0027	fold change	1.23	43.5851	0.0002	fold change	1.54	44.42	5.9e-15	fold change	1.68	45.7766	8.1e-16	fold change	1.79	22.0016	4e-05	fold change	1.29	22.3479	7.2e-05	fold change	1.29	38.5666	0.0002	fold change	1.84	36.0868	1.3e-07	fold change	2.05
RBM47	54502	RNA binding motif protein 47	8 out of 9	275.077					41.3148	0.0008	fold change	-1.39	22.6153	0.0109	fold change	-1.31	32.1593	0.0014	fold change	-1.52	38.506	0.0002	fold change	-1.67	31.9928	0.0007	fold change	-1.39	31.3366	0.0011	fold change	-1.38	46.6448	0.0066	fold change	-2.05	30.5072	5.8e-08	fold change	-1.91
RPS21	6227	ribosomal protein S21	8 out of 9	274.795					50.8611	0.0003	fold change	1.47	46.8226	3.5e-07	fold change	1.58	17.8916	0.0003	fold change	1.34	21.6514	1.2e-05	fold change	1.44	38.1851	1.6e-06	fold change	1.45	39.6416	1.1e-06	fold change	1.46	38.9084	0.0013	fold change	1.85	20.8331	0.0016	fold change	1.66
TKT	7086	transketolase	8 out of 9	274.445					44.7039	6.2e-06	fold change	1.42	28.1267	0.0116	fold change	1.37	26.513	8.5e-11	fold change	1.45	27.2414	5e-11	fold change	1.52	40.1307	1e-08	fold change	1.47	41.502	7.1e-09	fold change	1.48	51.1268	0.0006	fold change	2.17	15.1003	4.6e-05	fold change	1.5
KIAA0232	9778	KIAA0232	8 out of 9	274.348					47.2831	1.4e-07	fold change	-1.44	29.0713	1.3e-06	fold change	-1.38	33.8602	1.5e-07	fold change	-1.54	35.411	2.7e-08	fold change	-1.63	31.0089	1.4e-06	fold change	-1.38	29.3736	3.3e-06	fold change	-1.36	42.1216	0.001	fold change	-1.93	26.2188	4.7e-11	fold change	-1.8
PKP4	8502	plakophilin 4	8 out of 9	272.926					23.4281	0.0248	fold change	-1.24	25.364	0.0048	fold change	-1.34	38.1831	5e-06	fold change	-1.59	42.8559	4.2e-07	fold change	-1.74	39.1337	8.9e-08	fold change	-1.46	37.898	2.5e-07	fold change	-1.44	44.8085	4.2e-06	fold change	-2	21.2545	0.0002	fold change	-1.67
Hs.102276	NA		8 out of 9	272.702					28.0965	3.2e-06	fold change	-1.28	29.9423	0.0001	fold change	-1.39	50.3104	9.8e-10	fold change	-1.76	50.6421	6.3e-11	fold change	-1.87	32.9983	3.6e-10	fold change	-1.4	32.5402	6.8e-10	fold change	-1.39	26.5932	7.6e-05	fold change	-1.55	21.5792	1.2e-06	fold change	-1.68
MAGOHB	55110	mago-nashi homolog B (Drosophila)	8 out of 9	272.347					36.2101	4.5e-07	fold change	1.35	38.5907	4e-05	fold change	1.48	24.0301	2.7e-06	fold change	1.42	26.5874	3.5e-07	fold change	1.51	35.0764	8.6e-09	fold change	1.42	35.5839	1.5e-08	fold change	1.42	53.8834	2.1e-05	fold change	2.24	22.3848	2.2e-05	fold change	1.7
TMEM167A	153339	transmembrane protein 167A	8 out of 9	272.256					43.4703	0.0003	fold change	1.41	38.5907	0.0008	fold change	1.48	27.3384	0.0005	fold change	1.46	25.1873	0.0007	fold change	1.49	46.3908	1.8e-08	fold change	1.54	45.3067	5.5e-08	fold change	1.52	25.8223	0.044	fold change	1.53	20.15	8.1e-08	fold change	1.64
CTNND1	1500	catenin (cadherin-associated protein), delta 1	8 out of 9	272.118					23.4281	0.047	fold change	-1.24	26.286	0.015	fold change	-1.35	38.8223	5e-06	fold change	-1.6	48.7929	3.7e-08	fold change	-1.84	18.3128	0.0034	fold change	-1.25	17.7143	0.0049	fold change	-1.24	56.5093	2.2e-05	fold change	-2.33	42.2519	3.6e-05	fold change	-2.24
NT5DC1	221294	5'-nucleotidase domain containing 1	8 out of 9	272.012					33.6367	0.0117	fold change	-1.33	45.3708	1.1e-05	fold change	-1.56	37.2234	4.8e-06	fold change	-1.58	35.411	6.9e-07	fold change	-1.63	20.058	0.0007	fold change	-1.27	19.428	0.0012	fold change	-1.26	69.9917	0.0005	fold change	-2.91	10.8921	0.0093	fold change	-1.37
RASSF4	83937	Ras association (RalGDS/AF-6) domain family member 4	8 out of 9	271.763	61.9341	n/a	fold change	-3.04159	34.834	0.0024	fold change	1.34	18.6859	0.0012	fold change	1.26	23.1303	0.0002	fold change	1.41	23.7608	0.0002	fold change	1.47	44.4872	1.3e-06	fold change	1.52	44.0979	2.8e-06	fold change	1.51					20.8331	0.0007	fold change	1.66
MRPL47	57129	mitochondrial ribosomal protein L47	8 out of 9	271.583					42.4455	1.9e-06	fold change	1.4	32.7418	7.5e-07	fold change	1.42	25.6338	1.3e-05	fold change	1.44	28.5116	2e-06	fold change	1.54	41.9685	2e-12	fold change	1.49	41.502	7.4e-12	fold change	1.48	36.811	0.0009	fold change	1.8	21.9687	2.8e-08	fold change	1.69
HSD17B4	3295	hydroxysteroid (17-beta) dehydrogenase 4	8 out of 9	271.316					52.8614	4.5e-06	fold change	-1.49	23.6374	0.0072	fold change	-1.32	10.8268	0.0012	fold change	-1.22	10.4088	0.0008	fold change	-1.24	42.9701	3.5e-08	fold change	-1.5	42.4455	5.7e-08	fold change	-1.49	62.7077	0.0099	fold change	-2.58	25.4586	6.6e-08	fold change	-1.78
SLC2A1	6513	solute carrier family 2 (facilitated glucose transporter), member 1	8 out of 9	271.302					31.4933	2.2e-05	fold change	1.31	33.6193	0.0101	fold change	1.43	60.9659	1.5e-11	fold change	1.93	60.8147	9.6e-12	fold change	2.06	18.3128	7.1e-05	fold change	1.25	20.4196	4.7e-05	fold change	1.27	32.6635	1.3e-05	fold change	1.7	13.0126	1.2e-05	fold change	1.44
KIAA0040	9674	KIAA0040	8 out of 9	271.023					68.1106	8e-07	fold change	-1.65	37.6336	0.0026	fold change	-1.47	21.7125	0.0003	fold change	-1.39	18.4863	0.0005	fold change	-1.39	32.9983	2.6e-05	fold change	-1.4	32.5402	4.6e-05	fold change	-1.39	21.2032	0.0024	fold change	-1.41	38.338	7.2e-08	fold change	-2.12
IRS2	8660	insulin receptor substrate 2	8 out of 9	270.943					41.3148	0.0124	fold change	-1.39	54.7717	0.0005	fold change	-1.68	26.513	0.0005	fold change	-1.45	26.5874	0.0001	fold change	-1.51	19.1876	0.0323	fold change	-1.26	17.7143	0.0488	fold change	-1.24	60.5151	0.0175	fold change	-2.48	24.3394	0.0017	fold change	-1.75
CYB5D1	124637	cytochrome b5 domain containing 1	8 out of 9	270.342					36.2101	3.2e-05	fold change	-1.35	21.0435	0.0038	fold change	-1.29	33.0321	1.1e-08	fold change	-1.53	28.5116	7e-09	fold change	-1.54	31.0089	4.8e-13	fold change	-1.38	32.5402	4.6e-13	fold change	-1.39	51.5342	8.7e-05	fold change	-2.18	36.4615	2e-09	fold change	-2.06
KLF9	687	Kruppel-like factor 9	8 out of 9	270.329					42.4455	0.003	fold change	-1.4	39.3946	0.0239	fold change	-1.49	42.3245	2.6e-09	fold change	-1.65	47.164	2.1e-10	fold change	-1.81	19.1876	0.0008	fold change	-1.26	19.428	0.0012	fold change	-1.26	41.3842	0.0235	fold change	-1.91	19.0006	3e-05	fold change	-1.61
IDI1	3422	isopentenyl-diphosphate delta isomerase 1	8 out of 9	270.254					37.4476	0.0004	fold change	1.36	51.4907	6.2e-09	fold change	1.64	29.6676	6.9e-05	fold change	1.49	22.2955	0.0004	fold change	1.45	26.8184	1.6e-05	fold change	1.34	27.246	2.7e-05	fold change	1.34	39.9581	0.003	fold change	1.87	35.3297	7.2e-10	fold change	2.03
MRPS23	51649	mitochondrial ribosomal protein S23	8 out of 9	269.806					52.0692	0.0011	fold change	1.48	48.4468	2.4e-06	fold change	1.6	19.375	0.0029	fold change	1.36	19.7613	0.0016	fold change	1.41	41.9685	1e-05	fold change	1.49	39.6416	1.8e-05	fold change	1.46	36.44	0.001	fold change	1.79	12.104	0.0021	fold change	1.41
TMEM70	54968	transmembrane protein 70	8 out of 9	269.786					30.5207	0.0021	fold change	1.3	55.3888	7.6e-06	fold change	1.69	27.3384	2.7e-05	fold change	1.46	28.5116	8.3e-06	fold change	1.54	31.9928	2.3e-06	fold change	1.39	32.5402	2.8e-06	fold change	1.39	45.2542	0.0097	fold change	2.01	18.2395	1.7e-06	fold change	1.59
GLIS2	84662	GLIS family zinc finger 2	8 out of 9	269.679					33.6367	0.0265	fold change	-1.33	23.6374	0.0136	fold change	-1.32	27.3384	8e-06	fold change	-1.46	29.1955	1.6e-06	fold change	-1.55	32.9983	4.9e-05	fold change	-1.4	33.6143	6.8e-05	fold change	-1.4	67.6791	2.4e-07	fold change	-2.79	21.5792	1e-06	fold change	-1.68
PSMD14	10213	proteasome (prosome, macropain) 26S subunit, non-ATPase, 14	8 out of 9	269.277					34.834	1.5e-06	fold change	1.34	44.3719	1.6e-07	fold change	1.55	38.1831	2.7e-09	fold change	1.59	35.411	4.7e-09	fold change	1.63	35.0764	1.2e-11	fold change	1.42	35.5839	2.6e-11	fold change	1.42	23.8484	0.0112	fold change	1.48	21.9687	1.2e-10	fold change	1.69
PLSCR1	5359	phospholipid scramblase 1	8 out of 9	268.672					38.8175	0.0013	fold change	1.37	60.1308	1.1e-05	fold change	1.76	20.1798	0.0059	fold change	1.37	19.1487	0.0056	fold change	1.4	34.2192	0.0001	fold change	1.41	32.5402	0.0003	fold change	1.39	38.5666	0.0315	fold change	1.84	25.0692	8.5e-07	fold change	1.77
COX4NB	10328	COX4 neighbor	8 out of 9	268.628					48.5583	7.6e-08	fold change	1.45	44.3719	1.4e-07	fold change	1.55	17.8916	1.4e-06	fold change	1.34	19.7613	5.5e-08	fold change	1.41	40.1307	3.6e-12	fold change	1.47	40.4691	7e-12	fold change	1.47	33.9068	7.8e-07	fold change	1.73	23.5378	2.1e-09	fold change	1.73
FBXO45	200933	F-box protein 45	8 out of 9	268.503					29.3308	5.8e-05	fold change	1.29	35.7094	0.0002	fold change	1.45	24.8562	4e-07	fold change	1.43	25.8821	1.3e-07	fold change	1.5	49.2703	3.3e-11	fold change	1.57	50.6058	3.5e-11	fold change	1.58	16.3866	0.0056	fold change	1.26	36.4615	1e-13	fold change	2.06
GALNTL2	117248	UDP-N-acetyl-alpha-D-galactosamine:polypeptide N-acetylgalactosaminyltransferase-like 2	8 out of 9	267.96					26.9331	0.0057	fold change	-1.27	27.302	0.0052	fold change	-1.36	38.1831	4.6e-05	fold change	-1.59	41.5521	6.1e-06	fold change	-1.72	38.1851	6.9e-10	fold change	-1.45	38.8923	1.8e-09	fold change	-1.45	21.2032	0.0338	fold change	-1.41	35.7094	6e-06	fold change	-2.04
TPI1	7167	triosephosphate isomerase 1	8 out of 9	267.79					31.4933	1.6e-05	fold change	1.31	34.7111	0.0003	fold change	1.44	30.5829	2.6e-08	fold change	1.5	33.9536	1.4e-09	fold change	1.61	38.1851	9e-12	fold change	1.45	38.8923	1.9e-11	fold change	1.45	45.2542	0.0001	fold change	2.01	14.717	0.0004	fold change	1.49
JPH1	56704	junctophilin 1	8 out of 9	267.516					26.9331	0.0003	fold change	1.27	57.3263	3.6e-06	fold change	1.72	22.4501	0.0099	fold change	1.4	30.6211	0.0008	fold change	1.57	24.7997	1.1e-05	fold change	1.32	25.2469	1.6e-05	fold change	1.32	51.5342	9.6e-06	fold change	2.18	28.6044	4.3e-05	fold change	1.86
ATP11C	286410	ATPase, class VI, type 11C	8 out of 9	267.477					36.2101	0.0017	fold change	1.35	49.1836	4.3e-05	fold change	1.61	35.5237	0.0001	fold change	1.56	33.9536	0.0001	fold change	1.61	25.8158	2.1e-05	fold change	1.33	25.2469	4e-05	fold change	1.32	26.2133	0.0403	fold change	1.54	35.3297	0.0054	fold change	2.03
GARS	2617	glycyl-tRNA synthetase	8 out of 9	267.311					37.4476	1.4e-06	fold change	1.36	30.8903	2.7e-05	fold change	1.4	29.6676	1.2e-09	fold change	1.49	28.5116	2e-10	fold change	1.54	41.9685	9.3e-15	fold change	1.49	43.3396	9.1e-15	fold change	1.5	33.9068	4.5e-06	fold change	1.73	21.5792	2.2e-11	fold change	1.68
ATP6V1C1	528	ATPase, H+ transporting, lysosomal 42kDa, V1 subunit C1	8 out of 9	267.118					23.4281	0.0028	fold change	1.24	62.9002	1.4e-07	fold change	1.8	28.1654	3.2e-05	fold change	1.47	28.5116	1.7e-05	fold change	1.54	29.8786	3.1e-05	fold change	1.37	32.5402	2.1e-05	fold change	1.39	34.3619	0.001	fold change	1.74	27.3324	1.4e-09	fold change	1.83
DNAJC9	23234	DnaJ (Hsp40) homolog, subfamily C, member 9	8 out of 9	267.11					34.834	3.4e-05	fold change	1.34	56.6136	4.1e-07	fold change	1.71	24.8562	7.1e-12	fold change	1.43	25.1873	8.2e-13	fold change	1.49	42.9701	9e-12	fold change	1.5	42.4455	6.9e-12	fold change	1.49	21.2032	0.0124	fold change	1.41	19.0006	1.8e-09	fold change	1.61
TSHZ1	10194	teashirt zinc finger homeobox 1	8 out of 9	266.377					24.6301	0.0394	fold change	-1.25	27.302	0.0044	fold change	-1.36	35.5237	5.8e-09	fold change	-1.56	32.1256	4.2e-09	fold change	-1.59	31.9928	1e-06	fold change	-1.39	32.5402	1.4e-06	fold change	-1.39	55.314	1.7e-06	fold change	-2.29	26.9488	5.1e-08	fold change	-1.82
RECQL4	9401	RecQ protein-like 4	8 out of 9	265.945					41.3148	9.3e-09	fold change	1.39	31.8922	3.2e-07	fold change	1.41	40.9702	4.9e-07	fold change	1.63	50.6421	5.2e-14	fold change	1.87	27.7792	1.6e-09	fold change	1.35	29.3736	5.9e-10	fold change	1.36	24.573	7e-06	fold change	1.5	19.3995	1.2e-08	fold change	1.62
CIAPIN1	57019	cytokine induced apoptosis inhibitor 1	8 out of 9	265.765	76.987	n/a	fold change	4.99495					41.2313	9e-06	fold change	1.51	18.6631	5.8e-06	fold change	1.35	17.7958	3.8e-06	fold change	1.38	27.7792	2.2e-08	fold change	1.35	29.3736	2.2e-08	fold change	1.36	40.2855	2.1e-05	fold change	1.88	13.6498	6.4e-08	fold change	1.46
CRISPLD2	83716	cysteine-rich secretory protein LCCL domain containing 2	8 out of 9	265.685					43.4703	0.0154	fold change	-1.41	24.4898	0.0095	fold change	-1.33	13.5549	0.0188	fold change	-1.27	17.7958	0.004	fold change	-1.38	36.38	2.7e-05	fold change	-1.43	36.738	3.3e-05	fold change	-1.43	51.9696	0.0033	fold change	-2.19	41.2868	1.6e-08	fold change	-2.21
CAST	831	calpastatin	8 out of 9	265.666					65.4151	5.8e-09	fold change	-1.62	27.302	0.0001	fold change	-1.36	34.7996	4.3e-09	fold change	-1.55	36.1186	6.3e-11	fold change	-1.64	22.896	1.3e-05	fold change	-1.3	22.3479	2.3e-05	fold change	-1.29	41.0388	0.0002	fold change	-1.9	15.7484	6e-06	fold change	-1.52
CPEB4	80315	cytoplasmic polyadenylation element binding protein 4	8 out of 9	265.506					32.4878	0.0201	fold change	-1.32	27.302	0.0241	fold change	-1.36	38.1831	9e-05	fold change	-1.59	39.7257	5.6e-05	fold change	-1.69	21.0024	0.0026	fold change	-1.28	19.428	0.0051	fold change	-1.26	61.918	0.0048	fold change	-2.54	25.4586	3.1e-05	fold change	-1.78
C5orf41	153222	chromosome 5 open reading frame 41	8 out of 9	265.443					52.8614	0.0002	fold change	-1.49	22.6153	0.0018	fold change	-1.31	43.0964	4.5e-07	fold change	-1.66	47.164	1.7e-08	fold change	-1.81	22.0016	1.2e-06	fold change	-1.29	22.3479	2.2e-06	fold change	-1.29	41.707	0.0024	fold change	-1.92	13.6498	0.0001	fold change	-1.46
NIP7	51388	nuclear import 7 homolog (S. cerevisiae)	8 out of 9	265.427					33.6367	2.2e-05	fold change	1.33	36.6137	3.3e-06	fold change	1.46	22.4501	3.2e-07	fold change	1.4	25.8821	2e-08	fold change	1.5	36.38	1.5e-09	fold change	1.43	35.5839	2.7e-09	fold change	1.42	46.2762	9.9e-08	fold change	2.04	28.6044	1.9e-08	fold change	1.86
ZADH2	284273	zinc binding alcohol dehydrogenase domain containing 2	8 out of 9	265.423					37.4476	0.0046	fold change	-1.36	21.0435	0.003	fold change	-1.29	39.4577	1.7e-07	fold change	-1.61	36.9549	4.6e-08	fold change	-1.65	23.8719	6.1e-06	fold change	-1.31	25.2469	5.6e-06	fold change	-1.32	52.3906	1.8e-05	fold change	-2.2	29.0096	4.7e-06	fold change	-1.87
EIF2S2	8894	eukaryotic translation initiation factor 2, subunit 2 beta, 38kDa	8 out of 9	265.31					48.5583	1.2e-05	fold change	1.45	37.6336	2.9e-06	fold change	1.47	31.4677	3.1e-09	fold change	1.51	27.8274	2.4e-09	fold change	1.53	29.8786	7e-08	fold change	1.37	30.4011	9.6e-08	fold change	1.37	35.6577	0.0052	fold change	1.77	23.8854	7.6e-12	fold change	1.74
C3	718	complement component 3	8 out of 9	265.283					52.8614	0.0025	fold change	-1.49	23.6374	0.05	fold change	-1.32	20.9395	0.0031	fold change	-1.38	22.9919	0.0012	fold change	-1.46	29.8786	0.0092	fold change	-1.37	33.6143	0.0056	fold change	-1.4	51.5342	7.1e-05	fold change	-2.18	29.826	3.6e-07	fold change	-1.89
KCNN4	3783	potassium intermediate/small conductance calcium-activated channel, subfamily N, member 4	8 out of 9	265.262					23.4281	0.0093	fold change	1.24	24.4898	0.0287	fold change	1.33	55.3391	2.4e-07	fold change	1.83	48.7929	1e-06	fold change	1.84	31.0089	0.0002	fold change	1.38	34.4531	9.1e-05	fold change	1.41	20.8014	4.4e-08	fold change	1.4	26.9488	0.0007	fold change	1.82
SCD	6319	stearoyl-CoA desaturase (delta-9-desaturase)	8 out of 9	265.05					36.2101	0.0169	fold change	1.35	38.5907	0.0149	fold change	1.48	28.1654	0.0015	fold change	1.47	17.7958	0.0109	fold change	1.38	40.1307	0.0049	fold change	1.47	42.4455	0.004	fold change	1.49	16.1053	0.0328	fold change	1.25	45.6067	0.0106	fold change	2.35
MCM3	4172	minichromosome maintenance complex component 3	8 out of 9	265.001					30.5207	9.7e-05	fold change	1.3	51.4907	6.4e-07	fold change	1.64	27.3384	3e-09	fold change	1.46	30.6211	2.5e-10	fold change	1.57	41.0122	9.4e-10	fold change	1.48	40.4691	1.6e-09	fold change	1.47	22.7157	0.0001	fold change	1.45	20.8331	3.2e-08	fold change	1.66
TATDN1	83940	TatD DNase domain containing 1	8 out of 9	264.824					50.8611	0.0002	fold change	1.47	45.3708	2.6e-07	fold change	1.56	34.7996	2.7e-07	fold change	1.55	36.1186	3.5e-08	fold change	1.64	29.8786	1.6e-05	fold change	1.37	31.3366	1.3e-05	fold change	1.38	24.9724	0.0351	fold change	1.51	11.4865	0.001	fold change	1.39
JAM3	83700	junctional adhesion molecule 3	8 out of 9	264.604					34.834	7.9e-05	fold change	-1.34	29.9423	0.0003	fold change	-1.39	23.1303	6.9e-05	fold change	-1.41	25.8821	1e-05	fold change	-1.5	31.9928	2.8e-08	fold change	-1.39	32.5402	6.6e-08	fold change	-1.39	57.2731	1.3e-07	fold change	-2.35	29.0096	9.6e-14	fold change	-1.87
PURB	5814	purine-rich element binding protein B	8 out of 9	264.494					28.0965	0.0088	fold change	1.28	25.364	0.0001	fold change	1.34	36.2679	3.2e-07	fold change	1.57	32.1256	1.2e-07	fold change	1.59	43.6777	6.6e-12	fold change	1.51	43.3396	2.1e-11	fold change	1.5	34.7896	0.0019	fold change	1.75	20.8331	4.7e-06	fold change	1.66
KPNA4	3840	karyopherin alpha 4 (importin alpha 3)	8 out of 9	264.434					36.2101	0.0005	fold change	1.35	29.0713	0.0266	fold change	1.38	19.375	0.0001	fold change	1.36	19.1487	0.0006	fold change	1.4	43.6777	2.4e-11	fold change	1.51	43.3396	8.6e-11	fold change	1.5	15.8274	0.0036	fold change	1.24	57.7841	2.3e-05	fold change	2.81
SLC25A13	10165	solute carrier family 25, member 13 (citrin)	8 out of 9	264.415					42.4455	6.9e-08	fold change	1.4	46.0337	9.7e-06	fold change	1.57	36.2679	2e-08	fold change	1.57	34.6426	4.4e-08	fold change	1.62	29.8786	5.6e-10	fold change	1.37	31.3366	2.4e-10	fold change	1.38	19.4702	0.0489	fold change	1.36	24.3394	6e-06	fold change	1.75
205160_at	NA		8 out of 9	264.367					54.0517	5.4e-05	fold change	-1.5	17.1958	0.0246	fold change	-1.24	30.5829	1.7e-06	fold change	-1.5	32.1256	7.3e-07	fold change	-1.59	29.8786	5.8e-05	fold change	-1.37	30.4011	8.2e-05	fold change	-1.37	31.7933	0.0029	fold change	-1.68	38.338	7.4e-07	fold change	-2.12
NKTR	4820	natural killer-tumor recognition sequence	8 out of 9	264.1					25.7105	0.0253	fold change	-1.26	18.6859	0.0185	fold change	-1.26	44.42	4.6e-07	fold change	-1.68	52.4802	1.4e-08	fold change	-1.9	28.8194	7e-10	fold change	-1.36	28.2698	2.3e-09	fold change	-1.35	40.6451	0.001	fold change	-1.89	25.0692	3.9e-11	fold change	-1.77
PLA2G12A	81579	phospholipase A2, group XIIA	8 out of 9	263.991					26.9331	0.0098	fold change	-1.27	33.6193	0.0002	fold change	-1.43	26.513	2e-05	fold change	-1.45	25.1873	3.8e-06	fold change	-1.49	42.9701	7.5e-10	fold change	-1.5	41.502	3.2e-09	fold change	-1.48	49.0263	0.0002	fold change	-2.12	18.2395	7.8e-05	fold change	-1.59
HOXB2	3212	homeobox B2	8 out of 9	263.99					38.8175	0.0218	fold change	-1.37	44.3719	0.0106	fold change	-1.55	18.6631	0.0216	fold change	-1.35	17.7958	0.0283	fold change	-1.38	32.9983	5.3e-05	fold change	-1.4	33.6143	8.6e-05	fold change	-1.4	42.7811	0.0127	fold change	-1.95	34.9479	0.0037	fold change	-2.02
MRS2	57380	MRS2 magnesium homeostasis factor homolog (S. cerevisiae)	8 out of 9	263.787					29.3308	0.0004	fold change	1.29	39.3946	0.0003	fold change	1.49	18.6631	0.0001	fold change	1.35	17.7958	5e-05	fold change	1.38	49.954	6.4e-10	fold change	1.58	50.6058	9.9e-10	fold change	1.58	35.6577	0.0013	fold change	1.77	22.3848	1.5e-05	fold change	1.7
TAF4B	6875	TAF4b RNA polymerase II, TATA box binding protein (TBP)-associated factor, 105kDa	8 out of 9	263.378					29.3308	0.0028	fold change	1.29	42.6774	2.6e-07	fold change	1.53	29.6676	0.0001	fold change	1.49	41.0661	4.3e-06	fold change	1.71	36.38	0.001	fold change	1.43	36.738	0.0011	fold change	1.43	29.6319	0.0006	fold change	1.63	17.8864	0.0002	fold change	1.58
SLC5A6	8884	solute carrier family 5 (sodium-dependent vitamin transporter), member 6	8 out of 9	263.295					21.3583	0.0155	fold change	1.22	70.3918	6.2e-07	fold change	1.92	44.42	4e-10	fold change	1.68	42.8559	3.2e-10	fold change	1.74	20.058	0.0004	fold change	1.27	20.4196	0.0005	fold change	1.27	28.0433	0.0071	fold change	1.59	15.7484	0.0014	fold change	1.52
TTC28	23331	tetratricopeptide repeat domain 28	8 out of 9	263.179					24.6301	1.7e-05	fold change	-1.25	36.6137	4.7e-05	fold change	-1.46	25.6338	1.5e-05	fold change	-1.44	27.8274	1e-06	fold change	-1.53	31.9928	3.8e-15	fold change	-1.39	31.3366	1.9e-14	fold change	-1.38	51.5342	8e-05	fold change	-2.18	33.6101	2.6e-17	fold change	-1.99
TRIM8	81603	tripartite motif-containing 8	8 out of 9	263.118					31.4933	9.1e-05	fold change	-1.31	29.9423	1.8e-06	fold change	-1.39	43.0964	7.2e-09	fold change	-1.66	39.1561	3.2e-08	fold change	-1.68	20.058	1e-06	fold change	-1.27	20.4196	1.5e-06	fold change	-1.27	49.9426	3.1e-05	fold change	-2.14	29.0096	1.4e-13	fold change	-1.87
CCR1	1230	chemokine (C-C motif) receptor 1	8 out of 9	263.064					29.3308	0.0103	fold change	1.29	25.364	0.0293	fold change	1.34	49.5201	1.1e-05	fold change	1.75	51.2973	1.6e-06	fold change	1.88	34.2192	8.9e-06	fold change	1.41	32.5402	2.8e-05	fold change	1.39	17.64	0.0189	fold change	1.3	23.1521	0.0008	fold change	1.72
SLC4A7	9497	solute carrier family 4, sodium bicarbonate cotransporter, member 7	8 out of 9	262.96					32.4878	0.022	fold change	-1.32	47.6023	0.0002	fold change	-1.59	31.4677	5.4e-05	fold change	-1.51	33.1389	2.8e-05	fold change	-1.6	26.8184	1.6e-05	fold change	-1.34	25.2469	3.7e-05	fold change	-1.32	38.0648	0.0454	fold change	-1.83	28.133	4.6e-05	fold change	-1.85
MARS	4141	methionyl-tRNA synthetase	8 out of 9	262.344					43.4703	1.3e-05	fold change	1.41	31.8922	4.8e-07	fold change	1.41	28.9343	2.7e-15	fold change	1.48	23.7608	9.7e-15	fold change	1.47	49.2703	1.7e-17	fold change	1.57	48.8878	9.7e-17	fold change	1.56	25.8223	1e-08	fold change	1.53	10.3058	2e-06	fold change	1.35
SF3B3	23450	splicing factor 3b, subunit 3, 130kDa	8 out of 9	262.078					25.7105	2.8e-05	fold change	1.26	47.6023	6.1e-08	fold change	1.59	32.1593	3e-08	fold change	1.52	36.9549	4e-11	fold change	1.65	35.0764	3e-11	fold change	1.42	34.4531	4.7e-11	fold change	1.41	29.9715	5.5e-06	fold change	1.64	20.15	3.1e-07	fold change	1.64
GPRASP1	9737	G protein-coupled receptor associated sorting protein 1	8 out of 9	262.071					25.7105	0.0017	fold change	-1.26	18.6859	0.0097	fold change	-1.26	45.1545	8.2e-10	fold change	-1.69	45.7766	2.4e-10	fold change	-1.79	37.3642	4.8e-11	fold change	-1.44	37.898	1.2e-10	fold change	-1.44	31.3313	0.0102	fold change	-1.67	20.15	7.9e-12	fold change	-1.64
PDGFC	56034	platelet derived growth factor C	8 out of 9	261.892					44.7039	0.0026	fold change	-1.42	26.286	0.0037	fold change	-1.35	19.375	0.003	fold change	-1.36	21.6514	0.0011	fold change	-1.44	34.2192	0.0001	fold change	-1.41	36.738	0.0001	fold change	-1.43	51.9696	0.0001	fold change	-2.19	26.9488	1.8e-08	fold change	-1.82
PSRC1	84722	proline/serine-rich coiled-coil 1	8 out of 9	261.73					24.6301	0.0006	fold change	1.25	47.6023	2.1e-08	fold change	1.59	40.9702	1.9e-09	fold change	1.63	48.1997	6.5e-13	fold change	1.83	18.3128	2.6e-05	fold change	1.25	19.428	2.1e-05	fold change	1.26	43.1872	6.9e-05	fold change	1.96	19.3995	8.8e-08	fold change	1.62
C8orf59	401466	chromosome 8 open reading frame 59	8 out of 9	261.548					44.7039	0.0005	fold change	1.42	52.2346	2.2e-09	fold change	1.65	12.4171	0.0034	fold change	1.25	15.5433	0.0001	fold change	1.34	45.5319	2.9e-10	fold change	1.53	45.3067	6.2e-10	fold change	1.52	21.9256	0.0026	fold change	1.43	23.8854	0.0003	fold change	1.74
EID1	23741	EP300 interacting inhibitor of differentiation 1	8 out of 9	261.471					30.5207	8.2e-05	fold change	-1.3	35.7094	9.8e-05	fold change	-1.45	29.6676	1.6e-09	fold change	-1.49	29.1955	1.8e-11	fold change	-1.55	31.9928	5.9e-06	fold change	-1.39	31.3366	1.3e-05	fold change	-1.38	57.6216	1.6e-05	fold change	-2.36	15.4262	1.5e-09	fold change	-1.51
Hs.572569	NA		8 out of 9	261.35					24.6301	0.0007	fold change	1.25	29.9423	2.3e-06	fold change	1.39	55.3391	5.5e-09	fold change	1.83	52.4802	5.7e-10	fold change	1.9	21.0024	1.2e-06	fold change	1.28	20.4196	2.7e-06	fold change	1.27	26.2133	0.0018	fold change	1.54	31.3234	0.0012	fold change	1.93
GPRASP2	114928	G protein-coupled receptor associated sorting protein 2	8 out of 9	261.212					20.4278	0.0154	fold change	-1.21	32.7418	4.2e-05	fold change	-1.42	18.6631	0.0011	fold change	-1.35	21.094	7e-05	fold change	-1.43	36.38	5.4e-10	fold change	-1.43	36.738	9.6e-10	fold change	-1.43	60.2192	3.2e-06	fold change	-2.47	34.9479	7.5e-10	fold change	-2.02
LSM4	25804	LSM4 homolog, U6 small nuclear RNA associated (S. cerevisiae)	8 out of 9	261.166					38.8175	0.005	fold change	1.37	30.8903	0.0127	fold change	1.4	21.7125	9.6e-06	fold change	1.39	24.4654	1.1e-06	fold change	1.48	45.5319	4e-07	fold change	1.53	46.1574	1.4e-09	fold change	1.53	29.2511	0.0002	fold change	1.62	24.3394	4.2e-08	fold change	1.75
208760_at	NA		8 out of 9	260.972					31.4933	0.0016	fold change	-1.31	22.6153	0.0002	fold change	-1.31	45.8791	1.9e-08	fold change	-1.7	44.7107	7.7e-09	fold change	-1.77	19.1876	0.0004	fold change	-1.26	17.7143	0.001	fold change	-1.24	50.7676	2.4e-06	fold change	-2.16	28.6044	1.4e-06	fold change	-1.86
HSPH1	10808	heat shock 105kDa/110kDa protein 1	8 out of 9	260.859					37.4476	8.5e-05	fold change	1.36	42.0062	0.0008	fold change	1.52	20.1798	3.9e-05	fold change	1.37	22.2955	3.2e-06	fold change	1.45	27.7792	6e-06	fold change	1.35	28.2698	1e-05	fold change	1.35	29.9715	0.0026	fold change	1.64	52.9095	3.2e-09	fold change	2.61
DHFR	1719	dihydrofolate reductase	8 out of 9	260.614					37.4476	0.0005	fold change	1.36	26.286	0.0004	fold change	1.35	19.375	2.2e-07	fold change	-1.36	19.7613	9.6e-08	fold change	-1.41	22.0016	0.0001	fold change	1.29	24.245	4.7e-05	fold change	1.31	31.7933	0.0004	fold change	1.68	79.7041	4.8e-06	fold change	4.53
PALLD	23022	palladin, cytoskeletal associated protein	8 out of 9	260.594					37.4476	0.0055	fold change	-1.36	24.4898	0.0041	fold change	-1.33	20.9395	0.0003	fold change	-1.38	25.1873	1.7e-05	fold change	-1.49	37.3642	5.4e-05	fold change	-1.44	38.8923	5.6e-05	fold change	-1.45	57.2731	0.0132	fold change	-2.35	19.0006	1.7e-07	fold change	-1.61
HIPK2	28996	homeodomain interacting protein kinase 2	8 out of 9	260.245					33.6367	0.0069	fold change	-1.33	26.286	0.0061	fold change	-1.35	43.7094	3.2e-07	fold change	-1.67	39.1561	1.4e-06	fold change	-1.68	25.8158	0.0016	fold change	-1.33	24.245	0.0035	fold change	-1.31	51.9696	0.0328	fold change	-2.19	15.4262	0.0035	fold change	-1.51
RORA	6095	RAR-related orphan receptor A	8 out of 9	260.061	67.2785	n/a	fold change	-4.01274	33.6367	0.0132	fold change	-1.33					36.2679	1.6e-06	fold change	-1.57	36.1186	1.7e-06	fold change	-1.64	17.3306	0.0015	fold change	-1.24	17.7143	0.0018	fold change	-1.24	38.0648	0.0046	fold change	-1.83	13.6498	3.6e-06	fold change	-1.46
RHEB	6009	Ras homolog enriched in brain	8 out of 9	259.754					40.2107	1.8e-05	fold change	1.38	50.0445	0.0016	fold change	1.62	27.3384	4.9e-05	fold change	1.46	27.8274	2e-05	fold change	1.53	31.9928	3e-08	fold change	1.39	34.4531	3.1e-08	fold change	1.41	20.1104	0.0003	fold change	1.38	27.777	4e-10	fold change	1.84
DNAJB11	51726	DnaJ (Hsp40) homolog, subfamily B, member 11	8 out of 9	259.701					45.9259	3.2e-09	fold change	1.43	38.5907	1.4e-06	fold change	1.48	17.8916	1.6e-08	fold change	1.34	19.7613	1.9e-09	fold change	1.41	37.3642	3e-12	fold change	1.44	37.898	1.4e-11	fold change	1.44	36.811	0.0001	fold change	1.8	25.4586	3.1e-13	fold change	1.78
C10orf26	54838	chromosome 10 open reading frame 26	8 out of 9	259.226					40.2107	3.3e-07	fold change	-1.38	25.364	0.0003	fold change	-1.34	19.375	1.3e-07	fold change	-1.36	20.4517	9.3e-10	fold change	-1.42	38.1851	4.8e-12	fold change	-1.45	38.8923	1.4e-11	fold change	-1.45	40.2855	2.4e-05	fold change	-1.88	36.4615	1.5e-12	fold change	-2.06
SNRPG	6637	small nuclear ribonucleoprotein polypeptide G	8 out of 9	258.806					42.4455	4.8e-06	fold change	1.4	25.364	5.3e-06	fold change	1.34	24.0301	2.5e-06	fold change	1.42	22.9919	2.6e-06	fold change	1.46	52.9168	4.5e-15	fold change	1.61	52.6127	7.6e-15	fold change	1.6	22.3441	0.004	fold change	1.44	16.1011	9e-08	fold change	1.53
DDIT4	54541	DNA-damage-inducible transcript 4	8 out of 9	258.729	64.1289	n/a	fold change	-3.46738	42.4455	0.0104	fold change	1.4	36.6137	0.0083	fold change	1.46	17.8916	0.002	fold change	1.34	16.644	0.0032	fold change	1.36	27.7792	0.0036	fold change	1.35	30.4011	0.0029	fold change	1.37					22.8253	0.0006	fold change	1.71
ABHD2	11057	abhydrolase domain containing 2	8 out of 9	258.602					43.4703	0.0009	fold change	-1.41	32.7418	0.0067	fold change	-1.42	43.7094	0.0005	fold change	-1.67	42.8559	0.0003	fold change	-1.74	17.3306	0.016	fold change	-1.24	17.7143	0.0183	fold change	-1.24	36.44	0.01	fold change	-1.79	24.3394	0.0002	fold change	-1.75
ANGPTL1	9068	angiopoietin-like 1	8 out of 9	258.207					31.4933	0.0019	fold change	-1.31	23.6374	0.0025	fold change	-1.32	14.7047	0.0007	fold change	-1.29	16.644	8.9e-05	fold change	-1.36	34.2192	2e-09	fold change	-1.41	34.4531	2.5e-09	fold change	-1.41	24.9724	0.0209	fold change	-1.51	78.0835	1.4e-05	fold change	-4.26
MMP2	4313	matrix metallopeptidase 2 (gelatinase A, 72kDa gelatinase, 72kDa type IV collagenase)	8 out of 9	258.037					62.6119	0.0019	fold change	-1.59	24.4898	0.0285	fold change	-1.33	16.5032	0.0087	fold change	-1.32	21.094	0.0024	fold change	-1.43	26.8184	0.0011	fold change	-1.34	27.246	0.0012	fold change	-1.34	37.6798	0.0005	fold change	-1.82	41.5942	3.6e-08	fold change	-2.22
SAP30	8819	Sin3A-associated protein, 30kDa	8 out of 9	257.588					23.4281	0.0185	fold change	1.24	20.273	0.0241	fold change	1.28	23.1303	0.0002	fold change	1.41	27.2414	3.4e-05	fold change	1.52	38.1851	5.3e-06	fold change	1.45	38.8923	6.5e-06	fold change	1.45	62.9002	0.0019	fold change	2.59	23.5378	2.2e-05	fold change	1.73
KARS	3735	lysyl-tRNA synthetase	8 out of 9	257.55					44.7039	5.7e-07	fold change	1.42	34.7111	4.8e-07	fold change	1.44	18.6631	2.4e-05	fold change	1.35	20.4517	3.3e-06	fold change	1.42	45.5319	1.3e-11	fold change	1.53	44.0979	2.8e-11	fold change	1.51	32.1676	0.0002	fold change	1.69	17.2223	4.2e-09	fold change	1.56
AOF1	221656	amine oxidase (flavin containing) domain 1	8 out of 9	257.357					25.7105	0.0076	fold change	1.26	21.8011	0.0058	fold change	1.3	22.4501	2.1e-05	fold change	1.4	25.1873	2.4e-06	fold change	1.49	49.2703	2.8e-08	fold change	1.57	49.7567	3.5e-08	fold change	1.57	17.9439	0.0005	fold change	1.31	45.2374	5e-05	fold change	2.34
RSU1	6251	Ras suppressor protein 1	8 out of 9	257.132					32.4878	0.0018	fold change	1.32	50.0445	2.1e-05	fold change	1.62	27.3384	4.4e-07	fold change	1.46	26.5874	4.4e-07	fold change	1.51	27.7792	1.3e-05	fold change	1.35	28.2698	2.3e-05	fold change	1.35	40.2855	7.3e-05	fold change	1.88	24.3394	1.5e-08	fold change	1.75
CCT2	10576	chaperonin containing TCP1, subunit 2 (beta)	8 out of 9	256.974					36.2101	3.7e-05	fold change	1.35	41.2313	0.0031	fold change	1.51	14.1024	6.6e-05	fold change	1.28	14.4099	3.1e-05	fold change	1.32	41.9685	1.5e-05	fold change	1.49	43.3396	2.1e-05	fold change	1.5	29.2511	0.0063	fold change	1.62	36.4615	4.6e-09	fold change	2.06
JMJD6	23210	jumonji domain containing 6	8 out of 9	256.869	66.5274	n/a	fold change	3.93244	37.4476	1.1e-06	fold change	1.36	35.7094	2.3e-06	fold change	1.45	26.513	1e-08	fold change	1.45	29.9278	2.8e-11	fold change	1.56	21.0024	2.8e-06	fold change	1.28	18.5384	6.8e-06	fold change	1.25	21.2032	0.0012	fold change	1.41
EXOSC4	54512	exosome component 4	8 out of 9	256.841					49.683	9.5e-05	fold change	1.46	54.1448	1.6e-08	fold change	1.67	25.6338	2.8e-06	fold change	1.44	33.1389	4.6e-09	fold change	1.6	23.8719	2.2e-05	fold change	1.31	26.1303	1.4e-05	fold change	1.33	16.1053	5.3e-05	fold change	1.25	28.133	1.9e-06	fold change	1.85
F13A1	2162	coagulation factor XIII, A1 polypeptide	8 out of 9	256.785					26.9331	0.0412	fold change	-1.27	55.3888	0.0019	fold change	-1.69	22.4501	0.012	fold change	-1.4	34.6426	0.0003	fold change	-1.62	19.1876	0.0025	fold change	-1.26	19.428	0.003	fold change	-1.26	60.5151	3.5e-06	fold change	-2.48	18.2395	0.0019	fold change	-1.59
LDHB	3945	lactate dehydrogenase B	8 out of 9	256.683					40.2107	0.0147	fold change	1.38	19.4456	0.029	fold change	1.27	22.4501	0.0006	fold change	1.4	24.4654	0.0004	fold change	1.48	36.38	0.0029	fold change	1.43	36.738	0.0032	fold change	1.43	51.5342	0.0188	fold change	2.18	25.4586	8.8e-07	fold change	1.78
KIAA1217	56243	KIAA1217	8 out of 9	256.574					25.7105	0.0197	fold change	-1.26	26.286	5.2e-05	fold change	1.35	29.6676	0.0027	fold change	-1.49	37.7028	0.0003	fold change	-1.66	25.8158	4e-06	fold change	1.33	25.2469	9.4e-06	fold change	1.32	59.9255	0.001	fold change	-2.46	26.2188	0.001	fold change	-1.8
NDFIP1	80762	Nedd4 family interacting protein 1	8 out of 9	256.469					44.7039	0.0001	fold change	-1.42	39.3946	1.9e-07	fold change	-1.49	29.6676	2.6e-06	fold change	-1.49	27.8274	2.5e-07	fold change	-1.53	28.8194	4e-07	fold change	-1.36	29.3736	9.3e-07	fold change	-1.36	38.0648	9e-05	fold change	-1.83	18.6179	6.4e-07	fold change	-1.6
RCC1	1104	regulator of chromosome condensation 1	8 out of 9	256.45					28.0965	2.8e-06	fold change	1.28	34.7111	0.0005	fold change	1.44	25.6338	2.7e-05	fold change	1.44	25.8821	1.4e-05	fold change	1.5	40.1307	1.9e-13	fold change	1.47	40.4691	3e-13	fold change	1.47	17.3463	0.001	fold change	1.29	44.1805	0.0002	fold change	2.3
LYN	4067	v-yes-1 Yamaguchi sarcoma viral related oncogene homolog	8 out of 9	256.217					29.3308	0.0038	fold change	1.29	36.6137	0.0007	fold change	1.46	34.7996	0.0003	fold change	1.55	35.411	0.0002	fold change	1.63	31.9928	0.0006	fold change	1.39	31.3366	0.001	fold change	1.38	33.9068	0.001	fold change	1.73	22.8253	0.0002	fold change	1.71
DEK	7913	DEK oncogene	8 out of 9	256.19					33.6367	0.0004	fold change	1.33	34.7111	5.2e-05	fold change	1.44	28.1654	1e-05	fold change	1.47	25.8821	1.6e-05	fold change	1.5	42.9701	8.4e-07	fold change	1.5	43.3396	1.5e-06	fold change	1.5	26.9785	0.043	fold change	1.56	20.5063	7e-08	fold change	1.65
GGCT	79017	gamma-glutamyl cyclotransferase	8 out of 9	255.977					34.834	0.0002	fold change	1.34	42.0062	0.0001	fold change	1.52	38.8223	1.2e-08	fold change	1.6	33.1389	3e-08	fold change	1.6	32.9983	2.1e-07	fold change	1.4	33.6143	4.4e-07	fold change	1.4	28.4587	0.0404	fold change	1.6	12.104	0.0001	fold change	1.41
Hs.408467	NA		8 out of 9	255.974					36.2101	0.0002	fold change	-1.35	28.1267	0.0002	fold change	-1.37	27.3384	6.8e-05	fold change	-1.46	23.7608	6.4e-05	fold change	-1.47	34.2192	1.3e-11	fold change	-1.41	34.4531	2.8e-11	fold change	-1.41	33.5276	8.1e-07	fold change	-1.72	38.338	6.4e-09	fold change	-2.12
BBS1	582	Bardet-Biedl syndrome 1	8 out of 9	255.951					34.834	4.6e-06	fold change	-1.34	14.4353	0.0246	fold change	-1.2	31.4677	6.1e-09	fold change	-1.51	31.2915	5.8e-10	fold change	-1.58	41.9685	8.6e-12	fold change	-1.49	43.3396	1.6e-11	fold change	-1.5	27.6771	0.0002	fold change	-1.58	30.937	3.6e-10	fold change	-1.92
E2F5	1875	E2F transcription factor 5, p130-binding	8 out of 9	255.769					22.3578	0.0028	fold change	1.23	79.3437	3.4e-10	fold change	2.15	29.6676	1e-05	fold change	1.49	38.506	1.8e-07	fold change	1.67	14.8713	0.0004	fold change	1.21	15.906	0.0004	fold change	1.22	19.7867	1.1e-05	fold change	1.37	35.3297	1.3e-06	fold change	2.03
208935_s_at	NA		8 out of 9	255.629					44.7039	0.0093	fold change	-1.42	21.8011	0.0068	fold change	-1.3	27.3384	5.9e-06	fold change	-1.46	33.9536	1.3e-07	fold change	-1.61	32.9983	0.0001	fold change	-1.4	32.5402	0.0002	fold change	-1.39	41.0388	0.0016	fold change	-1.9	21.2545	5.4e-05	fold change	-1.67
LRRC48	83450	leucine rich repeat containing 48	8 out of 9	255.161					21.3583	1.2e-06	fold change	-1.22	30.8903	1.5e-05	fold change	-1.4	45.1545	1.1e-10	fold change	-1.69	41.5521	7.4e-11	fold change	-1.72	28.8194	2.6e-12	fold change	-1.36	28.2698	9.5e-12	fold change	-1.35	32.1676	0.0032	fold change	-1.69	26.9488	1.9e-07	fold change	-1.82
RYBP	23429	RING1 and YY1 binding protein	8 out of 9	254.676					34.834	0.0002	fold change	-1.34	15.7909	0.0239	fold change	-1.22	29.6676	3.4e-05	fold change	-1.49	27.2414	2.8e-05	fold change	-1.52	19.1876	6.3e-05	fold change	-1.26	18.5384	0.0001	fold change	-1.25	77.2487	0.0003	fold change	-3.37	32.1676	1.2e-06	fold change	-1.95
MSH6	2956	mutS homolog 6 (E. coli)	8 out of 9	254.651					29.3308	6.9e-05	fold change	1.29	46.8226	0.0022	fold change	1.58	28.9343	0.0007	fold change	1.48	27.8274	0.0003	fold change	1.53	28.8194	5e-07	fold change	1.36	29.3736	8.2e-07	fold change	1.36	24.573	0.0026	fold change	1.5	38.9699	3.1e-07	fold change	2.14
PAPD4	167153	PAP associated domain containing 4	8 out of 9	254.452					33.6367	0.0186	fold change	-1.33	16.5054	0.0262	fold change	-1.23	45.1545	3.5e-12	fold change	-1.69	50.6421	7e-08	fold change	-1.87	25.8158	1.2e-05	fold change	-1.33	25.2469	2.4e-05	fold change	-1.32	46.2762	0.0027	fold change	-2.04	11.1743	1.9e-07	fold change	-1.38
SLC19A1	6573	solute carrier family 19 (folate transporter), member 1	8 out of 9	254.34					29.3308	6.8e-06	fold change	1.29	32.7418	2e-06	fold change	1.42	33.0321	1.5e-08	fold change	1.53	33.1389	5.2e-11	fold change	1.6	22.0016	7.6e-09	fold change	1.29	21.3946	2.1e-08	fold change	1.28	59.5479	3.8e-05	fold change	2.44	23.1521	8.6e-09	fold change	1.72
CNRIP1	25927	cannabinoid receptor interacting protein 1	8 out of 9	253.931					30.5207	0.0024	fold change	-1.3	42.6774	0.0002	fold change	-1.53	19.375	0.0005	fold change	-1.36	24.4654	2.4e-05	fold change	-1.48	22.896	1.8e-06	fold change	-1.3	24.245	1.3e-06	fold change	-1.31	59.9255	0.0003	fold change	-2.46	29.826	2.9e-07	fold change	-1.89
PFDN2	5202	prefoldin subunit 2	8 out of 9	253.719					21.3583	0.0086	fold change	1.22	42.0062	2.6e-06	fold change	1.52	27.3384	3.9e-07	fold change	1.46	33.1389	9.9e-11	fold change	1.6	35.0764	1.4e-12	fold change	1.42	34.4531	7.2e-12	fold change	1.41	42.7811	0.0015	fold change	1.95	17.5669	9e-07	fold change	1.57
IRAK1	3654	interleukin-1 receptor-associated kinase 1	8 out of 9	253.266					45.9259	2.2e-06	fold change	1.43	35.7094	9.8e-07	fold change	1.45	23.1303	9.1e-09	fold change	1.41	24.4654	2.4e-09	fold change	1.48	28.8194	1.1e-05	fold change	1.36	29.3736	1.5e-05	fold change	1.36	38.0648	1.5e-05	fold change	1.83	27.777	3.9e-08	fold change	1.84
227620_at	NA		8 out of 9	253.063					40.2107	2.6e-05	fold change	-1.38	27.302	5e-05	fold change	-1.36	39.4577	9.2e-07	fold change	-1.61	40.3913	2.1e-08	fold change	-1.7	32.9983	1.5e-08	fold change	-1.4	31.3366	5.8e-08	fold change	-1.38	17.0267	0.0223	fold change	-1.28	24.3394	2.2e-10	fold change	-1.75
LPIN1	23175	lipin 1	8 out of 9	252.997					36.2101	0.0003	fold change	1.35	50.0445	6.8e-06	fold change	1.62	19.375	0.0005	fold change	1.36	17.7958	0.0006	fold change	1.38	22.896	0.0006	fold change	1.3	24.245	0.0005	fold change	1.31	23.0263	0.0126	fold change	1.46	59.4043	2.3e-05	fold change	2.88
FYCO1	79443	FYVE and coiled-coil domain containing 1	8 out of 9	252.891					37.4476	3.9e-05	fold change	-1.36	27.302	5.6e-05	fold change	-1.36	24.0301	4.5e-08	fold change	-1.42	28.5116	1.8e-10	fold change	-1.54	23.8719	8.2e-06	fold change	-1.31	24.245	1.4e-05	fold change	-1.31	65.5145	5.1e-06	fold change	-2.7	21.9687	6.7e-10	fold change	-1.69
BARD1	580	BRCA1 associated RING domain 1	8 out of 9	252.285					41.3148	0.0026	fold change	1.39	40.2985	2.2e-06	fold change	1.5	34.7996	7.4e-07	fold change	1.55	34.6426	1.8e-07	fold change	1.62	27.7792	1.8e-08	fold change	1.35	28.2698	1.9e-08	fold change	1.35	32.1676	0.0007	fold change	1.69	13.0126	0.0022	fold change	1.44
SSR1	6745	signal sequence receptor, alpha	8 out of 9	252.267					23.4281	0.0213	fold change	1.24	32.7418	0.004	fold change	1.42	25.6338	0.0002	fold change	1.44	25.1873	0.0001	fold change	1.49	34.2192	2.8e-07	fold change	1.41	32.5402	6.4e-07	fold change	1.39	43.1872	6.6e-07	fold change	1.96	35.3297	4.8e-13	fold change	2.03
Hs.550165	NA		8 out of 9	251.993					29.3308	0.0029	fold change	-1.29	17.1958	0.028	fold change	-1.24	48.7348	5e-12	fold change	-1.74	47.164	4.7e-12	fold change	-1.81	32.9983	1.4e-10	fold change	-1.4	32.5402	4e-10	fold change	-1.39	21.2032	0.001	fold change	-1.41	22.8253	3.2e-10	fold change	-1.71
ADRM1	11047	adhesion regulating molecule 1	8 out of 9	251.963					34.834	7.5e-06	fold change	1.34	38.5907	5.6e-07	fold change	1.48	24.0301	4.7e-07	fold change	1.42	29.1955	1.2e-11	fold change	1.55	35.0764	3.8e-11	fold change	1.42	35.5839	8.4e-11	fold change	1.42	27.3202	5.2e-09	fold change	1.57	27.3324	2e-11	fold change	1.83
C18orf1	753	chromosome 18 open reading frame 1	8 out of 9	251.862					33.6367	0.0089	fold change	-1.33	22.6153	0.034	fold change	-1.31	40.2065	0.0004	fold change	-1.62	41.5521	9e-05	fold change	-1.72	16.4591	0.0169	fold change	-1.23	16.7657	0.0177	fold change	-1.23	54.4081	0.0002	fold change	-2.26	26.2188	1.7e-07	fold change	-1.8
TRA2A	29896	transformer 2 alpha homolog (Drosophila)	8 out of 9	251.713					31.4933	0.0438	fold change	-1.31	29.0713	0.0014	fold change	-1.38	33.0321	5.6e-05	fold change	-1.53	34.6426	1.8e-05	fold change	-1.62	38.1851	1.8e-05	fold change	-1.45	35.5839	4.2e-05	fold change	-1.42	27.3202	0.0031	fold change	-1.57	22.3848	1.1e-07	fold change	-1.7
NUDT21	11051	nudix (nucleoside diphosphate linked moiety X)-type motif 21	8 out of 9	251.674					40.2107	0.0008	fold change	1.38	33.6193	0.0026	fold change	1.43	24.0301	0.0004	fold change	1.42	21.6514	0.0006	fold change	1.44	40.1307	5.7e-08	fold change	1.47	38.8923	1.5e-07	fold change	1.45	16.6778	0.0332	fold change	1.27	36.4615	3e-06	fold change	2.06
PL-5283	647087	PL-5283 protein	8 out of 9	251.659					37.4476	1.4e-06	fold change	1.36	42.0062	7.3e-06	fold change	1.52	15.9032	8.1e-05	fold change	1.31	20.4517	3.2e-06	fold change	1.42	32.9983	6.5e-08	fold change	1.4	32.5402	1.2e-07	fold change	1.39	41.707	0.0001	fold change	1.92	28.6044	0.0003	fold change	1.86
FLJ31306	379025	hypothetical LOC379025	8 out of 9	251.635					21.3583	0.0074	fold change	-1.22	23.6374	0.004	fold change	-1.32	33.8602	2.8e-05	fold change	-1.54	32.1256	3.1e-05	fold change	-1.59	46.3908	6.9e-11	fold change	-1.54	47.8441	1.4e-10	fold change	-1.55	19.4702	0.0311	fold change	-1.36	26.9488	2.6e-13	fold change	-1.82
NEK9	91754	NIMA (never in mitosis gene a)- related kinase 9	8 out of 9	251.095					25.7105	7e-06	fold change	-1.26	18.6859	0.0001	fold change	-1.26	35.5237	2.2e-07	fold change	-1.56	40.3913	8.4e-09	fold change	-1.7	22.896	2.4e-09	fold change	-1.3	22.3479	1.5e-08	fold change	-1.29	35.6577	0.0013	fold change	-1.77	49.8818	3.4e-10	fold change	-2.49
LRBA	987	LPS-responsive vesicle trafficking, beach and anchor containing	8 out of 9	251.068					32.4878	0.0004	fold change	-1.32	17.8968	0.0448	fold change	-1.25	29.6676	3.7e-05	fold change	-1.49	27.2414	1.9e-05	fold change	-1.52	17.3306	0.0044	fold change	-1.24	17.7143	0.005	fold change	-1.24	76.1951	5.2e-06	fold change	-3.29	32.5339	2e-09	fold change	-1.96
C11orf52	91894	chromosome 11 open reading frame 52	8 out of 9	250.857					28.0965	0.0044	fold change	-1.28	22.6153	0.049	fold change	-1.31	33.0321	2.8e-05	fold change	-1.53	31.2915	2.1e-05	fold change	-1.58	21.0024	0.0012	fold change	-1.28	19.428	0.0031	fold change	-1.26	77.1522	5.2e-09	fold change	-3.36	18.2395	8.6e-05	fold change	-1.59
KNTC1	9735	kinetochore associated 1	8 out of 9	250.795					25.7105	1e-07	fold change	1.26	57.3263	3.9e-07	fold change	1.72	43.0964	7.7e-11	fold change	1.66	45.3544	3.3e-12	fold change	1.78	22.0016	1.3e-07	fold change	1.29	23.2606	1.7e-07	fold change	1.3	17.9439	4.7e-05	fold change	1.31	16.1011	1.6e-05	fold change	1.53
AL031282	NA		8 out of 9	250.099					52.8614	4.2e-07	fold change	-1.49	16.5054	0.0122	fold change	-1.23	18.6631	6.1e-07	fold change	-1.35	18.4863	6.7e-07	fold change	-1.39	40.1307	2.4e-10	fold change	-1.47	39.6416	8.5e-10	fold change	-1.46	36.034	0.0046	fold change	-1.78	27.777	4.4e-12	fold change	-1.84
235616_at	NA		8 out of 9	250.006					33.6367	0.0014	fold change	-1.33	18.6859	0.0272	fold change	-1.26	43.0964	0.0001	fold change	-1.66	50.024	9.3e-06	fold change	-1.86	22.896	6e-06	fold change	-1.3	22.3479	1.1e-05	fold change	-1.29	38.0648	0.0004	fold change	-1.83	21.2545	3.5e-06	fold change	-1.67
JAG1	182	jagged 1 (Alagille syndrome)	8 out of 9	249.811					24.6301	0.045	fold change	-1.25	33.6193	0.0007	fold change	-1.43	17.8916	0.0066	fold change	-1.34	17.2223	0.0044	fold change	-1.37	31.9928	1.8e-05	fold change	-1.39	31.3366	3.6e-05	fold change	-1.38	71.5389	0.0003	fold change	-2.99	21.5792	1.6e-06	fold change	-1.68
Hs.50787	NA		8 out of 9	249.678					34.834	0.0064	fold change	-1.34	14.4353	0.0221	fold change	-1.2	18.6631	1.8e-05	fold change	-1.35	21.094	2.7e-06	fold change	-1.43	34.2192	5.7e-08	fold change	-1.41	34.4531	7.4e-08	fold change	-1.41	55.8928	0.0017	fold change	-2.31	36.0868	5e-13	fold change	-2.05
GSN	2934	gelsolin (amyloidosis, Finnish type)	8 out of 9	249.65					37.4476	0.0003	fold change	-1.36	29.9423	0.0078	fold change	-1.39	15.2938	0.0016	fold change	-1.3	13.8497	1.4e-05	fold change	-1.31	47.2831	1.3e-09	fold change	-1.55	48.8878	2.1e-09	fold change	-1.56	28.8123	0.0253	fold change	-1.61	28.133	2.6e-09	fold change	-1.85
BEND3	57673	BEN domain containing 3	8 out of 9	249.639					21.3583	9.1e-05	fold change	1.22	47.6023	1.4e-08	fold change	1.59	41.51	2.3e-12	fold change	1.64	39.7257	2.2e-13	fold change	1.69	20.058	1.7e-08	fold change	1.27	21.3946	1.8e-08	fold change	1.28	25.8223	3.1e-06	fold change	1.53	32.1676	1.8e-12	fold change	1.95
SFRS12	140890	splicing factor, arginine/serine-rich 12	8 out of 9	249.472					30.5207	5e-06	fold change	-1.3	19.4456	8e-05	fold change	-1.27	29.6676	6e-12	fold change	-1.49	27.8274	3.8e-12	fold change	-1.53	25.8158	1.4e-06	fold change	-1.33	27.246	2e-06	fold change	-1.34	29.9715	0.0051	fold change	-1.64	58.9769	7.8e-06	fold change	-2.86
CREBL2	1389	cAMP responsive element binding protein-like 2	8 out of 9	249.256					52.8614	2.4e-05	fold change	-1.49	36.6137	0.0004	fold change	-1.46	26.513	0.0012	fold change	-1.45	27.2414	0.0001	fold change	-1.52	21.0024	0.0002	fold change	-1.28	22.3479	0.0001	fold change	-1.29	49.0263	1.8e-05	fold change	-2.12	13.6498	1.3e-05	fold change	-1.46
LUM	4060	lumican	8 out of 9	249.215					40.2107	0.0487	fold change	-1.38	33.6193	0.0387	fold change	-1.43	15.2938	0.0356	fold change	-1.3	21.094	0.0085	fold change	-1.43	22.896	0.0149	fold change	-1.3	26.1303	0.011	fold change	-1.33	76.9586	1.8e-05	fold change	-3.35	13.0126	0.002	fold change	-1.44
KRT80	144501	keratin 80	8 out of 9	249.16					33.6367	6.8e-05	fold change	1.33	29.9423	0.0006	fold change	1.39	28.9343	0.0002	fold change	1.48	22.9919	0.0011	fold change	1.46	46.3908	4.7e-08	fold change	1.54	46.8652	5.1e-08	fold change	1.54	24.9724	1.7e-05	fold change	1.51	15.4262	2.3e-08	fold change	1.51
C3orf26	84319	chromosome 3 open reading frame 26	8 out of 9	249.146					42.4455	0.0001	fold change	1.4	46.0337	4.6e-07	fold change	1.57	25.6338	2.8e-08	fold change	1.44	29.9278	3.2e-10	fold change	1.56	32.9983	4.6e-09	fold change	1.4	32.5402	1e-08	fold change	1.39	22.3441	0.029	fold change	1.44	17.2223	2.7e-05	fold change	1.56
SLIT3	6586	slit homolog 3 (Drosophila)	8 out of 9	249.038					20.4278	0.0112	fold change	-1.21	39.3946	0.0013	fold change	-1.49	20.9395	0.0002	fold change	-1.38	24.4654	1.8e-05	fold change	-1.48	24.7997	3.4e-06	fold change	-1.32	25.2469	2.7e-06	fold change	-1.32	15.5315	0.0093	fold change	-1.23	78.2326	1.2e-05	fold change	-4.27
FAM13B	51306	family with sequence similarity 13, member B	8 out of 9	248.948					48.5583	0.0002	fold change	-1.45	26.286	0.0007	fold change	-1.35	25.6338	3.8e-06	fold change	-1.44	27.8274	3.7e-07	fold change	-1.53	22.0016	2.6e-05	fold change	-1.29	22.3479	4.2e-05	fold change	-1.29	56.5093	0.0003	fold change	-2.33	19.7836	1.8e-09	fold change	-1.63
213517_at	NA		8 out of 9	248.775					33.6367	0.043	fold change	-1.33	19.4456	0.0153	fold change	-1.27	38.1831	5e-06	fold change	-1.59	37.7028	3e-06	fold change	-1.66	34.2192	2.8e-05	fold change	-1.41	32.5402	6.5e-05	fold change	-1.39	31.7933	0.002	fold change	-1.68	21.2545	8.3e-06	fold change	-1.67
KIAA1737	85457	KIAA1737	8 out of 9	248.516					48.5583	0.0005	fold change	-1.45	27.302	0.0014	fold change	-1.36	26.513	2.5e-05	fold change	-1.45	22.2955	2.5e-05	fold change	-1.45	41.0122	3.6e-06	fold change	-1.48	41.502	4.7e-06	fold change	-1.48	22.7157	0.0172	fold change	-1.45	18.6179	9.2e-09	fold change	-1.6
RBM43	375287	RNA binding motif protein 43	8 out of 9	247.011					34.834	0.0002	fold change	-1.34	32.7418	7.7e-05	fold change	-1.42	47.9368	1.5e-08	fold change	-1.73	49.3413	7.2e-10	fold change	-1.85	25.8158	1.2e-07	fold change	-1.33	27.246	1.7e-07	fold change	-1.34	16.3866	0.0092	fold change	-1.26	12.7085	0.0009	fold change	-1.43
MTCH2	23788	mitochondrial carrier homolog 2 (C. elegans)	8 out of 9	246.785					34.834	2.9e-05	fold change	1.34	24.4898	7.9e-05	fold change	1.33	28.1654	1e-10	fold change	1.47	29.9278	2.1e-12	fold change	1.56	31.0089	1e-09	fold change	1.38	30.4011	2.3e-09	fold change	1.37	44.42	0.0001	fold change	1.99	23.5378	1.2e-11	fold change	1.73
CHD7	55636	chromodomain helicase DNA binding protein 7	8 out of 9	245.69					23.4281	0.0209	fold change	1.24	76.1487	1.5e-11	fold change	2.06	34.7996	6.3e-05	fold change	1.55	42.8559	3.1e-07	fold change	1.74	16.4591	0.0101	fold change	1.23	17.7143	0.0087	fold change	1.24	21.5753	0.0002	fold change	1.42	12.7085	0.0026	fold change	1.43
CYC1	1537	cytochrome c-1	8 out of 9	245.511					47.2831	6.3e-05	fold change	1.44	50.6421	3.5e-08	fold change	1.63	15.9032	0.0002	fold change	1.31	23.7608	4.8e-07	fold change	1.47	22.0016	0.001	fold change	1.29	23.2606	0.001	fold change	1.3	44.42	5.2e-08	fold change	1.99	18.2395	5.4e-07	fold change	1.59
ALDH2	217	aldehyde dehydrogenase 2 family (mitochondrial)	8 out of 9	245.316	96.0209	n/a	fold change	-13.6715	24.6301	0.0231	fold change	-1.25					10.3283	0.0061	fold change	-1.21	10.8805	0.0038	fold change	-1.25	25.8158	0.0012	fold change	-1.33	27.246	0.001	fold change	-1.34	38.9084	0.0099	fold change	-1.85	11.4865	0.0041	fold change	-1.39
HEBP2	23593	heme binding protein 2	8 out of 9	244.94					33.6367	0.0003	fold change	1.33	19.4456	0.0179	fold change	1.27	20.9395	1.3e-05	fold change	1.38	19.7613	1.2e-05	fold change	1.41	48.3489	2.3e-09	fold change	1.56	48.8878	3.3e-09	fold change	1.56	36.034	0.0079	fold change	1.78	17.8864	2.4e-05	fold change	1.58
[truncated: 3,821 more rows]
