# Supplementary material for: ROS-induced epithelial-mesenchymal transition in mammary epithelial cells is mediated by NF-κB-dependent activation of Snail
Source: Oncotarget. 2014 May 1;5(9):2827–38. doi: 10.18632/oncotarget.1940 (PMC4058048; doi:10.18632/oncotarget.1940)
Supplement: Supplementary file 5 [file oncotarget-05-2827-s005.xlsx]

## Sheet: Basal meta-analysis
Biosets vs Genes record downloaded from NextBio(2012/12/03 05:30:36)
Bioset 1: MMP3 time course 3-fold regulated day 4 (Study: MMP3 time course)
Bioset 2: Breast tumors of patients at resection - basal molecular subtype _vs_ normal (Study: Prognostic breast cancer gene expression signatures in molecular and ERBB2-amplified subtypes)
Bioset 3: Breast carcinoma - basal molecular subtype _vs_ normal breast tissue (Study: Invasive breast adenocarcinoma expression profiles)
Bioset 4: Breast cancer - basal _vs_ normal-like (Study: Breast cancer in a large population-based cohort of Swedish patients)
Bioset 5: Primary breast tumor - basal IHC subtype _vs_ normal breast tissue (Study: Breast cancer subtypes: differences in expression profiles)
Bioset 6: Breast cancer cell lines derived from Basal B subtype tumors _vs_ Basal A subtype (Study: Transcription profiling of 51 human breast cancer cell lines)
Bioset 7: Breast tumor molecular subtype basal _vs_ normal breast tissue (Study: Response of breast tumors treated with docetaxel-capecitabine (+/- trastuzumab))
Bioset 8: Basal-like breast cancers _vs_ normal breast biopsies (Study: Comparison of expression of tumor to normal breast tissue)
Bioset 9: Breast cancer basal-like subtype _vs_ normal breast tissue (Study: Supervised Risk Predictor of Breast Cancer Based on Biological Subtypes )
Bioset 10: Breast cancer cell lines derived from Luminal subtype tumors _vs_ Basal B subtype (Study: Transcription profiling of 51 human breast cancer cell lines)
https://mayo.nextbio.com/c/search/adv.nb?ids=365827,291634,502879,37018,440596,421726,480061,33034,254947,421741#_
Gene	EntrezGene ID	Gene Description	Specificity	Overall Gene score	Score Bioset 1	p-value Bioset 1	activity type Bioset 1	activity value Bioset 1	Score Bioset 2	p-value Bioset 2	activity type Bioset 2	activity value Bioset 2	Score Bioset 3	p-value Bioset 3	activity type Bioset 3	activity value Bioset 3	Score Bioset 4	p-value Bioset 4	activity type Bioset 4	activity value Bioset 4	Score Bioset 5	p-value Bioset 5	activity type Bioset 5	activity value Bioset 5	Score Bioset 6	p-value Bioset 6	activity type Bioset 6	activity value Bioset 6	Score Bioset 7	p-value Bioset 7	activity type Bioset 7	activity value Bioset 7	Score Bioset 8	p-value Bioset 8	activity type Bioset 8	activity value Bioset 8	Score Bioset 9	p-value Bioset 9	activity type Bioset 9	activity value Bioset 9	Score Bioset 10	p-value Bioset 10	activity type Bioset 10	activity value Bioset 10
AURKA	6790	aurora kinase A	10 out of 10	673.18	84.354	n/a	fold change	6.69832	92.1982	1.8e-18	fold change	5.06	90.3016	1.5e-10	fold change	12.3	81.8867	5.9e-09	fold change	2.69	94.6844	0.0102	fold change	8.01	29.2912	0.0398	fold change	1.54	50.7027	0.0008	fold change	4.76	82.2084	1.1e-12	fold change	6.94	41.9903	0.008	fold change	2.29	25.5624	0.0031	fold change	-1.8
FLRT2	23768	fibronectin leucine rich transmembrane protein 2	10 out of 10	634.808	64.3318	n/a	fold change	-3.55473	82.3737	4.2e-13	fold change	-3.69	50.9362	0.0082	fold change	-3.33	61.1681	0.0001	fold change	-2.04	81.0163	1.9e-09	fold change	-4.41	77.8816	0.0283	fold change	3.83	45.9369	1.1e-08	fold change	-4.39	69.5169	0.0001	fold change	-4.79	31.4214	0.0174	fold change	-1.94	70.2247	0.0201	fold change	-4.26
ALDH6A1	4329	aldehyde dehydrogenase 6 family, member A1	10 out of 10	400.561	81.0491	n/a	fold change	-5.70049	19.9894	1.9e-07	fold change	-1.62	52.8865	0.018	fold change	-3.47	45.7385	1.2e-08	fold change	-1.75	30.9682	0.0006	fold change	-1.66	35.0631	0.0042	fold change	-1.67	12.6928	0.0251	fold change	-1.99	37.4731	1.2e-05	fold change	-2.6	20.7618	0.002	fold change	-1.61	63.9386	5.8e-09	fold change	3.6
DDX39	10212	DEAD (Asp-Glu-Ala-Asp) box polypeptide 39	10 out of 10	381.222	84.9907	n/a	fold change	6.83225	21.3431	1.4e-08	fold change	1.65	37.9239	0.0003	fold change	2.53	68.621	3.1e-09	fold change	2.21	39.2813	7e-08	fold change	1.87	24.7525	0.0192	fold change	1.43	14.6242	0.0002	fold change	2.14	37.4731	2e-11	fold change	2.6	21.3669	0.0015	fold change	1.63	30.8452	9.8e-05	fold change	-1.97
MYLIP	29116	myosin regulatory light chain interacting protein	10 out of 10	359.246	62.6621	n/a	fold change	-3.1355	27.4239	5.4e-10	fold change	-1.78	34.3425	0.0012	fold change	-2.35	30.3006	0.0069	fold change	-1.51	41.3425	4.7e-05	fold change	-1.93	37.3972	0.0036	fold change	-1.73	9.66066	0.0135	fold change	-1.75	46.0337	4.5e-07	fold change	-3.01	35.3367	2.4e-08	fold change	-2.06	34.7464	0.0002	fold change	2.1
ACOT7	11332	acyl-CoA thioesterase 7	10 out of 10	350.44	75.9486	n/a	fold change	4.83488	33.3367	2.7e-08	fold change	1.9	41.0523	0.0108	fold change	2.7	52.2041	1.5e-06	fold change	1.86	42.8559	1.7e-08	fold change	1.97	29.2912	0.0354	fold change	1.54	13.8122	0.0002	fold change	2.08	20.6858	0.0011	fold change	1.91	23.8436	1e-06	fold change	1.71	17.4095	0.0151	fold change	-1.53
CEP55	55165	centrosomal protein 55kDa	9 out of 10	714.763					97.1534	3.2e-21	fold change	7.07	93.1775	1.4e-05	fold change	14.8	91.4695	5.1e-09	fold change	3.31	97.9278	0.0494	fold change	11.7	28.9352	0.0381	fold change	1.53	88.7894	0.0336	fold change	10.9	90.9025	4.9e-11	fold change	9.76	95.5621	4.4e-05	fold change	7.98	30.8452	0.0029	fold change	-1.97
RRM2	6241	ribonucleotide reductase M2	9 out of 10	701.951					95.4198	2.7e-12	fold change	5.94	94.1035	0.0004	fold change	16.3	94.7364	1e-10	fold change	3.92	98.2415	0.002	fold change	12.2	39.7772	0.0127	fold change	1.8	73.7713	0.0029	fold change	7.13	97.6162	2.2e-08	fold change	16.6	80.492	1.3e-08	fold change	4.32	27.7932	0.0017	fold change	-1.87
AKAP12	9590	A kinase (PRKA) anchor protein 12	9 out of 10	672.397					75.1247	3.1e-10	fold change	-3.21	78.734	0.0288	fold change	-7.06	62.6504	2.1e-05	fold change	-2.07	91.3075	0.0088	fold change	-6.84	73.7463	0.0023	fold change	3.38	91.8662	0.0017	fold change	-12.5	85.5857	1.6e-05	fold change	-7.75	54.0003	0.0098	fold change	-2.68	59.3824	0.0029	fold change	-3.3
CAV1	857	caveolin 1, caveolae protein, 22kDa	9 out of 10	668.384					54.5774	3.6e-09	fold change	-2.41	81.88	0.0005	fold change	-8.05	53.8781	0.0004	fold change	-1.89	77.1034	1.5e-06	fold change	-3.94	87.7193	0.0003	fold change	5.73	74.894	0.0082	fold change	-7.31	77.2977	3.4e-07	fold change	-5.85	61.631	0.0015	fold change	-3	99.4036	3.8e-11	fold change	-42.6
IGFBP6	3489	insulin-like growth factor binding protein 6	9 out of 10	655.581					57.9206	1.6e-08	fold change	-2.51	86.4289	0.0006	fold change	-9.9	60.3989	1.5e-05	fold change	-2.03	86.7333	0.0028	fold change	-5.56	70.8215	0.0023	fold change	3.16	71.5502	0.0017	fold change	-6.99	94.32	2.6e-06	fold change	-12.7	65.3731	0.0022	fold change	-3.21	62.0347	0.0008	fold change	-3.47
CDKN3	1033	cyclin-dependent kinase inhibitor 3	9 out of 10	638.522	70.2139	n/a	fold change	4.2468	90.7688	3.8e-17	fold change	4.68	77.9849	1.1e-05	fold change	6.81	79.6229	2.2e-10	fold change	2.58	94.3931	3.9e-14	fold change	7.89					41.2858	0.0484	fold change	4.06	80.4868	7.8e-09	fold change	6.46	85.4847	2.8e-11	fold change	4.93	18.2815	0.0373	fold change	-1.56
AMIGO2	347902	adhesion molecule with Ig-like domain 2	9 out of 10	629.104					42.2955	6.6e-07	fold change	-2.11	74.3075	0.0013	fold change	-6.03	29.65	0.0239	fold change	-1.5	78.8345	0.0002	fold change	-4.12	90.9091	1.2e-05	fold change	7.03	67.42	0.008	fold change	-6.46	94.4662	1.9e-10	fold change	-12.8	96.0947	1.7e-08	fold change	-8.24	55.1268	0.0006	fold change	-3.02
CKS2	1164	CDC28 protein kinase regulatory subunit 2	9 out of 10	628.085					96.0154	1.1e-16	fold change	6.31	39.007	0.0153	fold change	2.59	83.7226	3.3e-07	fold change	2.75	87.9121	0.0051	fold change	5.84	32.8515	0.0068	fold change	1.62	80.3045	0.0123	fold change	8.36	92.9662	7.1e-13	fold change	11	74.489	2.6e-07	fold change	3.8	40.8163	6.5e-06	fold change	-2.31
LHFP	10186	lipoma HMGIC fusion partner	9 out of 10	598.471					71.8319	2.1e-14	fold change	-3.05	65.445	0.0027	fold change	-4.67	78.6287	9.9e-07	fold change	-2.55	84.995	1.6e-13	fold change	-5.17	62.1891	0.0006	fold change	2.67	62.4126	0.0012	fold change	-5.81	78.7836	2e-08	fold change	-6.12	48.0174	0.0206	fold change	-2.46	46.1681	0.0007	fold change	-2.54
CENPE	1062	centromere protein E, 312kDa	9 out of 10	584.89	74.8268	n/a	fold change	4.72894	84.0647	3.7e-20	fold change	3.86	80.2761	0.0006	fold change	7.57	40.2269	9.5e-09	fold change	1.66	91.3759	4.2e-15	fold change	6.88					49.0427	0.0016	fold change	4.61	75.5869	1.4e-11	fold change	5.53	63.6229	0.0016	fold change	3.11	25.8665	0.0003	fold change	-1.81
GNG11	2791	guanine nucleotide binding protein (G protein), gamma 11	9 out of 10	576.493					25.5645	1.6e-07	fold change	-1.74	92.1982	3.4e-05	fold change	-13.8	56.9204	1e-05	fold change	-1.95	64.3824	2.8e-10	fold change	-2.89	96.5251	0.0002	fold change	12.8	44.7439	0.0126	fold change	-4.29	52.4131	5.9e-05	fold change	-3.36	50.1128	0.0484	fold change	-2.54	93.633	0.0001	fold change	-11.9
RNASE4	6038	ribonuclease, RNase A family, 4	9 out of 10	573.802	89.4134	n/a	fold change	-8.64021	46.1544	1.8e-08	fold change	-2.21	83.0427	0.0001	fold change	-8.44	84.4238	6.2e-08	fold change	-2.78	75.5401	0.0003	fold change	-3.73					50.2957	0.0001	fold change	-4.72	76.1487	5.1e-08	fold change	-5.63	37.5717	0.0004	fold change	-2.14	31.211	0.0051	fold change	1.98
CCNB1	891	cyclin B1	9 out of 10	569.624					92.4061	7.6e-16	fold change	5.08	79.9105	5.6e-06	fold change	7.35	82.2206	3.1e-09	fold change	2.7	88.3548	0.0001	fold change	5.91	28.1532	0.0313	fold change	1.51	32.4574	0.0042	fold change	3.44	80.9101	8e-09	fold change	6.55	54.0003	8.9e-07	fold change	2.68	31.211	6.8e-05	fold change	-1.98
TFPI	7035	tissue factor pathway inhibitor (lipoprotein-associated coagulation inhibitor)	9 out of 10	566.733					53.069	1.8e-07	fold change	-2.37	58.4994	0.0397	fold change	-3.91	59.1926	0.0013	fold change	-2	79.4976	0.003	fold change	-4.21	74.184	0.0191	fold change	3.41	46.5892	0.0003	fold change	-4.43	81.6087	2.6e-05	fold change	-6.76	44.4551	0.0091	fold change	-2.36	69.6379	0.0096	fold change	-4.11
PTTG1	9232	pituitary tumor-transforming 1	9 out of 10	566.124					85.8856	1.5e-16	fold change	4.02	82.9297	4.2e-06	fold change	8.43	77.7194	1.6e-08	fold change	2.52	89.7747	0.0002	fold change	6.28	25.9336	0.0101	fold change	1.46	28.7114	0.0018	fold change	3.14	83.0427	3e-10	fold change	7.09	58.5919	2.4e-05	fold change	2.88	33.5345	4.7e-06	fold change	-2.06
MGP	4256	matrix Gla protein	9 out of 10	557.708	97.6868	n/a	fold change	-21.6745	68.3948	3.4e-06	fold change	-2.88	22.5077	0.0012	fold change	-1.86	89.2045	4.8e-05	fold change	-3.07					99.8004	5.2e-08	fold change	-34.4	19.9677	0.0003	fold change	-2.51	39.1936	0.0384	fold change	-2.68	35.3367	8.6e-05	fold change	-2.06	85.6164	0.0006	fold change	7.54
TGFBR2	7048	transforming growth factor, beta receptor II (70/80kDa)	9 out of 10	554.164					33.3367	5.8e-07	fold change	-1.9	57.2731	0.0005	fold change	-3.81	52.2041	9.9e-05	fold change	-1.86	62.1682	5e-05	fold change	-2.75	73.0994	0.003	fold change	3.33	60.3362	8.6e-05	fold change	-5.62	78.2828	2.3e-10	fold change	-6.03	51.8473	5.9e-05	fold change	-2.59	85.6164	6.5e-06	fold change	-7.54
C1orf106	55765	chromosome 1 open reading frame 106	9 out of 10	548.304					70.1912	1.2e-06	fold change	2.97	71.0026	0.0019	fold change	5.47	58.5741	0.0002	fold change	1.99	70.3522	5.1e-06	fold change	3.27	64.2674	0.0234	fold change	-2.75	52.161	0.0083	fold change	4.91	52.9319	2.5e-05	fold change	3.39	70.8878	1.6e-06	fold change	3.54	37.9363	0.0499	fold change	2.21
SLIT2	9353	slit homolog 2 (Drosophila)	9 out of 10	534.873					77.2487	8e-11	fold change	-3.34	60.6347	0.003	fold change	-4.11	79.1227	1.1e-07	fold change	-2.57	93.1064	2.2e-06	fold change	-7.48	54.8847	0.0144	fold change	2.28	31.7838	0.0081	fold change	-3.38	69.7535	2.4e-07	fold change	-4.82	34.9601	0.017	fold change	-2.05	33.3778	0.0267	fold change	-2.05
DLC1	10395	deleted in liver cancer 1	9 out of 10	533.223					73.288	4.3e-12	fold change	-3.11	58.305	1.8e-05	fold change	-3.89	48.5117	0.0004	fold change	-1.8	80.329	4.2e-16	fold change	-4.34	64.7668	0.0365	fold change	2.78	51.7304	0.0016	fold change	-4.85	64.6529	4.4e-07	fold change	-4.27	45.2137	0.0043	fold change	-2.38	46.4253	0.0487	fold change	-2.55
CENPN	55839	centromere protein N	9 out of 10	533.004	86.5142	n/a	fold change	7.53946	78.2326	1.9e-22	fold change	3.39	64.3153	0.003	fold change	4.53	63.2007	5e-06	fold change	2.08	82.1544	0.0306	fold change	4.64					24.6451	0.0186	fold change	2.87	55.489	1.7e-08	fold change	3.54	51.0407	0.0019	fold change	2.57	27.4123	0.0039	fold change	-1.86
GOLSYN	55638	Golgi-localized protein	9 out of 10	527.775					72.6385	6.8e-10	fold change	-3.08	68.8155	0.0002	fold change	-5.13	67.5174	3.3e-09	fold change	-2.18	40.4845	0.0339	fold change	-1.91	44.8833	0.0186	fold change	-1.94	62.8686	2.3e-07	fold change	-5.85	72.5953	9.8e-11	fold change	-5.11	69.3183	1e-05	fold change	-3.44	28.6533	0.0224	fold change	1.9
GTSE1	51512	G-2 and S-phase expressed 1	9 out of 10	523.525					90.1697	5.7e-17	fold change	4.57	88.1648	1.1e-07	fold change	10.9	69.2339	9.2e-07	fold change	2.22	89.7747	0.0085	fold change	6.28	24.7525	0.0268	fold change	1.43	18.6845	0.0006	fold change	2.42	64.6529	2.3e-08	fold change	4.27	46.5263	0.0026	fold change	2.41	31.5657	0.0003	fold change	-1.99
AHNAK	79026	AHNAK nucleoprotein	9 out of 10	515.708					41.1073	3.8e-13	fold change	-2.08	53.8834	0.0008	fold change	-3.55	74.448	1.1e-09	fold change	-2.38	61.3919	0.014	fold change	-2.72	43.1034	0.0113	fold change	-1.89	65.622	3.5e-07	fold change	-6.27	76.9112	1.5e-12	fold change	-5.76	69.8812	0.005	fold change	-3.46	29.36	0.0011	fold change	1.92
HLF	3131	hepatic leukemia factor	9 out of 10	513.505	77.1629	n/a	fold change	-5.02128	73.288	1.6e-08	fold change	-3.11	87.1019	0.0016	fold change	-10.2	40.8297	6.2e-07	fold change	-1.67	92.1982	0.0002	fold change	-7.2					50.3692	0.0027	fold change	-4.73	55.489	0.0011	fold change	-3.54	20.4718	0.0029	fold change	-1.6	16.5948	0.0159	fold change	1.5
GSN	2934	gelsolin (amyloidosis, Finnish type)	9 out of 10	501.996					24.0208	8.5e-07	fold change	-1.71	72.8534	0.0006	fold change	-5.77	31.6216	0.0003	fold change	-1.53	69.9917	0.0058	fold change	-3.24	86.5052	5.4e-05	fold change	-5.48	37.6126	0.0082	fold change	-3.8	66.9057	5e-10	fold change	-4.47	54.9475	0.0047	fold change	-2.72	57.5374	0.0009	fold change	3.19
IFIH1	64135	interferon induced with helicase C domain 1	9 out of 10	496.732	73.6312	n/a	fold change	4.56696	59.4615	6.6e-09	fold change	2.56	66.4355	0.0401	fold change	4.82	54.3136	0.0002	fold change	1.9	22.111	0.031	fold change	1.43	64.7668	0.0138	fold change	-2.78	32.1545	1.1e-10	fold change	3.41	63.2559	1.1e-05	fold change	4.15	60.6017	7.7e-07	fold change	2.96
METTL7A	25840	methyltransferase like 7A	9 out of 10	491.542					15.5315	0.0004	fold change	-1.51	64.3153	9.2e-06	fold change	-4.53	56.5374	0.0002	fold change	-1.94	58.583	1.4e-08	fold change	-2.56	74.6269	0.0106	fold change	-3.47	28.5804	5.8e-06	fold change	-3.13	64.4496	7.1e-06	fold change	-4.25	57.1821	0.0004	fold change	-2.81	71.736	0.0006	fold change	4.45
PTRF	284119	polymerase I and transcript release factor	9 out of 10	483.862					44.1966	1e-09	fold change	-2.16	59.4325	0.0046	fold change	-4	44.5657	0.0021	fold change	-1.73	54.6257	7.3e-06	fold change	-2.39	74.6269	0.0002	fold change	3.47	14.7525	0.0345	fold change	-2.15	62.3893	9.3e-09	fold change	-4.09	43.066	0.0169	fold change	-2.32	86.2069	1.1e-07	fold change	-7.7
MTUS1	57509	mitochondrial tumor suppressor 1	9 out of 10	477.193					38.2187	3.5e-08	fold change	-2.01	39.6105	0.01	fold change	-2.62	55.2969	6.4e-08	fold change	-1.92	63.8806	3.2e-11	fold change	-2.86	56.0538	0.0139	fold change	-2.33	47.4554	1.4e-09	fold change	-4.48	73.288	1.3e-08	fold change	-5.2	54.5131	9e-05	fold change	-2.7	48.8759	0.0004	fold change	2.66
GPR177	79971	G protein-coupled receptor 177	9 out of 10	471.573					50.3931	3e-07	fold change	-2.31	65.2018	2.9e-21	fold change	-4.63	54.7267	9.6e-05	fold change	-1.91	82.4294	1.4e-09	fold change	-4.69	38.0807	0.0463	fold change	1.75	32.2749	4.3e-05	fold change	-3.42	80.8042	5e-10	fold change	-6.53	17.5117	0.0043	fold change	-1.5	50.1505	9.6e-06	fold change	-2.71
LRIG1	26018	leucine-rich repeats and immunoglobulin-like domains 1	9 out of 10	470.82	77.6349	n/a	fold change	5.08507	35.6473	2.3e-07	fold change	-1.95	36.0657	0.0001	fold change	-2.44	75.9059	4.6e-07	fold change	-2.45	34.6524	0.0002	fold change	-1.75					14.3561	0.0127	fold change	-2.12	66.4355	1.6e-07	fold change	-4.42	69.8812	2.1e-08	fold change	-3.46	60.241	0.0003	fold change	3.34
AURKB	9212	aurora kinase B	9 out of 10	466.642					82.8185	1.3e-19	fold change	3.74	75.171	0.0044	fold change	6.22	61.768	1.6e-06	fold change	2.05	86.5501	0.0494	fold change	5.53	28.9352	0.0094	fold change	1.53	14.8735	0.0168	fold change	2.16	49.2029	2.3e-07	fold change	3.18	25.7599	0.0005	fold change	1.77	41.5628	0.0001	fold change	-2.35
NAV3	89795	neuron navigator 3	9 out of 10	455.173					72.2116	2.5e-14	fold change	-3.06	53.7658	0.0393	fold change	-3.54	42.0384	0.0003	fold change	-1.69	85.2893	0.0143	fold change	-5.24	51.3347	6.6e-05	fold change	2.16	54.2552	5.4e-14	fold change	-5.06	36.2251	3.4e-05	fold change	-2.54	32.2597	9.5e-06	fold change	-1.97	27.7932	0.0013	fold change	-1.87
FEN1	2237	flap structure-specific endonuclease 1	9 out of 10	449.405					72.8534	1.7e-18	fold change	3.09	52.014	0.0016	fold change	3.41	59.9319	3.9e-10	fold change	2.02	70.7164	0.0498	fold change	3.29	28.1532	0.0163	fold change	1.51	27.4641	0.0028	fold change	3.06	57.4871	2e-08	fold change	3.69	53.3732	9.6e-06	fold change	2.66	27.4123	0.002	fold change	-1.86
CXADR	1525	coxsackie virus and adenovirus receptor	9 out of 10	439.661	67.1447	n/a	fold change	3.99936	50.8518	8.1e-09	fold change	2.32	48.4276	0.0106	fold change	3.14	43.2653	0.0046	fold change	1.71	77.688	0.0029	fold change	3.98	70.028	0.0029	fold change	-3.11					21.4886	0.0002	fold change	1.94	21.9173	0.0034	fold change	1.65	38.85	0.0128	fold change	2.24
USP18	11274	ubiquitin specific peptidase 18	9 out of 10	416.979	95.9288	n/a	fold change	13.6433	31.8758	5.2e-08	fold change	1.87	40.7664	1.8e-07	fold change	2.68	31.6216	7.4e-05	fold change	1.53					58.8928	0.0015	fold change	-2.46	20.7118	0.021	fold change	2.57	48.6575	5e-05	fold change	3.15	56.7582	0.0003	fold change	2.79	31.7662	7.8e-06	fold change	2
LPAR1	1902	lysophosphatidic acid receptor 1	9 out of 10	411.87					44.8414	4.1e-10	fold change	-2.18	43.5544	0.0214	fold change	-2.84	44.5657	0.0002	fold change	-1.73	63.8806	0.0026	fold change	-2.86	57.1429	0.0111	fold change	2.38	37.1863	0.0007	fold change	-3.77	56.4054	3.9e-07	fold change	-3.62	34.299	0.0166	fold change	-2.03	29.994	0.0354	fold change	-1.94
BTG2	7832	BTG family, member 2	9 out of 10	403.221	65.9222	n/a	fold change	-3.90021	36.1504	1.1e-06	fold change	-1.96	32.7592	0.0493	fold change	-2.28	84.4238	4.3e-12	fold change	-2.78					19.5542	0.0194	fold change	-1.27	29.9466	0.0158	fold change	-3.24	57.0334	0.0001	fold change	-3.66	47.2925	0.0033	fold change	-2.44	30.1386	4e-05	fold change	1.95
PFKP	5214	phosphofructokinase, platelet	9 out of 10	398.568					60.2192	1.3e-14	fold change	2.59	41.4539	0.0001	fold change	2.72	73.5792	1.4e-06	fold change	2.34	36.8772	0.0151	fold change	1.81	41.0509	0.008	fold change	1.83	17.6553	0.0065	fold change	2.35	34.7505	2.7e-05	fold change	2.48	48.0174	1.6e-05	fold change	2.46	44.964	0.0014	fold change	-2.5
NEDD9	4739	neural precursor cell expressed, developmentally down-regulated 9	9 out of 10	395.34					28.4521	0.0002	fold change	-1.8	47.8062	0.0431	fold change	-3.1	26.2801	0.0007	fold change	-1.45	51.1907	0.0291	fold change	-2.24	69.4444	0.0018	fold change	-3.09	43.3095	0.0089	fold change	-4.19	64.3153	3.1e-05	fold change	-4.24	43.3644	4.6e-06	fold change	-2.33	21.1775	0.0015	fold change	1.66
ZWILCH	55055	Zwilch, kinetochore associated, homolog (Drosophila)	9 out of 10	390.48					34.6916	1.6e-11	fold change	1.93	67.9412	0.0196	fold change	5	40.2269	6.5e-07	fold change	1.66	62.8678	0.042	fold change	2.81	42.3012	0.002	fold change	1.87	11.6578	0.006	fold change	1.91	67.4191	3.6e-08	fold change	4.57	27.3769	5.8e-05	fold change	1.82	35.9971	0.0003	fold change	-2.14
PDSS1	23590	prenyl (decaprenyl) diphosphate synthase, subunit 1	9 out of 10	387.915	72.3694	n/a	fold change	4.45625	58.9199	2.7e-19	fold change	2.54	34.9579	0.0142	fold change	2.38	52.2041	5.8e-06	fold change	1.86	64.2475	0.0078	fold change	2.88					18.6845	0.0036	fold change	2.42	31.9006	3e-05	fold change	2.36	32.2597	0.0006	fold change	1.97	22.3714	0.0417	fold change	-1.7
OAS1	4938	2',5'-oligoadenylate synthetase 1, 40/46kDa	9 out of 10	384.142	97.7804	n/a	fold change	22.2336	27.4239	0.0004	fold change	1.78	44.7107	4.7e-11	fold change	2.91	42.0384	0.0006	fold change	1.69					63.6943	0.0274	fold change	-2.74	16.3718	0.0002	fold change	2.26	33.5276	0.0019	fold change	2.43	42.6661	0.0002	fold change	2.31	15.9286	0.0119	fold change	1.48
C1orf21	81563	chromosome 1 open reading frame 21	9 out of 10	366.917					50.8518	2.4e-12	fold change	-2.32	50.6006	7.5e-11	fold change	-3.31	62.1489	1.1e-09	fold change	-2.06	36.5049	0.0046	fold change	-1.8	19.2678	0.0182	fold change	-1.26	38.9961	2.9e-09	fold change	-3.88	60.1308	1.4e-08	fold change	-3.88	37.923	6.7e-08	fold change	-2.15	10.4932	0.0302	fold change	1.22
LSR	51599	lipolysis stimulated lipoprotein receptor	9 out of 10	363.504					25.5645	3.2e-07	fold change	1.74	49.1637	0.0004	fold change	3.19	21.1256	0.0413	fold change	1.37	53.2765	5.7e-11	fold change	2.33	86.8056	0.0002	fold change	-5.51	24.4354	0.001	fold change	2.85	21.4886	8.2e-05	fold change	1.94	23.2327	0.0038	fold change	1.69	58.4112	0.0035	fold change	3.23
NR3C1	2908	nuclear receptor subfamily 3, group C, member 1 (glucocorticoid receptor)	9 out of 10	360.969					29.4544	1.7e-07	fold change	-1.82	33.3276	0.0116	fold change	-2.3	38.7576	0.0003	fold change	-1.64	58.583	2.1e-09	fold change	-2.56	49.505	0.0253	fold change	2.09	30.9278	0.0058	fold change	-3.32	31.9006	0.0002	fold change	-2.36	26.0915	0.0016	fold change	-1.78	62.422	6.7e-06	fold change	-3.48
FBXO5	26271	F-box protein 5	9 out of 10	360.731					65.6547	3.4e-15	fold change	2.78	50.1258	0.0267	fold change	3.27	45.7385	4.4e-06	fold change	1.75	54.0021	0.0311	fold change	2.36	22.8206	0.0427	fold change	1.38	22.4676	0.0022	fold change	2.7	44.0696	1.2e-06	fold change	2.91	38.1965	9.4e-05	fold change	2.16	17.6554	0.0183	fold change	-1.54
F11R	50848	F11 receptor	9 out of 10	340.544					27.9286	1.4e-11	fold change	1.79	23.9973	0.0227	fold change	1.92	19.9785	0.0009	fold change	1.35	22.4707	0.0009	fold change	1.44	80.6452	0.0014	fold change	-4.17	15.354	0.0125	fold change	2.19	37.2573	4.2e-06	fold change	2.59	41.9903	8.3e-07	fold change	2.29	70.922	0.0014	fold change	4.38
DHTKD1	55526	dehydrogenase E1 and transketolase domain containing 1	9 out of 10	331.954					49.4805	6.4e-13	fold change	2.29	48.5616	0.0265	fold change	3.15	40.2269	0.0003	fold change	1.66	60.6046	0.0406	fold change	2.68	37.3972	0.0374	fold change	-1.73	24.4354	0.0007	fold change	2.85	31.9006	1.4e-05	fold change	2.36	20.4718	0.0032	fold change	1.6	18.875	0.0417	fold change	1.58
TCF4	6925	transcription factor 4	9 out of 10	331.793					54.8944	7.8e-10	fold change	-2.42	15.1617	0.0283	fold change	-1.51	74.1741	2.8e-05	fold change	-2.37	18.0254	0.0004	fold change	-1.32	50.8647	0.0451	fold change	2.14	14.0688	3.6e-06	fold change	-2.1	54.2399	1.8e-06	fold change	-3.47	22.5706	0.0157	fold change	-1.67	27.7932	0.027	fold change	-1.87
LAD1	3898	ladinin 1	9 out of 10	328.444					50.8518	2.4e-10	fold change	2.32	50.7676	0.002	fold change	3.32	31.6216	7.3e-05	fold change	1.53	30.1257	0.0005	fold change	1.64	49.0196	0.0068	fold change	-2.08	35.1744	0.0244	fold change	3.63	34.2757	1.5e-06	fold change	2.46	23.2327	0.0009	fold change	1.69	23.3754	0.03	fold change	1.73
GNG12	55970	guanine nucleotide binding protein (G protein), gamma 12	9 out of 10	324.211					14.0508	9.5e-05	fold change	-1.47	28.9548	0.0034	fold change	-2.13	39.5638	0.0002	fold change	-1.65	34.6524	0.0107	fold change	-1.75	47.5285	0.0107	fold change	2.03	35.3729	0.002	fold change	-3.65	34.4968	8.7e-06	fold change	-2.47	26.698	0.0217	fold change	-1.8	62.8931	1.2e-05	fold change	-3.5
ST14	6768	suppression of tumorigenicity 14 (colon carcinoma)	9 out of 10	310.944					33.795	4.4e-09	fold change	1.91	27.0437	0.0394	fold change	2.05	23.0005	0.0012	fold change	1.4	48.7929	1.9e-05	fold change	2.15	79.8722	0.0004	fold change	-4.11	11.6578	0.001	fold change	1.91	9.75456	0.0416	fold change	1.41	13.6562	0.0044	fold change	1.35	63.3714	0.0008	fold change	3.55
ABLIM1	3983	actin binding LIM protein 1	9 out of 10	305.347					13.3474	0.0003	fold change	-1.45	26.599	3.1e-05	fold change	-2.03	28.1987	0.0022	fold change	-1.48	26.9607	0.0209	fold change	-1.56	59.8086	0.0264	fold change	-2.52	15.9216	5.3e-06	fold change	-2.23	60.9659	3.3e-06	fold change	-3.94	27.3769	0.0002	fold change	-1.82	46.1681	0.0222	fold change	2.54
TIPIN	54962	TIMELESS interacting protein	9 out of 10	300.198					46.1544	1.3e-14	fold change	2.21	21.6781	0.0224	fold change	1.82	21.7454	0.0003	fold change	1.38	43.1418	2.4e-07	fold change	1.98	39.7772	0.0385	fold change	1.8	12.4071	0.0235	fold change	1.97	37.2573	3.6e-06	fold change	2.59	30.5983	4.7e-07	fold change	1.92	47.4383	0.0025	fold change	-2.59
SNRPD1	6632	small nuclear ribonucleoprotein D1 polypeptide 16kDa	9 out of 10	298.897					55.2395	5.9e-13	fold change	2.43	24.7511	1.4e-05	fold change	1.95	60.3989	3.6e-07	fold change	2.03	17.6476	0.0084	fold change	1.31	34.1997	0.0015	fold change	1.65	20.7118	0.002	fold change	2.57	30.8052	1e-05	fold change	2.32	25.1489	3.1e-05	fold change	1.75	29.994	2.3e-05	fold change	-1.94
STOM	2040	stomatin	9 out of 10	286.165					18.5114	4.5e-09	fold change	-1.58	32.252	8.6e-06	fold change	-2.26	30.3006	0.0013	fold change	-1.51	24.5583	6.2e-05	fold change	-1.5	72.2543	0.0209	fold change	-3.29	24.5486	0.0041	fold change	-2.86	24.2913	5.1e-05	fold change	-2.06	16.2329	0.0247	fold change	-1.45	43.2152	0.0465	fold change	2.42
CTNND1	1500	catenin (cadherin-associated protein), delta 1	9 out of 10	280.976					40.6587	3.3e-07	fold change	-2.07	20.826	8.3e-06	fold change	-1.78	51.1708	3.5e-07	fold change	-1.84	15.6721	0.0441	fold change	1.25	32.8515	0.0159	fold change	-1.62	13.8122	0.0407	fold change	-2.08	43.1113	2.1e-07	fold change	-2.86	34.609	0.0003	fold change	-2.04	28.2646	0.0006	fold change	1.89
GART	2618	phosphoribosylglycinamide formyltransferase, phosphoribosylglycinamide synthetase, phosphoribosylaminoimidazole synthetase	9 out of 10	260.57					30.7975	2.1e-13	fold change	1.85	17.9308	8.1e-06	fold change	1.64	27.5514	0.0024	fold change	1.47	48.4468	0.0007	fold change	2.14	23.5516	0.0381	fold change	1.4	16.6849	4.1e-05	fold change	2.28	35.2488	3.1e-08	fold change	2.5	32.5648	1.7e-08	fold change	1.98	27.7932	0.0017	fold change	-1.87
RPL22	6146	ribosomal protein L22	9 out of 10	257.05	72.629	n/a	fold change	-4.47578	20.4517	0.0001	fold change	-1.63	22.3197	0.0002	fold change	-1.85	38.7576	2.2e-06	fold change	-1.64	16.2867	0.0341	fold change	-1.27					16.6849	0.0028	fold change	-2.28	29.7394	1.2e-06	fold change	-2.28	18.3854	0.0093	fold change	-1.53	21.796	0.002	fold change	1.68
WWOX	51741	WW domain containing oxidoreductase	9 out of 10	253.113					37.0217	1.3e-06	fold change	-1.98	17.7112	0.0413	fold change	-1.63	13.6417	0.0204	fold change	-1.24	47.9368	0.0431	fold change	-2.12	39.2157	0.0106	fold change	-1.78	9.18183	1.5e-05	fold change	1.71	52.5923	0.003	fold change	-3.37	12.4362	0.032	fold change	-1.29	23.3754	0.0015	fold change	1.73
BBS1	582	Bardet-Biedl syndrome 1	9 out of 10	250.26					25.0692	9e-13	fold change	-1.73	13.3084	0.0177	fold change	-1.4	38.041	1.4e-11	fold change	-1.63	33.0677	0.0218	fold change	-1.71	31.8674	5.4e-05	fold change	-1.6	9.27202	0.024	fold change	-1.72	40.1278	1.5e-07	fold change	-2.72	26.698	3e-05	fold change	-1.8	32.8084	7.8e-07	fold change	2.03
YBX1	4904	Y box binding protein 1	9 out of 10	248.213					32.32	9e-09	fold change	1.88	14.2976	0.0214	fold change	1.46	55.9103	1.7e-07	fold change	1.93	28.2041	0.004	fold change	1.59	18.3284	0.005	fold change	1.22	18.0673	0.0152	fold change	2.38	20.4552	4.6e-05	fold change	1.9	36.9669	2.6e-06	fold change	2.12	23.663	0.0002	fold change	-1.74
GALNT2	2590	UDP-N-acetyl-alpha-D-galactosamine:polypeptide N-acetylgalactosaminyltransferase 2 (GalNAc-T2)	9 out of 10	246.483					18.913	0.0002	fold change	1.59	32.465	0.0009	fold change	2.27	27.5514	0.0002	fold change	1.47	23.1303	0.0006	fold change	1.46	30.1205	0.0307	fold change	1.56	11.5137	0.0001	fold change	1.9	16.9773	0.0062	fold change	1.75	41.9903	7.6e-09	fold change	2.29	43.8212	0.0077	fold change	-2.45
RNF114	55905	ring finger protein 114	9 out of 10	243.596	91.1843	n/a	fold change	-9.40546	26.9785	1.8e-10	fold change	1.77	13.9599	0.0022	fold change	1.44	14.7021	0.0069	fold change	1.26	26.5587	0.0232	fold change	1.55	25.9336	0.0417	fold change	-1.46	9.5469	0.0052	fold change	1.74					16.7784	0.002	fold change	1.47	17.9533	0.0366	fold change	1.55
MSH6	2956	mutS homolog 6 (E. coli)	9 out of 10	242.377					38.6512	3.1e-06	fold change	2.02	23.7745	0.0065	fold change	1.91	43.2653	0.004	fold change	1.71	35.8238	3e-05	fold change	1.78	20.2593	0.0327	fold change	1.3	14.2022	0.0006	fold change	2.11	34.0572	0.0026	fold change	2.45	18.6038	0.0002	fold change	1.54	13.74	0.0049	fold change	-1.4
SNTB2	6645	syntrophin, beta 2 (dystrophin-associated protein A1, 59kDa, basic component 2)	9 out of 10	242.033					30.7975	1.3e-07	fold change	-1.85	24.4996	0.0306	fold change	-1.94	15.7889	0.0288	fold change	-1.28	32.7069	1.8e-05	fold change	-1.7	24.7525	0.0188	fold change	1.43	32.4574	0.0002	fold change	-3.44	33.5276	3.2e-06	fold change	-2.43	28.3453	0.0176	fold change	-1.85	19.1571	0.0005	fold change	-1.59
TSR1	55720	TSR1, 20S rRNA accumulation, homolog (S. cerevisiae)	9 out of 10	240.297					29.4544	1.9e-13	fold change	1.82	22.5077	0.0042	fold change	1.86	36.6846	5.6e-05	fold change	1.61	35.8238	0.046	fold change	1.78	25.9336	0.0435	fold change	1.46	13.1556	0.0075	fold change	2.03	25.7897	1e-06	fold change	2.12	11.8238	0.0188	fold change	1.25	39.1236	0.0001	fold change	-2.25
CRTAP	10491	cartilage associated protein	9 out of 10	235.245					22.5739	5.1e-11	fold change	-1.68	50.4551	4.2e-07	fold change	-3.3	17.4718	6.6e-05	fold change	-1.31	41.8207	8.5e-10	fold change	-1.94	32.4254	0.0007	fold change	1.61	17.4984	0.0003	fold change	-2.34	25.0334	2.8e-06	fold change	-2.09	11.3712	0.0417	fold change	-1.22	16.5948	0.0006	fold change	-1.5
HDGF	3068	hepatoma-derived growth factor (high-mobility group protein 1-like)	9 out of 10	223.974					30.3415	1.5e-16	fold change	1.84	38.4098	0.007	fold change	2.56	23.0005	0.0001	fold change	1.4	37.7028	9.7e-09	fold change	1.83	28.9352	7.6e-05	fold change	-1.53	16.8316	0.0012	fold change	2.29	22.1588	1.9e-07	fold change	1.97	16.2329	0.0028	fold change	1.45	10.3605	0.0207	fold change	1.21
TUBB3	10381	tubulin, beta 3	9 out of 10	212.164					24.0208	1.1e-11	fold change	1.71	15.9631	0.0037	fold change	1.55	29.65	0.0002	fold change	1.5	18.6151	0.0024	fold change	1.34	31.0559	0.0027	fold change	1.58	29.2725	0.0227	fold change	3.19	12.9481	0.0002	fold change	1.57	23.8436	0.0103	fold change	1.71	26.7953	1.8e-05	fold change	-1.84
NOLC1	9221	nucleolar and coiled-body phosphoprotein 1	9 out of 10	192.298					30.3415	1.4e-11	fold change	1.84	18.9978	0.0034	fold change	1.69	24.3681	0.0005	fold change	1.42	23.5333	0.004	fold change	1.47	25.5363	0.0363	fold change	1.45	20.7118	0.0014	fold change	2.57	19.9182	5.7e-05	fold change	1.88	11.2358	0.0426	fold change	1.21	17.6554	0.0088	fold change	-1.54
YWHAQ	10971	tyrosine 3-monooxygenase/tryptophan 5-monooxygenase activation protein, theta polypeptide	9 out of 10	134.774					17.6806	1.1e-05	fold change	1.56	11.5567	0.0088	fold change	1.26	16.9091	0.0007	fold change	1.3	16.0026	0.002	fold change	1.26	19.5542	0.0023	fold change	1.27	9.42161	0.0119	fold change	1.73	17.1766	2.2e-08	fold change	1.76	11.3712	0.0428	fold change	1.22	15.1012	0.0007	fold change	-1.45
SCGB1D2	10647	secretoglobin, family 1D, member 2	8 out of 10	739.906					99.3522	3.3e-08	fold change	-10	98.3187	0.0011	fold change	-30.8	99.3088	5.2e-08	fold change	-8.61	99.0315	0.0149	fold change	-17.4					73.457	3.3e-09	fold change	-7.12	99.5937	3.3e-07	fold change	-43	96.7698	2.1e-08	fold change	-8.91	74.0741	0.0036	fold change	4.77
TFAP2B	7021	transcription factor AP-2 beta (activating enhancer binding protein 2 beta)	8 out of 10	720.437					99.5124	7.9e-09	fold change	-11	71.0026	0.0033	fold change	-5.47	97.58	1e-06	fold change	-5.63	88.0375	0.0002	fold change	-5.85					89.5977	0.0029	fold change	-11.2	98.6349	1e-07	fold change	-21.2	95.1656	8e-05	fold change	-7.94	80.9061	0.001	fold change	6.21
C10orf116	10974	chromosome 10 open reading frame 116	8 out of 10	693.614					86.3066	5.8e-15	fold change	-4.09	95.2708	7.9e-06	fold change	-18.6	94.1176	2.1e-09	fold change	-3.77	80.0666	1.8e-05	fold change	-4.3					62.6967	4.7e-09	fold change	-5.84	94.8299	1.1e-08	fold change	-13	87.2159	8.9e-07	fold change	-5.21	93.1099	1.7e-05	fold change	10.9
NDC80	10403	NDC80 homolog, kinetochore complex component (S. cerevisiae)	8 out of 10	692.046					94.9037	3.9e-18	fold change	5.74	92.5446	0.0003	fold change	14.2	87.6532	2.9e-07	fold change	2.98	92.6853	6.7e-05	fold change	7.33					83.6176	0.0149	fold change	9.49	84.7601	7.9e-09	fold change	7.46	96.499	9.6e-09	fold change	8.56	59.3824	2.2e-05	fold change	-3.3
TTK	7272	TTK protein kinase	8 out of 10	683.554					98.9531	1.5e-22	fold change	9.34	94.9758	2.8e-05	fold change	18	90.2429	8.2e-07	fold change	3.16	96.3911	0.0466	fold change	9.12					86.2337	0.0218	fold change	10.1	95.8662	3.3e-13	fold change	13.7	90.8975	3.2e-05	fold change	6.07	29.994	0.0025	fold change	-1.94
EGR1	1958	early growth response 1	8 out of 10	682.639	87.184	n/a	fold change	-7.75281	66.6516	8.8e-09	fold change	-2.82	63.5833	0.0024	fold change	-4.45	88.8889	1.2e-06	fold change	-3.06	90.1697	1.2e-12	fold change	-6.38					91.5014	0.0006	fold change	-12.2	96.091	4.7e-08	fold change	-14	98.5688	4.3e-06	fold change	-12.1
DLGAP5	9787	discs, large (Drosophila) homolog-associated protein 5	8 out of 10	675.857					96.5437	7.2e-22	fold change	6.67	91.0382	4.5e-08	fold change	12.8	88.422	3.8e-09	fold change	3.03	96.9236	0.003	fold change	10.1					91.0183	0.019	fold change	12.1	83.6064	8.6e-10	fold change	7.22	87.8843	3.3e-05	fold change	5.33	40.4204	0.0014	fold change	-2.3
NEK2	4751	NIMA (never in mitosis gene a)-related kinase 2	8 out of 10	672.276					95.0498	2.8e-16	fold change	5.76	95.2708	1.9e-16	fold change	18.6	80.2568	3.3e-07	fold change	2.61	96.5437	4e-05	fold change	9.51	32.4254	0.0106	fold change	-1.61	82.616	0.0075	fold change	9.01	94.6844	4.2e-12	fold change	12.9	95.429	5.3e-05	fold change	7.97
ASPM	259266	asp (abnormal spindle) homolog, microcephaly associated (Drosophila)	8 out of 10	670.853					97.6944	3e-15	fold change	7.71	98.2415	0.0004	fold change	29.9	92.7317	5e-10	fold change	3.47	70.7164	0.0072	fold change	3.29					93.2349	0.0151	fold change	13.4	97.4621	3.3e-14	fold change	15.9	97.7307	5.7e-06	fold change	9.75	23.0415	0.0004	fold change	-1.72
APOD	347	apolipoprotein D	8 out of 10	667.68					97.2309	1e-14	fold change	-7.14	88.8021	8.5e-05	fold change	-11.3	96.8298	1.6e-08	fold change	-4.69	99.7546	0.0049	fold change	-23.2					50.4429	0.001	fold change	-4.74	96.091	2e-07	fold change	-14	80.1179	0.0036	fold change	-4.3	58.4112	0.0002	fold change	3.23
BUB1	699	budding uninhibited by benzimidazoles 1 homolog (yeast)	8 out of 10	666.571					95.3452	2.1e-23	fold change	5.89	91.0382	6.7e-08	fold change	12.8	77.7194	8.7e-08	fold change	2.52	96.7717	0.0018	fold change	9.86					87.1065	0.0129	fold change	10.4	82.5396	8.2e-11	fold change	7	95.0335	9.2e-05	fold change	7.83	41.0172	6.8e-06	fold change	-2.32
TPX2	22974	TPX2, microtubule-associated, homolog (Xenopus laevis)	8 out of 10	658.118					96.9236	1.4e-16	fold change	6.86	96.091	1.8e-06	fold change	20.7	90.4045	1.1e-08	fold change	3.17	98.6349	1.1e-17	fold change	15.1					70.1656	0.0036	fold change	6.75	96.6184	1.1e-07	fold change	14.6	84.8536	1.7e-05	fold change	4.82	24.426	2.6e-05	fold change	-1.77
PBK	55872	PDZ binding kinase	8 out of 10	650.926					96.695	3.6e-19	fold change	6.72	89.5127	0.0001	fold change	11.7	77.2439	7.1e-08	fold change	2.5					57.2738	0.0029	fold change	2.4	91.0183	0.0088	fold change	12.1	90.5682	1.5e-08	fold change	9.67	93.4877	4.4e-06	fold change	6.85	55.1268	0.0002	fold change	-3.02
CENPA	1058	centromere protein A	8 out of 10	649.4					95.7909	8.1e-24	fold change	6.17	88.1648	3.8e-05	fold change	10.9	90.7293	2.5e-09	fold change	3.22	98.5552	2.9e-15	fold change	13.6					83.2141	0.0072	fold change	9.26	90.7013	1.2e-11	fold change	9.73	82.2206	4.6e-06	fold change	4.46	20.024	0.0118	fold change	-1.62
ESR1	2099	estrogen receptor 1	8 out of 10	644.697					98.6349	6e-10	fold change	-8.78	85.7648	5.5e-17	fold change	-9.6	99.6036	1.8e-13	fold change	-10.5	14.8199	2.2e-05	fold change	1.22					84.8536	0.007	fold change	-9.89	98.2415	2.7e-05	fold change	-18.9	89.2491	7.6e-05	fold change	-5.53	73.5294	8e-05	fold change	4.7
SOX11	6664	SRY (sex determining region Y)-box 11	8 out of 10	630.536					73.4635	5.2e-05	fold change	3.12	90.501	2.4e-23	fold change	12.4	85.862	0.0005	fold change	2.88	93.4597	1.2e-07	fold change	7.62					81.8304	0.0092	fold change	8.7	83.4362	5.3e-08	fold change	7.16	91.1378	5.3e-06	fold change	6.15	30.8452	0.0134	fold change	1.97
BIRC5	332	baculoviral IAP repeat-containing 5	8 out of 10	625.839					95.8662	7.7e-17	fold change	6.19	86.9172	2.5e-05	fold change	10.1	80.1925	1.5e-09	fold change	2.6	98.3981	0.029	fold change	13.3					87.1065	0.0036	fold change	10.4	76.2905	0.0004	fold change	5.64	85.6971	2.4e-05	fold change	4.95	15.3704	0.0433	fold change	-1.46
TYMS	7298	thymidylate synthetase	8 out of 10	623.425					86.1861	1.7e-13	fold change	4.07	78.5324	0.0002	fold change	6.99	91.6372	2.7e-09	fold change	3.34	74.8963	0.0002	fold change	3.68					81.2519	0.0059	fold change	8.56	80.5919	6.8e-08	fold change	6.49	80.7754	6.7e-07	fold change	4.37	49.554	4.3e-05	fold change	-2.69
CENPF	1063	centromere protein F, 350/400ka (mitosin)	8 out of 10	623.211					91.7852	8.8e-17	fold change	4.94	96.1649	1e-06	fold change	20.8	88.422	9.3e-10	fold change	3.03	50.0646	4.4e-06	fold change	2.2					92.2356	0.0002	fold change	12.6	95.7158	1.9e-09	fold change	13.5	94.2543	3.1e-08	fold change	7.25	14.5688	0.0173	fold change	-1.43
TOP2A	7153	topoisomerase (DNA) II alpha 170kDa	8 out of 10	620.626					96.3168	4.2e-14	fold change	6.46	97.6944	0.0002	fold change	25.8	93.0752	5.3e-07	fold change	3.53	97.7727	0.0308	fold change	11	31.8674	0.0306	fold change	1.6	43.3095	0.005	fold change	4.19	98.7928	4e-10	fold change	24.7	61.7971	1.7e-05	fold change	3.01
AZGP1	563	alpha-2-glycoprotein 1, zinc-binding	8 out of 10	620.186					83.949	1.2e-07	fold change	-3.85	82.8185	1.6e-07	fold change	-8.38	97.9585	1.8e-05	fold change	-6.07					98.2318	0.0002	fold change	-18.2	20.4658	0.0298	fold change	-2.55	74.8044	1.3e-05	fold change	-5.42	86.9959	3e-07	fold change	-5.18	74.9625	0.0003	fold change	4.96
FHL1	2273	four and a half LIM domains 1	8 out of 10	616.179					85.2297	1.7e-12	fold change	-3.96	96.0154	0.0032	fold change	-20.6	54.3136	0.0025	fold change	-1.9	84.468	3.9e-09	fold change	-5.09					95.298	0.0009	fold change	-16.3	89.7086	5.5e-06	fold change	-9.24	59.9161	0.0104	fold change	-2.94	51.2295	0.0344	fold change	-2.79
UBE2C	11065	ubiquitin-conjugating enzyme E2C	8 out of 10	607.552					93.3899	1.2e-15	fold change	5.23	89.1886	7.7e-07	fold change	11.6	89.2045	5.1e-12	fold change	3.07	97.3066	0.005	fold change	10.5					95.6938	0.0081	fold change	16.6	88.8021	6.7e-11	fold change	8.78	41.2858	0.005	fold change	2.27	12.6807	0.0174	fold change	-1.35
PRC1	9055	protein regulator of cytokinesis 1	8 out of 10	607.461					91.6489	3e-15	fold change	4.92	91.9219	3.6e-07	fold change	13.3	93.4195	7.2e-11	fold change	3.61	90.8364	0.0465	fold change	6.54					51.7304	0.005	fold change	4.85	90.1031	7e-08	fold change	9.48	78.9254	4e-05	fold change	4.21	18.875	0.0021	fold change	-1.58
GATA3	2625	GATA binding protein 3	8 out of 10	606.052					87.4126	8.1e-08	fold change	-4.19	49.6801	0.0009	fold change	-3.24	98.2453	9.8e-08	fold change	-6.38	59.6346	0.0053	fold change	-2.63	68.1199	0.0019	fold change	-3.02					84.8767	1.5e-07	fold change	-7.48	59.6573	0.0008	fold change	-2.93	98.4252	1.1e-09	fold change	20.4
MATN2	4147	matrilin 2	8 out of 10	605.355	82.0331	n/a	fold change	-6.05779	83.1546	2.3e-10	fold change	-3.78	84.6439	0.0011	fold change	-9.02	35.9648	0.013	fold change	-1.6	94.7562	0.0277	fold change	-8.03					68.5598	9.8e-18	fold change	-6.54	76.8628	1.1e-05	fold change	-5.75	79.3802	1.6e-08	fold change	-4.25
DUSP1	1843	dual specificity phosphatase 1	8 out of 10	599.103	83.5199	n/a	fold change	6.4603	29.4544	0.0002	fold change	-1.82	90.5682	0.0032	fold change	-12.5	81.0307	2.1e-05	fold change	-2.65					66.313	0.0287	fold change	2.86	98.147	1.5e-05	fold change	-24.1	68.4332	4.6e-06	fold change	-4.66	81.6367	1.1e-06	fold change	-4.43
CA12	771	carbonic anhydrase XII	8 out of 10	596.852					93.3899	2e-09	fold change	-5.23	63.5502	0.0014	fold change	-4.44	98.822	9.5e-10	fold change	-7.24					63.1313	0.0453	fold change	2.71	36.8484	0.0133	fold change	-3.75	96.695	6.7e-08	fold change	-14.7	88.1088	4.6e-06	fold change	-5.35	56.3063	0.0305	fold change	3.11
CXCL10	3627	chemokine (C-X-C motif) ligand 10	8 out of 10	590.4					95.2708	8.4e-12	fold change	5.83	94.32	0.002	fold change	16.4	84.6353	8.9e-06	fold change	2.79	74.5323	1.1e-05	fold change	3.64	21.4225	0.016	fold change	-1.34	36.9669	0.0011	fold change	3.76	98.0834	7.7e-08	fold change	18.7	85.1687	8.1e-06	fold change	4.9
ANP32E	81611	acidic (leucine-rich) nuclear phosphoprotein 32 family, member E	8 out of 10	589.535					93.9602	1.5e-21	fold change	5.42	84.0068	0.0051	fold change	8.74	90.7293	1.8e-07	fold change	3.22	83.2667	0.0215	fold change	4.84					48.9036	0.0021	fold change	4.6	85.1122	1.7e-09	fold change	7.54	56.3863	1.3e-07	fold change	2.77	47.1698	0.0012	fold change	-2.58
DEPDC1	55635	DEP domain containing 1	8 out of 10	587.292					89.8392	6.1e-20	fold change	4.54	76.4327	1e-09	fold change	6.5	70.7394	7.8e-10	fold change	2.26	95.4198	0.0047	fold change	8.34					57.9515	0.0097	fold change	5.39	85.4073	8.8e-12	fold change	7.65	82.5164	6.2e-05	fold change	4.47	28.9855	0.0001	fold change	-1.91
NUSAP1	51203	nucleolar and spindle associated protein 1	8 out of 10	580.984					88.1011	3.6e-11	fold change	4.29	93.3899	0.0017	fold change	15.5	87.6532	9.7e-09	fold change	2.98	89.2522	0.0465	fold change	6.13					45.3026	0.0023	fold change	4.33	96.2408	8.8e-13	fold change	14.3	56.6181	0.0014	fold change	2.78	24.426	0.0006	fold change	-1.77
CPE	1363	carboxypeptidase E	8 out of 10	579.542					68.8155	1.2e-08	fold change	-2.9	82.0439	0.0009	fold change	-8.12	72.8343	3.6e-05	fold change	-2.32	85.7648	0.0112	fold change	-5.37					48.7653	1.5e-06	fold change	-4.59	74.8044	1.2e-06	fold change	-5.42	78.2081	7.2e-05	fold change	-4.13	68.306	0.0005	fold change	3.97
MAD2L1	4085	MAD2 mitotic arrest deficient-like 1 (yeast)	8 out of 10	573.906					94.611	9.9e-19	fold change	5.67	49.0263	0.0159	fold change	3.18	83.7226	1.5e-06	fold change	2.75	79.6001	0.0309	fold change	4.23					67.6846	0.0159	fold change	6.47	93.1775	7.3e-12	fold change	11.1	88.6745	3.9e-07	fold change	5.44	17.4095	0.0152	fold change	-1.53
KIF20A	10112	kinesin family member 20A	8 out of 10	570.104					92.3361	2.8e-16	fold change	5.07	90.2348	3.6e-07	fold change	12.2	72.3641	9.2e-09	fold change	2.3	97.4621	4.7e-17	fold change	10.8					38.2599	0.0005	fold change	3.83	88.5457	5.5e-10	fold change	8.72	64.5161	0.0019	fold change	3.15	26.3852	0.0034	fold change	-1.83
MCM10	55388	minichromosome maintenance complex component 10	8 out of 10	562.658					97.3066	5.6e-27	fold change	7.16	91.0382	0.0002	fold change	12.8	85.5696	1.8e-08	fold change	2.86	93.8879	0.0095	fold change	7.77					61.1935	0.0013	fold change	5.68	72.2972	3.2e-08	fold change	5.09	38.3239	0.0446	fold change	2.17	23.0415	0.013	fold change	-1.72
FOXM1	2305	forkhead box M1	8 out of 10	562.172	74.6068	n/a	fold change	4.68397	96.1649	7.9e-24	fold change	6.43	93.9602	0.0001	fold change	16.1	85.1368	1.8e-09	fold change	2.82									35.7772	0.0006	fold change	3.68	89.1886	8.1e-12	fold change	8.95	70.7424	0.0002	fold change	3.53	16.5948	0.0135	fold change	-1.5
PLAT	5327	plasminogen activator, tissue	8 out of 10	558.213					75.3545	4.4e-11	fold change	-3.23	53.8834	0.008	fold change	-3.55	76.7142	0.0001	fold change	-2.48					70.028	0.0323	fold change	3.11	59.7086	2.6e-05	fold change	-5.58	94.2489	1.3e-09	fold change	-12.5	71.3277	0.0034	fold change	-3.57	56.9476	0.0319	fold change	-3.14
DNALI1	7802	dynein, axonemal, light intermediate chain 1	8 out of 10	557.977					91.3075	9.5e-14	fold change	-4.8	69.4773	0.0024	fold change	-5.24	75.3386	9.8e-13	fold change	-2.42	73.9055	0.0045	fold change	-3.59					66.1262	5.2e-06	fold change	-6.31	89.2522	3.2e-08	fold change	-8.97	69.5285	0.0023	fold change	-3.45	23.0415	0.0112	fold change	1.72
FOS	2353	FBJ murine osteosarcoma viral oncogene homolog	8 out of 10	557.512					57.7574	6.2e-05	fold change	-2.5	84.2375	0.0125	fold change	-8.85	91.2226	1.1e-05	fold change	-3.28					22.8206	0.0415	fold change	-1.38	99.4214	0.0006	fold change	-28.7	88.9949	0.0002	fold change	-8.85	96.2279	2.7e-05	fold change	-8.48	16.8294	0.016	fold change	1.51
TMEM158	25907	transmembrane protein 158	8 out of 10	553.503	63.1696	n/a	fold change	-3.20724	71.8319	6.4e-09	fold change	3.05	51.7293	0.0065	fold change	3.39	75.3386	2.4e-05	fold change	2.42					83.4725	0.0106	fold change	4.63	37.3073	0.0001	fold change	3.78	88.4173	2.3e-05	fold change	8.7					82.2368	0.004	fold change	-6.5
NCAPG	64151	non-SMC condensin I complex, subunit G	8 out of 10	549.753					84.9358	5e-18	fold change	3.94	74.397	1.5e-15	fold change	6.08	67.5174	1.6e-08	fold change	2.18					44.2478	0.0044	fold change	1.92	68.6285	0.0064	fold change	6.55	68.4332	3.6e-09	fold change	4.66	84.6453	1.4e-07	fold change	4.8	56.9476	1.2e-05	fold change	-3.14
KIAA0101	9768	KIAA0101	8 out of 10	542.97					84.6439	1.2e-10	fold change	3.91	71.3735	0.0149	fold change	5.56	79.6229	9.2e-08	fold change	2.58					38.6997	0.0029	fold change	1.77	65.1873	0.0395	fold change	6.18	88.6101	1.6e-06	fold change	8.73	88.447	4.6e-07	fold change	5.38	26.3852	0.0027	fold change	-1.83
LRP8	7804	low density lipoprotein receptor-related protein 8, apolipoprotein e receptor	8 out of 10	542.808					86.8568	9.6e-13	fold change	4.14	83.949	0.0003	fold change	8.72	52.8335	6.1e-05	fold change	1.87	83.6064	2.3e-10	fold change	4.89					68.2203	7e-06	fold change	6.52	53.9543	2.1e-08	fold change	3.45	94.5126	6e-10	fold change	7.32	18.875	0.0167	fold change	-1.58
RBMS3	27303	RNA binding motif, single stranded interacting protein	8 out of 10	535.197					89.8392	3.2e-16	fold change	-4.54	64.1141	0.0263	fold change	-4.52	89.8408	1.7e-06	fold change	-3.14	96.4674	2.2e-11	fold change	-9.42					67.6846	4.4e-06	fold change	-6.47	84.411	1.3e-06	fold change	-7.41	31.4214	0.0151	fold change	-1.94	11.4181	0.0079	fold change	-1.28
HMMR	3161	hyaluronan-mediated motility receptor (RHAMM)	8 out of 10	531.596					86.5501	1.2e-15	fold change	4.11	82.8748	0.0005	fold change	8.41	57.8677	2.6e-06	fold change	1.97	93.9602	2.6e-07	fold change	7.8					59.094	0.0094	fold change	5.51	72.0005	8.6e-09	fold change	5.04	62.1311	0.001	fold change	3.02	17.1174	0.0466	fold change	-1.52
ANO1	55107	anoctamin 1, calcium activated chloride channel	8 out of 10	527.292					62.2309	4.1e-11	fold change	-2.67	60.6951	6.5e-05	fold change	-4.12	69.2339	6.6e-06	fold change	-2.22	93.7453	1.4e-05	fold change	-7.72	56.0538	0.0041	fold change	-2.33					85.9446	7.3e-07	fold change	-7.89	52.9627	5.8e-06	fold change	-2.64	46.4253	0.0007	fold change	2.55
IRS1	3667	insulin receptor substrate 1	8 out of 10	525.279					57.7574	1.5e-10	fold change	-2.5	70.3522	2e-05	fold change	-5.38	73.5792	4.6e-06	fold change	-2.34	75.5401	1.4e-08	fold change	-3.73	48.3092	0.0488	fold change	2.05	64.3956	0.0005	fold change	-6.08	61.7314	1.8e-08	fold change	-4.04	73.6139	8.7e-05	fold change	-3.75
PSAT1	29968	phosphoserine aminotransferase 1	8 out of 10	521.992					90.9703	1.7e-10	fold change	4.72	51.1268	8.9e-05	fold change	3.35	96.091	6.4e-07	fold change	4.35	89.3831	1.4e-05	fold change	6.19					20.4658	0.0128	fold change	2.55	82.7061	1.1e-10	fold change	7.03	51.8473	1.5e-07	fold change	2.59	39.4011	0.0032	fold change	-2.26
CCNA2	890	cyclin A2	8 out of 10	520.978					89.5784	1.9e-23	fold change	4.52	81.9901	4.1e-30	fold change	8.11	71.5932	5.5e-07	fold change	2.28	92.1285	0.001	fold change	7.19					20.3269	0.0354	fold change	2.54	83.2113	2e-09	fold change	7.13	49.7869	0.0055	fold change	2.52	32.3625	0.0007	fold change	-2.02
SEPP1	6414	selenoprotein P, plasma, 1	8 out of 10	520.15					46.1544	1.6e-06	fold change	-2.21	60.8754	0.0082	fold change	-4.13	64.7845	4.6e-05	fold change	-2.11	61.7002	0.002	fold change	-2.73					42.5869	6.4e-05	fold change	-4.15	70.6754	3.2e-07	fold change	-4.93	89.4807	2.8e-06	fold change	-5.59	83.8926	6.1e-06	fold change	6.97
DIAPH3	81624	diaphanous homolog 3 (Drosophila)	8 out of 10	518.166	83.8659	n/a	fold change	6.53949	82.3737	1.2e-21	fold change	3.69	62.1682	0.0005	fold change	4.26	66.8021	1e-07	fold change	2.16	38.8467	2.5e-05	fold change	1.86					45.3922	0.0076	fold change	4.34	61.3001	2.9e-09	fold change	3.98	77.4174	4.4e-06	fold change	4.01
CLU	1191	clusterin	8 out of 10	512.879					53.069	7.1e-06	fold change	-2.37	56.1476	1.2e-06	fold change	-3.74	88.1119	0.0002	fold change	-3.02	60.0716	0.033	fold change	-2.65					25.6735	0.0047	fold change	-2.93	88.8652	2.4e-07	fold change	-8.82	72.9129	6.8e-05	fold change	-3.71	68.0272	0.0009	fold change	3.95
KIF4A	24137	kinesin family member 4A	8 out of 10	512.748					93.0354	1.5e-17	fold change	5.17	91.5114	0.0001	fold change	13.2	74.1741	2.1e-07	fold change	2.37	97.0761	0.0428	fold change	10.4					21.3868	0.0007	fold change	2.62	87.2265	3.6e-10	fold change	8.22	30.9278	0.0043	fold change	1.93	17.4095	0.0004	fold change	-1.53
MKI67	4288	antigen identified by monoclonal antibody Ki-67	8 out of 10	511.997					84.1793	2.8e-15	fold change	3.88	90.0366	0.0001	fold change	12.1	60.3989	3.6e-08	fold change	2.03	90.3016	0.0133	fold change	6.4					76.1348	0.0053	fold change	7.47	59.6346	1.8e-07	fold change	3.84	37.5717	0.0035	fold change	2.14	13.74	0.0326	fold change	-1.4
HJURP	55355	Holliday junction recognition protein	8 out of 10	506.376					80.4868	1.7e-17	fold change	3.54	72.1272	0.0008	fold change	5.66	54.7267	1.5e-08	fold change	1.91					21.4225	0.0354	fold change	1.34	81.9283	0.0107	fold change	8.86	78.1824	9.8e-12	fold change	6.02	94.1265	4.2e-05	fold change	7	23.3754	0.0002	fold change	-1.73
INHBB	3625	inhibin, beta B	8 out of 10	500.949					44.5327	7.1e-07	fold change	-2.17	40.3382	0.001	fold change	-2.66	50.7331	0.003	fold change	-1.83					88.8099	0.0002	fold change	-6.39	39.1512	1.4e-07	fold change	-3.89	70.2316	8.2e-07	fold change	-4.88	76.8994	2.2e-06	fold change	-3.96	90.2527	1.2e-08	fold change	9.22
SLC16A3	9123	solute carrier family 16, member 3 (monocarboxylic acid transporter 4)	8 out of 10	497.313					57.3796	1.8e-08	fold change	2.49	83.3236	0.0016	fold change	8.56	62.6504	8.7e-06	fold change	2.07	55.7153	0.0006	fold change	2.43	79.1139	0.0346	fold change	4.05	28.9526	9.4e-05	fold change	3.16	52.0578	1.6e-07	fold change	3.34	78.1201	3.6e-12	fold change	4.12
CDCA8	55143	cell division cycle associated 8	8 out of 10	496.771					83.949	2.8e-22	fold change	3.85	70.1912	1.6e-06	fold change	5.35	52.8335	3e-08	fold change	1.87	89.5784	2.9e-09	fold change	6.24					65.2494	0.0014	fold change	6.2	59.838	1.3e-10	fold change	3.86	55.9741	0.002	fold change	2.75	19.1571	0.0001	fold change	-1.59
DCLK1	9201	doublecortin-like kinase 1	8 out of 10	490.214	77.8743	n/a	fold change	-5.11514	83.2113	2.1e-12	fold change	-3.79	67.8288	0.0016	fold change	-4.99	55.9103	0.0003	fold change	-1.93	69.0474	6.8e-05	fold change	-3.18					69.3183	0.0018	fold change	-6.63	55.0661	7.1e-06	fold change	-3.52	11.9572	0.0013	fold change	-1.26
KIF2C	11004	kinesin family member 2C	8 out of 10	489.637					90.7013	1.8e-17	fold change	4.67	84.8767	0.0005	fold change	9.11	73.1518	3.1e-13	fold change	2.33	80.7507	3.7e-11	fold change	4.39					20.4658	0.0206	fold change	2.55	77.935	1.8e-11	fold change	5.94	34.9601	0.0312	fold change	2.05	26.7953	7.8e-05	fold change	-1.84
TBC1D9	23158	TBC1 domain family, member 9 (with GRAM domain)	8 out of 10	473.775					79.7041	5.9e-10	fold change	-3.49	51.3189	0.0056	fold change	-3.36	98.5338	1.6e-12	fold change	-6.92	15.3722	0.0028	fold change	1.24					27.2147	0.0219	fold change	-3.04	90.9025	4.5e-11	fold change	-9.76	74.7317	5.7e-05	fold change	-3.81	35.9971	0.0206	fold change	2.14
FAM64A	54478	family with sequence similarity 64, member A	8 out of 10	470.846					63.1257	4e-17	fold change	2.7	45.3375	0.0019	fold change	2.95	37.4058	2e-06	fold change	1.62	76.3382	5.8e-08	fold change	3.83					74.3284	0.0036	fold change	7.2	62.6433	1.2e-08	fold change	4.11	83.0137	8.5e-05	fold change	4.57	28.6533	0.0048	fold change	-1.9
SPRY1	10252	sprouty homolog 1, antagonist of FGF signaling (Drosophila)	8 out of 10	470.741					54.5774	2.6e-12	fold change	-2.41	71.958	0.0019	fold change	-5.65	53.8781	1.2e-06	fold change	-1.89	86.1861	0.0011	fold change	-5.48					57.2292	0.0005	fold change	-5.34	63.9803	1.8e-08	fold change	-4.2	62.3558	0.0008	fold change	-3.03	20.5761	0.0055	fold change	1.64
DUSP6	1848	dual specificity phosphatase 6	8 out of 10	470.501					46.9479	6.2e-10	fold change	-2.23	53.4616	0.0003	fold change	-3.51	29.65	0.0096	fold change	-1.5	78.5324	5.3e-07	fold change	-4.09	45.5373	0.0321	fold change	1.97	54.7729	0.002	fold change	-5.1	76.0075	8.5e-09	fold change	-5.62	85.5915	2.2e-07	fold change	-4.94
TXNIP	10628	thioredoxin interacting protein	8 out of 10	460.541	66.3104	n/a	fold change	-3.9198	44.5327	3.8e-07	fold change	-2.17	75.5401	1.7e-05	fold change	-6.36	83.3764	3.1e-06	fold change	-2.74									33.4661	0.0002	fold change	-3.51	57.3533	1.4e-08	fold change	-3.68	48.6273	0.0129	fold change	-2.48	51.3347	0.0072	fold change	2.8
EXO1	9156	exonuclease 1	8 out of 10	460.322					80.329	3.3e-24	fold change	3.52	68.7389	2.9e-09	fold change	5.12	34.8097	1.5e-07	fold change	1.58	85.6458	2.8e-05	fold change	5.35					44.0292	0.0021	fold change	4.25	58.1125	7.1e-12	fold change	3.72	74.0883	8.3e-05	fold change	3.77	14.5688	0.0022	fold change	-1.43
SMC4	10051	structural maintenance of chromosomes 4	8 out of 10	459.472					71.623	2.2e-15	fold change	3.04	89.5127	0.0384	fold change	11.7	71.8484	5.1e-10	fold change	2.29	75.2162	5.1e-13	fold change	3.71					32.8755	0.0395	fold change	3.46	74.8503	2.1e-08	fold change	5.43	29.2848	0.0095	fold change	1.88	14.2613	0.0489	fold change	-1.42
CAV2	858	caveolin 2	8 out of 10	457.608					23.5423	0.0002	fold change	-1.7	74.7585	0.0161	fold change	-6.14	19.9785	0.0342	fold change	-1.35	76.7672	9.3e-12	fold change	-3.89					84.3341	4.5e-05	fold change	-9.68	62.5156	8.4e-06	fold change	-4.1	21.015	0.0228	fold change	-1.62	94.697	4.7e-09	fold change	-13
C14orf132	56967	chromosome 14 open reading frame 132	8 out of 10	452.325					80.329	1.8e-13	fold change	-3.52	58.305	9e-07	fold change	-3.89	44.5657	1.1e-07	fold change	-1.73	69.4377	0.0013	fold change	-3.2					38.7333	0.0077	fold change	-3.86	58.9484	5.5e-07	fold change	-3.79	63.156	0.0001	fold change	-3.08	38.85	0.0105	fold change	2.24
TBX3	6926	T-box 3	8 out of 10	446.587					77.0072	9.1e-10	fold change	-3.33	46.966	0.0043	fold change	-3.05	58.5741	0.0006	fold change	-1.99	58.388	0.011	fold change	-2.55					31.0673	0.0052	fold change	-3.33	62.8678	1.1e-06	fold change	-4.13	83.9236	2.7e-09	fold change	-4.67	27.7932	0.0166	fold change	1.87
STIL	6491	SCL/TAL1 interrupting locus	8 out of 10	443.962					76.0075	7.5e-22	fold change	3.28	71.958	0.0018	fold change	5.65	56.5374	1.1e-08	fold change	1.94	73.3321	0.0001	fold change	3.54					39.5786	0.0139	fold change	3.93	61.3309	4.3e-10	fold change	3.99	43.7495	0.0035	fold change	2.34	21.4684	3.3e-05	fold change	-1.67
SNRPN	6638	small nuclear ribonucleoprotein polypeptide N	8 out of 10	437.157					73.8607	2.2e-13	fold change	-3.13	28.4587	0.0342	fold change	-2.11	73.7409	3.7e-08	fold change	-2.35	86.0659	0.0002	fold change	-5.45	67.659	0.0195	fold change	2.96	31.3499	0.0012	fold change	-3.35	47.6763	8.2e-05	fold change	-3.09	28.3453	0.007	fold change	-1.85
CRIM1	51232	cysteine rich transmembrane BMP regulator 1 (chordin-like)	8 out of 10	433.616					35.6473	8.4e-08	fold change	-1.95	58.3608	7.4e-07	fold change	-3.9	80.5776	2.8e-07	fold change	-2.62	75.4011	2.2e-10	fold change	-3.72					35.067	0.002	fold change	-3.62	57.4871	6.2e-09	fold change	-3.69	30.025	0.0038	fold change	-1.9	61.0501	0.0017	fold change	-3.4
STMN1	3925	stathmin 1	8 out of 10	432.778					65.6547	6.6e-12	fold change	2.78	47.164	1.3e-05	fold change	3.06	62.1489	2.2e-07	fold change	2.06	58.751	0.0234	fold change	2.57					44.1985	0.0048	fold change	4.26	65.0297	1.3e-11	fold change	4.29	71.5502	2e-09	fold change	3.59	18.2815	0.0097	fold change	-1.56
DBF4	10926	DBF4 homolog (S. cerevisiae)	8 out of 10	429.496					67.0151	7.1e-16	fold change	2.83	70.031	0.0346	fold change	5.33	53.2243	1.7e-05	fold change	1.88	65.5497	4.2e-11	fold change	2.95					39.8995	0.005	fold change	3.95	48.4656	8.4e-08	fold change	3.13	70.7424	1.1e-05	fold change	3.53	14.5688	0.0064	fold change	-1.43
UBE2S	27338	ubiquitin-conjugating enzyme E2S	8 out of 10	427.446					79.7041	5.7e-18	fold change	3.49	66.9416	0.0007	fold change	4.9	85.4979	3.7e-10	fold change	2.85					31.0559	0.0045	fold change	1.58	20.1959	3.2e-05	fold change	2.53	70.5537	7.7e-10	fold change	4.92	29.6759	0.0004	fold change	1.89	43.8212	8.4e-06	fold change	-2.45
SSPN	8082	sarcospan (Kras oncogene-associated gene)	8 out of 10	421.947	70.3116	n/a	fold change	-4.25421	48.9481	2e-07	fold change	-2.28	45.0548	0.0428	fold change	-2.93	63.7601	0.0003	fold change	-2.09	70.0712	5.2e-09	fold change	-3.25					30.5168	6.9e-11	fold change	-3.29	57.9482	8.4e-07	fold change	-3.71	35.3367	0.0151	fold change	-2.06
OAS2	4939	2'-5'-oligoadenylate synthetase 2, 69/71kDa	8 out of 10	421.488	89.257	n/a	fold change	8.58541	40.6587	7.1e-05	fold change	2.07	71.498	0.0004	fold change	5.58	37.4058	0.0004	fold change	1.62					56.5611	0.013	fold change	-2.36	21.1245	3.9e-08	fold change	2.6	54.6502	3.1e-05	fold change	3.5	50.3322	7.1e-06	fold change	2.55
PID1	55022	phosphotyrosine interaction domain containing 1	8 out of 10	420.153					40.6587	6.3e-07	fold change	-2.07	77.0072	1.5e-22	fold change	-6.58	23.0005	0.0067	fold change	-1.4	86.3677	0.0095	fold change	-5.51	69.0608	0.0003	fold change	3.07	52.4786	8.4e-07	fold change	-4.93	20.4552	0.0248	fold change	-1.9					51.1247	0.0006	fold change	-2.78
PLAUR	5329	plasminogen activator, urokinase receptor	8 out of 10	417.096	93.2818	n/a	fold change	10.9586	58.5549	2.9e-10	fold change	2.53	60.8754	0.0109	fold change	4.13	35.3344	0.0001	fold change	1.59									21.2549	0.0072	fold change	2.61	39.1936	0.0022	fold change	2.68	60.7083	2.6e-08	fold change	2.97	47.8927	0.002	fold change	-2.61
PER2	8864	period homolog 2 (Drosophila)	8 out of 10	412.9					34.6916	6.3e-09	fold change	-1.93	68.5091	0.0322	fold change	-5.09	64.3294	5e-08	fold change	-2.1					23.2126	0.0028	fold change	-1.39	29.8299	0.0292	fold change	-3.23	70.1115	1.6e-08	fold change	-4.87	68.2203	1.2e-05	fold change	-3.38	53.9957	8e-09	fold change	2.94
MCM4	4173	minichromosome maintenance complex component 4	8 out of 10	411.642					53.4382	2.1e-13	fold change	2.38	59.6346	5.9e-08	fold change	4.01	67.2929	1.1e-05	fold change	2.17	38.0648	0.0013	fold change	1.84					40.2489	3.6e-06	fold change	3.98	71.664	4.3e-10	fold change	5.01	59.5026	7.6e-05	fold change	2.92	21.796	0.0011	fold change	-1.68
CTSC	1075	cathepsin C	8 out of 10	400.603	75.8346	n/a	fold change	4.83405	52.1018	2.4e-05	fold change	2.35	27.296	0.0007	fold change	2.06	79.1227	1.9e-06	fold change	2.57	39.7769	0.0462	fold change	1.89									31.0385	0.0196	fold change	2.33	19.7899	0.0002	fold change	1.58	75.643	1.7e-05	fold change	-5.1
COTL1	23406	coactosin-like 1 (Dictyostelium)	8 out of 10	399.581					41.9491	3.9e-06	fold change	2.1	59.6346	0.0004	fold change	4.01	53.8781	0.0003	fold change	1.89	15.6721	0.0306	fold change	1.25					17.133	0.016	fold change	2.31	63.2559	3.8e-07	fold change	4.15	69.3183	2.4e-06	fold change	3.44	78.7402	1.5e-07	fold change	-5.65
MAST4	375449	microtubule associated serine/threonine kinase family member 4	8 out of 10	395.703					56.0708	6.5e-13	fold change	-2.45	48.0866	4.8e-07	fold change	-3.11	49.1744	8e-07	fold change	-1.81	61.3919	0.0455	fold change	-2.72					19.9677	0.001	fold change	-2.51	85.2893	4.7e-12	fold change	-7.58	63.9771	8.4e-06	fold change	-3.12	11.7454	0.043	fold change	1.3
ESRP1	54845	epithelial splicing regulatory protein 1	8 out of 10	395.046					46.5918	1.2e-07	fold change	2.22	51.3189	0.007	fold change	3.36	57.4389	1.1e-05	fold change	1.96					89.2857	2.7e-06	fold change	-6.54	9.42161	0.0124	fold change	1.73	40.7937	7.3e-07	fold change	2.76	22.1926	0.0031	fold change	1.66	78.0031	3.7e-06	fold change	5.59
C16orf45	89927	chromosome 16 open reading frame 45	8 out of 10	389.847					52.1018	1.5e-15	fold change	-2.35	31.0621	0.0003	fold change	-2.21	69.2339	2.6e-09	fold change	-2.22	50.0646	0.0082	fold change	-2.2	39.7772	0.0484	fold change	1.8	55.3894	0.0022	fold change	-5.16	45.6913	6.1e-07	fold change	-2.99	46.5263	1.8e-06	fold change	-2.41
E2F3	1871	E2F transcription factor 3	8 out of 10	386.265					41.1073	2.4e-12	fold change	2.08	62.9319	0.0016	fold change	4.33	64.7845	4.8e-05	fold change	2.11	64.8921	9.4e-05	fold change	2.92					31.7838	0.0075	fold change	3.38	54.5048	4.2e-08	fold change	3.49	50.3322	1.1e-11	fold change	2.55	15.9286	0.0261	fold change	-1.48
RFC4	5984	replication factor C (activator 1) 4, 37kDa	8 out of 10	385.115					67.0151	7.1e-17	fold change	2.83	53.4616	0.0078	fold change	3.51	65.4999	8.9e-07	fold change	2.13	48.7929	2e-09	fold change	2.15					29.0748	0.0113	fold change	3.17	55.6143	1.2e-08	fold change	3.56	52.1213	4e-07	fold change	2.61	13.5355	0.0164	fold change	-1.39
TMEM48	55706	transmembrane protein 48	8 out of 10	384.939	79.2129	n/a	fold change	5.40739	62.0424	3.1e-13	fold change	2.66	43.1719	0.0161	fold change	2.82	46.2633	0.0002	fold change	1.76									15.215	0.0059	fold change	2.18	48.9093	3e-06	fold change	3.16	56.2487	2.3e-09	fold change	2.76	33.8753	0.0072	fold change	-2.07
DKK1	22943	dickkopf homolog 1 (Xenopus laevis)	8 out of 10	383.506					26.9785	0.0287	fold change	1.77	41.9062	5.7e-07	fold change	2.74	66.2752	0.0069	fold change	2.15					91.9118	0.0007	fold change	7.89	11.3975	0.0015	fold change	1.89	37.7492	0.0091	fold change	2.61	26.3812	0.0246	fold change	1.79	80.9061	0.0007	fold change	-6.21
TIMP3	7078	TIMP metallopeptidase inhibitor 3	8 out of 10	381.755	63.2479	n/a	fold change	-3.20929	38.6512	9e-09	fold change	-2.02	37.553	1.2e-24	fold change	-2.51	49.1744	0.0033	fold change	-1.81	50.3104	0.0307	fold change	-2.21					24.1782	0.0002	fold change	-2.83	69.2809	6.8e-07	fold change	-4.76	49.3588	0.0001	fold change	-2.51
NCAPH	23397	non-SMC condensin I complex, subunit H	8 out of 10	378.68					76.3382	7.9e-20	fold change	3.3	69.635	1.4e-09	fold change	5.28	43.7913	5.4e-08	fold change	1.72	74.0829	3.6e-10	fold change	3.62					29.5233	0.0066	fold change	3.21	48.6575	8.8e-10	fold change	3.15	24.5574	0.0344	fold change	1.73	12.0948	0.0048	fold change	-1.32
GAS1	2619	growth arrest-specific 1	8 out of 10	377.556	74.4424	n/a	fold change	-4.66732	13.6985	0.0046	fold change	-1.46	48.0866	0.0052	fold change	-3.11	50.7331	0.0013	fold change	-1.83	54.6257	8.9e-08	fold change	-2.39					13.2901	0.0011	fold change	-2.04	67.3083	3.1e-08	fold change	-4.56					55.371	0.0402	fold change	-3.03
AOX1	316	aldehyde oxidase 1	8 out of 10	371.163					38.2187	1.3e-05	fold change	-2.01					22.3133	0.0009	fold change	-1.39	72.339	0.038	fold change	-3.42	56.0538	0.0466	fold change	2.33	59.6573	0.0002	fold change	-5.55	55.0661	0.0021	fold change	-3.52	26.698	0.0011	fold change	-1.8	40.8163	0.0484	fold change	-2.31
SLC7A11	23657	solute carrier family 7, (cationic amino acid transporter, y+ system) member 11	8 out of 10	368.509					48.4656	1.7e-13	fold change	2.27	59.0619	3e-05	fold change	3.96	14.7021	0.0074	fold change	1.26	81.0163	0.0315	fold change	4.41	63.6943	0.0262	fold change	2.74	17.4984	0.0036	fold change	2.34	18.3675	0.0002	fold change	1.81					65.703	0.0053	fold change	-3.72
FADS1	3992	fatty acid desaturase 1	8 out of 10	368.016	76.0052	n/a	fold change	4.84749	16.3473	0.0001	fold change	1.53					35.3344	0.0003	fold change	1.59	30.1257	0.0087	fold change	1.64	76.3359	0.0033	fold change	3.63					25.5645	0.0051	fold change	2.11	41.9903	0.0011	fold change	2.29	66.313	0.0007	fold change	-3.78
PPARG	5468	peroxisome proliferator-activated receptor gamma	8 out of 10	364.166					36.1504	2.8e-06	fold change	-1.96	90.501	0.0008	fold change	-12.4	14.1452	0.0243	fold change	-1.25					42.0521	0.0194	fold change	1.86	79.1979	0.0054	fold change	-8.17	21.9608	0.0016	fold change	-1.96	39.7384	0.0474	fold change	-2.22	40.4204	0.0008	fold change	-2.3
MEIS2	4212	Meis homeobox 2	8 out of 10	362.207					42.6476	6.9e-10	fold change	-2.12	44.0855	0.0001	fold change	-2.87	41.4336	0.0063	fold change	-1.68	72.8969	2.1e-05	fold change	-3.49					26.2206	6.1e-06	fold change	-2.97	59.6346	9.1e-09	fold change	-3.84	47.2925	0.0046	fold change	-2.44	27.9955	0.0298	fold change	-1.88
RAD54L	8438	RAD54-like (S. cerevisiae)	8 out of 10	355.867					55.6898	2e-16	fold change	2.44	55.0418	8.2e-08	fold change	3.65	22.3133	1.8e-05	fold change	1.39	63.2231	0.032	fold change	2.83					47.4554	0.0049	fold change	4.48	22.4174	4.5e-08	fold change	1.98	71.7731	2.2e-06	fold change	3.61	17.9533	9.3e-05	fold change	-1.55
HPSE	10855	heparanase	8 out of 10	355.829					63.9468	3e-18	fold change	2.72	64.6195	5e-07	fold change	4.56	40.2269	3.4e-05	fold change	1.66	67.235	7.2e-07	fold change	3.05					22.4676	0.0113	fold change	2.7	42.3245	1.7e-08	fold change	2.83	36.4971	9.1e-06	fold change	2.1	18.5117	0.0128	fold change	-1.57
CBX7	23492	chromobox homolog 7	8 out of 10	354.204					45.2374	3.6e-13	fold change	-2.19	43.7246	0.0005	fold change	-2.85	49.954	9.9e-12	fold change	-1.82	74.039	8.7e-05	fold change	-3.61	27.6396	0.0062	fold change	-1.5	26.2206	1.1e-08	fold change	-2.97	75.8196	1.4e-07	fold change	-5.59					11.5687	0.0151	fold change	1.29
MYO5C	55930	myosin VC	8 out of 10	353.157					28.9753	2.4e-07	fold change	-1.81					66.2752	1.1e-09	fold change	-2.15	19.7963	0.0008	fold change	-1.37	67.4764	0.0002	fold change	-2.93	12.6928	0.0303	fold change	-1.99	59.4043	7.8e-09	fold change	-3.83	26.698	1e-05	fold change	-1.8	71.8391	1.2e-06	fold change	4.49
BOP1	23246	block of proliferation 1	8 out of 10	352.07					44.8414	1e-08	fold change	2.18	47.2367	0.0001	fold change	3.07	79.6229	2.9e-08	fold change	2.58					35.5114	0.0346	fold change	1.68	32.3658	1.6e-08	fold change	3.43	47.9368	1.7e-06	fold change	3.11	23.2327	0.0029	fold change	1.69	41.3223	0.0004	fold change	-2.34
USP1	7398	ubiquitin specific peptidase 1	8 out of 10	349.937	74.5523	n/a	fold change	4.68202	57.7574	3.3e-10	fold change	2.5	41.6788	0.0238	fold change	2.73	37.4058	0.0008	fold change	1.62									10.5576	0.0252	fold change	1.82	73.4635	3.9e-08	fold change	5.25	30.5983	5.1e-05	fold change	1.92	23.9234	0.0034	fold change	-1.75
PNPT1	87178	polyribonucleotide nucleotidyltransferase 1	8 out of 10	347.269	68.5063	n/a	fold change	4.12426	36.1504	4.5e-12	fold change	1.96	48.4276	0.0424	fold change	3.14	42.5528	6.5e-07	fold change	1.7	52.3681	4.6e-10	fold change	2.29					14.2022	0.0063	fold change	2.11	45.438	7e-10	fold change	2.98	39.624	2e-05	fold change	2.21
CD44	960	CD44 molecule (Indian blood group)	8 out of 10	346.256	95.2091	n/a	fold change	12.5789	27.4239	1.6e-05	fold change	1.78	39.3441	0.0176	fold change	2.61	13.6417	0.0056	fold change	1.24	30.5526	0.0043	fold change	1.65									13.6014	0.0161	fold change	1.6	30.3289	0.0031	fold change	1.91	96.1538	1.1e-07	fold change	-16.7
HOXA7	3204	homeobox A7	8 out of 10	345.001					28.4521	0.0001	fold change	-1.8	37.6798	4.2e-07	fold change	-2.52	22.3133	0.001	fold change	-1.39	80.7507	2.9e-08	fold change	-4.39					59.2466	1.8e-19	fold change	-5.52	22.7031	1.3e-06	fold change	-1.99	83.6176	8.8e-06	fold change	-4.65	10.2375	0.0263	fold change	1.2
LMNB2	84823	lamin B2	8 out of 10	338.219					43.912	4.4e-15	fold change	2.15	62.4524	0.0002	fold change	4.27	40.2269	9.2e-08	fold change	1.66	68.7777	3.3e-05	fold change	3.16					34.7138	0.006	fold change	3.6	36.6354	8.4e-07	fold change	2.56	30.5983	5.9e-05	fold change	1.92	20.903	0.0305	fold change	-1.65
PSRC1	84722	proline/serine-rich coiled-coil 1	8 out of 10	337.51					55.6898	5.7e-15	fold change	2.44	59.4325	0.0005	fold change	4	35.3344	0.0001	fold change	1.59	63.4188	7.5e-10	fold change	2.84					18.9674	0.0039	fold change	2.44	48.2565	5.8e-07	fold change	3.12	30.025	0.0004	fold change	1.9	26.3852	0.0092	fold change	-1.83
PPAP2A	8611	phosphatidic acid phosphatase type 2A	8 out of 10	336.203					30.3415	7.6e-07	fold change	-1.84	62.8038	0.0003	fold change	-4.31	34.1958	0.0007	fold change	-1.57	31.4515	1e-09	fold change	-1.67					61.4115	9.5e-05	fold change	-5.7	55.5642	4.8e-07	fold change	-3.55	41.5597	2.1e-05	fold change	-2.28	18.875	0.0343	fold change	-1.58
SEPHS1	22929	selenophosphate synthetase 1	8 out of 10	333.993	89.1774	n/a	fold change	8.58352	44.1966	2.5e-18	fold change	2.16	28.7181	5.7e-24	fold change	2.12	39.5638	2.5e-05	fold change	1.65	45.1378	3e-07	fold change	2.04					20.9894	2.1e-05	fold change	2.59	28.6377	4.6e-06	fold change	2.24	37.5717	8.2e-06	fold change	2.14
F3	2152	coagulation factor III (thromboplastin, tissue factor)	8 out of 10	330.358	81.6367	n/a	fold change	5.9124	17.2175	0.0001	fold change	-1.55	39.3441	0.0006	fold change	-2.61	23.6257	0.0288	fold change	-1.41									24.9576	1.9e-05	fold change	-2.89	49.8818	2.5e-07	fold change	-3.21	22.5706	0.0141	fold change	-1.67	71.1238	0.033	fold change	-4.4
FHOD3	80206	formin homology 2 domain containing 3	8 out of 10	329.44					15.9465	0.007	fold change	-1.52	19.5756	0.0035	fold change	-1.72					68.7777	2.8e-07	fold change	-3.16	55.0661	0.0173	fold change	2.29	23.8024	0.0183	fold change	-2.8	48.4656	3.8e-05	fold change	-3.13	52.9627	2.2e-06	fold change	-2.64	44.843	0.0108	fold change	-2.49
H2AFZ	3015	H2A histone family, member Z	8 out of 10	327.965					58.5549	4e-11	fold change	2.53	21.6781	1e-05	fold change	1.82	55.2969	8.4e-10	fold change	1.92	46.1544	0.0116	fold change	2.07					22.3003	0.0007	fold change	2.69	43.4771	1.1e-10	fold change	2.88	69.5285	2.2e-14	fold change	3.45	10.9745	0.0142	fold change	-1.25
SYNCRIP	10492	synaptotagmin binding, cytoplasmic RNA interacting protein	8 out of 10	326.651					57.06	2.2e-14	fold change	2.48	49.5403	0.0163	fold change	3.23	60.3989	1.8e-07	fold change	2.03	23.5333	2.8e-05	fold change	1.47					13.5328	4.6e-09	fold change	2.06	59.3183	6e-10	fold change	3.82	32.8911	0.0001	fold change	1.99	30.3767	0.0002	fold change	-1.96
KIFC1	3833	kinesin family member C1	8 out of 10	326.487					36.6027	3e-15	fold change	1.97	44.2599	4.4e-05	fold change	2.88	35.9648	1.8e-07	fold change	1.6	55.7153	1.5e-08	fold change	2.43					39.8995	0.0045	fold change	3.95	34.9878	1.6e-06	fold change	2.49	68.6964	0.0003	fold change	3.41	10.3605	0.0371	fold change	-1.21
DAPK1	1612	death-associated protein kinase 1	8 out of 10	325.415					31.8758	0.0001	fold change	1.87	47.6576	0.0016	fold change	3.09	55.2969	3.5e-05	fold change	1.92	35.0277	0.0065	fold change	1.76	75.9878	0.0062	fold change	-3.58	14.2022	0.0026	fold change	2.11	42.7961	0.0013	fold change	2.85	22.5706	0.0002	fold change	1.67
CST3	1471	cystatin C	8 out of 10	324.556					21.3431	6e-06	fold change	-1.65	14.2976	8.1e-05	fold change	-1.46	45.0235	0.0001	fold change	-1.74	23.1303	1.7e-05	fold change	-1.46	93.1099	0.0002	fold change	8.54	53.2907	8.3e-09	fold change	-4.98	50.5173	7.1e-06	fold change	-3.24	23.8436	0.0086	fold change	-1.71
UCK2	7371	uridine-cytidine kinase 2	8 out of 10	324.316					62.2309	5.4e-19	fold change	2.67	21.2876	0.0378	fold change	1.8	57.8677	1e-06	fold change	1.97	50.3104	1.2e-07	fold change	2.21					27.3659	0.0057	fold change	3.05	49.4604	5.9e-08	fold change	3.19	27.9998	0.0001	fold change	1.84	27.7932	0.0017	fold change	-1.87
ZSCAN18	65982	zinc finger and SCAN domain containing 18	8 out of 10	324.282					29.4544	5.4e-07	fold change	-1.82	18.3703	0.0415	fold change	-1.66	62.1489	1.1e-05	fold change	-2.06	41.8207	0.0155	fold change	-1.94	61.7284	0.015	fold change	-2.62	40.5331	4.6e-05	fold change	-4	41.6223	5.2e-11	fold change	-2.8	28.6041	2.2e-05	fold change	-1.86
ORC6L	23594	origin recognition complex, subunit 6 like (yeast)	8 out of 10	322.102					46.9479	4.5e-15	fold change	2.23	45.6746	0.0009	fold change	2.97	23.0005	1.1e-05	fold change	1.4	65.3757	0.0339	fold change	2.94					56.2025	0.0074	fold change	5.23	20.1831	4.1e-06	fold change	1.89	52.4389	0.0012	fold change	2.62	12.279	0.0382	fold change	-1.33
FSTL1	11167	follistatin-like 1	8 out of 10	316.234					20.4517	2.9e-07	fold change	1.63					26.2801	0.0006	fold change	1.45	28.989	0.0105	fold change	1.61	83.1947	0.0032	fold change	4.61	25.5214	0.0229	fold change	-2.92	28.1202	0.0012	fold change	-2.22	12.4362	0.0411	fold change	-1.29	91.2409	4.6e-05	fold change	-9.76
PKD2	5311	polycystic kidney disease 2 (autosomal dominant)	8 out of 10	312.914					24.5289	5.7e-07	fold change	-1.72					29.65	0.0052	fold change	-1.5	70.7164	0.033	fold change	-3.29	24.7525	0.0431	fold change	1.43	42.3513	2.4e-13	fold change	-4.13	50.7259	1.8e-06	fold change	-3.25	46.5263	1.1e-05	fold change	-2.41	23.663	0.0046	fold change	-1.74
SRPK1	6732	SFRS protein kinase 1	8 out of 10	312.858					43.912	1.9e-13	fold change	2.15	48.8706	0.0154	fold change	3.17	45.7385	8.4e-06	fold change	1.75	52.3681	0.0005	fold change	2.29					19.1572	0.0178	fold change	2.45	57.1664	3.8e-09	fold change	3.67	30.025	9.7e-10	fold change	1.9	15.6201	0.049	fold change	-1.47
SEH1L	81929	SEH1-like (S. cerevisiae)	8 out of 10	310.232					50.8518	2.3e-16	fold change	2.32	26.599	0.0166	fold change	2.03	21.7454	0.0297	fold change	1.38	55.7153	1e-09	fold change	2.43					15.9216	0.0426	fold change	2.23	41.9062	5.8e-06	fold change	2.81	62.3558	2.9e-05	fold change	3.03	35.137	0.0097	fold change	-2.12
PARVA	55742	parvin, alpha	8 out of 10	309.069	66.0511	n/a	fold change	3.90558	45.7766	3.2e-10	fold change	-2.2	24.2769	0.0003	fold change	-1.93	18.6654	0.0006	fold change	-1.33	61.9487	3e-13	fold change	-2.74					23.1312	0.0003	fold change	-2.75	54.6502	2.1e-06	fold change	-3.5					14.5688	0.0324	fold change	-1.43
ODC1	4953	ornithine decarboxylase 1	8 out of 10	308.98					48.9481	8.4e-11	fold change	2.28	19.97	0.0004	fold change	1.74	49.954	1.8e-06	fold change	1.82					53.9374	0.0102	fold change	2.24	10.1472	1.3e-05	fold change	1.79	37.7492	5.8e-08	fold change	2.61	22.5706	0.0014	fold change	1.67	65.703	0.0006	fold change	-3.72
HERC6	55008	hect domain and RLD 6	8 out of 10	305.201	88.6321	n/a	fold change	8.19434	18.0732	0.0004	fold change	1.57	36.8549	6e-05	fold change	2.48	25.593	0.0078	fold change	1.44					60.3865	0.0067	fold change	-2.57	20.1959	0.0043	fold change	2.53	25.7897	0.0026	fold change	2.12	29.6759	0.0098	fold change	1.89
TTC28	23331	tetratricopeptide repeat domain 28	8 out of 10	304.949					56.0708	2.6e-17	fold change	-2.45	51.3189	1.5e-09	fold change	-3.36	24.3681	6.5e-06	fold change	-1.42	64.7895	0.003	fold change	-2.91	21.4225	0.0079	fold change	1.34	25.6735	1.6e-20	fold change	-2.93	45.8791	4.1e-08	fold change	-3	15.4262	0.0232	fold change	-1.42
N4BP2L1	90634	NEDD4 binding protein 2-like 1	8 out of 10	304.658	79.7105	n/a	fold change	-5.5105	14.4421	0.0002	fold change	-1.48	42.0925	0.0106	fold change	-2.75	18.1382	0.0161	fold change	-1.32	60.7851	0.0145	fold change	-2.69					16.0889	0.0126	fold change	-2.24	33.7765	4.6e-05	fold change	-2.44	39.624	0.0005	fold change	-2.21
NMI	9111	N-myc (and STAT) interactor	8 out of 10	304.066	92.7695	n/a	fold change	10.7024	29.4544	2.2e-10	fold change	1.82					28.9268	0.0009	fold change	1.49	23.1303	0.0026	fold change	1.46					16.6849	0.0054	fold change	2.28	25.7897	1.4e-05	fold change	2.12	54.9475	1.4e-06	fold change	2.72	32.3625	0.0088	fold change	-2.02
DPYSL2	1808	dihydropyrimidinase-like 2	8 out of 10	303.963					13.0333	2.2e-05	fold change	-1.44	33.3276	0.001	fold change	-2.3	26.9546	0.002	fold change	-1.46	56.4315	1.4e-08	fold change	-2.46	61.8047	0.009	fold change	2.63	16.8316	0.0057	fold change	-2.29	22.1588	0.0015	fold change	-1.97					73.4214	6.3e-06	fold change	-4.66
TTLL4	9654	tubulin tyrosine ligase-like family, member 4	8 out of 10	302.952					60.0428	5.5e-17	fold change	2.58	44.9398	0.0038	fold change	2.92	39.5638	7.8e-07	fold change	1.65	54.6257	8.8e-06	fold change	2.39	26.7237	0.0086	fold change	-1.48	28.0683	0.0037	fold change	3.1	23.839	5.3e-05	fold change	2.04	25.1489	0.0002	fold change	1.75
SESN1	27244	sestrin 1	8 out of 10	302.921	65.4116	n/a	fold change	-3.77615	32.32	8.5e-09	fold change	-1.88	44.5486	5.2e-06	fold change	-2.9	26.2801	0.0001	fold change	-1.45	28.2041	0.0001	fold change	-1.59					17.133	1.2e-08	fold change	-2.31	58.6951	3.7e-11	fold change	-3.78	30.3289	9e-05	fold change	-1.91
UCHL5	51377	ubiquitin carboxyl-terminal hydrolase L5	8 out of 10	299.103					55.2395	7.4e-13	fold change	2.43	22.7115	0.0068	fold change	1.87	31.6216	0.0001	fold change	1.53	62.1682	9.2e-12	fold change	2.75					13.9549	0.0219	fold change	2.09	50.0646	3.1e-09	fold change	3.22	44.8314	3.6e-08	fold change	2.37	18.5117	0.0147	fold change	-1.57
RRAS2	22800	related RAS viral (r-ras) oncogene homolog 2	8 out of 10	298.76	65.8788	n/a	fold change	3.89801	39.0814	7.6e-10	fold change	2.03	18.5898	0.0408	fold change	-1.67	35.9648	0.0026	fold change	1.6					39.2157	0.0222	fold change	1.78	13.8122	0.0313	fold change	-2.08					21.3669	0.0005	fold change	1.63	64.8508	1.4e-05	fold change	-3.66
ROD1	9991	ROD1 regulator of differentiation 1 (S. pombe)	8 out of 10	296.747	82.905	n/a	fold change	6.26203	36.6027	7.7e-07	fold change	1.97	43.1719	0.0116	fold change	2.82	16.9091	0.0168	fold change	1.3					38.6997	0.004	fold change	-1.77	10.6919	0.0156	fold change	1.83	53.161	1.2e-05	fold change	3.41	14.6055	0.0098	fold change	1.39
TLE2	7089	transducin-like enhancer of split 2 (E(sp1) homolog, Drosophila)	8 out of 10	294.377					19.9894	6.2e-05	fold change	-1.62	14.2976	0.0028	fold change	-1.46					66.0781	0.0024	fold change	-2.98	42.0521	0.007	fold change	-1.86	19.4492	0.0204	fold change	-2.47	46.6096	5e-07	fold change	-3.04	67.0259	7e-08	fold change	-3.29	18.875	0.0002	fold change	1.58
IDH2	3418	isocitrate dehydrogenase 2 (NADP+), mitochondrial	8 out of 10	291.154					24.0208	6.3e-06	fold change	1.71	25.8602	0.0421	fold change	2	28.1987	0.0317	fold change	1.48					69.2521	0.0068	fold change	-3.08	31.9754	0.0042	fold change	3.4	12.9481	0.034	fold change	1.57	34.299	9.7e-05	fold change	2.03	64.5995	0.0023	fold change	3.64
MYO10	4651	myosin X	8 out of 10	290.86					31.8758	3.4e-06	fold change	1.87	32.9789	0.003	fold change	2.29	61.1681	1.7e-06	fold change	2.04	43.5388	8.3e-08	fold change	1.99					28.7114	3.4e-07	fold change	3.14	38.124	3.2e-06	fold change	2.63	31.4214	0.0001	fold change	1.94	23.0415	0.0459	fold change	-1.72
HIST1H2BD	3017	histone cluster 1, H2bd	8 out of 10	285.675					29.4544	0.004	fold change	1.82	53.2532	0.0078	fold change	3.5	28.1987	0.02	fold change	-1.48	47.2728	2.6e-06	fold change	2.1					20.1959	0.0337	fold change	2.53	30.2221	0.0126	fold change	2.3	31.6232	0.0009	fold change	1.95	45.4545	0.0061	fold change	2.51
OAS3	4940	2'-5'-oligoadenylate synthetase 3, 100kDa	8 out of 10	285.615					21.7049	0.0003	fold change	1.66	54.336	2.8e-05	fold change	3.59	26.9546	0.0015	fold change	1.46					43.1034	0.0191	fold change	-1.89	13.4352	0.0002	fold change	2.05	33.0677	0.0005	fold change	2.41	79.7474	1.5e-09	fold change	4.28	13.2661	0.0367	fold change	1.38
PAK2	5062	p21 protein (Cdc42/Rac)-activated kinase 2	8 out of 10	284.731					41.5942	6.6e-10	fold change	2.09	45.1875	0.0046	fold change	2.94	21.7454	0.0032	fold change	1.38	68.0911	6.4e-09	fold change	3.1					16.0889	0.0157	fold change	2.24	62.074	3e-08	fold change	4.07	15.9437	5.9e-05	fold change	1.44	14.0056	0.0141	fold change	1.41
CENPI	2491	centromere protein I	8 out of 10	283.813					71.0026	7.1e-19	fold change	3.01	61.7314	1.4e-05	fold change	4.21	17.4718	3.6e-06	fold change	1.31	51.1907	0.0118	fold change	2.24					19.9677	0.0021	fold change	2.51	17.4027	0.0001	fold change	1.77	29.6759	0.0172	fold change	1.89	15.3704	0.0186	fold change	-1.46
EHD2	30846	EH-domain containing 2	8 out of 10	283.563					47.9929	5.7e-16	fold change	-2.26	35.5134	0.0005	fold change	-2.41	18.1382	0.0025	fold change	-1.32	46.1544	0.0009	fold change	-2.07	37.3972	0.0295	fold change	1.73	33.4661	0.0119	fold change	-3.51	42.5297	9.9e-07	fold change	-2.84					22.3714	0.0239	fold change	-1.7
SFT2D2	375035	SFT2 domain containing 2	8 out of 10	281.09					47.6023	1.2e-21	fold change	2.25	24.4996	0.0002	fold change	1.94	23.6257	3.3e-06	fold change	1.41	50.9362	0.0169	fold change	2.23	26.7237	0.0088	fold change	-1.48	40.0384	0.0096	fold change	3.97	43.4771	2.3e-08	fold change	2.88	24.1867	4.9e-05	fold change	1.72
NPDC1	56654	neural proliferation, differentiation and control, 1	8 out of 10	280.139					38.2187	2.4e-09	fold change	-2.01	15.7807	0.0175	fold change	-1.54	37.4058	1.2e-05	fold change	-1.62	35.4416	0.0227	fold change	-1.77					15.9216	5.6e-07	fold change	-2.23	39.945	4.2e-08	fold change	-2.71	50.7398	6.8e-07	fold change	-2.56	46.6853	2.8e-05	fold change	2.56
RAD21	5885	RAD21 homolog (S. pombe)	8 out of 10	278.475					25.0692	1e-06	fold change	1.73	25.8602	0.001	fold change	2	34.8097	0.0005	fold change	1.58	47.9368	1.3e-06	fold change	2.12	23.9693	0.026	fold change	-1.41	19.8526	0.0001	fold change	2.5	61.2392	8.1e-07	fold change	3.97	39.7384	2e-09	fold change	2.22
SASH1	23328	SAM and SH3 domain containing 1	8 out of 10	273.953					28.4521	1.6e-09	fold change	-1.8	40.1146	0.0164	fold change	-2.65	21.1256	0.001	fold change	-1.37	50.5173	0.0088	fold change	-2.22					25.3338	0.0013	fold change	-2.91	49.2029	1.3e-08	fold change	-3.18	42.3776	5e-07	fold change	-2.3	16.8294	0.0476	fold change	1.51
RTCD1	8634	RNA terminal phosphate cyclase domain 1	8 out of 10	272.989					26.0081	6e-07	fold change	1.75					49.1744	3.8e-05	fold change	1.81	39.5213	6.8e-06	fold change	1.88	37.1195	0.0239	fold change	1.72	9.27202	5.9e-05	fold change	1.72	21.2251	0.0005	fold change	1.93	45.2137	0.0003	fold change	2.38	45.4545	4.4e-05	fold change	-2.51
ARHGEF9	23229	Cdc42 guanine nucleotide exchange factor (GEF) 9	8 out of 10	271.987					37.0217	1.8e-10	fold change	1.98	33.3276	0.0431	fold change	2.3	24.3681	0.0018	fold change	1.42	43.5388	1.7e-05	fold change	1.99	47.5285	0.0133	fold change	-2.03	11.3975	0.0044	fold change	1.89	40.7937	1.6e-05	fold change	2.76	34.0113	9.9e-06	fold change	2.02
GAS6	2621	growth arrest-specific 6	8 out of 10	270.459					28.9753	4.6e-07	fold change	-1.81	15.6084	0.0375	fold change	-1.53	33.6818	0.0023	fold change	-1.56					42.3012	0.0355	fold change	1.87	9.5469	0.0095	fold change	-1.74	56.4054	4.8e-07	fold change	-3.62	42.3776	5.4e-05	fold change	-2.3	41.5628	0.0045	fold change	-2.35
FLAD1	80308	FAD1 flavin adenine dinucleotide synthetase homolog (S. cerevisiae)	8 out of 10	270.152					30.3415	4.6e-11	fold change	1.84	29.6534	0.001	fold change	2.16	32.2076	0.0007	fold change	1.54	73.5078	0.0078	fold change	3.56	41.7362	0.0022	fold change	-1.85	14.2022	0.0076	fold change	2.11	30.2221	0.0002	fold change	2.3					18.2815	0.006	fold change	1.56
MTCH2	23788	mitochondrial carrier homolog 2 (C. elegans)	8 out of 10	269.542					44.1966	1.7e-15	fold change	2.16	19.3628	0.0032	fold change	1.71	43.2653	6.8e-07	fold change	1.71	66.0781	0.0453	fold change	2.98					13.1556	0.0226	fold change	2.03	25.5645	1.8e-05	fold change	2.11	41.9903	0.0019	fold change	2.29	15.9286	0.0058	fold change	-1.48
RPS6KA5	9252	ribosomal protein S6 kinase, 90kDa, polypeptide 5	8 out of 10	268.969					19.9894	1.7e-05	fold change	-1.62	35.3095	0.0006	fold change	-2.4	30.8949	0.0011	fold change	-1.52					20.8333	0.0375	fold change	-1.32	18.8378	0.048	fold change	-2.43	63.0287	2.8e-08	fold change	-4.14	43.066	7.7e-08	fold change	-2.32	37.0096	2.8e-06	fold change	2.18
CORO1C	23603	coronin, actin binding protein, 1C	8 out of 10	268.049					37.4389	1.1e-08	fold change	1.99	11.5567	0.0054	fold change	-1.26	49.954	3.4e-07	fold change	1.82					30.581	0.0079	fold change	1.57	12.6928	0.0153	fold change	1.99	14.4099	0.0081	fold change	1.64	63.9771	7e-09	fold change	3.12	47.4383	1.6e-05	fold change	-2.59
MRPS17	51373	mitochondrial ribosomal protein S17	8 out of 10	266.828					43.5544	3.1e-10	fold change	2.14	19.97	3.6e-07	fold change	1.74	56.5374	2.7e-05	fold change	1.94	39.5213	0.0039	fold change	1.88					15.7903	0.0046	fold change	2.22	24.1103	1e-05	fold change	2.05	45.8758	2.2e-09	fold change	2.4	21.4684	0.0015	fold change	-1.67
SOX4	6659	SRY (sex determining region Y)-box 4	8 out of 10	266.163					12.719	0.0026	fold change	1.43	34.9579	0.0094	fold change	2.38	30.8949	0.0036	fold change	1.52	20.1831	0.0012	fold change	1.38	62.5	0.0203	fold change	-2.68	40.4142	2.2e-05	fold change	3.99	18.8318	0.0106	fold change	1.83					45.6621	0.0191	fold change	2.52
HSPA14	51182	heat shock 70kDa protein 14	8 out of 10	263.676					54.8944	8.5e-18	fold change	2.42	30.2071	0.0232	fold change	2.18	32.9659	0.0006	fold change	1.55	36.8772	4e-07	fold change	1.81					22.3003	0.0004	fold change	2.69	29.5039	1.3e-05	fold change	2.27	42.6661	2.5e-06	fold change	2.31	14.2613	0.045	fold change	-1.42
PSMB2	5690	proteasome (prosome, macropain) subunit, beta type, 2	8 out of 10	261.444					46.5918	4.1e-14	fold change	2.22	31.3073	0.0026	fold change	2.22	49.1744	7.5e-08	fold change	1.81	40.4845	4.9e-09	fold change	1.91					12.8156	0.0021	fold change	2	21.0039	2.8e-07	fold change	1.92	37.923	0.0096	fold change	2.15	22.1435	0.0002	fold change	-1.69
SNED1	25992	sushi, nidogen and EGF-like domains 1	8 out of 10	259.426					55.2395	7.7e-14	fold change	-2.43	30.759	0.0003	fold change	-2.2	18.6654	0.0003	fold change	-1.33	56.0708	0.039	fold change	-2.44					45.6025	0.0087	fold change	-4.37	26.0246	4.2e-06	fold change	-2.13	13.0584	0.0114	fold change	-1.32	14.0056	0.0028	fold change	1.41
GMPS	8833	guanine monphosphate synthetase	8 out of 10	259.16					58.305	4.3e-15	fold change	2.52	28.4587	0.0002	fold change	2.11	50.7331	1.2e-06	fold change	1.83	29.7322	0.0092	fold change	1.63					19.4492	0.005	fold change	2.47	31.0385	1.2e-05	fold change	2.33	30.025	0.0002	fold change	1.9	11.4181	0.0467	fold change	-1.28
KIF13B	23303	kinesin family member 13B	8 out of 10	257.551					21.7049	3.2e-07	fold change	-1.66	17.7112	0.0316	fold change	-1.63	71.8484	2e-14	fold change	-2.29	27.7897	0.0297	fold change	-1.58					10.4361	0.0465	fold change	-1.81	50.957	6.4e-08	fold change	-3.26	34.9601	0.0002	fold change	-2.05	22.1435	0.0047	fold change	1.69
C21orf91	54149	chromosome 21 open reading frame 91	8 out of 10	256.95					48.9481	9.4e-19	fold change	2.28	28.4587	0.0018	fold change	2.11	33.6818	4.7e-05	fold change	1.56	27.7897	0.0192	fold change	1.58	31.8674	0.0103	fold change	-1.6	10.5576	0.0012	fold change	1.82	58.6951	3.1e-09	fold change	3.78	16.9517	0.0104	fold change	1.48
EID1	23741	EP300 interacting inhibitor of differentiation 1	8 out of 10	256.349					15.143	5.6e-06	fold change	-1.5	30.5299	0.003	fold change	-2.19	36.6846	4.8e-05	fold change	-1.61	46.1544	1.2e-06	fold change	-2.07	59.312	0.0183	fold change	2.49	11.2818	3.8e-06	fold change	-1.88	37.4731	0.0007	fold change	-2.6					19.7707	0.0018	fold change	-1.61
PDCD5	9141	programmed cell death 5	8 out of 10	255.501					39.0814	1.8e-15	fold change	2.03	15.3799	0.0039	fold change	1.52	39.5638	3e-07	fold change	1.65	33.7856	0.0195	fold change	1.73	37.1195	0.0003	fold change	1.72					10.3006	0.0023	fold change	1.44	37.5717	4.8e-07	fold change	2.14	42.6985	1e-06	fold change	-2.4
FREQ	23413	frequenin homolog (Drosophila)	8 out of 10	254.796					15.143	1.4e-06	fold change	1.5	29.3839	0.0097	fold change	2.15	18.1382	7.6e-07	fold change	1.32	31.9006	7e-06	fold change	1.68					44.1985	0.0022	fold change	4.26	25.0334	5.9e-06	fold change	2.09	79.7474	2.2e-09	fold change	4.28	11.2511	0.0297	fold change	-1.27
LRRC59	55379	leucine rich repeat containing 59	8 out of 10	250.765	70.3601	n/a	fold change	4.25525	20.4517	1.8e-06	fold change	1.63	28.7181	0.016	fold change	2.12	28.9268	1.3e-06	fold change	1.49					28.1532	0.012	fold change	1.51	31.6668	0.0035	fold change	3.37	15.1114	0.0004	fold change	1.67	27.3769	2.4e-07	fold change	1.82
JMJD4	65094	jumonji domain containing 4	8 out of 10	250.307	95.6572	n/a	fold change	13.3601	21.7049	2.3e-09	fold change	1.66	17.0196	0.0329	fold change	1.6	17.4718	6.5e-06	fold change	1.31	36.8772	0.0453	fold change	1.81					13.1556	7.6e-05	fold change	2.03	28.9548	9e-06	fold change	2.25	19.4656	8.7e-05	fold change	1.57
FOXD1	2297	forkhead box D1	8 out of 10	248.182					26.0081	0.0093	fold change	1.75	34.8095	0.0007	fold change	2.37	47.912	0.0014	fold change	1.79	47.2728	0.0033	fold change	2.1					13.6779	2e-14	fold change	-2.07	19.0921	0.0013	fold change	1.84	19.7899	0.0135	fold change	1.58	39.6197	0.0124	fold change	-2.27
RCC1	1104	regulator of chromosome condensation 1	8 out of 10	243.625					25.0692	3.2e-06	fold change	1.73	19.3628	0.0431	fold change	1.71	19.9785	3e-05	fold change	1.35	39.5213	0.0034	fold change	1.88					20.6066	0.0152	fold change	2.56	36.8549	2.3e-07	fold change	2.57	57.8055	0.0005	fold change	2.84	24.426	0.0016	fold change	-1.77
A2M	2	alpha-2-macroglobulin	8 out of 10	242.064					17.2175	6e-06	fold change	-1.55	13.6196	0.0019	fold change	-1.42	34.8097	0.0012	fold change	-1.58	30.1257	2.3e-05	fold change	-1.64					33.7118	1e-06	fold change	-3.53	43.1113	0.0008	fold change	-2.86	56.3863	0.0006	fold change	-2.77	13.0822	0.0024	fold change	1.37
TMEM132A	54972	transmembrane protein 132A	8 out of 10	241.805					14.0508	0.0001	fold change	1.47	47.6576	0.0068	fold change	3.09	17.4718	0.0072	fold change	1.31	53.555	2.8e-06	fold change	2.34					33.3367	0.0078	fold change	3.5	11.7052	0.003	fold change	1.51	26.0915	0.0208	fold change	1.78	37.9363	0.0038	fold change	2.21
CDC123	8872	cell division cycle 123 homolog (S. cerevisiae)	8 out of 10	240.742					45.7766	4.8e-16	fold change	2.2	28.4587	7e-06	fold change	2.11	31.6216	0.0001	fold change	1.53	39.2813	2.8e-05	fold change	1.87					14.4767	9e-07	fold change	2.13	26.0246	1e-05	fold change	2.13	35.9451	3.2e-11	fold change	2.08	19.1571	0.0075	fold change	-1.59
CYCS	54205	cytochrome c, somatic	8 out of 10	240.274					39.5338	7.6e-08	fold change	2.04					43.7913	6.4e-07	fold change	1.72	45.8278	0.0001	fold change	2.06	22.4417	0.0386	fold change	1.37	17.133	0.0037	fold change	2.31	21.9608	1.1e-07	fold change	1.96	33.2723	5.2e-05	fold change	2	16.3132	0.0006	fold change	-1.49
TSPAN4	7106	tetraspanin 4	8 out of 10	237.275					16.3473	3.6e-05	fold change	-1.53	39.6105	1.3e-05	fold change	-2.62	21.1256	0.0044	fold change	-1.37	22.4707	0.0078	fold change	-1.44	68.306	6.9e-05	fold change	3.03	9.42161	0.0293	fold change	-1.73	24.8562	0.0007	fold change	-2.08					35.137	0.0024	fold change	-2.12
COPA	1314	coatomer protein complex, subunit alpha	8 out of 10	234.78					17.6806	0.0034	fold change	1.56	21.2876	0.0056	fold change	1.8					43.8339	1.8e-11	fold change	2	40.1284	0.0385	fold change	-1.81	13.1556	2.2e-05	fold change	2.03	58.9484	0.0002	fold change	3.79	27.9998	1.2e-08	fold change	1.84	11.7454	0.0282	fold change	1.3
VBP1	7411	von Hippel-Lindau binding protein 1	8 out of 10	234.532					40.2065	3.3e-07	fold change	2.06	15.6084	0.0225	fold change	1.53	26.2801	0.0006	fold change	1.45	57.9482	0.0032	fold change	2.53	28.9352	0.0354	fold change	1.53					11.5209	0.0288	fold change	1.5	32.5648	0.0002	fold change	1.98	21.4684	0.0125	fold change	-1.67
DERL1	79139	Der1-like domain family, member 1	8 out of 10	232.877					37.0217	9.3e-10	fold change	1.98	13.9599	0.0304	fold change	1.44	38.041	1.2e-05	fold change	1.63	41.8207	1.8e-05	fold change	1.94					9.42161	0.0076	fold change	1.73	23.6192	3.1e-07	fold change	2.03	53.3732	2.9e-12	fold change	2.66	15.6201	0.0313	fold change	1.47
ACTR3	10096	ARP3 actin-related protein 3 homolog (yeast)	8 out of 10	232.093					25.0692	2.7e-08	fold change	1.73	30.2071	0.0115	fold change	2.18	32.9659	1e-07	fold change	1.55	30.5526	0.0047	fold change	1.65					15.354	0.0011	fold change	2.19	32.5423	1.6e-07	fold change	2.39	46.5263	7.2e-06	fold change	2.41	18.875	0.0001	fold change	-1.58
DNMT3A	1788	DNA (cytosine-5-)-methyltransferase 3 alpha	8 out of 10	231.98					26.9785	2.3e-11	fold change	1.77	45.896	0.0008	fold change	2.98	19.9785	3e-07	fold change	1.35	28.2041	6.9e-05	fold change	-1.59	17.9791	0.0133	fold change	-1.2	32.2749	0.0004	fold change	3.42	33.2916	1.4e-05	fold change	2.42	27.3769	8.3e-07	fold change	1.82
AFF1	4299	AF4/FMR2 family, member 1	8 out of 10	228.553					33.795	3.2e-08	fold change	-1.91	18.7743	0.0066	fold change	-1.68	49.954	3.6e-09	fold change	-1.82	26.5587	1.4e-05	fold change	-1.55					12.9285	0.0049	fold change	-2.01	49.6801	1e-07	fold change	-3.2	12.4362	0.0092	fold change	-1.29	24.426	0.0397	fold change	1.77
Hs.568928	NA		8 out of 10	228.489					28.9753	2.1e-09	fold change	-1.81	33.3276	9.9e-05	fold change	-2.3	18.1382	0.0001	fold change	-1.32	19.7963	0.0146	fold change	-1.37	20.5931	0.0306	fold change	-1.31					39.6999	7.8e-07	fold change	-2.7	38.1965	7.7e-06	fold change	-2.16	29.7619	0.0001	fold change	1.93
MYOF	26509	myoferlin	8 out of 10	227.663					11.1318	0.0003	fold change	-1.38	13.6196	0.022	fold change	-1.42	38.7576	0.0009	fold change	-1.64	33.0677	0.0002	fold change	-1.71					14.6242	0.0478	fold change	-2.14	67.4564	2e-07	fold change	-4.58	26.3812	0.0004	fold change	-1.79	22.6244	0.0329	fold change	-1.71
SMAD3	4088	SMAD family member 3	8 out of 10	226.189					50.8518	1.5e-07	fold change	-2.32	21.4773	0.0029	fold change	-1.81	14.7021	0.006	fold change	-1.26	56.2765	2e-07	fold change	-2.45					24.1782	0.004	fold change	-2.83	22.4174	0.0088	fold change	-1.98	12.623	0.0014	fold change	-1.3	23.663	0.0165	fold change	-1.74
KIAA1217	56243	KIAA1217	8 out of 10	226.058					14.0508	0.0472	fold change	-1.47	18.1425	0.009	fold change	-1.65	30.8949	5.5e-06	fold change	1.52	46.5389	0.0016	fold change	-2.08	19.2678	0.0236	fold change	-1.26	32.2749	6.4e-16	fold change	-3.42	47.9368	1.1e-06	fold change	-3.11	16.9517	0.0077	fold change	-1.48
FYCO1	79443	FYVE and coiled-coil domain containing 1	8 out of 10	225.454					20.4517	4.2e-09	fold change	-1.63	23.2704	0.008	fold change	-1.89	43.7913	1.1e-09	fold change	-1.72	23.1303	0.0016	fold change	-1.46					28.9526	0.0027	fold change	-3.16	41.2038	5.3e-10	fold change	-2.78	15.6682	0.0044	fold change	-1.43	28.9855	0.0003	fold change	1.91
CALU	813	calumenin	8 out of 10	224.802					19.6131	0.0019	fold change	1.61	26.382	0.006	fold change	2.02	26.9546	0.0006	fold change	1.46					28.1532	0.0342	fold change	1.51	14.4767	0.0232	fold change	2.13	35.7199	0.0013	fold change	2.52	33.6623	1e-06	fold change	2.01	39.8406	0.0037	fold change	-2.28
MAP4K4	9448	mitogen-activated protein kinase kinase kinase kinase 4	8 out of 10	223.467					17.6806	0.0003	fold change	-1.56	20.6233	0.0125	fold change	1.77	21.1256	0.0005	fold change	1.37					44.2478	0.0071	fold change	1.92	13.2901	0.0014	fold change	2.04	15.1114	4.7e-07	fold change	1.67	32.5648	4e-06	fold change	1.98	58.8235	1.3e-05	fold change	-3.27
C21orf45	54069	chromosome 21 open reading frame 45	8 out of 10	223.073					47.9929	1.6e-12	fold change	2.26	26.1352	0.0009	fold change	2.01	58.1679	5.9e-05	fold change	1.98	24.9572	0.0462	fold change	1.51					13.0485	1.4e-07	fold change	2.02	29.2025	4.8e-06	fold change	2.26	11.8238	0.0161	fold change	1.25	11.7454	0.0412	fold change	-1.3
TPCN1	53373	two pore segment channel 1	8 out of 10	221.766					25.0692	2.3e-06	fold change	-1.73	20.6233	0.0424	fold change	-1.77	21.7454	2.9e-07	fold change	-1.38	28.989	0.0002	fold change	-1.61					12.8156	0.0147	fold change	-2	55.8928	6.7e-09	fold change	-3.58	43.3644	2e-05	fold change	-2.33	13.2661	0.0052	fold change	1.38
PPP1R14B	26472	protein phosphatase 1, regulatory (inhibitor) subunit 14B	8 out of 10	220.947					15.143	5.2e-09	fold change	1.5	25.6498	0.0084	fold change	1.99	47.912	3.8e-09	fold change	1.79	36.5049	3.3e-08	fold change	1.8	22.4417	0.0202	fold change	1.37	26.0323	0.001	fold change	2.96	21.701	1.7e-05	fold change	1.95					25.5624	4.1e-05	fold change	-1.8
RANBP1	5902	RAN binding protein 1	8 out of 10	219.151					45.2374	9e-12	fold change	2.19	13.7768	6.1e-05	fold change	1.43	55.2969	2.4e-07	fold change	1.92	17.2465	2.3e-05	fold change	1.3					32.9857	2.3e-10	fold change	3.47	17.6476	3.1e-05	fold change	1.78	20.131	0.0006	fold change	1.59	16.8294	0.014	fold change	-1.51
MRPS12	6183	mitochondrial ribosomal protein S12	8 out of 10	217.808					34.6916	8.3e-08	fold change	1.93					30.3006	0.0003	fold change	1.51	45.1378	6e-08	fold change	2.04	23.9693	0.049	fold change	1.41	11.2818	0.0003	fold change	1.88	18.601	0.0064	fold change	1.82	24.8406	0.0053	fold change	1.74	28.9855	0.0013	fold change	-1.91
FLJ10357	55701	hypothetical protein FLJ10357	8 out of 10	217.635					27.4239	1.1e-11	fold change	-1.78	38.7979	0.0001	fold change	-2.58	19.3534	0.0152	fold change	-1.34	39.5213	0.0363	fold change	-1.88					20.4658	0.0052	fold change	-2.55	33.2916	2.6e-05	fold change	-2.42	15.1183	0.001	fold change	-1.41	23.663	0.0428	fold change	-1.74
EBNA1BP2	10969	EBNA1 binding protein 2	8 out of 10	214.097					31.8758	9.9e-12	fold change	1.87	17.2392	0.0087	fold change	1.61	24.9903	0.0002	fold change	1.43	20.1831	0.0036	fold change	1.38	36.7647	0.0124	fold change	1.71					14.4099	0.0003	fold change	1.64	21.015	6e-05	fold change	1.62	47.619	7.8e-05	fold change	-2.6
SERBP1	26135	SERPINE1 mRNA binding protein 1	8 out of 10	213.904					30.7975	5.5e-11	fold change	1.85	22.3197	0.0312	fold change	1.85	27.5514	1.3e-06	fold change	1.47	24.5583	0.0474	fold change	1.5	22.1337	0.0476	fold change	1.36	18.0673	0.0011	fold change	2.38	28.3472	9.4e-09	fold change	2.23					40.1284	7.2e-06	fold change	-2.29
SULT1A1	6817	sulfotransferase family, cytosolic, 1A, phenol-preferring, member 1	8 out of 10	212.731					14.0508	0.0002	fold change	-1.47	11.1743	0.0016	fold change	-1.22	18.6654	0.0103	fold change	-1.33	18.9978	6e-05	fold change	-1.35	62.5	0.0007	fold change	-2.68					21.701	6e-07	fold change	-1.95	11.646	0.0014	fold change	-1.24	53.9957	3.3e-05	fold change	2.94
PCGF2	7703	polycomb group ring finger 2	8 out of 10	212.617					38.6512	2.3e-08	fold change	-2.02	17.2392	0.0199	fold change	-1.61	33.6818	0.0003	fold change	-1.56	44.2122	2.2e-05	fold change	-2.01					13.1556	1.5e-07	fold change	-2.03	23.4436	3.7e-07	fold change	-2.02	15.1183	0.0378	fold change	-1.41	27.115	0.0153	fold change	1.85
SNRPA1	6627	small nuclear ribonucleoprotein polypeptide A'	8 out of 10	212.518					35.6473	1.5e-15	fold change	1.95	18.7743	0.0139	fold change	-1.68	40.8297	1.4e-05	fold change	1.67	47.2728	0.0053	fold change	-2.1					12.6928	0.0058	fold change	1.99	25.5645	1.1e-07	fold change	2.11	20.7618	3.8e-06	fold change	1.61	10.9745	0.0498	fold change	-1.25
ZBTB38	253461	zinc finger and BTB domain containing 38	8 out of 10	210.387					11.7433	0.0033	fold change	-1.4					51.5374	0.0006	fold change	-1.85	27.3384	3.8e-07	fold change	-1.57	38.0807	0.0257	fold change	1.75	14.4767	7.3e-06	fold change	-2.13	19.0921	0.0003	fold change	-1.84	19.4656	0.004	fold change	-1.57	28.6533	0.008	fold change	-1.9
GMDS	2762	GDP-mannose 4,6-dehydratase	8 out of 10	208.204					32.32	7.4e-06	fold change	1.88	15.6084	0.0214	fold change	1.53	32.9659	0.0046	fold change	1.55	42.3977	0.0243	fold change	1.96	28.1532	0.0428	fold change	-1.51	17.8013	0.0059	fold change	2.36	23.839	0.0003	fold change	2.04	15.1183	0.0103	fold change	1.41
ARPC1B	10095	actin related protein 2/3 complex, subunit 1B, 41kDa	8 out of 10	206.769					17.6806	3.7e-05	fold change	1.56	35.1378	9.2e-05	fold change	2.39	24.3681	0.0003	fold change	1.42	27.7897	0.0133	fold change	1.58					9.27202	0.0342	fold change	1.72	21.4886	0.0012	fold change	1.94	40.8938	4.3e-08	fold change	2.26	30.1386	0.0184	fold change	-1.95
RAPGEF2	9693	Rap guanine nucleotide exchange factor (GEF) 2	8 out of 10	205.491					18.913	1.7e-06	fold change	-1.59	28.1976	0.0138	fold change	-2.1	26.9546	0.0058	fold change	-1.46	60.0716	0.0073	fold change	-2.65					9.66066	0.0035	fold change	-1.75	27.2597	5.2e-08	fold change	-2.18	16.7784	0.0059	fold change	-1.47	17.6554	0.0118	fold change	-1.54
KIF20B	9585	kinesin family member 20B	8 out of 10	203.164	71.8061	n/a	fold change	4.4077	18.0732	1.9e-13	fold change	1.57	26.1352	0.0277	fold change	2.01					23.1303	0.0033	fold change	1.46					17.6553	3e-08	fold change	2.35	15.1114	3e-06	fold change	1.67	21.015	0.0187	fold change	1.62	10.2375	0.0148	fold change	-1.2
SYNJ2BP	55333	synaptojanin 2 binding protein	8 out of 10	202.66					30.3415	5.3e-13	fold change	-1.84	18.3703	0.039	fold change	-1.66	40.2269	3.1e-08	fold change	-1.66	21.3098	0.0001	fold change	-1.41					29.8299	0.0032	fold change	-3.23	35.2488	7.1e-09	fold change	-2.5	14.8607	0.0344	fold change	-1.4	12.4719	0.0003	fold change	1.34
EXOSC4	54512	exosome component 4	8 out of 10	202.614					23.5423	1.4e-08	fold change	1.7	12.7164	5.6e-10	fold change	1.36	53.2243	8.1e-06	fold change	1.88	48.1621	0.0131	fold change	2.13					9.5469	3.3e-05	fold change	1.74	18.1398	0.0001	fold change	1.8	17.5117	0.0002	fold change	1.5	19.7707	0.0003	fold change	-1.61
ZNF83	55769	zinc finger protein 83	8 out of 10	200.887					18.913	2.3e-06	fold change	-1.59	57.6216	0.0024	fold change	3.84	13.6417	0.0208	fold change	-1.24	43.5388	1e-05	fold change	-1.99					11.6578	0.0205	fold change	-1.91	18.1398	0.002	fold change	-1.8	11.5079	0.0309	fold change	-1.23	25.8665	0.0017	fold change	1.81
TEX10	54881	testis expressed 10	8 out of 10	198.234	72.3181	n/a	fold change	4.45264	15.143	4.2e-08	fold change	1.5	15.0191	0.0025	fold change	1.5	14.1452	0.0005	fold change	1.25	22.4707	4.9e-06	fold change	-1.44									11.1026	0.0029	fold change	1.48	16.4696	0.0059	fold change	1.46	31.5657	5.4e-05	fold change	-1.99
ENSA	2029	endosulfine alpha	8 out of 10	197.355					23.0782	1.5e-09	fold change	1.69	17.2392	0.0245	fold change	-1.61					27.7897	2.9e-06	fold change	1.58	29.2912	0.0178	fold change	-1.54	22.0225	0.0006	fold change	2.67	18.8318	0.0004	fold change	1.83	23.5663	3.2e-05	fold change	1.7	35.5366	5.4e-05	fold change	2.13
EFNA4	1945	ephrin-A4	8 out of 10	196.702					20.4517	9.1e-07	fold change	1.63					18.6654	0.0235	fold change	1.33	18.2801	0.0361	fold change	1.33	57.0125	0.0014	fold change	-2.37	24.9576	0.003	fold change	2.89	19.657	0.0008	fold change	1.87	12.1148	0.028	fold change	1.27	25.5624	0.0079	fold change	1.8
ANKRA2	57763	ankyrin repeat, family A (RFXANK-like), 2	8 out of 10	195.859					18.5114	1.6e-10	fold change	-1.58					35.3344	2.7e-07	fold change	-1.59	36.2146	1.2e-08	fold change	-1.79	20.5931	0.0131	fold change	-1.31	10.2727	0.0248	fold change	-1.8	36.8549	2e-09	fold change	-2.57	18.9205	0.018	fold change	-1.55	19.1571	0.0005	fold change	1.59
SMS	6611	spermine synthase	8 out of 10	195.13					31.3393	7.1e-08	fold change	1.86	19.7613	0.0164	fold change	1.73	18.1382	0.0286	fold change	1.32	42.1361	0.007	fold change	1.95					14.8735	8.5e-06	fold change	2.16	27.6958	9e-06	fold change	2.2	23.2327	4e-07	fold change	1.69	17.9533	0.0395	fold change	-1.55
RUVBL1	8607	RuvB-like 1 (E. coli)	8 out of 10	195.126					37.0217	9.1e-12	fold change	1.98	21.8671	0.0017	fold change	1.83	18.6654	0.0031	fold change	1.33	45.1378	0.0047	fold change	2.04					15.215	0.0003	fold change	2.18	22.1588	2.8e-06	fold change	1.97	16.7784	0.0187	fold change	1.47	18.2815	0.019	fold change	-1.56
PDIA6	10130	protein disulfide isomerase family A, member 6	8 out of 10	195.017					38.6512	5.8e-10	fold change	2.02	25.2598	0.0019	fold change	1.97	26.9546	7.1e-05	fold change	1.46	34.2564	4.6e-06	fold change	1.74	23.2126	0.0078	fold change	1.39	10.5576	0.0012	fold change	1.82	23.4436	1.4e-06	fold change	2.02					12.6807	0.0142	fold change	-1.35
DEF8	54849	differentially expressed in FDCP 8 homolog (mouse)	8 out of 10	194.965					16.3473	1.2e-09	fold change	1.53	11.1743	0.0025	fold change	1.22	35.3344	9.4e-07	fold change	1.59	29.7322	0.0328	fold change	1.63	34.1997	0.0333	fold change	1.65					12.1029	0.0005	fold change	-1.53	19.7899	0.0182	fold change	1.58	36.2845	0.0008	fold change	-2.15
DNMT1	1786	DNA (cytosine-5-)-methyltransferase 1	8 out of 10	194.387					17.2175	1.2e-10	fold change	1.55	38.7979	0.0013	fold change	2.58	35.3344	1.5e-05	fold change	1.59	28.989	0.0041	fold change	1.61					20.8497	0.0026	fold change	2.58	16.4766	7.5e-05	fold change	1.73	13.0584	0.0024	fold change	1.32	23.663	0.0014	fold change	-1.74
STIP1	10963	stress-induced-phosphoprotein 1	8 out of 10	194.096					28.4521	0.0001	fold change	1.8	21.4773	0.031	fold change	1.81	21.7454	0.0356	fold change	1.38	47.5105	8e-09	fold change	2.11	25.9336	0.0113	fold change	1.46	15.215	0.0034	fold change	2.18					17.8335	0.0007	fold change	1.51	15.9286	0.0205	fold change	-1.48
SEC61G	23480	Sec61 gamma subunit	8 out of 10	193.78					24.0208	5.6e-08	fold change	1.71	22.9919	1e-05	fold change	1.88	30.3006	0.0012	fold change	1.51	38.0648	0.001	fold change	1.84					11.1576	0.0057	fold change	1.87	9.75456	0.0053	fold change	1.41	43.7495	0.0022	fold change	2.34	13.74	0.0132	fold change	-1.4
DCAF10	79269	DDB1 and CUL4 associated factor 10	8 out of 10	193.515					35.2284	2.6e-07	fold change	-1.94	13.0098	0.0005	fold change	1.38	52.2041	8e-07	fold change	-1.86	14.8199	0.0128	fold change	1.22	25.5363	0.0393	fold change	-1.45	9.91505	0.0004	fold change	1.77					11.2358	0.0155	fold change	1.21	31.5657	0.0044	fold change	1.99
AFG3L2	10939	AFG3 ATPase family gene 3-like 2 (yeast)	8 out of 10	192.826					13.0333	1.4e-08	fold change	1.44	48.8706	0.0004	fold change	-3.17	13.2023	0.0018	fold change	1.23	55.7153	3.8e-11	fold change	-2.43					18.3658	1.5e-05	fold change	2.4	18.601	0.0031	fold change	-1.82	13.4693	0.0255	fold change	1.34	11.5687	0.0055	fold change	-1.29
LRFN4	78999	leucine rich repeat and fibronectin type III domain containing 4	8 out of 10	192.29					14.0508	3e-06	fold change	1.47	24.4996	0.0087	fold change	1.94	32.9659	3.2e-06	fold change	1.55	41.3425	6.3e-08	fold change	1.93					11.5137	1.2e-05	fold change	1.9	27.0199	1.1e-06	fold change	2.17	16.7784	0.0045	fold change	1.47	24.1196	0.0046	fold change	-1.76
SLC7A1	6541	solute carrier family 7 (cationic amino acid transporter, y+ system), member 1	8 out of 10	191.766					29.4544	1.9e-10	fold change	1.82	24.2769	0.0057	fold change	1.93	26.9546	0.0017	fold change	1.46					22.8206	0.0308	fold change	1.38	19.1572	0.0257	fold change	2.45	16.9773	9.9e-07	fold change	1.75	30.3289	1e-05	fold change	1.91	21.796	0.0095	fold change	-1.68
STX6	10228	syntaxin 6	8 out of 10	191.423					31.8758	4.4e-09	fold change	1.87	22.9919	0.0088	fold change	1.88	13.2023	0.0272	fold change	1.23	16.0026	0.0015	fold change	1.26	24.7525	0.0093	fold change	-1.43	11.6578	4.8e-14	fold change	1.91	51.1692	3.2e-09	fold change	3.27					19.7707	0.0095	fold change	1.61
AIMP2	7965	aminoacyl tRNA synthetase complex-interacting multifunctional protein 2	8 out of 10	189.048					23.5423	1.1e-10	fold change	1.7	15.7807	0.0226	fold change	1.54	23.6257	2e-05	fold change	1.41	50.9362	0.0004	fold change	2.23	27.6396	0.0492	fold change	1.5					11.5209	3.5e-05	fold change	1.5	15.4262	0.0225	fold change	1.42	20.5761	0.0005	fold change	-1.64
CISD1	55847	CDGSH iron sulfur domain 1	8 out of 10	187.952					31.3393	1.3e-06	fold change	1.86	15.3799	0.0323	fold change	1.52	17.4718	0.0062	fold change	1.31	17.2465	0.0002	fold change	1.3	41.0509	0.0012	fold change	1.83					13.1701	0.0033	fold change	1.58	21.9173	1.9e-08	fold change	1.65	30.3767	0.0004	fold change	-1.96
TIMM23	10431	translocase of inner mitochondrial membrane 23 homolog (yeast)	8 out of 10	187.892					31.3393	3.7e-12	fold change	1.86	12.5965	0.0036	fold change	1.35	28.1987	2.8e-05	fold change	1.48	43.8339	0.0336	fold change	2	22.8206	0.0342	fold change	1.38					16.9773	7.7e-06	fold change	1.75	18.3854	1.8e-06	fold change	1.53	13.74	0.0084	fold change	-1.4
CHAF1A	10036	chromatin assembly factor 1, subunit A (p150)	8 out of 10	187.608					26.5072	6.3e-15	fold change	1.76	19.97	0.0454	fold change	1.74	25.593	3e-06	fold change	1.44	31.9006	0.0359	fold change	1.68	22.4417	0.0134	fold change	1.37					18.601	2.7e-08	fold change	1.82	22.5706	0.0053	fold change	1.67	20.024	0.0015	fold change	-1.62
TCP1	6950	t-complex 1	8 out of 10	187.521					28.4521	3.2e-07	fold change	1.8	18.3703	0.0025	fold change	1.66	29.65	0.0015	fold change	1.5	29.3419	2.8e-05	fold change	1.62	26.7237	0.0331	fold change	1.48					19.9182	0.0002	fold change	1.88	13.8873	0.0035	fold change	1.36	21.1775	0.0004	fold change	-1.66
C20orf20	55257	chromosome 20 open reading frame 20	8 out of 10	186.883					17.2175	3.3e-10	fold change	1.55	21.2876	0.0038	fold change	1.8	29.65	3.3e-05	fold change	1.5	35.4416	0.0109	fold change	1.77					15.6433	1.4e-05	fold change	2.21	15.5748	6.9e-06	fold change	1.69	36.9669	3.1e-06	fold change	2.12	15.1012	0.0182	fold change	-1.45
PARD3	56288	par-3 partitioning defective 3 homolog (C. elegans)	8 out of 10	186.603					10.261	0.0067	fold change	-1.35	27.8906	0.0001	fold change	-2.09	14.1452	0.0006	fold change	-1.25	30.5526	0.0002	fold change	-1.65	33.2668	0.0052	fold change	-1.63					40.9977	3.4e-08	fold change	-2.77	18.3854	0.0267	fold change	-1.53	11.1037	0.0315	fold change	1.26
LARP4B	23185	La ribonucleoprotein domain family, member 4B	8 out of 10	185.589					37.0217	6.9e-19	fold change	1.98	36.0657	0.0001	fold change	2.44	15.2423	0.0156	fold change	1.27	16.5878	0.0009	fold change	-1.28	25.9336	0.0124	fold change	-1.46	15.6433	7.6e-06	fold change	2.21	28.1202	4.3e-05	fold change	2.22					10.9745	0.0461	fold change	1.25
HEATR1	55127	HEAT repeat containing 1	8 out of 10	185.529					24.0208	2.3e-12	fold change	1.71	27.6958	0.0126	fold change	2.08	18.1382	0.0071	fold change	1.32	26.9607	0.0013	fold change	1.56					9.5469	0.0002	fold change	1.74	19.0921	2.7e-05	fold change	1.84	31.4214	0.0004	fold change	1.94	28.6533	0.0098	fold change	-1.9
DCUN1D1	54165	DCN1, defective in cullin neddylation 1, domain containing 1 (S. cerevisiae)	8 out of 10	185.059					21.7049	3.3e-07	fold change	1.66					14.1452	0.0046	fold change	1.25	17.2465	0.0004	fold change	1.3	31.8674	0.0088	fold change	-1.6	10.4361	9.5e-09	fold change	1.81	43.1113	2.9e-07	fold change	2.86	30.9278	0.0001	fold change	1.93	15.6201	0.0025	fold change	1.47
CLIP4	79745	CAP-GLY domain containing linker protein family, member 4	8 out of 10	184.95					11.7433	1.6e-06	fold change	1.4	38.7979	0.0386	fold change	-2.58	12.2673	0.0404	fold change	-1.21	49.0066	1.5e-05	fold change	-2.16					19.8526	0.0008	fold change	-2.5	13.9725	0.0327	fold change	-1.62	22.1926	0.031	fold change	-1.66	17.1174	0.0429	fold change	-1.52
ASTN2	23245	astrotactin 2	8 out of 10	184.278					42.2955	6e-08	fold change	-2.11	31.5	0.0437	fold change	-2.23	13.6417	0.0166	fold change	-1.24	25.7304	0.0193	fold change	-1.53					9.66066	0.0131	fold change	1.75	19.2627	0.0002	fold change	-1.85	27.0863	0.0023	fold change	-1.81	15.1012	0.0034	fold change	1.45
NOP56	10528	NOP56 ribonucleoprotein homolog (yeast)	8 out of 10	183.934					14.7718	4.7e-08	fold change	1.49	26.7903	0.0048	fold change	2.04	34.1958	5.5e-05	fold change	1.57	18.2801	0.0477	fold change	1.33	26.7237	0.0407	fold change	1.48	10.032	5.8e-05	fold change	1.78	15.5748	0.0006	fold change	1.69					37.5657	0.0003	fold change	-2.2
CDC27	996	cell division cycle 27 homolog (S. cerevisiae)	8 out of 10	183.643					15.143	4.7e-07	fold change	1.5					12.7225	0.0035	fold change	1.22	30.1257	1.2e-07	fold change	1.64	21.8341	0.0488	fold change	1.35	14.2022	0.0002	fold change	2.11	47.6763	5.4e-11	fold change	3.09	20.7618	0.0068	fold change	1.61	21.1775	0.0053	fold change	-1.66
PFDN6	10471	prefoldin subunit 6	8 out of 10	182.643					14.4421	4e-07	fold change	1.48	13.9599	0.0017	fold change	1.44	13.6417	0.004	fold change	1.24	40.8751	0.0303	fold change	1.92					18.0673	1.6e-18	fold change	2.38	22.7031	3.4e-05	fold change	1.99	45.2137	0.0016	fold change	2.38	13.74	0.008	fold change	-1.4
ACOT9	23597	acyl-CoA thioesterase 9	8 out of 10	182.255					11.4522	1.1e-07	fold change	1.39	13.46	0.0047	fold change	1.41	14.1452	0.0021	fold change	1.25	22.111	0.0009	fold change	1.43	47.9386	0.0257	fold change	2.04					10.5138	0.0463	fold change	1.45	23.2327	3.9e-05	fold change	1.69	39.4011	0.0045	fold change	-2.26
MRPL19	9801	mitochondrial ribosomal protein L19	8 out of 10	181.025					19.9894	2.1e-05	fold change	1.62	16.391	0.046	fold change	1.57	11.852	0.0486	fold change	1.2	50.0646	0.0138	fold change	2.2					9.66066	0.0043	fold change	1.75	31.3393	1.9e-06	fold change	2.34	22.5706	2.4e-05	fold change	1.67	19.1571	0.0148	fold change	-1.59
NASP	4678	nuclear autoantigenic sperm protein (histone-binding)	8 out of 10	180.043					18.913	4.9e-10	fold change	1.59	27.5097	0.0241	fold change	2.07	38.7576	2.8e-06	fold change	1.64	19.7963	0.0331	fold change	1.37					14.8735	0.008	fold change	2.16	16.0068	0.0004	fold change	1.71	11.8238	0.0108	fold change	1.25	32.3625	5.3e-07	fold change	-2.02
SGPL1	8879	sphingosine-1-phosphate lyase 1	8 out of 10	176.68					13.3474	5.2e-08	fold change	1.45	28.9548	9.8e-05	fold change	2.13	16.9091	0.0003	fold change	-1.3	52.5923	1.6e-09	fold change	2.3					15.4573	0.0237	fold change	2.2	11.3121	2.8e-05	fold change	1.49	19.232	0.0022	fold change	1.56	18.875	0.0022	fold change	1.58
PDK3	5165	pyruvate dehydrogenase kinase, isozyme 3	8 out of 10	176.172					31.3393	5e-08	fold change	1.86	19.1875	0.0019	fold change	1.7	18.1382	0.0068	fold change	1.32	26.9607	0.0234	fold change	1.56					20.1959	0.0236	fold change	2.53	28.6377	0.0011	fold change	2.24	15.1183	0.004	fold change	1.41	16.5948	0.0139	fold change	1.5
RNF8	9025	ring finger protein 8	8 out of 10	174.393					20.8719	1.8e-12	fold change	1.64	19.5756	0.0029	fold change	1.72	25.593	2.2e-06	fold change	1.44	43.5388	0.0022	fold change	1.99					13.4352	0.0078	fold change	2.05	23.1783	1.2e-05	fold change	2.01	15.1183	0.0373	fold change	1.41	13.0822	0.007	fold change	-1.37
NUP93	9688	nucleoporin 93kDa	8 out of 10	174.348					28.4521	2.4e-10	fold change	1.8	23.4973	0.0056	fold change	1.9	30.8949	1e-07	fold change	1.52	30.5526	0.0002	fold change	1.65					13.9549	0.0043	fold change	2.09	14.6783	8.8e-05	fold change	1.65	14.365	0.0076	fold change	1.38	17.9533	0.0015	fold change	-1.55
EGLN1	54583	egl nine homolog 1 (C. elegans)	8 out of 10	173.62					28.9753	1e-09	fold change	1.81	20.2063	0.0148	fold change	1.75	12.7225	0.0004	fold change	1.22	27.7897	0.0016	fold change	1.58					19.3183	5e-05	fold change	2.46	31.9006	1e-06	fold change	2.36	16.7784	0.0036	fold change	1.47	15.9286	0.0377	fold change	-1.48
ABI1	10006	abl-interactor 1	8 out of 10	173.021					14.4421	0.0003	fold change	1.48	13.1616	0.0208	fold change	1.39	21.1256	0.011	fold change	1.37	27.7897	0.0345	fold change	1.58	50.2008	0.008	fold change	-2.11	10.9363	1.9e-10	fold change	1.85	15.5748	0.0081	fold change	1.69	19.7899	2.2e-05	fold change	1.58
GGCT	79017	gamma-glutamyl cyclotransferase	8 out of 10	172.896					20.8719	2.8e-05	fold change	1.64	29.6534	0.0076	fold change	2.16	19.3534	0.0272	fold change	1.34	28.989	2.6e-05	fold change	1.61					15.7903	0.0295	fold change	2.22	12.9481	0.0114	fold change	1.57	21.3669	0.0102	fold change	1.63	23.9234	1e-05	fold change	1.75
TCEB3	6924	transcription elongation factor B (SIII), polypeptide 3 (110kDa, elongin A)	8 out of 10	171.175					23.0782	2e-16	fold change	1.69	17.4646	0.0107	fold change	1.62	13.6417	0.0004	fold change	1.24	53.8834	1.5e-12	fold change	2.35					11.6578	0.0134	fold change	1.91	20.4552	1.4e-05	fold change	1.9	18.091	0.0002	fold change	1.52	12.9032	0.0468	fold change	-1.36
WDR1	9948	WD repeat domain 1	8 out of 10	170.58					29.4544	3.3e-08	fold change	-1.82	11.4576	0.0483	fold change	1.25	13.6417	0.0048	fold change	1.24					23.5516	0.0094	fold change	1.4	15.4573	0.0001	fold change	2.2	36.2251	0.0003	fold change	-2.54	21.9173	0.0002	fold change	1.65	18.875	0.0003	fold change	-1.58
HBP1	26959	HMG-box transcription factor 1	8 out of 10	170.054					10.261	0.0013	fold change	-1.35	25.0233	7.5e-09	fold change	-1.96	18.1382	8.9e-05	fold change	-1.32	23.5333	0.0013	fold change	-1.47	33.2668	0.0156	fold change	-1.63					18.601	6.4e-05	fold change	-1.82	15.6682	0.0188	fold change	-1.43	25.5624	0.0018	fold change	1.8
CGGBP1	8545	CGG triplet repeat binding protein 1	8 out of 10	169.289	77.517	n/a	fold change	5.06264	12.0957	1.2e-06	fold change	1.41	11.8565	0.0235	fold change	1.29					18.6151	0.0087	fold change	-1.34					12.0471	0.0052	fold change	-1.94	12.9481	0.0073	fold change	1.57	12.1148	0.0147	fold change	-1.27	12.0948	0.0023	fold change	-1.32
PEX11A	8800	peroxisomal biogenesis factor 11 alpha	8 out of 10	167.315					11.4522	0.0014	fold change	-1.39	43.5544	0.0002	fold change	-2.84	19.3534	1.3e-07	fold change	-1.34					18.6776	0.0092	fold change	-1.24	10.6919	0.0438	fold change	-1.83	16.9773	0.0054	fold change	-1.75	23.5663	0.0006	fold change	-1.7	23.0415	4.7e-05	fold change	1.72
DTYMK	1841	deoxythymidylate kinase (thymidylate kinase)	8 out of 10	163.329					19.9894	3.6e-11	fold change	1.62	17.4646	0.001	fold change	1.62	19.3534	6.6e-06	fold change	1.34					33.6474	0.0163	fold change	1.64	10.032	0.0039	fold change	1.78	17.8838	5.2e-05	fold change	1.79	21.9173	0.001	fold change	1.65	23.0415	0.0004	fold change	-1.72
DAP3	7818	death associated protein 3	8 out of 10	162.931					22.1149	1.2e-12	fold change	1.67	14.4573	1.8e-08	fold change	1.47					30.9682	1.2e-08	fold change	1.66	20.2593	0.0252	fold change	-1.3	14.7525	0.0018	fold change	2.15	23.4436	4.4e-07	fold change	2.02	24.8406	7.2e-05	fold change	1.74	12.0948	0.0244	fold change	1.32
TUBA1C	84790	tubulin, alpha 1c	8 out of 10	161.392					18.5114	6.4e-08	fold change	1.58	18.7743	0.0002	fold change	1.68	23.6257	4.8e-10	fold change	1.41	26.5587	0.0412	fold change	1.55	19.2678	0.0105	fold change	1.26	17.133	0.0147	fold change	2.31					24.8406	7.1e-06	fold change	1.74	12.6807	0.0005	fold change	-1.35
P2RY6	5031	pyrimidinergic receptor P2Y, G-protein coupled, 6	8 out of 10	160.032					9.96975	2.9e-06	fold change	1.34					14.7021	0.0001	fold change	1.26	30.9682	0.0001	fold change	1.66	25.9336	0.0373	fold change	-1.46	9.27202	0.0067	fold change	1.72	9.38874	0.0002	fold change	1.39	41.2858	6.2e-08	fold change	2.27	18.5117	0.0033	fold change	1.57
TRIM24	8805	tripartite motif-containing 24	8 out of 10	159.502					17.6806	3.5e-06	fold change	1.56					18.1382	0.0038	fold change	1.32	27.7897	0.0045	fold change	1.58	33.6474	0.0178	fold change	-1.64	11.6578	0.0086	fold change	1.91	9.55438	0.0036	fold change	1.4	20.131	0.0025	fold change	1.59	20.903	0.0114	fold change	1.65
DALRD3	55152	DALR anticodon binding domain containing 3	8 out of 10	158.022					14.7718	3.2e-08	fold change	-1.49	15.0191	0.0351	fold change	-1.5	16.9091	0.0025	fold change	-1.3	16.5878	0.0281	fold change	-1.28	18.9609	0.0138	fold change	1.25					26.0246	2.6e-08	fold change	-2.13	24.1867	0.0007	fold change	-1.72	25.5624	5.7e-05	fold change	1.8
GPR107	57720	G protein-coupled receptor 107	8 out of 10	157.843					14.7718	3.8e-07	fold change	1.49	16.391	0.016	fold change	1.57	12.2673	0.0009	fold change	-1.21	32.3455	0.0001	fold change	1.69	27.6396	0.0265	fold change	-1.5					20.6858	8e-07	fold change	1.91	11.3712	0.0397	fold change	1.22	22.3714	0.0055	fold change	1.7
TMSB10	9168	thymosin beta 10	8 out of 10	157.457					14.4421	2.3e-06	fold change	1.48	11.6531	0.0441	fold change	1.27	16.9091	5.3e-06	fold change	1.3					26.7237	0.0144	fold change	1.48	17.133	1.8e-16	fold change	2.31	9.92148	4e-05	fold change	1.42	35.5738	0.0001	fold change	2.07	25.1004	0.0002	fold change	-1.79
GLT25D1	79709	glycosyltransferase 25 domain containing 1	8 out of 10	156.979					10.5129	0.0043	fold change	1.36	28.4587	0.0023	fold change	2.11	21.7454	2.2e-06	fold change	1.38	21.3098	0.0112	fold change	1.41					16.8316	0.0045	fold change	2.29	13.7845	6.8e-05	fold change	1.61	22.1926	0.0015	fold change	1.66	22.1435	2.9e-05	fold change	-1.69
DSN1	79980	DSN1, MIND kinetochore complex component, homolog (S. cerevisiae)	8 out of 10	155.745					14.4421	8.4e-07	fold change	1.48	20.826	0.0099	fold change	1.78	17.4718	0.0005	fold change	1.31	33.4001	1.9e-07	fold change	1.72					14.6242	0.002	fold change	2.14	13.6014	8e-05	fold change	1.6	29.2848	0.0002	fold change	1.88	12.0948	0.018	fold change	-1.32
CBX5	23468	chromobox homolog 5 (HP1 alpha homolog, Drosophila)	8 out of 10	154.879					11.1318	0.0004	fold change	1.38	16.8147	5.5e-05	fold change	1.59	21.1256	0.0064	fold change	-1.37	21.3098	0.0003	fold change	1.41	31.0559	0.0021	fold change	1.58					19.657	0.0008	fold change	1.87	18.9205	0.0041	fold change	1.55	14.8633	0.0094	fold change	-1.44
TRAK1	22906	trafficking protein, kinesin binding 1	8 out of 10	152.61					19.9894	1.7e-06	fold change	-1.62	13.7768	0.0247	fold change	-1.43	19.9785	0.002	fold change	-1.35	35.0277	2.3e-05	fold change	-1.76	18.3284	0.0469	fold change	1.22	9.42161	9.3e-19	fold change	-1.73	21.9608	5.4e-06	fold change	-1.96	14.1265	0.0003	fold change	-1.37
TLE3	7090	transducin-like enhancer of split 3 (E(sp1) homolog, Drosophila)	8 out of 10	150.495					10.5129	2.2e-05	fold change	1.36	16.391	0.0259	fold change	1.57	28.9268	5.7e-11	fold change	-1.49					22.4417	0.0269	fold change	-1.37	15.354	9.3e-05	fold change	2.19	21.0039	1.7e-05	fold change	-1.92	12.8227	0.006	fold change	1.31	23.0415	2.1e-05	fold change	1.72
POMP	51371	proteasome maturation protein	8 out of 10	149.765					21.3431	9.9e-08	fold change	1.65	16.391	0.0369	fold change	1.57	15.2423	0.0005	fold change	1.27	24.5583	0.0453	fold change	1.5	27.1887	0.0032	fold change	1.49	12.9285	0.0024	fold change	-2.01	13.6014	0.0008	fold change	1.6					18.5117	0.0006	fold change	-1.57
CCT8	10694	chaperonin containing TCP1, subunit 8 (theta)	8 out of 10	148.963					18.5114	4.4e-08	fold change	-1.58	21.4773	0.0318	fold change	1.81	21.7454	0.0009	fold change	1.38					24.7525	0.0205	fold change	1.43	15.6433	0.0041	fold change	2.21	10.9104	0.0025	fold change	1.47	14.1265	0.004	fold change	1.37	21.796	0.0004	fold change	-1.68
UBE2Q1	55585	ubiquitin-conjugating enzyme E2Q family member 1	8 out of 10	142.999					16.3473	4.3e-09	fold change	1.53	24.7511	5.8e-06	fold change	1.95	14.7021	0.0057	fold change	1.26	22.4707	0.0118	fold change	1.44	27.1887	0.0192	fold change	-1.49	14.3561	4.6e-15	fold change	2.12	10.1241	0.0103	fold change	1.43	13.0584	0.0043	fold change	1.32
ALAD	210	aminolevulinate, delta-, dehydratase	8 out of 10	140.444					13.6985	5.8e-10	fold change	-1.46	21.4773	0.0338	fold change	-1.81	13.6417	0.0027	fold change	-1.24	21.3098	0.0041	fold change	-1.41	18.1291	0.0488	fold change	-1.21					18.1398	3e-05	fold change	-1.8	21.3669	0.0062	fold change	-1.63	12.6807	0.0002	fold change	1.35
CBFB	865	core-binding factor, beta subunit	8 out of 10	139.98					21.7049	2.7e-06	fold change	1.66	13.9599	0.0491	fold change	1.44	21.1256	0.0007	fold change	1.37	15.6721	0.0267	fold change	1.25					17.6553	0.0082	fold change	2.35	12.9481	0.006	fold change	1.57	15.1183	0.0148	fold change	1.41	21.796	0.0173	fold change	-1.68
TIMM44	10469	translocase of inner mitochondrial membrane 44 homolog (yeast)	8 out of 10	139.846					9.19765	1.8e-06	fold change	1.31					24.9903	2.2e-05	fold change	1.43	23.5333	7.7e-07	fold change	1.47	23.5516	0.0012	fold change	1.4	15.0621	1.2e-05	fold change	2.17	10.9104	0.0129	fold change	1.47	11.1324	0.0208	fold change	-1.2	21.4684	2.3e-05	fold change	-1.67
OSBPL1A	114876	oxysterol binding protein-like 1A	8 out of 10	138.635					12.0957	6.6e-06	fold change	1.41	20.4279	0.0058	fold change	-1.76	21.7454	0.0267	fold change	-1.38	16.0026	0.0147	fold change	1.26	33.2668	0.0324	fold change	-1.63	12.4071	0.0017	fold change	-1.97	9.21972	0.0175	fold change	-1.38	13.4693	0.0082	fold change	-1.34
ARPC2	10109	actin related protein 2/3 complex, subunit 2, 34kDa	8 out of 10	137.743					9.19765	7e-05	fold change	1.31	15.0191	0.0094	fold change	1.5	31.6216	1.2e-08	fold change	1.53	15.0947	0.0341	fold change	1.23	24.7525	0.0003	fold change	1.43					13.6014	0.0029	fold change	1.6	13.8873	0.0066	fold change	1.36	14.5688	0.0014	fold change	-1.43
PPFIA1	8500	protein tyrosine phosphatase, receptor type, f polypeptide (PTPRF), interacting protein (liprin), alpha 1	8 out of 10	137.236					13.0333	9.3e-05	fold change	1.44	14.1462	0.0079	fold change	1.45	12.2673	0.0324	fold change	1.21	23.8437	0.025	fold change	1.48	30.1205	0.0219	fold change	-1.56					14.1723	0.0001	fold change	1.63	13.0584	0.0068	fold change	1.32	16.5948	0.0413	fold change	1.5
ZXDC	79364	ZXD family zinc finger C	8 out of 10	131.132					18.5114	1.2e-05	fold change	-1.58	15.0191	0.0247	fold change	-1.5	15.2423	6.6e-05	fold change	-1.27					24.2954	0.0199	fold change	-1.42	12.1383	0.0457	fold change	-1.95	17.1766	0.0002	fold change	-1.76	16.4696	0.0106	fold change	-1.46	12.279	0.0021	fold change	1.33
RSL1D1	26156	ribosomal L1 domain containing 1	8 out of 10	125.795					9.7091	0.0051	fold change	1.33	12.2439	0.0304	fold change	-1.32	17.4718	0.01	fold change	-1.31					33.2668	0.0134	fold change	1.63	10.4361	0.0025	fold change	1.81	14.9152	0.0004	fold change	-1.66	11.8238	0.0352	fold change	-1.25	15.9286	0.0329	fold change	-1.48
WIPF2	147179	WAS/WASL interacting protein family, member 2	8 out of 10	124.59					9.43776	0.0005	fold change	-1.32	13.0098	0.0328	fold change	-1.38	16.3074	3e-05	fold change	-1.29	16.2867	0.0005	fold change	-1.27	20.2593	0.0181	fold change	-1.3					14.6783	3.7e-05	fold change	-1.65	11.2358	0.0008	fold change	-1.21	23.3754	0.0108	fold change	1.73
SFRS1	6426	splicing factor, arginine/serine-rich 1	8 out of 10	120.818					11.1318	4.9e-06	fold change	1.38	11.2737	0.0022	fold change	1.23	13.6417	0.0105	fold change	1.24	30.1257	2.7e-12	fold change	1.64	21.4225	0.0291	fold change	1.34	9.18183	5e-05	fold change	1.71	10.3006	0.0009	fold change	1.44					13.74	0.0146	fold change	-1.4
LRRC42	115353	leucine rich repeat containing 42	8 out of 10	118.187					18.913	3.9e-09	fold change	1.59	11.9662	0.0094	fold change	1.3	16.9091	0.0046	fold change	1.3	20.9252	0.0005	fold change	1.4					10.1472	0.0042	fold change	1.79	10.9104	0.0031	fold change	1.47	15.9437	0.022	fold change	1.44	12.4719	0.0322	fold change	-1.34
SCGB2A2	4250	secretoglobin, family 2A, member 2	7 out of 10	684.856					99.6751	5.9e-09	fold change	-15.8	99.0315	0.0005	fold change	-43.4	99.9001	5.9e-07	fold change	-17.6									91.5014	1.4e-10	fold change	-12.2	99.8363	2.3e-07	fold change	-82.6	99.8542	2.3e-05	fold change	-27	95.057	0.0008	fold change	15.4
AGR2	10551	anterior gradient homolog 2 (Xenopus laevis)	7 out of 10	658.016					98.7928	4.4e-09	fold change	-9.15	82.3737	1.6e-07	fold change	-8.23	98.822	5.7e-08	fold change	-7.24									93.2349	0.0121	fold change	-13.4	99.3522	8.9e-08	fold change	-31.2	86.2337	0.0021	fold change	-5.05	99.2063	3.9e-10	fold change	36.4
ANLN	54443	anillin, actin binding protein	7 out of 10	657.009					98.3187	5.3e-15	fold change	8.46	97.9278	7.9e-05	fold change	27.7	95.9085	3.6e-09	fold change	4.32	98.8728	0.0059	fold change	16.3					75.8001	0.0075	fold change	7.41	93.8174	5e-13	fold change	11.8	96.3633	9.9e-06	fold change	8.53
NTN4	59277	netrin 4	7 out of 10	641.941					94.6844	2.1e-13	fold change	-5.68	87.7871	0.0054	fold change	-10.6	96.6445	5.8e-10	fold change	-4.65	87.7239	6e-08	fold change	-5.83					87.8843	0.0006	fold change	-10.7	95.7158	1.3e-11	fold change	-13.5	91.5014	7.7e-05	fold change	-6.21
PIP	5304	prolactin-induced protein	7 out of 10	640.312					96.9236	1.8e-06	fold change	-6.86	98.4775	0.0012	fold change	-33.5	99.2123	4.8e-09	fold change	-8.26									83.4154	0.0198	fold change	-9.48	99.9181	1.6e-10	fold change	-83.2	99.7089	2.3e-07	fold change	-19.7	62.6566	0.0007	fold change	3.49
TFF3	7033	trefoil factor 3 (intestinal)	7 out of 10	625.275					83.6638	1.5e-06	fold change	-3.82	67.8288	0.017	fold change	-4.99	95.9988	7.2e-09	fold change	-4.33									89.9491	0.0155	fold change	-11.5	96.6184	0.0001	fold change	-14.6	99.1355	0.0018	fold change	-15.6	92.081	6.1e-05	fold change	10.3
ANKRD30A	91074	ankyrin repeat domain 30A	7 out of 10	624.125					99.8363	3.5e-11	fold change	-25.5	66.7236	0.0453	fold change	-4.87	99.7029	6.2e-18	fold change	-10.9	92.6853	0.0296	fold change	-7.33					73.457	0.0046	fold change	-7.12	99.112	2.3e-05	fold change	-28.7	92.608	0.0008	fold change	-6.67
CXCL11	6373	chemokine (C-X-C motif) ligand 11	7 out of 10	622.554					92.8247	3.2e-10	fold change	5.11	90.2348	4.4e-16	fold change	12.2	78.202	0.0002	fold change	2.54	95.9398	5.2e-08	fold change	8.78					84.1283	0.0045	fold change	9.66	91.5114	1.4e-05	fold change	10	89.7135	4.1e-09	fold change	5.68
ABCA8	10351	ATP-binding cassette, sub-family A (ABC1), member 8	7 out of 10	616.003					98.4775	9.8e-20	fold change	-8.68	97.3066	0.0005	fold change	-24.8	87.1232	1.3e-08	fold change	-2.96	99.4332	7.4e-07	fold change	-22.1					88.447	0.0002	fold change	-10.8	97.6944	8.9e-06	fold change	-16.8	47.5208	0.0156	fold change	-2.45
DST	667	dystonin	7 out of 10	615.321					91.8544	8.8e-10	fold change	-4.95	87.2875	0.0111	fold change	-10.5	93.3341	1e-06	fold change	-3.58	99.8363	0.0071	fold change	-24.9					52.4786	0.0289	fold change	-4.93	99.5124	1e-15	fold change	-38.8	91.0183	0.0004	fold change	-6.11
PTN	5764	pleiotrophin	7 out of 10	605.598					84.6439	4.8e-08	fold change	-3.91	82.8185	0.0002	fold change	-8.38	76.7142	0.0016	fold change	-2.48	93.8174	0.0265	fold change	-7.76					80.9651	0.0016	fold change	-8.52	97.8493	8.6e-07	fold change	-18.1	88.7894	0.0012	fold change	-5.45
SCUBE2	57758	signal peptide, CUB domain, EGF-like 2	7 out of 10	603.48					99.0315	4e-13	fold change	-9.4	75.8668	0.0036	fold change	-6.41	99.4075	1.2e-16	fold change	-8.82									87.437	0.0003	fold change	-10.5	99.1926	8.6e-06	fold change	-29.3	93.2349	0.0007	fold change	-6.8	49.3097	0.0017	fold change	2.68
ITM2A	9452	integral membrane protein 2A	7 out of 10	599.562					70.8798	3.7e-08	fold change	-3	95.3452	6.5e-08	fold change	-18.7	87.6532	2.4e-05	fold change	-2.98	91.6489	0.0003	fold change	-7.02					65.6849	3e-07	fold change	-6.28	95.4927	6.6e-11	fold change	-13.4	92.8574	0.0002	fold change	-6.69
FOXA1	3169	forkhead box A1	7 out of 10	595.29					99.7546	1.5e-14	fold change	-17.3					99.1139	3.3e-18	fold change	-8.22					45.2489	0.0089	fold change	-1.96	69.3183	0.0192	fold change	-6.63	94.2489	5.9e-10	fold change	-12.5	95.6938	0.0065	fold change	-8.01	91.9118	3.7e-11	fold change	10.2
IGF1	3479	insulin-like growth factor 1 (somatomedin C)	7 out of 10	592.981					95.4927	6e-18	fold change	-5.96	84.2943	0.0062	fold change	-8.88	95.095	2.8e-06	fold change	-3.98	95.1982	0.0435	fold change	-8.2					82.7144	2.3e-05	fold change	-9.03	86.1861	1.7e-07	fold change	-7.9	54.0003	0.016	fold change	-2.68
CDC2	983	cell division cycle 2, G1 to S and G2 to M	7 out of 10	590.644					94.5376	1.5e-16	fold change	5.66	82.6515	0.0027	fold change	8.35	84.4238	4.6e-09	fold change	2.78	98.0834	0.0041	fold change	11.9					56.8046	0.0112	fold change	5.3	93.1775	7.9e-12	fold change	11.1	80.9651	1.3e-12	fold change	4.38
MFAP4	4239	microfibrillar-associated protein 4	7 out of 10	585.04					91.5114	1.2e-18	fold change	-4.89	71.7896	2.8e-05	fold change	-5.62	83.033	6.6e-09	fold change	-2.72	94.4662	0.0425	fold change	-7.93					79.9322	7.7e-06	fold change	-8.32	83.7212	4.2e-06	fold change	-7.23	80.5867	0.0122	fold change	-4.34
NTRK2	4915	neurotrophic tyrosine kinase, receptor, type 2	7 out of 10	581.319					72.2116	3.5e-07	fold change	-3.06	86.5501	0.0006	fold change	-9.93	77.2439	2.8e-05	fold change	-2.5	98.7147	0.02	fold change	-15.8					91.0183	1.1e-10	fold change	-12.1	98.6349	4.5e-09	fold change	-21.2	56.9457	0.0017	fold change	-2.8
UBE2T	29089	ubiquitin-conjugating enzyme E2T (putative)	7 out of 10	571.472					92.5446	1.1e-20	fold change	5.1	67.5302	0.001	fold change	4.95	78.9989	6.4e-08	fold change	2.56	95.2708	0.0001	fold change	8.32					60.1779	0.0074	fold change	5.61	89.5127	2.1e-09	fold change	9.09	87.437	2.1e-07	fold change	5.23
CFD	1675	complement factor D (adipsin)	7 out of 10	565.978					76.6707	4.8e-08	fold change	-3.32	98.0065	1.4e-06	fold change	-28.5	86.7483	2.2e-05	fold change	-2.94									92.2356	5.8e-06	fold change	-12.6	97.4621	0.0001	fold change	-15.9	92.483	0.0066	fold change	-6.58	22.3714	0.0016	fold change	1.7
SLC7A2	6542	solute carrier family 7 (cationic amino acid transporter, y+ system), member 2	7 out of 10	565.462					88.6101	4.6e-13	fold change	-4.41	77.0559	3e-11	fold change	-6.59	75.9059	1.2e-06	fold change	-2.45	77.201	8.6e-06	fold change	-3.95					65.3731	0.0006	fold change	-6.23	86.6731	4.6e-07	fold change	-8.03	94.6432	6.2e-06	fold change	-7.55
CXCL14	9547	chemokine (C-X-C motif) ligand 14	7 out of 10	565.284					92.5446	7.7e-14	fold change	-5.1	69.635	0.0003	fold change	-5.28	93.5926	8.4e-05	fold change	-3.65	96.2408	2.2e-08	fold change	-8.97					42.0415	7.4e-06	fold change	-4.11	98.0065	1.7e-08	fold change	-18.4	73.2225	6.6e-05	fold change	-3.73
EN1	2019	engrailed homeobox 1	7 out of 10	563.392					88.7374	3.7e-07	fold change	4.43	89.5127	9.8e-22	fold change	11.7	95.8166	0.0001	fold change	4.31	73.244	0.0411	fold change	3.53					45.9369	0.0051	fold change	4.39	97.4621	5.2e-10	fold change	15.9	72.6818	6e-07	fold change	3.68
MYBL1	4603	v-myb myeloblastosis viral oncogene homolog (avian)-like 1	7 out of 10	561.914					91.1727	2.6e-13	fold change	4.77	84.7013	0.0041	fold change	9.05	81.3577	0.0002	fold change	2.66	84.468	0.0058	fold change	5.09					54.2552	0.0043	fold change	5.06	78.6324	7.7e-06	fold change	6.09	87.3271	4e-06	fold change	5.22
MELK	9833	maternal embryonic leucine zipper kinase	7 out of 10	561.003					95.1982	1.1e-15	fold change	5.82	93.4597	3.5e-05	fold change	15.6	89.2045	1.4e-10	fold change	3.07									77.2439	0.0171	fold change	7.74	92.1285	4.2e-12	fold change	10.4	93.9973	5.4e-06	fold change	6.97	19.7707	0.0235	fold change	-1.61
LAMP3	27074	lysosomal-associated membrane protein 3	7 out of 10	559.432					71.3735	1.2e-06	fold change	3.02	92.4061	0.0008	fold change	14	67.2929	9e-06	fold change	2.17					70.028	0.0011	fold change	-3.11	86.2337	0.0032	fold change	10.1	79.2406	1e-07	fold change	6.19	92.8574	2.1e-11	fold change	6.69
NR2F1	7025	nuclear receptor subfamily 2, group F, member 1	7 out of 10	557.931					93.7453	4.4e-16	fold change	-5.33	77.9849	0.0005	fold change	-6.81	93.8544	2.4e-10	fold change	-3.73	93.5314	3.8e-09	fold change	-7.68					31.2504	0.0255	fold change	-3.34	83.4362	1.4e-05	fold change	-7.16	84.1283	0.0002	fold change	-4.68
MMP9	4318	matrix metallopeptidase 9 (gelatinase B, 92kDa gelatinase, 92kDa type IV collagenase)	7 out of 10	556.15					75.7725	2.7e-06	fold change	3.26	79.4458	0.0012	fold change	7.21	75.1134	2.3e-05	fold change	2.41	91.7162	1.4e-08	fold change	7.04					66.7664	0.0164	fold change	6.38	77.7375	5.6e-05	fold change	5.92	89.5977	1.6e-05	fold change	5.62
C2orf40	84417	chromosome 2 open reading frame 40	7 out of 10	553.567					91.1727	5.3e-08	fold change	-4.77	96.5437	6.6e-13	fold change	-21.7	61.1681	0.0004	fold change	-2.04	99.9181	4.1e-08	fold change	-46.9					24.9576	2.8e-06	fold change	-2.89	96.3911	1.2e-07	fold change	-14.5	83.4154	5.7e-09	fold change	-4.62
MYH11	4629	myosin, heavy chain 11, smooth muscle	7 out of 10	553.561					90.9703	3.9e-15	fold change	-4.72	88.1648	2.8e-06	fold change	-10.9	72.3641	2.4e-07	fold change	-2.3	97.8493	0.0239	fold change	-11.2					24.6451	1.1e-06	fold change	-2.87	89.3831	2.1e-09	fold change	-9.03	90.1843	4.7e-07	fold change	-5.85
CCNB2	9133	cyclin B2	7 out of 10	553.029					95.5676	6.2e-17	fold change	6.02	88.8021	0.0022	fold change	11.3	77.4809	3.7e-11	fold change	2.51	96.3168	9.2e-05	fold change	9.1					35.6476	0.0117	fold change	3.67	91.9912	1.9e-10	fold change	10.3	67.2224	0.0005	fold change	3.3
KIAA1324	57535	KIAA1324	7 out of 10	549.806					85.8856	2.7e-12	fold change	-4.02	80.4337	0.0005	fold change	-7.6	86.1549	3e-08	fold change	-2.9	77.5904	0.0001	fold change	-3.97									90.5682	2.2e-09	fold change	-9.67	95.298	3e-08	fold change	-7.96	33.8753	0.0001	fold change	2.07
TFF1	7031	trefoil factor 1	7 out of 10	547.162					97.6162	1.2e-07	fold change	-7.69	85.8251	0.02	fold change	-9.63	97.8627	1.1e-07	fold change	-5.97									21.2549	0.0291	fold change	-2.61	97.1534	0.0015	fold change	-15.6	51.8473	0.0114	fold change	-2.59	95.6023	5e-05	fold change	16
COL11A1	1301	collagen, type XI, alpha 1	7 out of 10	540.179	65.4536	n/a	fold change	-3.77745	34.2374	0.0427	fold change	1.92	97.0761	2.1e-12	fold change	24.5					75.9601	2.8e-07	fold change	3.77					88.447	0.0002	fold change	10.8	81.8264	9.8e-08	fold change	6.82	97.178	3.1e-09	fold change	9.26
DUSP4	1846	dual specificity phosphatase 4	7 out of 10	538.857	84.0054	n/a	fold change	6.57717	87.1019	2.4e-09	fold change	-4.17	51.5772	0.0023	fold change	-3.38	95.6352	3.1e-08	fold change	-4.28													93.3184	2.8e-09	fold change	-11.2	62.8686	0.0086	fold change	-3.05	64.3501	0.0247	fold change	3.63
TMTC1	83857	transmembrane and tetratricopeptide repeat containing 1	7 out of 10	538.718					75.5401	7.9e-12	fold change	-3.24	79.2921	0.0011	fold change	-7.18	50.7331	0.0003	fold change	-1.83	95.7909	2.2e-16	fold change	-8.76					79.5634	0.0001	fold change	-8.26	81.6633	3.8e-10	fold change	-6.81	76.1348	8.7e-05	fold change	-3.93
IGHG1	3500	immunoglobulin heavy constant gamma 1 (G1m marker)	7 out of 10	537.777					46.9479	1.3e-05	fold change	-2.23	76.7672	0.0032	fold change	6.55	92.0556	9.1e-05	fold change	-3.4	92.6853	0.0446	fold change	-7.33					69.5285	0.0016	fold change	6.65	93.6032	4.6e-06	fold change	-11.5	66.1892	0.043	fold change	3.25
CDC20	991	cell division cycle 20 homolog (S. cerevisiae)	7 out of 10	537.523					97.0761	1.4e-17	fold change	7.01	87.1019	0.0003	fold change	10.2	96.5512	3.6e-11	fold change	4.64									35.9637	0.0027	fold change	3.69	95.4927	2.7e-10	fold change	13.4	70.4523	4.1e-06	fold change	3.51	54.8847	3.5e-07	fold change	-2.99
DTL	51514	denticleless homolog (Drosophila)	7 out of 10	536.782					86.4289	1.8e-11	fold change	4.1	86.9172	0.0033	fold change	10.1	84.9921	2.8e-08	fold change	2.81	82.8185	1.6e-11	fold change	4.76					74.569	0.0044	fold change	7.26	88.1648	3e-10	fold change	8.6	32.8911	0.0062	fold change	1.99
PDK4	5166	pyruvate dehydrogenase kinase, isozyme 4	7 out of 10	535.165					77.0072	4.2e-11	fold change	-3.33	86.9172	0.0061	fold change	-10.1	64.3294	0.0005	fold change	-2.1	54.6257	0.002	fold change	-2.39					91.5014	0.0072	fold change	-12.2	92.9662	0.0001	fold change	-11	67.8178	0.0015	fold change	-3.34
PRR11	55771	proline rich 11	7 out of 10	531.213					94.4662	1.1e-14	fold change	5.61	94.6844	0.0022	fold change	17.2	96.367	2e-10	fold change	4.43	90.1031	0.0132	fold change	6.36					45.4822	0.0056	fold change	4.35	94.6844	3.7e-11	fold change	12.9	15.4262	0.0307	fold change	-1.42
EZH2	2146	enhancer of zeste homolog 2 (Drosophila)	7 out of 10	529.138					83.5506	3e-16	fold change	3.8	88.93	0.0024	fold change	11.4	81.8867	3.1e-07	fold change	2.69	81.285	1.7e-11	fold change	4.45					73.7713	0.0063	fold change	7.13	64.147	2.4e-08	fold change	4.21	55.5679	1.8e-09	fold change	2.73
RUNX1T1	862	runt-related transcription factor 1; translocated to, 1 (cyclin D-related)	7 out of 10	528.675					91.2409	5.2e-21	fold change	-4.78	65.7246	0.0035	fold change	-4.72	80.7702	4.9e-07	fold change	-2.64	93.3899	8.8e-08	fold change	-7.59					40.2489	1.9e-16	fold change	-3.98	77.7375	8e-06	fold change	-5.92	79.5634	0.0007	fold change	-4.26
AK5	26289	adenylate kinase 5	7 out of 10	528.559					51.2763	1.1e-05	fold change	-2.33	85.349	0.0013	fold change	-9.39	40.8297	0.0002	fold change	-1.67	85.8856	9.5e-09	fold change	-5.39					82.1234	0.0012	fold change	-8.92	93.9602	4.1e-08	fold change	-12.3	89.1345	2e-08	fold change	-5.49
ART3	419	ADP-ribosyltransferase 3	7 out of 10	525.789					74.5779	2.1e-05	fold change	3.17	64.5178	5.4e-14	fold change	4.55	53.8781	0.0104	fold change	1.89	81.1241	0.0003	fold change	4.43					70.7424	7e-05	fold change	6.81	93.1775	2.2e-09	fold change	11.1	87.7717	9.9e-06	fold change	5.31
ADAMDEC1	27299	ADAM-like, decysin 1	7 out of 10	524.365					86.9792	1e-08	fold change	4.16	89.8392	3.3e-12	fold change	12	30.3006	0.0106	fold change	1.51	99.5937	9.1e-12	fold change	22.4					54.9916	6.2e-07	fold change	5.13	78.5324	2e-06	fold change	6.05	84.1283	1e-07	fold change	4.68
ALDH1A1	216	aldehyde dehydrogenase 1 family, member A1	7 out of 10	522.091					67.7534	7e-07	fold change	-2.85	84.0647	0.0081	fold change	-8.75	81.3577	2.7e-08	fold change	-2.66	90.2348	0.0179	fold change	-6.39					65.8727	0.0001	fold change	-6.29	89.0583	2.6e-05	fold change	-8.9	43.7495	0.037	fold change	-2.34
MLF1IP	79682	MLF1 interacting protein	7 out of 10	521.093					81.7715	4.2e-13	fold change	3.66	77.541	0.0102	fold change	6.69	72.8343	9.1e-06	fold change	2.32	81.4465	0.0028	fold change	4.51					40.9182	0.0465	fold change	4.03	83.2667	2.9e-07	fold change	7.14	83.3153	3.1e-10	fold change	4.6
DCN	1634	decorin	7 out of 10	518.237					72.6385	1.1e-09	fold change	-3.08	81.2308	0.0006	fold change	-7.88	95.4545	8.8e-07	fold change	-4.22	85.5857	6.2e-10	fold change	-5.33					42.772	0.0012	fold change	-4.16	90.7688	3.4e-07	fold change	-9.75	49.7869	0.0048	fold change	-2.52
GHR	2690	growth hormone receptor	7 out of 10	517.201					71.4561	4.4e-08	fold change	-3.03	94.611	0.0028	fold change	-17.1	65.0771	0.0001	fold change	-2.12	64.147	0.0354	fold change	-2.87					87.437	0.0058	fold change	-10.5	87.7871	8.2e-07	fold change	-8.45					46.6853	0.0062	fold change	2.56
ATAD2	29028	ATPase family, AAA domain containing 2	7 out of 10	514.029					84.8191	5.2e-17	fold change	3.93	87.8488	0.0147	fold change	10.7	80.0013	4.8e-06	fold change	2.59	94.8299	3.3e-10	fold change	8.05					51.3068	0.0151	fold change	4.83	70.3918	6.1e-08	fold change	4.9	44.8314	0.0001	fold change	2.37
TGFBR3	7049	transforming growth factor, beta receptor III	7 out of 10	507.093					88.4173	2.8e-12	fold change	-4.36	88.6101	2.3e-07	fold change	-11.1	63.7601	0.0012	fold change	-2.09									74.7317	7e-08	fold change	-7.27	91.7852	4.4e-10	fold change	-10.1	86.8855	9.7e-06	fold change	-5.17	12.9032	0.0428	fold change	-1.36
KIF15	56992	kinesin family member 15	7 out of 10	505.445					85.6458	5.4e-19	fold change	4.01	80.8564	0.0003	fold change	7.75	52.2041	5.8e-07	fold change	1.86	90.6355	4.5e-15	fold change	6.52					60.9771	0.0111	fold change	5.67	67.9034	1.1e-08	fold change	4.62	67.2224	0.0022	fold change	3.3
DARC	2532	Duffy blood group, chemokine receptor	7 out of 10	504.409					86.9172	5e-12	fold change	-4.15	83.8349	0.0003	fold change	-8.68	83.1698	4.6e-06	fold change	-2.73	89.2522	7e-09	fold change	-6.13					48.7653	0.0034	fold change	-4.59	87.9121	6.9e-08	fold change	-8.5	24.5574	0.0413	fold change	-1.73
SCNN1A	6337	sodium channel, nonvoltage-gated 1 alpha	7 out of 10	502.626					85.0528	2e-09	fold change	-3.95	56.7962	0.0034	fold change	-3.78	92.904	2e-06	fold change	-3.48	69.8324	0.001	fold change	-3.22									94.2489	6.8e-10	fold change	-12.5	28.6041	0.0028	fold change	-1.86	75.188	0.0201	fold change	5.07
COL14A1	7373	collagen, type XIV, alpha 1	7 out of 10	502.507					94.8299	9.2e-18	fold change	-5.73	71.7896	0.008	fold change	-5.62	96.1834	6.7e-07	fold change	-4.36	22.7704	0.0118	fold change	-1.45					80.9651	0.0101	fold change	-8.52	84.1213	1.2e-07	fold change	-7.35	51.8473	0.0007	fold change	-2.59
GFRA1	2674	GDNF family receptor alpha 1	7 out of 10	498.314					93.1775	1.6e-09	fold change	-5.18	59.9549	0.0005	fold change	-4.04	85.2806	5.3e-11	fold change	-2.83	83.3236	0.0002	fold change	-4.85					45.9369	0.0102	fold change	-4.39	79.6001	0.0006	fold change	-6.26	51.0407	0.0185	fold change	-2.57
CYBRD1	79901	cytochrome b reductase 1	7 out of 10	495.232					61.6378	1.4e-10	fold change	-2.65	67.1619	0.0051	fold change	-4.92	94.4697	1.2e-08	fold change	-3.83	84.2375	1.6e-10	fold change	-5.01					69.5285	9.7e-26	fold change	-6.65	70.6754	4.1e-07	fold change	-4.93	47.5208	0.0008	fold change	-2.45
ADIPOQ	9370	adiponectin, C1Q and collagen domain containing	7 out of 10	495.132					88.9949	1.1e-06	fold change	-4.47	99.6751	6.5e-07	fold change	-66.2	46.8217	0.0474	fold change	-1.77	95.8662	0.0014	fold change	-8.77					58.9428	0.0018	fold change	-5.5	93.4597	0.001	fold change	-11.3	11.3712	0.0444	fold change	-1.22
MLPH	79083	melanophilin	7 out of 10	495.002					99.4332	1.8e-12	fold change	-10.3	44.9398	0.0316	fold change	-2.92	98.0546	1.3e-22	fold change	-6.29									62.1311	0.0039	fold change	-5.78	98.3187	4.1e-12	fold change	-19.3	24.5574	0.0033	fold change	-1.73	67.5676	4.5e-05	fold change	3.91
MAMDC2	256691	MAM domain containing 2	7 out of 10	494.529					81.3921	1.1e-08	fold change	-3.63	92.4061	0.0066	fold change	-14	22.3133	0.0448	fold change	-1.39	96.695	4.1e-11	fold change	-9.71					48.3204	2.2e-07	fold change	-4.55	93.7453	8.1e-08	fold change	-11.7	59.6573	0.0007	fold change	-2.93
AR	367	androgen receptor	7 out of 10	494.02					93.5314	1.4e-11	fold change	-5.27	52.8865	0.0004	fold change	-3.47	78.6287	2.5e-08	fold change	-2.55									75.9671	6.5e-06	fold change	-7.43	89.3176	3.7e-06	fold change	-9.01	80.0256	0.0004	fold change	-4.29	23.663	0.0014	fold change	1.74
HN1	51155	hematological and neurological expressed 1	7 out of 10	493.766					78.4326	5.2e-13	fold change	3.4	68.0911	0.0007	fold change	5.03	81.3577	8.4e-10	fold change	2.66	89.3176	0.0288	fold change	6.15					33.8609	0.0086	fold change	3.54	67.5676	1.6e-08	fold change	4.59	75.1383	5.6e-06	fold change	3.83
CCNE2	9134	cyclin E2	7 out of 10	493.656					77.0072	1.5e-14	fold change	3.33	79.0376	0.0014	fold change	7.14	70.3938	4.5e-05	fold change	2.25	93.247	7.6e-05	fold change	7.52					46.7788	0.0143	fold change	4.44	80.3807	2.6e-08	fold change	6.43	46.8108	0.0014	fold change	2.42
TK1	7083	thymidine kinase 1, soluble	7 out of 10	492.116					74.397	2.6e-15	fold change	3.16	69.1639	3.4e-06	fold change	5.17	51.1708	9.1e-07	fold change	1.84	90.8364	0.026	fold change	6.54					69.5991	0.004	fold change	6.67	55.2145	1.9e-06	fold change	3.53	81.7341	7.2e-05	fold change	4.44
RGS5	8490	regulator of G-protein signaling 5	7 out of 10	490.868					76.4807	1.5e-13	fold change	-3.31	53.7658	0.0425	fold change	-3.54	88.4987	1.6e-06	fold change	-3.04	72.6385	0.0084	fold change	-3.45					72.149	7.6e-08	fold change	-7.03	67.4191	4.1e-06	fold change	-4.57	59.9161	0.0026	fold change	-2.94
KIF14	9928	kinesin family member 14	7 out of 10	490.336					93.8879	1.6e-21	fold change	5.39	89.6427	3.7e-06	fold change	11.8	75.5082	8e-08	fold change	2.43	92.2679	3.4e-07	fold change	7.24					29.6504	0.0012	fold change	3.22	79.2406	1.2e-12	fold change	6.19					30.1386	0.0305	fold change	-1.95
VGLL1	51442	vestigial like 1 (Drosophila)	7 out of 10	489.757					96.7717	5.2e-13	fold change	6.82	58.7227	4.8e-06	fold change	3.93	85.862	0.0003	fold change	2.88					96.7118	0.0008	fold change	-13.1					54.336	0.003	fold change	3.48	44.8314	5.3e-07	fold change	2.37	52.521	0.0039	fold change	2.86
RERG	85004	RAS-like, estrogen-regulated, growth inhibitor	7 out of 10	489.061					46.1544	3.9e-06	fold change	-2.21	70.6344	0.0015	fold change	-5.41	89.4422	9.8e-08	fold change	-3.09	80.7507	0.0187	fold change	-4.39					71.699	0.0004	fold change	-7	75.8668	2.2e-05	fold change	-5.6	54.5131	0.0002	fold change	-2.7
STEAP4	79689	STEAP family member 4	7 out of 10	488.463	99.8024	n/a	fold change	-100	75.171	3.7e-08	fold change	-3.22	74.6681	0.0044	fold change	-6.13	52.8335	0.0004	fold change	-1.87	77.5904	2.4e-07	fold change	-3.97					28.0683	0.0034	fold change	-3.1	80.329	3.8e-07	fold change	-6.41
AFF3	3899	AF4/FMR2 family, member 3	7 out of 10	487.684	82.2328	n/a	fold change	-6.07925	98.3981	2.7e-11	fold change	-8.63	83.5506	0.0011	fold change	-8.6	99.0177	3.7e-12	fold change	-7.89									9.18183	0.0199	fold change	-1.71	98.0065	1.2e-10	fold change	-18.4	17.2964	0.007	fold change	-1.49
IDO1	3620	indoleamine 2,3-dioxygenase 1	7 out of 10	487.43					78.4326	3.1e-10	fold change	3.4	55.8928	0.0348	fold change	3.72	39.5638	0.0018	fold change	1.65	86.4289	0.0023	fold change	5.52					62.6967	0.0026	fold change	5.84	73.9941	0.0002	fold change	5.3	90.4208	4e-08	fold change	5.89
STC2	8614	stanniocalcin 2	7 out of 10	483.787					76.6707	9.1e-06	fold change	-3.32	44.2599	0.0192	fold change	-2.88	90.2429	2.5e-10	fold change	-3.16	71.958	0.0257	fold change	-3.38					31.6668	0.0298	fold change	-3.37	92.6853	4.4e-09	fold change	-10.8	76.3033	0.0075	fold change	-3.94
HOXA5	3202	homeobox A5	7 out of 10	483.09					63.5833	2e-08	fold change	-2.71	80.7507	8e-08	fold change	-7.71	24.9903	0.008	fold change	-1.43	91.1046	0.0273	fold change	-6.65					47.4554	5e-11	fold change	-4.48	91.9912	3.8e-11	fold change	-10.3	83.2141	4.9e-06	fold change	-4.59
C6orf173	387103	chromosome 6 open reading frame 173	7 out of 10	482.04	69.9722	n/a	fold change	4.2181	90.2348	2.4e-21	fold change	4.58	46.1374	7.2e-05	fold change	3	91.1394	4.9e-08	fold change	3.26	74.5323	1.7e-06	fold change	3.64					37.4288	0.0152	fold change	3.79	72.5953	9.6e-09	fold change	5.11
RSAD2	91543	radical S-adenosyl methionine domain containing 2	7 out of 10	481.828	99.3128	n/a	fold change	71.5033	46.9479	0.0005	fold change	2.23	79.3941	0.0093	fold change	7.19	50.7331	0.0015	fold change	1.83									55.793	0.0013	fold change	5.2	80.329	2.6e-06	fold change	6.41	69.3183	1.3e-05	fold change	3.44
CASC5	57082	cancer susceptibility candidate 5	7 out of 10	481.206					73.288	3.3e-17	fold change	3.11	74.5779	0.0009	fold change	6.12	53.2243	1.3e-07	fold change	1.88	92.8954	7.8e-11	fold change	7.42					59.2466	0.0044	fold change	5.52	55.2145	3.4e-09	fold change	3.53	72.759	6e-05	fold change	3.69
CDO1	1036	cysteine dioxygenase, type I	7 out of 10	481.129					70.6754	4.8e-10	fold change	-2.98	94.0327	0.0111	fold change	-16.2	19.9785	0.025	fold change	-1.35	78.3822	0.0338	fold change	-4.06					93.7418	0.0016	fold change	-13.8	57.4871	3.9e-09	fold change	-3.69	66.8315	0.0029	fold change	-3.27
RACGAP1	29127	Rac GTPase activating protein 1	7 out of 10	481.124					75.3545	4.4e-13	fold change	3.23	62.0424	6.5e-06	fold change	4.24	81.8867	1.7e-09	fold change	2.69	79.3437	0.0086	fold change	4.2					37.7983	0.0071	fold change	3.81	71.0843	1.6e-11	fold change	4.97	73.6139	0.0002	fold change	3.75
RAI2	10742	retinoic acid induced 2	7 out of 10	478.026					82.8748	2.8e-17	fold change	-3.75	74.7585	5.3e-06	fold change	-6.14	89.2045	3.4e-15	fold change	-3.07	86.3066	0.0256	fold change	-5.5					40.4142	0.0017	fold change	-3.99	79.9105	2.9e-07	fold change	-6.33	24.5574	0.0429	fold change	-1.73
KRT14	3861	keratin 14	7 out of 10	476.923					33.3367	0.0208	fold change	-1.9	76.6237	1.4e-05	fold change	-6.53	84.9921	0.0127	fold change	-2.81	98.9531	0.0231	fold change	-16.6					30.7072	0.0023	fold change	-3.31	82.4294	0.0002	fold change	-6.98	69.8812	1.6e-08	fold change	-3.46
SRPX	8406	sushi-repeat-containing protein, X-linked	7 out of 10	475.986					62.8354	1.1e-09	fold change	-2.69	78.0835	2.9e-07	fold change	-6.88	43.2653	0.0069	fold change	-1.71									61.3023	0.0004	fold change	-5.69	81.2308	4.2e-07	fold change	-6.66	74.9749	0.0088	fold change	-3.82	74.2942	0.0128	fold change	-4.81
DACH1	1602	dachshund homolog 1 (Drosophila)	7 out of 10	472.88					90.1697	9e-11	fold change	-4.57	69.2809	5e-06	fold change	-5.19	87.0474	8.6e-12	fold change	-2.95									81.5395	0.0027	fold change	-8.69	65.2018	0.0021	fold change	-4.3	51.8473	0.0001	fold change	-2.59	27.7932	0.0021	fold change	1.87
LDB2	9079	LIM domain binding 2	7 out of 10	471.033					73.0706	7.4e-15	fold change	-3.1	78.7836	9.7e-06	fold change	-7.1	57.4389	6.8e-06	fold change	-1.96	80.4337	9.9e-10	fold change	-4.37					55.212	0.0003	fold change	-5.14	71.5809	1.6e-06	fold change	-5	54.5131	0.0272	fold change	-2.7
GPC3	2719	glypican 3	7 out of 10	468.705					67.3455	7e-08	fold change	-2.84	91.9219	9.2e-06	fold change	-13.3	23.0005	0.0144	fold change	-1.4									95.429	0.0002	fold change	-16.4	80.9101	1.6e-07	fold change	-6.55	84.2318	0.0038	fold change	-4.73	25.8665	0.0182	fold change	1.81
ECT2	1894	epithelial cell transforming sequence 2 oncogene	7 out of 10	466.789					87.5994	3.7e-13	fold change	4.21	84.8191	0.0169	fold change	9.1	62.1489	2.7e-06	fold change	2.06	82.7061	1.5e-12	fold change	4.74					29.2725	0.0012	fold change	3.19	78.6832	5.2e-10	fold change	6.1	41.5597	0.0078	fold change	2.28
GGH	8836	gamma-glutamyl hydrolase (conjugase, folylpolygammaglutamyl hydrolase)	7 out of 10	465.573					90.4339	1.3e-13	fold change	4.63	46.5389	0.0432	fold change	3.02	87.0474	6.2e-06	fold change	2.95	84.2943	0.0247	fold change	5.06					15.9216	0.007	fold change	2.23	75.4011	4.4e-08	fold change	5.48	65.9361	0.0002	fold change	3.24
TRIP13	9319	thyroid hormone receptor interactor 13	7 out of 10	462.443					91.9912	3.6e-19	fold change	4.99	76.1951	0.0001	fold change	6.47	77.8998	1.3e-07	fold change	2.53									49.2533	0.002	fold change	4.63	79.4458	4.4e-12	fold change	6.23	66.1892	3.3e-05	fold change	3.25	21.4684	0.0307	fold change	-1.67
GPSM2	29899	G-protein signaling modulator 2 (AGS3-like, C. elegans)	7 out of 10	460.335					71.8319	3e-18	fold change	3.05	69.2809	0.0043	fold change	5.19	69.2339	1.6e-08	fold change	2.22	62.3255	0.0475	fold change	2.76					48.4905	0.0027	fold change	4.57	59.1471	2.4e-06	fold change	3.81	80.0256	3.6e-08	fold change	4.29
BUB1B	701	budding uninhibited by benzimidazoles 1 homolog beta (yeast)	7 out of 10	460.184					92.8247	1.2e-13	fold change	5.11	94.9037	0.0009	fold change	17.9	80.0013	6.9e-10	fold change	2.59									63.3304	0.0082	fold change	5.9	86.247	1.5e-11	fold change	7.91	25.7599	0.0015	fold change	1.77	17.1174	0.008	fold change	-1.52
AKR1C3	8644	aldo-keto reductase family 1, member C3 (3-alpha hydroxysteroid dehydrogenase, type II)	7 out of 10	458.177	64.6195	n/a	fold change	-3.65981	14.0508	0.032	fold change	-1.47	93.8174	0.0012	fold change	-15.9					68.0161	0.0244	fold change	-3.09					94.3841	0.0072	fold change	-15	80.2233	7.5e-05	fold change	-6.4	43.066	0.0223	fold change	-2.32
GSTM3	2947	glutathione S-transferase mu 3 (brain)	7 out of 10	457.341					69.5555	3.8e-07	fold change	-2.94	50.4551	0.0066	fold change	-3.3	83.9306	1.4e-06	fold change	-2.76	57.1396	0.0003	fold change	-2.49					42.0415	0.0012	fold change	-4.11	78.0835	1.4e-06	fold change	-6.01	76.1348	2.9e-05	fold change	-3.93
AQP1	358	aquaporin 1 (Colton blood group)	7 out of 10	457.258					71.8319	1.9e-12	fold change	-3.05	71.5809	1.6e-12	fold change	-5.59	60.3989	0.0008	fold change	-2.03	83.4362	0.0031	fold change	-4.86					28.7114	1.4e-06	fold change	-3.14	83.4934	2e-07	fold change	-7.2	57.8055	8.1e-05	fold change	-2.84
COL17A1	1308	collagen, type XVII, alpha 1	7 out of 10	452.852					40.2065	1.4e-05	fold change	-2.06	62.4524	0.0062	fold change	-4.27	15.7889	0.004	fold change	-1.28	81.2308	2.1e-14	fold change	-4.44					80.3988	0.003	fold change	-8.37	74.4868	7.8e-08	fold change	-5.4	98.2878	1.5e-11	fold change	-11.4
CDCA3	83461	cell division cycle associated 3	7 out of 10	451.491					89.447	7.4e-20	fold change	4.51	90.501	4.3e-61	fold change	12.4	58.5741	1.3e-07	fold change	1.99	94.9758	4.7e-14	fold change	8.13					15.354	0.0054	fold change	2.19	77.935	1.3e-08	fold change	5.94					24.7036	0.0029	fold change	-1.78
SCGB3A1	92304	secretoglobin, family 3A, member 1	7 out of 10	449.98					21.7049	0.0349	fold change	-1.66	91.3075	0.0031	fold change	-13.1	53.8781	0.0053	fold change	-1.89	86.9172	4.3e-10	fold change	-5.59					44.5704	0.0273	fold change	-4.28	92.4061	7.2e-05	fold change	-10.6	59.1961	0.0182	fold change	-2.91
EPSTI1	94240	epithelial stromal interaction 1 (breast)	7 out of 10	449.245					53.069	6.1e-07	fold change	2.37	75.2162	0.0012	fold change	6.23	54.3136	6.6e-05	fold change	1.9	57.1396	2.7e-05	fold change	2.49					64.3956	0.0043	fold change	6.08	66.7236	3.7e-06	fold change	4.46	78.3871	2.2e-07	fold change	4.15
CHEK1	1111	CHK1 checkpoint homolog (S. pombe)	7 out of 10	449.136					90.3016	6.1e-22	fold change	4.61	77.1522	9.2e-07	fold change	6.6	49.1744	3.4e-07	fold change	1.81	75.4011	0.0265	fold change	3.72									57.7027	1e-07	fold change	3.7	79.3802	3.7e-08	fold change	4.25	20.024	0.0157	fold change	-1.62
SOCS2	8835	suppressor of cytokine signaling 2	7 out of 10	448.714					64.6195	5.3e-11	fold change	-2.75	75.1247	0.0021	fold change	-6.21	72.6776	3e-09	fold change	-2.31					43.5161	0.0213	fold change	1.9	63.5639	0.0019	fold change	-5.92	69.0865	0.001	fold change	-4.74	60.1258	0.0016	fold change	-2.95
SEMA5A	9037	sema domain, seven thrombospondin repeats (type 1 and type 1-like), transmembrane domain (TM) and short cytoplasmic domain, (semaphorin) 5A	7 out of 10	444.942	80.2787	n/a	fold change	-5.54621	51.8382	1.7e-14	fold change	-2.34	61.5453	0.0022	fold change	-4.2	34.8097	1.6e-08	fold change	-1.58	82.7623	0.0218	fold change	-4.75									86.6731	1e-08	fold change	-8.03	47.0345	0.0007	fold change	-2.43
CCNE1	898	cyclin E1	7 out of 10	443.322					74.8503	6.4e-16	fold change	3.18	63.6489	0.0029	fold change	4.46	60.3989	1.8e-07	fold change	2.03	79.4976	7.1e-07	fold change	4.21					48.9036	3.7e-05	fold change	4.6	59.4043	3e-07	fold change	3.83	56.6181	1.4e-05	fold change	2.78
SVEP1	79987	sushi, von Willebrand factor type A, EGF and pentraxin domain containing 1	7 out of 10	443.22					77.0072	4.6e-16	fold change	-3.33	72.1272	0.0036	fold change	-5.66	42.5528	2.9e-08	fold change	-1.7	97.0007	0.0002	fold change	-10.2					59.094	0.0014	fold change	-5.51	58.4713	4e-05	fold change	-3.77	36.9669	0.0244	fold change	-2.12
NFIA	4774	nuclear factor I/A	7 out of 10	442.094					64.2145	3.8e-12	fold change	-2.73	58.9769	8.6e-05	fold change	-3.95	77.2439	1.1e-07	fold change	-2.5	57.3263	0.0391	fold change	-2.5					57.4204	9.3e-06	fold change	-5.36	87.2875	2.2e-08	fold change	-8.25	39.624	0.0004	fold change	-2.21
PLSCR4	57088	phospholipid scramblase 4	7 out of 10	442.044					59.2038	9.2e-15	fold change	-2.55	65.6547	0.0101	fold change	-4.71	75.5082	4.9e-07	fold change	-2.43	83.8349	4.4e-12	fold change	-4.94					46.4011	3.5e-08	fold change	-4.42	76.4807	1.9e-09	fold change	-5.69	34.9601	0.0307	fold change	-2.05
FN1	2335	fibronectin 1	7 out of 10	441.977					10.261	0.0444	fold change	1.35	84.1793	0.0078	fold change	8.82									94.3396	0.0014	fold change	9.76	35.6476	0.0228	fold change	3.67	31.0385	0.0038	fold change	2.33	96.9049	7.4e-07	fold change	8.95	89.6057	0.0009	fold change	-9.03
KPNA2	3838	karyopherin alpha 2 (RAG cohort 1, importin alpha 1)	7 out of 10	441.855					65.937	4.2e-13	fold change	2.79	61.4228	0.0023	fold change	4.18	89.4422	2.1e-14	fold change	3.09	76.1487	0.0036	fold change	3.79					17.4012	0.0033	fold change	2.33	78.7836	2.1e-13	fold change	6.12	52.7198	3.2e-08	fold change	2.63
MYBL2	4605	v-myb myeloblastosis viral oncogene homolog (avian)-like 2	7 out of 10	441.148	82.5682	n/a	fold change	6.12316	68.8155	2.4e-18	fold change	2.9	53.4616	0.0011	fold change	3.51	40.2269	8.8e-09	fold change	1.66									69.8812	0.0011	fold change	6.72	50.7259	2.7e-12	fold change	3.25	75.4683	3.8e-07	fold change	3.85
E2F8	79733	E2F transcription factor 8	7 out of 10	440.569					86.6116	2.1e-19	fold change	4.12	76.1951	1e-07	fold change	6.47	32.2076	1.3e-05	fold change	1.54	89.0583	0.0005	fold change	6.09					91.5014	0.0087	fold change	12.2	16.9773	2e-06	fold change	1.75	48.0174	0.0054	fold change	2.46
HMGB3	3149	high-mobility group box 3	7 out of 10	439.35					70.7975	2.5e-12	fold change	2.99	75.4011	1.2e-05	fold change	6.3	66.2752	5.7e-07	fold change	2.15	86.9172	2.9e-12	fold change	5.59					21.8756	0.0009	fold change	2.66	62.5156	1.7e-07	fold change	4.1	55.5679	7.4e-08	fold change	2.73
PGM5	5239	phosphoglucomutase 5	7 out of 10	439.228	84.2843	n/a	fold change	-6.67319	77.4437	1.1e-12	fold change	-3.35	86.6731	5.5e-05	fold change	-9.99	31.6216	0.0002	fold change	-1.53	83.1546	2e-06	fold change	-4.83					11.3975	0.0013	fold change	-1.89	64.6529	5.9e-05	fold change	-4.27
SQLE	6713	squalene epoxidase	7 out of 10	438.606					46.9479	7.6e-06	fold change	2.23	56.0708	0.0031	fold change	3.73	72.6776	8.3e-06	fold change	2.31	86.1252	0.0014	fold change	5.47					39.5786	0.0227	fold change	3.93	56.9016	2.4e-05	fold change	3.65	80.3045	2.8e-06	fold change	4.31
CBS	875	cystathionine-beta-synthase	7 out of 10	437.494	63.6456	n/a	fold change	-3.2967	77.4437	4.1e-11	fold change	3.35	43.1719	0.0362	fold change	2.82	26.2801	0.0014	fold change	1.45	80.1192	0.0079	fold change	4.31	62.1891	0.0014	fold change	-2.67					84.6439	2.5e-11	fold change	7.44
SORBS1	10580	sorbin and SH3 domain containing 1	7 out of 10	436.071					64.2145	4.9e-09	fold change	-2.73	90.7013	0.0161	fold change	-12.6	69.2339	0.0002	fold change	-2.22	32.7069	0.0048	fold change	-1.7	18.1291	0.0038	fold change	1.21	74.1686	0.006	fold change	-7.19	86.9172	5.2e-06	fold change	-8.07
EMCN	51705	endomucin	7 out of 10	435.611					91.7852	6.6e-13	fold change	-4.94	59.9549	0.0266	fold change	-4.04	50.7331	2.7e-05	fold change	-1.83	88.93	1.8e-18	fold change	-6.03					60.9771	6.8e-05	fold change	-5.67	53.555	7.5e-05	fold change	-3.43	29.6759	0.0035	fold change	-1.89
PROS1	5627	protein S (alpha)	7 out of 10	435.51					49.4805	3.2e-08	fold change	-2.29					40.8297	0.0024	fold change	-1.67	87.0413	0.049	fold change	-5.62					54.8167	7.6e-05	fold change	-5.11	75.171	2.1e-08	fold change	-5.46	77.7678	1.2e-06	fold change	-4.05	50.4032	0.0228	fold change	-2.73
TOX3	27324	TOX high mobility group box family member 3	7 out of 10	434.928					80.5386	7.3e-06	fold change	-3.55	40.538	0.0222	fold change	-2.67	84.9921	0.0002	fold change	-2.81									57.9515	0.0276	fold change	-5.39	47.4554	0.0012	fold change	-3.08	43.066	0.0209	fold change	-2.32	80.3859	1.5e-05	fold change	6.02
SLAMF8	56833	SLAM family member 8	7 out of 10	434.899					69.8324	3.9e-10	fold change	2.95	82.5396	1.2e-06	fold change	8.3	52.2041	0.0005	fold change	1.86	79.8072	0.0398	fold change	4.26					39.1512	0.022	fold change	3.89	31.3393	1.2e-05	fold change	2.34	80.0256	0.0001	fold change	4.29
EGR3	1960	early growth response 3	7 out of 10	434.606					51.2763	1.1e-05	fold change	-2.33	76.7672	0.0153	fold change	-6.55	63.2007	7.8e-06	fold change	-2.08									55.613	0.001	fold change	-5.18	88.9949	3.5e-06	fold change	-8.85	81.6367	0.0004	fold change	-4.43	17.1174	0.0229	fold change	1.52
DNAJC12	56521	DnaJ (Hsp40) homolog, subfamily C, member 12	7 out of 10	433.455					65.2018	4.5e-06	fold change	-2.77	77.541	6.4e-08	fold change	-6.69	94.2934	2.7e-09	fold change	-3.8									49.7151	0.023	fold change	-4.68	54.0733	1.2e-05	fold change	-3.46	74.9749	0.004	fold change	-3.82	17.6554	0.0039	fold change	1.54
C4orf32	132720	chromosome 4 open reading frame 32	7 out of 10	433.095					65.2018	1.6e-11	fold change	-2.77	70.6754	0.0163	fold change	-5.44	82.6241	2.9e-09	fold change	-2.71	17.2465	0.0118	fold change	-1.3					66.2532	1.3e-19	fold change	-6.32	73.288	5e-06	fold change	-5.2	57.8055	0.003	fold change	-2.84
NFE2L3	9603	nuclear factor (erythroid-derived 2)-like 3	7 out of 10	431.045					63.9468	8.5e-16	fold change	2.72	66.0075	0.0005	fold change	4.74	38.7576	3.7e-05	fold change	1.64	73.5078	0.0016	fold change	3.56					43.7495	0.0022	fold change	4.23	67.3083	4.2e-08	fold change	4.56	77.7678	9.4e-12	fold change	4.05
STAT1	6772	signal transducer and activator of transcription 1, 91kDa	7 out of 10	430.381	77.8137	n/a	fold change	5.11363	43.5544	3.4e-07	fold change	2.14	90.7013	0.0004	fold change	12.6	67.2929	4.7e-05	fold change	2.17									29.6504	0.0005	fold change	3.22	71.5809	2.3e-07	fold change	5	49.7869	2e-06	fold change	2.52
SLC40A1	30061	solute carrier family 40 (iron-regulated transporter), member 1	7 out of 10	430.321					98.5552	7.5e-16	fold change	-8.7	54.1208	0.0116	fold change	-3.57	92.3924	2.2e-13	fold change	-3.44	47.9368	0.0031	fold change	-2.12					24.9576	0.0083	fold change	-2.89	72.9831	9.8e-07	fold change	-5.15	39.375	0.0045	fold change	-2.2
ITPR1	3708	inositol 1,4,5-triphosphate receptor, type 1	7 out of 10	428.157					67.7534	3.1e-10	fold change	-2.85	53.1841	0.0118	fold change	-3.49	90.8117	4e-11	fold change	-3.24	59.4615	3.5e-05	fold change	-2.62					32.9857	0.0045	fold change	-3.47	74.9873	5.5e-07	fold change	-5.45	48.973	3.7e-07	fold change	-2.49
LOC284072	284072	hypothetical protein LOC284072	7 out of 10	425.48					85.5857	3.2e-17	fold change	3.99	72.9831	5.8e-05	fold change	5.81	55.2969	4.8e-05	fold change	1.92	78.8345	0.0025	fold change	4.12					38.5597	3.8e-07	fold change	3.85	72.8534	1.5e-06	fold change	5.14	21.3669	0.0139	fold change	1.63
HBA1	3039	hemoglobin, alpha 1	7 out of 10	425.142					81.5541	1.4e-06	fold change	-3.64	94.5376	0.0009	fold change	-17	58.5741	0.0061	fold change	-1.99					19.5542	0.0476	fold change	1.27	44.9774	0.0189	fold change	-4.3	89.447	0.001	fold change	-9.06	36.4971	0.0045	fold change	-2.1
XBP1	7494	X-box binding protein 1	7 out of 10	424.519					45.7766	1.7e-06	fold change	-2.2	27.296	3.4e-05	fold change	-2.06	91.3042	6.9e-10	fold change	-3.29					22.8206	0.0249	fold change	-1.38					74.2622	6e-09	fold change	-5.33	73.6139	0.013	fold change	-3.75	89.4454	3.6e-12	fold change	8.87
CD24	100133941	CD24 molecule	7 out of 10	424.506					46.9479	0.0002	fold change	2.23					56.5374	0.0024	fold change	1.94	41.8207	0.0005	fold change	1.94	99.2063	2.6e-05	fold change	-22.1	35.5371	0.0168	fold change	3.66	46.6096	0.0009	fold change	3.04					97.8474	4.1e-06	fold change	20.1
MME	4311	membrane metallo-endopeptidase	7 out of 10	423.08	84.1439	n/a	fold change	-6.63087	15.9465	0.0149	fold change	-1.52	50.3104	0.0384	fold change	-3.29													82.9132	1.2e-16	fold change	-9.17	91.1046	7.2e-07	fold change	-9.87	81.2519	1.2e-07	fold change	-4.41	17.4095	0.0459	fold change	-1.53
MAPT	4137	microtubule-associated protein tau	7 out of 10	422.546					75.3545	1.2e-06	fold change	-3.23	39.6105	0.0039	fold change	-2.62	77.2439	9e-08	fold change	-2.5	66.4717	1.1e-05	fold change	-3.01					56.4328	0.0008	fold change	-5.25	86.8568	7.6e-09	fold change	-8.05					20.5761	0.0254	fold change	1.64
GPRASP1	9737	G protein-coupled receptor associated sorting protein 1	7 out of 10	421.985					67.0151	3.3e-19	fold change	-2.83	53.1841	0.0036	fold change	-3.49	38.7576	4.8e-07	fold change	-1.64	86.795	1e-13	fold change	-5.57					34.4189	3.1e-05	fold change	-3.58	77.2977	1.4e-05	fold change	-5.85	64.5161	0.0037	fold change	-3.15
PIK3R1	5295	phosphoinositide-3-kinase, regulatory subunit 1 (alpha)	7 out of 10	421.518					70.6754	7.8e-11	fold change	-2.98	43.4005	0.0274	fold change	-2.83	80.0013	5.6e-10	fold change	-2.59	74.3075	2e-06	fold change	-3.63					30.9278	0.0005	fold change	-3.32	68.2054	1.6e-09	fold change	-4.64	54.0003	8.7e-05	fold change	-2.68
IFI44L	10964	interferon-induced protein 44-like	7 out of 10	421.069					23.0782	0.0141	fold change	1.69	79.8594	0.0339	fold change	7.32	71.3399	0.0005	fold change	2.27					76.6871	0.0288	fold change	-3.64	15.9216	0.0438	fold change	2.23	81.5009	7.6e-06	fold change	6.74	72.6818	2.9e-09	fold change	3.68
C4orf18	51313	chromosome 4 open reading frame 18	7 out of 10	420.594					60.0428	1.8e-09	fold change	-2.58	46.1374	0.0411	fold change	-3	86.1549	3.8e-06	fold change	-2.9	46.1544	0.0001	fold change	-2.07					42.5869	9.6e-05	fold change	-4.15	75.5401	2.9e-09	fold change	-5.52	63.9771	0.0005	fold change	-3.12
C5orf4	10826	chromosome 5 open reading frame 4	7 out of 10	419.5					59.4615	1.2e-10	fold change	-2.56	78.1824	1.4e-23	fold change	-6.9	24.9903	5.3e-06	fold change	-1.43	86.6116	0.0006	fold change	-5.55					57.9515	0.0067	fold change	-5.39	60.4558	5e-07	fold change	-3.9	51.8473	2e-05	fold change	-2.59
FERMT2	10979	fermitin family homolog 2 (Drosophila)	7 out of 10	418.75	76.0618	n/a	fold change	4.86013	24.0208	1.6e-05	fold change	-1.71	53.4616	0.0006	fold change	-3.51									77.3994	0.0018	fold change	3.77	60.1779	0.0004	fold change	-5.61	55.8928	7.6e-06	fold change	-3.58					71.736	1.9e-06	fold change	-4.45
PDCD4	27250	programmed cell death 4 (neoplastic transformation inhibitor)	7 out of 10	418.145	70.9019	n/a	fold change	-4.29664	23.5423	4e-06	fold change	-1.7	49.4208	0.0324	fold change	-3.22	70.3938	5.4e-07	fold change	-2.25													68.0541	2.6e-06	fold change	-4.63	64.096	1.1e-06	fold change	-3.13	71.736	0.0021	fold change	4.45
PRAME	23532	preferentially expressed antigen in melanoma	7 out of 10	417.505					50.0035	0.0019	fold change	2.3	68.8155	2.8e-05	fold change	5.13	74.448	0.0001	fold change	2.38	69.5952	0.0002	fold change	3.21					33.4661	1.7e-07	fold change	3.51	60.5752	2.2e-07	fold change	3.91	60.6017	0.0006	fold change	2.96
FREM1	158326	FRAS1 related extracellular matrix 1	7 out of 10	417.069					83.5506	6.6e-16	fold change	-3.8	43.1719	0.0157	fold change	-2.82	12.7225	0.0004	fold change	-1.22	65.6901	0.014	fold change	-2.96					95.9601	2.2e-09	fold change	-16.9	26.0246	0.0027	fold change	-2.13	89.9491	0.0016	fold change	-5.74
GBP5	115362	guanylate binding protein 5	7 out of 10	415.739					59.4615	6e-10	fold change	2.56	76.0075	8e-16	fold change	6.45	25.593	0.0007	fold change	1.44	68.8544	3.5e-05	fold change	3.17					53.0853	0.0006	fold change	4.97	42.0783	0.0001	fold change	2.82	90.6585	0.0005	fold change	5.94
ABAT	18	4-aminobutyrate aminotransferase	7 out of 10	415.574					78.4326	3.6e-10	fold change	-3.4	34.1139	0.0141	fold change	-2.34	96.4581	7.2e-14	fold change	-4.61									39.4879	0.0129	fold change	-3.92	68.8933	3.6e-05	fold change	-4.72	37.287	0.0419	fold change	-2.13	60.9013	0.0003	fold change	3.39
SEMA6D	80031	sema domain, transmembrane domain (TM), and cytoplasmic domain, (semaphorin) 6D	7 out of 10	415.133					90.0366	4.7e-12	fold change	-4.56	61.8552	0.0261	fold change	-4.23	19.3534	0.0193	fold change	-1.34	94.611	1.8e-13	fold change	-7.94					42.9856	0.0062	fold change	-4.17	91.1727	1.3e-06	fold change	-9.88	15.1183	0.0123	fold change	-1.41
HRASLS	57110	HRAS-like suppressor	7 out of 10	412.496					82.5955	4e-13	fold change	3.72	33.9162	0.0414	fold change	2.33	61.1681	0.0002	fold change	2.04	71.3735	0.0171	fold change	3.34	58.548	0.0073	fold change	-2.45					60.7246	3.4e-06	fold change	3.92	44.1704	3.5e-05	fold change	2.35
SHCBP1	79801	SHC SH2-domain binding protein 1	7 out of 10	411.549					74.397	1.1e-15	fold change	3.16	73.6399	1.1e-05	fold change	5.96					81.0701	3.8e-13	fold change	4.42					52.161	0.0032	fold change	4.91	32.3794	2.4e-08	fold change	2.38	51.0407	0.0017	fold change	2.57	46.8604	0.0099	fold change	-2.57
CDC6	990	cell division cycle 6 homolog (S. cerevisiae)	7 out of 10	411.167					80.8042	3.8e-16	fold change	3.58	70.3522	1.2e-06	fold change	5.38	33.6818	6.9e-06	fold change	1.56	76.1951	0.048	fold change	3.8					38.7333	0.0011	fold change	3.86	53.8364	1.6e-07	fold change	3.44	57.5639	0.0007	fold change	2.83
TCEAL7	56849	transcription elongation factor A (SII)-like 7	7 out of 10	410.343					39.8673	4.6e-07	fold change	-2.05	87.9121	0.0014	fold change	-10.8	43.2653	1.3e-06	fold change	-1.71	97.54	1.3e-05	fold change	-10.9					27.3659	0.023	fold change	-3.05	81.5009	3.3e-05	fold change	-6.74	32.8911	0.0087	fold change	-1.99
DKK3	27122	dickkopf homolog 3 (Xenopus laevis)	7 out of 10	409.792					37.4389	1.1e-05	fold change	-1.99	47.164	0.0012	fold change	-3.06	72.3641	0.0001	fold change	-2.3	85.2297	3.5e-05	fold change	-5.22					24.2976	0.0295	fold change	-2.84	81.5009	4.9e-09	fold change	-6.74	61.7971	1.5e-06	fold change	-3.01
SPRY2	10253	sprouty homolog 2 (Drosophila)	7 out of 10	409.784					30.3415	6e-05	fold change	-1.84	76.1951	0.0009	fold change	-6.47	34.1958	0.0002	fold change	-1.57									56.7582	0.0033	fold change	-5.29	74.7138	5.4e-10	fold change	-5.41	86.5591	8.4e-06	fold change	-5.11	51.0204	1.8e-05	fold change	-2.77
MX1	4599	myxovirus (influenza virus) resistance 1, interferon-inducible protein p78 (mouse)	7 out of 10	408.476					32.882	0.0002	fold change	1.89	63.6489	3.6e-06	fold change	4.46	74.448	5.2e-05	fold change	2.38					85.034	0.0353	fold change	-5.05	25.3338	0.0094	fold change	2.91	63.6821	7.2e-07	fold change	4.18	63.4469	7e-05	fold change	3.1
CTPS	1503	CTP synthase	7 out of 10	408.327					65.6547	1.8e-16	fold change	2.78	69.0474	7.1e-10	fold change	5.15	68.2491	2.8e-10	fold change	2.2									28.5804	0.0075	fold change	3.13	68.2054	6.3e-11	fold change	4.64	65.1873	7.4e-10	fold change	3.19	43.4028	9.5e-07	fold change	-2.43
RBPMS	11030	RNA binding protein with multiple splicing	7 out of 10	406.652					77.0072	6e-12	fold change	-3.33	63.0287	0.0001	fold change	-4.34	55.2969	2.3e-07	fold change	-1.92	63.4188	2e-09	fold change	-2.84					27.2147	0.0022	fold change	-3.04	85.1122	3.6e-07	fold change	-7.54	35.5738	0.0009	fold change	-2.07
RECK	8434	reversion-inducing-cysteine-rich protein with kazal motifs	7 out of 10	406.092					49.4805	1.3e-08	fold change	-2.29	62.4524	0.0068	fold change	-4.27	75.5641	3.2e-06	fold change	-2.44	70.8798	1.6e-09	fold change	-3.3					47.7847	0.0043	fold change	-4.5	68.5091	4.1e-07	fold change	-4.67	31.4214	0.0311	fold change	-1.94
OIP5	11339	Opa interacting protein 5	7 out of 10	405.302					69.9516	3.5e-21	fold change	2.96	59.2326	1.3e-05	fold change	3.98	47.3274	5.6e-06	fold change	1.78	85.4672	0.0006	fold change	5.29					66.1262	0.0114	fold change	6.31	56.0199	1.8e-08	fold change	3.59					21.1775	0.0011	fold change	-1.66
CDC45L	8318	CDC45 cell division cycle 45-like (S. cerevisiae)	7 out of 10	404.418					65.937	3.1e-17	fold change	2.79	57.7301	2.6e-05	fold change	3.85	39.5638	3.4e-08	fold change	1.65	74.5323	4.7e-11	fold change	3.64					44.1985	0.0062	fold change	4.26	61.8552	8.2e-09	fold change	4.05	60.6017	0.0005	fold change	2.96
SH3D19	152503	SH3 domain containing 19	7 out of 10	404.309					67.0151	5.1e-13	fold change	-2.83	64.1141	0.0156	fold change	-4.52	56.5374	6.2e-07	fold change	-1.94	67.8656	0.0031	fold change	-3.08					50.1489	1.1e-07	fold change	-4.71	56.2506	6e-09	fold change	-3.61	42.3776	0.0005	fold change	-2.3
DSCC1	79075	defective in sister chromatid cohesion 1 homolog (S. cerevisiae)	7 out of 10	401.774					59.2038	2.9e-13	fold change	2.55	34.9579	0.0008	fold change	2.38	56.9204	2.1e-06	fold change	1.95	78.5324	0.0167	fold change	4.09					43.1742	0.0007	fold change	4.18	55.2145	9.6e-07	fold change	3.53	73.7713	6.2e-05	fold change	3.76
SPC25	57405	SPC25, NDC80 kinetochore complex component, homolog (S. cerevisiae)	7 out of 10	401.705					63.1257	5e-23	fold change	2.7	48.2188	1.3e-11	fold change	3.12					73.5954	2e-06	fold change	3.57					62.0194	0.0095	fold change	5.77	34.0572	2.8e-06	fold change	2.45	83.9236	6.6e-05	fold change	4.67	36.7647	1.8e-05	fold change	-2.17
CYR61	3491	cysteine-rich, angiogenic inducer, 61	7 out of 10	401.43	89.572	n/a	fold change	8.79566	19.9894	0.0129	fold change	-1.62					33.6818	0.0213	fold change	-1.56									62.5258	4.7e-06	fold change	-5.83	80.4337	2.7e-07	fold change	-6.44	47.2925	0.0044	fold change	-2.44	67.9348	0.0078	fold change	-3.93
PLAU	5328	plasminogen activator, urokinase	7 out of 10	400.365	98.5416	n/a	fold change	42.7743	26.5072	0.0015	fold change	1.76	46.7871	0.0009	fold change	3.04	31.6216	0.0042	fold change	1.53					80	0.001	fold change	4.12									48.3204	1.2e-05	fold change	2.47	68.5871	0.0011	fold change	-4
XIST	7503	X (inactive)-specific transcript (non-protein coding)	7 out of 10	399.827					56.6136	1.9e-06	fold change	-2.47	27.5097	0.026	fold change	-2.07	83.7226	3.7e-06	fold change	-2.75	74.5323	0.0001	fold change	-3.64					11.9282	0.0047	fold change	-1.93	93.6733	3.2e-10	fold change	-11.6	51.8473	8.6e-05	fold change	-2.59
MEG3	55384	maternally expressed 3 (non-protein coding)	7 out of 10	399.169					78.8855	1.5e-07	fold change	-3.43	50.2285	0.0407	fold change	-3.28	33.6818	0.002	fold change	-1.56	38.8467	1.3e-07	fold change	-1.86					54.556	2.6e-05	fold change	-5.08	53.8364	9.2e-05	fold change	-3.44	89.1345	8.3e-07	fold change	-5.49
TNS1	7145	tensin 1	7 out of 10	398.737					60.0428	1.5e-14	fold change	-2.58	67.5302	0.0028	fold change	-4.95	73.5792	3.1e-07	fold change	-2.34	63.8806	0.0224	fold change	-2.86	18.9609	0.0289	fold change	-1.25					89.6427	4.1e-09	fold change	-9.21					25.1004	0.007	fold change	1.79
CIRBP	1153	cold inducible RNA binding protein	7 out of 10	397.464					61.4228	6.2e-13	fold change	-2.64	48.8706	1.8e-07	fold change	-3.17	76.7142	5.4e-11	fold change	-2.48									10.4361	0.0087	fold change	-1.81	84.9358	1.4e-09	fold change	-7.5	77.8549	9.1e-13	fold change	-4.1	37.2301	0.0096	fold change	2.19
SETBP1	26040	SET binding protein 1	7 out of 10	397.144					57.7574	5.8e-13	fold change	-2.5	52.4356	0.0005	fold change	-3.44	65.0771	1.1e-06	fold change	-2.12	81.88	0.0093	fold change	-4.59					31.9163	7.4e-05	fold change	-3.39	71.5809	1.4e-07	fold change	-5	36.4971	0.0001	fold change	-2.1
NDN	4692	necdin homolog (mouse)	7 out of 10	396.559					58.5549	5.8e-12	fold change	-2.53	71.0843	9.2e-36	fold change	-5.49	33.6818	0.0063	fold change	-1.56	75.0334	0.0003	fold change	-3.69					49.9311	5.3e-05	fold change	-4.69	61.2392	3.5e-07	fold change	-3.97	47.0345	0.0128	fold change	-2.43
TACC3	10460	transforming, acidic coiled-coil containing protein 3	7 out of 10	392.149					57.06	8.6e-14	fold change	2.48	62.0424	0.0019	fold change	4.24	65.7566	8.1e-10	fold change	2.14	70.8798	0.0287	fold change	3.3					24.2976	0.0017	fold change	2.84	58.1125	1.6e-09	fold change	3.72	54.0003	0.0039	fold change	2.68
IGF1R	3480	insulin-like growth factor 1 receptor	7 out of 10	391.136					74.8503	6.9e-10	fold change	-3.18	36.2038	0.0234	fold change	-2.45	89.6797	1.2e-05	fold change	-3.13	76.1012	6.8e-08	fold change	-3.78									45.6913	2.2e-06	fold change	-2.99	39.624	1.6e-05	fold change	-2.21	28.9855	0.0184	fold change	1.91
NMU	10874	neuromedin U	7 out of 10	390.239					60.0428	9.6e-11	fold change	2.58	43.8966	1.1e-05	fold change	2.86	34.8097	0.0014	fold change	1.58	70.3522	3.8e-05	fold change	3.27					47.1952	0.0085	fold change	4.47	67.7534	4e-06	fold change	4.61	66.1892	0.0001	fold change	3.25
RAD51	5888	RAD51 homolog (RecA homolog, E. coli) (S. cerevisiae)	7 out of 10	389.818					60.7548	1.4e-15	fold change	2.62	43.5544	4.9e-06	fold change	2.84	30.3006	3.6e-06	fold change	1.51	79.4976	1.1e-08	fold change	4.21					75.1383	0.0021	fold change	7.35	28.1202	3.2e-08	fold change	2.22	72.4522	0.0001	fold change	3.66
MEOX1	4222	mesenchyme homeobox 1	7 out of 10	389.037					74.8503	2.3e-10	fold change	-3.18	70.5537	2.7e-05	fold change	-5.4	36.6846	0.0024	fold change	-1.61	66.364	7.7e-10	fold change	-3					65.4347	0.0003	fold change	-6.24	34.4968	0.0004	fold change	-2.47	40.6524	0.013	fold change	-2.25
SOD2	6648	superoxide dismutase 2, mitochondrial	7 out of 10	387.344					77.0072	3.4e-14	fold change	3.33	25.0233	0.0091	fold change	1.96	65.7566	2.3e-07	fold change	2.14									17.9309	0.0049	fold change	2.37	53.8364	8.9e-05	fold change	3.44	75.2208	2.8e-08	fold change	3.84	72.5689	0.0105	fold change	-4.6
JAM3	83700	junctional adhesion molecule 3	7 out of 10	385.051					53.8126	1.2e-15	fold change	-2.39	45.4885	0.0003	fold change	-2.96	46.2633	3.2e-07	fold change	-1.76	72.0845	0.0297	fold change	-3.39					53.8317	1.4e-07	fold change	-5.03	68.7389	3.2e-07	fold change	-4.71	44.8314	0.0018	fold change	-2.37
FANCI	55215	Fanconi anemia, complementation group I	7 out of 10	382.879					75.6327	1.2e-13	fold change	3.25	80.0666	4.1e-06	fold change	7.39	61.1681	4e-08	fold change	2.04	41.3425	0.0149	fold change	1.93					48.4905	0.0088	fold change	4.57	62.6433	5.5e-09	fold change	4.11					13.5355	0.011	fold change	-1.39
CDT1	81620	chromatin licensing and DNA replication factor 1	7 out of 10	381.33					62.2309	2.4e-14	fold change	2.67	59.9549	0.0015	fold change	4.04	45.7385	2.5e-06	fold change	1.75	76.6707	0.0196	fold change	3.87					58.6916	0.002	fold change	5.47	50.957	2.8e-07	fold change	3.26	27.0863	0.0104	fold change	1.81
SPAG5	10615	sperm associated antigen 5	7 out of 10	378.177					58.9199	1.1e-11	fold change	2.54	69.4773	1.7e-07	fold change	5.24	29.65	2.4e-06	fold change	1.5	80.7507	1.4e-08	fold change	4.39					42.0415	0.0001	fold change	4.11	25.5645	3.3e-06	fold change	2.11	71.7731	2.5e-06	fold change	3.61
C5orf46	389336	chromosome 5 open reading frame 46	7 out of 10	378.064	99.4115	n/a	fold change	-79.9033	60.7548	2.6e-11	fold change	2.62	19.5756	0.0335	fold change	1.72					65.0643	0.0078	fold change	2.93					34.299	0.027	fold change	3.57	55.8928	3.7e-06	fold change	3.58	43.066	3.8e-07	fold change	2.32
MTHFD1L	25902	methylenetetrahydrofolate dehydrogenase (NADP+ dependent) 1-like	7 out of 10	376.197					59.2038	1.2e-11	fold change	2.55	69.7924	0.0003	fold change	5.29	77.4809	2.1e-08	fold change	2.51	40.1539	0.0192	fold change	1.9					16.6849	0.0268	fold change	2.28	56.1224	7.1e-08	fold change	3.6	56.7582	3.7e-05	fold change	2.79
GLI3	2737	GLI family zinc finger 3	7 out of 10	374.27					64.2145	2e-11	fold change	-2.73	31.7523	0.0056	fold change	-2.24	57.4389	0.0001	fold change	-1.96	69.8324	0.0386	fold change	-3.22					26.2206	0.0167	fold change	-2.97	78.9353	1.2e-08	fold change	-6.14	45.8758	4.8e-05	fold change	-2.4
PPP1R3C	5507	protein phosphatase 1, regulatory (inhibitor) subunit 3C	7 out of 10	374.138					45.2374	1.5e-06	fold change	-2.19	55.5642	0.0015	fold change	-3.69	84.6353	7.2e-09	fold change	-2.79	47.9368	0.0023	fold change	-2.12					21.8756	0.0054	fold change	-2.66	56.0199	8e-05	fold change	-3.59	62.8686	0.005	fold change	-3.05
C1orf115	79762	chromosome 1 open reading frame 115	7 out of 10	373.808					34.6916	3.8e-07	fold change	-1.93	59.3183	4.6e-27	fold change	-3.99	68.2491	4.9e-07	fold change	-2.2									22.1499	0.0235	fold change	-2.68	60.3078	3.3e-08	fold change	-3.89	76.8994	3.8e-06	fold change	-3.96	52.1921	0.0001	fold change	2.85
SELENBP1	8991	selenium binding protein 1	7 out of 10	373.243					33.795	4.9e-06	fold change	-1.91	52.014	1.6e-06	fold change	-3.41	47.3274	0.0037	fold change	-1.78					78.0031	0.0007	fold change	-3.84	29.5233	0.0028	fold change	-3.21	46.224	0.0008	fold change	-3.02					86.3558	2.1e-09	fold change	7.8
EFHD1	80303	EF-hand domain family, member D1	7 out of 10	373.225					40.2065	0.0002	fold change	-2.06					45.7385	0.0047	fold change	-1.75	39.2813	0.0295	fold change	-1.87	76.6871	0.005	fold change	-3.64					65.585	0.0002	fold change	-4.35	18.9205	0.0136	fold change	-1.55	86.8056	1.4e-09	fold change	7.89
PBX1	5087	pre-B-cell leukemia homeobox 1	7 out of 10	372.401					57.3796	2.9e-07	fold change	-2.49	17.0196	0.0019	fold change	-1.6	65.4999	1e-06	fold change	-2.13					75.5287	0.0039	fold change	-3.55					51.4049	0.0055	fold change	-3.29	13.6562	0.0202	fold change	-1.35	91.9118	3.1e-07	fold change	10.2
LIMA1	51474	LIM domain and actin binding 1	7 out of 10	372.141					64.6195	7.6e-12	fold change	-2.75	41.6788	0.0002	fold change	-2.73	46.8217	4.5e-07	fold change	-1.77	54.9432	0.0039	fold change	-2.4					52.0037	2e-05	fold change	-4.89	67.9034	1.8e-11	fold change	-4.62	44.1704	0.0004	fold change	-2.35
TNFSF13B	10673	tumor necrosis factor (ligand) superfamily, member 13b	7 out of 10	371.014					27.9286	3.1e-05	fold change	1.79	71.1663	0.0114	fold change	5.5	48.5117	0.0003	fold change	1.8	35.4416	0.0311	fold change	1.77					31.9163	0.0008	fold change	3.39	68.0541	2.8e-06	fold change	4.63	87.9956	7e-05	fold change	5.34
GBP1	2633	guanylate binding protein 1, interferon-inducible, 67kDa	7 out of 10	369.883					53.4382	4.7e-07	fold change	2.38	54.7477	0.0499	fold change	3.63	71.3399	0.0008	fold change	2.27									38.2599	6.1e-05	fold change	3.83	43.1113	0.001	fold change	2.86	70.5248	0.0019	fold change	3.52	38.4615	0.0062	fold change	-2.23
CDKN1C	1028	cyclin-dependent kinase inhibitor 1C (p57, Kip2)	7 out of 10	367.527					38.2187	8.2e-08	fold change	-2.01	63.0939	1.3e-07	fold change	-4.36	31.6216	0.0072	fold change	-1.53	81.0163	4.8e-08	fold change	-4.41					52.3193	0.0081	fold change	-4.92	43.6937	0.0001	fold change	-2.89	57.5639	0.0005	fold change	-2.83
MAOB	4129	monoamine oxidase B	7 out of 10	365.514					24.5289	0.0097	fold change	-1.72	43.8966	5.4e-12	fold change	-2.86	71.3399	1e-06	fold change	-2.27	70.3522	0.0254	fold change	-3.27					55.7476	5.2e-07	fold change	-5.19	42.3245	0.0008	fold change	-2.83	57.3243	0.001	fold change	-2.82
FBLN1	2192	fibulin 1	7 out of 10	364.655					65.937	2e-08	fold change	-2.79	43.4005	7.4e-05	fold change	-2.83	83.033	2.9e-06	fold change	-2.72	14.2942	0.0003	fold change	1.2	45.2489	0.0134	fold change	-1.96	27.2147	0.0005	fold change	-3.04	85.5271	4.8e-06	fold change	-7.73
FAM26F	441168	family with sequence similarity 26, member F	7 out of 10	364.578					68.0911	4.2e-08	fold change	2.87	43.1719	0.0222	fold change	2.82	61.768	0.0003	fold change	2.05	28.6444	0.0248	fold change	1.6					47.1952	0.0003	fold change	4.47	32.7942	0.0008	fold change	2.4	82.9132	1e-05	fold change	4.56
DAPP1	27071	dual adaptor of phosphotyrosine and 3-phosphoinositides	7 out of 10	364.233	90.7754	n/a	fold change	9.2499	53.069	3.9e-09	fold change	2.37	42.5	0.0124	fold change	2.78	23.6257	0.0001	fold change	1.41									36.4586	2.8e-05	fold change	3.72	54.821	7.3e-07	fold change	3.51	62.9834	0.0002	fold change	3.07
TAP1	6890	transporter 1, ATP-binding cassette, sub-family B (MDR/TAP)	7 out of 10	363.888					49.4805	2.2e-10	fold change	2.29	49.8013	0.0027	fold change	3.25	48.5117	0.0005	fold change	1.8	43.1418	0.0003	fold change	1.98					36.8484	1.1e-05	fold change	3.75	60.9659	5.1e-06	fold change	3.94	75.1383	4.5e-08	fold change	3.83
IFIT3	3437	interferon-induced protein with tetratricopeptide repeats 3	7 out of 10	362.362	97.4051	n/a	fold change	19.0414	39.0814	0.0002	fold change	2.03	26.1352	0.0096	fold change	2.01	62.1489	0.0007	fold change	2.06									17.9309	0.0453	fold change	2.37	55.5642	0.0003	fold change	3.55	64.096	6e-05	fold change	3.13
SORL1	6653	sortilin-related receptor, L(DLR class) A repeats-containing	7 out of 10	361.016					24.0208	7.3e-07	fold change	-1.71					83.3764	5.4e-08	fold change	-2.74	27.3384	0.0005	fold change	-1.57	68.1199	0.0007	fold change	-3.02					53.161	1.8e-06	fold change	-3.41	25.7599	0.0008	fold change	-1.77	79.2393	5.1e-09	fold change	5.76
VAV3	10451	vav 3 guanine nucleotide exchange factor	7 out of 10	359.797					56.4315	1.2e-06	fold change	-2.46	33.3276	0.0218	fold change	-2.3	78.9989	1.8e-05	fold change	-2.56					28.1532	0.0333	fold change	-1.51					71.7896	6e-06	fold change	-5.02	48.973	0.0023	fold change	-2.49	42.123	0.0081	fold change	2.38
HTRA1	5654	HtrA serine peptidase 1	7 out of 10	359.728					60.2192	3.4e-12	fold change	-2.59	22.5077	0.0048	fold change	-1.86	82.6241	3.7e-06	fold change	-2.71					67.4764	0.0223	fold change	2.93	21.5136	0.002	fold change	-2.63	57.9482	1.2e-07	fold change	-3.71					47.4383	0.0363	fold change	-2.59
RP6-213H19.1	51765	serine/threonine protein kinase MST4	7 out of 10	359.683					62.2309	7.3e-08	fold change	2.67	25.8602	0.0216	fold change	2	72.6776	5.6e-06	fold change	2.31	43.1418	8.7e-05	fold change	1.98	69.0608	0.0089	fold change	-3.07					52.4131	1.6e-07	fold change	3.36	34.299	1.5e-05	fold change	2.03
GAS7	8522	growth arrest-specific 7	7 out of 10	357.802					68.3948	1.4e-18	fold change	-2.88	47.6576	0.0249	fold change	-3.09	72.3641	2.2e-08	fold change	-2.3	76.5755	1.6e-05	fold change	-3.85	19.5542	0.009	fold change	-1.27	31.3499	0.0024	fold change	-3.35	41.9062	0.0001	fold change	-2.81
PMAIP1	5366	phorbol-12-myristate-13-acetate-induced protein 1	7 out of 10	355.404	71.6538	n/a	fold change	4.38891	63.1257	4e-10	fold change	2.7	43.4005	0.002	fold change	2.83													13.9549	0.0024	fold change	2.09	67.7534	5.4e-05	fold change	4.61	45.2137	3.1e-05	fold change	2.38	50.3018	0.0265	fold change	-2.72
LONRF2	164832	LON peptidase N-terminal domain and ring finger 2	7 out of 10	353.918					81.5541	2.1e-07	fold change	-3.64	61.5453	0.0246	fold change	-4.2	49.954	2.8e-05	fold change	-1.82	62.4524	0.0005	fold change	-2.77					26.2206	0.0264	fold change	-2.97	36.8549	0.0002	fold change	-2.57	35.3367	0.001	fold change	-2.06
EHF	26298	ets homologous factor	7 out of 10	353.358	94.5877	n/a	fold change	-11.8835	9.7091	0.0444	fold change	1.33	26.382	0.0002	fold change	-2.02									71.0227	0.0072	fold change	-3.17					18.8318	0.0448	fold change	-1.83	78.1201	0.0049	fold change	-4.12	54.7046	0.0012	fold change	2.97
EPAS1	2034	endothelial PAS domain protein 1	7 out of 10	352.421					32.882	7.6e-10	fold change	-1.89	55.8928	0.0047	fold change	-3.72	21.7454	0.0035	fold change	-1.38	45.1378	0.002	fold change	-2.04					62.2999	0.0047	fold change	-5.79	71.2494	1.8e-07	fold change	-4.99	63.2143	0.0084	fold change	-3.09
FRMD6	122786	FERM domain containing 6	7 out of 10	352.172					37.0217	9.2e-07	fold change	-1.98	40.1146	0.0193	fold change	-2.65	41.4336	0.002	fold change	-1.68	70.3522	5.2e-09	fold change	-3.27					38.4308	0.0123	fold change	-3.84	74.4868	1.5e-09	fold change	-5.4	50.3322	0.0002	fold change	-2.55
REEP5	7905	receptor accessory protein 5	7 out of 10	351.464					53.069	6.9e-10	fold change	-2.37	22.5077	1.7e-05	fold change	-1.86	74.7798	1.8e-12	fold change	-2.39	50.0646	8.6e-05	fold change	-2.2					29.6504	2e-06	fold change	-3.22	66.688	6.7e-10	fold change	-4.45					54.7046	0.0033	fold change	2.97
EIF2C2	27161	eukaryotic translation initiation factor 2C, 2	7 out of 10	351.411					43.912	1.9e-10	fold change	2.15	52.8865	5.2e-07	fold change	3.47	50.7331	4e-07	fold change	1.83	76.2905	3.4e-10	fold change	3.82					22.8021	0.0069	fold change	2.73	61.4228	2.4e-10	fold change	4	43.3644	2.8e-06	fold change	2.33
TSC22D3	1831	TSC22 domain family, member 3	7 out of 10	350.899					30.3415	3.5e-08	fold change	-1.84	61.2693	0.0052	fold change	-4.16	57.4389	5.2e-07	fold change	-1.96					46.5983	0.0332	fold change	-2	36.4586	1.6e-06	fold change	-3.72	51.9481	5.5e-05	fold change	-3.33					66.8449	9.4e-05	fold change	3.83
KCNK1	3775	potassium channel, subfamily K, member 1	7 out of 10	349.699	96.1113	n/a	fold change	13.6896	11.4522	0.0123	fold change	1.39													61.2745	0.0185	fold change	-2.6	23.3904	0.0397	fold change	2.77	50.5173	0.0002	fold change	3.24	65.9361	3.8e-06	fold change	3.24	41.0172	0.0321	fold change	2.32
ANK3	288	ankyrin 3, node of Ranvier (ankyrin G)	7 out of 10	348.594					16.8147	0.0015	fold change	-1.54	31.0621	0.0289	fold change	2.21	28.9268	0.0412	fold change	-1.49	49.282	0.0017	fold change	-2.17	90.7441	2.6e-05	fold change	-7					42.7961	7.2e-06	fold change	-2.85					88.968	5.9e-06	fold change	8.76
MAP1B	4131	microtubule-associated protein 1B	7 out of 10	348.245	69.7788	n/a	fold change	4.1965	14.4421	0.0003	fold change	-1.48					34.1958	0.0163	fold change	-1.57					77.0416	0.0084	fold change	3.7	24.2976	0.0069	fold change	-2.84	47.0557	1.5e-05	fold change	-3.06					81.4332	0.0004	fold change	-6.32
FANCA	2175	Fanconi anemia, complementation group A	7 out of 10	346.612					50.8518	1.1e-15	fold change	2.32	61.1479	0.0007	fold change	4.15	19.3534	3.6e-07	fold change	1.34	52.1904	3.9e-09	fold change	2.28					61.7414	0.0043	fold change	5.75	22.9404	8.2e-06	fold change	2	78.3871	6.1e-11	fold change	4.15
CFH	3075	complement factor H	7 out of 10	345.943					39.8673	9.6e-09	fold change	-2.05	57.6216	0.0002	fold change	-3.84	45.7385	0.0004	fold change	-1.75	79.139	0.0481	fold change	-4.17					46.2453	0.005	fold change	-4.41	65.4099	0.0008	fold change	-4.33					11.9218	0.0376	fold change	-1.31
C11orf82	220042	chromosome 11 open reading frame 82	7 out of 10	345.731	68.9722	n/a	fold change	4.13979	67.7534	2.6e-20	fold change	2.85	57.1135	0.0006	fold change	3.8	21.7454	7.6e-09	fold change	1.38	78.0336	2.2e-07	fold change	4.03					19.3183	0.0099	fold change	2.46	32.7942	6.1e-09	fold change	2.4
NBEA	26960	neurobeachin	7 out of 10	344.935					58.5549	7.5e-09	fold change	-2.53					67.2929	2.7e-11	fold change	-2.17	73.244	0.0004	fold change	-3.53					36.2666	0.0013	fold change	-3.71	47.0557	4.5e-07	fold change	-3.06	43.066	7.3e-05	fold change	-2.32	19.4553	0.0038	fold change	1.6
RAD54B	25788	RAD54 homolog B (S. cerevisiae)	7 out of 10	344.561					41.9491	2.6e-11	fold change	2.1	56.4054	0.0215	fold change	3.76	49.954	0.0002	fold change	1.82	63.0287	0.0142	fold change	2.82					20.3269	0.021	fold change	2.54	55.7153	8.2e-08	fold change	3.57	57.1821	0.0004	fold change	2.81
KLHL7	55975	kelch-like 7 (Drosophila)	7 out of 10	344.415					62.0424	6.4e-13	fold change	2.66					66.8021	2.6e-07	fold change	2.16	61.1172	0.0051	fold change	2.71					16.3718	0.012	fold change	2.26	57.9482	5.9e-09	fold change	3.71	36.7304	0.0012	fold change	2.11	43.4028	0.0016	fold change	-2.43
DCAF13	25879	DDB1 and CUL4 associated factor 13	7 out of 10	344.361					46.5918	6.2e-11	fold change	2.22	46.7871	0.0489	fold change	3.04	71.3399	1.1e-06	fold change	2.27	57.9482	0.0019	fold change	2.53					17.133	0.0095	fold change	2.31	46.6096	8.6e-10	fold change	3.04	57.9515	5.2e-07	fold change	2.85
PGBD5	79605	piggyBac transposable element derived 5	7 out of 10	344.13					55.6898	1e-06	fold change	2.44	52.014	0.0002	fold change	3.41	40.8297	0.0006	fold change	1.67	67.4564	1.4e-05	fold change	3.06					30.4227	0.0017	fold change	3.28	68.4332	4.2e-06	fold change	4.66	29.2848	0.0001	fold change	1.88
CDC7	8317	cell division cycle 7 homolog (S. cerevisiae)	7 out of 10	342.739					69.8324	4e-14	fold change	2.95	67.5302	0.0356	fold change	4.95	59.5422	1.4e-05	fold change	2.01									14.6242	0.026	fold change	2.14	69.9115	4.9e-09	fold change	4.84	37.923	0.0001	fold change	2.15	23.3754	0.0161	fold change	-1.73
REEP6	92840	receptor accessory protein 6	7 out of 10	340.351					80.3807	2.5e-08	fold change	-3.53	45.896	0.011	fold change	-2.98	61.768	2.1e-06	fold change	-2.05	29.7322	0.0455	fold change	-1.63					16.3718	0.0152	fold change	-2.26	70.031	0.0002	fold change	-4.85	36.1713	0.0178	fold change	-2.09
C4A	720	complement component 4A (Rodgers blood group)	7 out of 10	340.069					85.0528	1.5e-09	fold change	-3.95	19.5756	0.0014	fold change	-1.72	97.7689	7.9e-11	fold change	-5.93									10.6919	0.0402	fold change	-1.83	97.1534	6e-11	fold change	-15.6	19.4656	0.0343	fold change	-1.57	10.3605	0.0135	fold change	1.21
SLC16A1	6566	solute carrier family 16, member 1 (monocarboxylic acid transporter 1)	7 out of 10	338.678					64.8921	3.8e-08	fold change	2.76	20.2063	0.0079	fold change	1.75	45.7385	3.1e-05	fold change	1.75	69.0474	0.0233	fold change	3.18					18.489	2.5e-06	fold change	2.41	50.957	0.0002	fold change	3.26					69.3481	0.0014	fold change	-4.1
KIF18A	81930	kinesin family member 18A	7 out of 10	338.229					74.039	3.8e-24	fold change	3.14	61.7314	7.6e-16	fold change	4.21					58.8637	3.6e-08	fold change	2.58					27.8865	0.0236	fold change	3.09	29.9715	5.7e-07	fold change	2.29	71.4755	0.0002	fold change	3.58	14.2613	0.0147	fold change	-1.42
FASN	2194	fatty acid synthase	7 out of 10	337.757					22.1149	0.003	fold change	-1.67	36.4724	0.0461	fold change	-2.46	39.5638	0.001	fold change	-1.65	48.4468	0.0288	fold change	2.14									78.4818	0.0007	fold change	-6.04	66.5088	0.0016	fold change	-3.26	46.1681	0.0002	fold change	2.54
MMRN2	79812	multimerin 2	7 out of 10	336.31					71.4561	1.8e-12	fold change	-3.03	64.8921	5.3e-09	fold change	-4.59	34.1958	0.0002	fold change	-1.57	77.688	2.2e-13	fold change	-3.98					15.9216	0.0021	fold change	-2.23	47.0557	2.4e-07	fold change	-3.06					25.1004	0.0127	fold change	1.79
PLK4	10733	polo-like kinase 4 (Drosophila)	7 out of 10	336.175					66.6516	2.5e-19	fold change	2.82	68.5476	0.0011	fold change	5.1	24.9903	6e-07	fold change	1.43	64.7895	2e-11	fold change	2.91					36.4586	0.012	fold change	3.72	38.5666	1.9e-08	fold change	2.65	36.1713	0.0263	fold change	2.09
TENC1	23371	tensin like C1 domain containing phosphatase (tensin 2)	7 out of 10	335.675					66.2208	6.4e-17	fold change	-2.8	44.452	0.001	fold change	-2.89	42.0384	9.6e-10	fold change	-1.69	57.5407	1.3e-10	fold change	-2.51					21.3868	0.0097	fold change	-2.62	68.7002	4.8e-07	fold change	-4.7	35.3367	0.0043	fold change	-2.06
GZMB	3002	granzyme B (granzyme 2, cytotoxic T-lymphocyte-associated serine esterase 1)	7 out of 10	334.351					57.3796	1.5e-06	fold change	2.49	51.5772	0.0002	fold change	3.38	40.8297	0.001	fold change	1.67	88.93	0.0062	fold change	6.03					12.1383	0.009	fold change	1.95	23.839	0.0001	fold change	2.04	59.6573	0.0002	fold change	2.93
RBM47	54502	RNA binding motif protein 47	7 out of 10	334.235					39.0814	9.4e-08	fold change	-2.03	11.9662	0.0049	fold change	-1.3	64.7845	6.8e-06	fold change	-2.11					87.5657	0.0003	fold change	-5.71					24.5631	0.0015	fold change	-2.07	18.091	0.0044	fold change	-1.52	88.1834	7.5e-05	fold change	8.53
GPD1L	23171	glycerol-3-phosphate dehydrogenase 1-like	7 out of 10	334.079					32.882	7.6e-08	fold change	-1.89	55.314	7.8e-05	fold change	-3.67	56.5374	3.6e-07	fold change	-1.94	56.0708	1.8e-05	fold change	-2.44					16.9434	0.0074	fold change	-2.3	68.8933	1.4e-08	fold change	-4.72					47.4383	3.6e-06	fold change	2.59
PDGFRA	5156	platelet-derived growth factor receptor, alpha polypeptide	7 out of 10	333.187					27.9286	2.7e-07	fold change	-1.79	35.5134	0.006	fold change	-2.41	40.2269	0.0136	fold change	-1.66	76.6707	1.6e-10	fold change	-3.87					31.5076	0.0064	fold change	-3.36	87.0413	3.7e-13	fold change	-8.17	34.299	0.0256	fold change	-2.03
TAGLN	6876	transgelin	7 out of 10	331.018					26.5072	6.5e-06	fold change	-1.76	44.7107	3.8e-05	fold change	-2.91	57.8677	0.0059	fold change	-1.97	64.8921	9.2e-06	fold change	-2.92					16.8316	2.9e-08	fold change	-2.29	71.5809	1.6e-05	fold change	-5	48.6273	0.0001	fold change	-2.48
JUN	3725	jun oncogene	7 out of 10	330.74					17.2175	0.0031	fold change	-1.55	58.9769	0.0309	fold change	-3.95	42.0384	0.0032	fold change	-1.69									78.7451	0.0001	fold change	-8.09	57.7027	6.7e-05	fold change	-3.7	63.156	0.0107	fold change	-3.08	12.9032	0.0281	fold change	-1.36
KANK2	25959	KN motif and ankyrin repeat domains 2	7 out of 10	329.38					48.9481	4.4e-19	fold change	-2.28	48.0866	2.4e-07	fold change	-3.11	48.5117	2.3e-07	fold change	-1.8	60.6046	0.0434	fold change	-2.68					25.7985	6.4e-05	fold change	-2.94	63.4188	1.3e-07	fold change	-4.16	34.0113	0.021	fold change	-2.02
ACOX2	8309	acyl-Coenzyme A oxidase 2, branched chain	7 out of 10	327.949					59.7215	8.6e-10	fold change	-2.57	51.8823	0.0005	fold change	-3.4	26.2801	0.015	fold change	-1.45					45.5373	0.0052	fold change	1.97	64.5161	9.7e-09	fold change	-6.13	31.0385	9e-06	fold change	-2.33	48.973	4.3e-05	fold change	-2.49
GAS2L3	283431	growth arrest-specific 2 like 3	7 out of 10	327.706	79.899	n/a	fold change	5.52093	27.9286	5e-08	fold change	1.79	44.9398	0.0051	fold change	2.92	23.0005	0.0003	fold change	1.4	65.3757	6.4e-05	fold change	2.94					38.886	0.0007	fold change	3.87	47.6763	2.9e-09	fold change	3.09
TGFB1I1	7041	transforming growth factor beta 1 induced transcript 1	7 out of 10	327.658					34.2374	2.4e-10	fold change	-1.92	20.826	0.027	fold change	-1.78	32.2076	0.005	fold change	-1.54					86.9565	5.7e-05	fold change	5.52					53.555	1.2e-05	fold change	-3.43	20.131	0.0077	fold change	-1.59	79.7448	3.2e-05	fold change	-5.91
MT1X	4501	metallothionein 1X	7 out of 10	327.557									34.9579	0.0094	fold change	-2.38					56.0708	0.0005	fold change	-2.44	57.7367	0.0178	fold change	2.42	48.5932	0.0006	fold change	-4.58	44.874	1.3e-05	fold change	-2.95	22.1926	0.0304	fold change	1.66	63.1313	2.9e-05	fold change	-3.54
FGF1	2246	fibroblast growth factor 1 (acidic)	7 out of 10	326.569					45.7766	1.2e-07	fold change	-2.2	62.6111	0.0118	fold change	-4.29	19.9785	0.0002	fold change	-1.35	87.2265	0.0198	fold change	-5.66					19.1572	0.0003	fold change	-2.45	74.3075	3.8e-09	fold change	-5.34	17.5117	0.0312	fold change	-1.5
ECE2	9718	endothelin converting enzyme 2	7 out of 10	325.933					54.5774	5.8e-15	fold change	2.41	37.553	0.003	fold change	2.51	34.1958	2e-07	fold change	1.57	71.958	2e-11	fold change	3.38					25.0756	0.012	fold change	2.9	48.9093	2.4e-09	fold change	3.16	53.6642	0.0002	fold change	2.67
RTP4	64108	receptor (chemosensory) transporter protein 4	7 out of 10	325.803	83.9349	n/a	fold change	6.56475	44.1966	2.8e-07	fold change	2.16					20.578	0.0091	fold change	1.36					49.0196	0.0126	fold change	-2.08	16.9434	0.0125	fold change	2.3	43.1113	0.0006	fold change	2.86	68.0189	0.0004	fold change	3.36
THOC4	10189	THO complex 4	7 out of 10	325.684					66.2208	2.7e-08	fold change	2.8	32.0252	0.0074	fold change	2.25	70.3938	4e-08	fold change	2.25	45.5897	0.0011	fold change	2.05					52.6793	0.0001	fold change	4.94	21.4886	0.0008	fold change	1.94	37.287	0.0004	fold change	2.13
SH3BGRL2	83699	SH3 domain binding glutamic acid-rich protein like 2	7 out of 10	324.535	69.5401	n/a	fold change	4.16948	43.066	4.4e-10	fold change	-2.13	71.7062	6.1e-05	fold change	-5.61	13.2023	0.011	fold change	-1.23									39.1512	0.0003	fold change	-3.89	63.6821	1.9e-08	fold change	-4.18	24.1867	0.0007	fold change	-1.72
LAMB2	3913	laminin, beta 2 (laminin S)	7 out of 10	324.365					35.6473	4.6e-13	fold change	-1.95	31.0621	0.0038	fold change	-2.21	56.5374	5.9e-07	fold change	-1.94	54.6257	0.036	fold change	-2.39					26.7914	1.9e-05	fold change	-3.01	70.5537	3.7e-07	fold change	-4.92	49.1478	7.4e-08	fold change	-2.5
PDZD2	23037	PDZ domain containing 2	7 out of 10	322.332					43.066	1.3e-06	fold change	-2.13	37.0661	0.0056	fold change	-2.49					44.2122	0.0006	fold change	-2.01	50.8647	0.0438	fold change	-2.14	55.8834	0.0095	fold change	-5.21	44.0696	0.0002	fold change	-2.91					47.1698	7e-05	fold change	2.58
MGLL	11343	monoglyceride lipase	7 out of 10	322.181					47.3095	1.1e-08	fold change	-2.24	70.4325	0.0005	fold change	-5.39	21.1256	0.0103	fold change	-1.37	25.7304	0.0055	fold change	-1.53					54.2982	0.013	fold change	-5.07	56.2506	6e-06	fold change	-3.61	47.0345	0.0066	fold change	-2.43
PLK1	5347	polo-like kinase 1 (Drosophila)	7 out of 10	319.858					75.7725	1.5e-26	fold change	3.26	64.4837	0.0087	fold change	4.54	46.8217	2.1e-08	fold change	1.77									27.8865	0.0023	fold change	3.09	63.4188	7.4e-09	fold change	4.16	12.1148	0.0308	fold change	1.27	29.36	4.6e-06	fold change	-1.92
RNASEH2A	10535	ribonuclease H2, subunit A	7 out of 10	319.747					65.2018	2.3e-16	fold change	2.77	39.1313	0.0078	fold change	2.6	55.9103	8.1e-08	fold change	1.93	64.147	0.0144	fold change	2.87									55.7153	3.7e-09	fold change	3.57	11.646	0.0412	fold change	1.24	27.9955	0.0019	fold change	-1.88
SAMD9L	219285	sterile alpha motif domain containing 9-like	7 out of 10	319.111	81.3101	n/a	fold change	5.73404	20.8719	0.0005	fold change	1.64	74.8503	0.0337	fold change	6.15	25.593	0.0117	fold change	1.44									15.0621	7.3e-05	fold change	2.17	25.7897	0.0022	fold change	2.12	75.6338	6.2e-06	fold change	3.86
ANKRD22	118932	ankyrin repeat domain 22	7 out of 10	318.765					47.9929	5.3e-07	fold change	2.26	63.3208	0.0005	fold change	4.38	23.6257	0.0071	fold change	1.41	73.9055	6.7e-07	fold change	3.59					32.8755	7.3e-09	fold change	3.46	27.8968	0.0058	fold change	2.21	49.1478	0.0005	fold change	2.5
FBXL7	23194	F-box and leucine-rich repeat protein 7	7 out of 10	318.692					88.3548	1.4e-15	fold change	-4.34	36.0657	0.0009	fold change	-2.44	37.4058	1.9e-05	fold change	-1.62	77.0072	4.3e-06	fold change	-3.93					17.4012	0.0034	fold change	-2.33	46.224	7.2e-05	fold change	-3.02	16.2329	0.0012	fold change	-1.45
PALM2-AKAP2	445815	PALM2-AKAP2 readthrough transcript	7 out of 10	318.321					16.3473	5.8e-05	fold change	-1.53	22.3197	0.0476	fold change	-1.85	35.3344	0.0399	fold change	-1.59	43.5388	0.0015	fold change	-1.99	87.108	2.2e-05	fold change	5.56	23.5825	0.047	fold change	-2.78									90.0901	7.8e-09	fold change	-9.16
ZFP36	7538	zinc finger protein 36, C3H type, homolog (mouse)	7 out of 10	316.965					17.2175	0.0005	fold change	-1.55					45.0235	0.0003	fold change	-1.74					20.8333	0.016	fold change	-1.32	92.2356	0.0005	fold change	-12.6	67.088	3.1e-05	fold change	-4.51	59.1961	0.0075	fold change	-2.91	15.3704	0.0016	fold change	1.46
BLM	641	Bloom syndrome, RecQ helicase-like	7 out of 10	316.927					67.3455	1.3e-17	fold change	2.84	66.9416	0.0009	fold change	4.9	28.1987	1.8e-07	fold change	1.48									30.9278	0.0156	fold change	3.32	59.0333	1e-08	fold change	3.8	50.7398	9.8e-05	fold change	2.56	13.74	0.0004	fold change	-1.4
NCAPG2	54892	non-SMC condensin II complex, subunit G2	7 out of 10	316.284					63.9468	7.1e-19	fold change	2.72	66.5797	0.0013	fold change	4.85	34.8097	2.8e-06	fold change	1.58									23.1312	0.0029	fold change	2.75	37.7492	1.1e-05	fold change	2.61	67.0259	7.8e-10	fold change	3.29	23.0415	0.0014	fold change	-1.72
ERBB3	2065	v-erb-b2 erythroblastic leukemia viral oncogene homolog 3 (avian)	7 out of 10	312.974					15.143	0.0038	fold change	-1.5	11.5567	0.0458	fold change	-1.26	60.3989	4e-06	fold change	-2.03					82.3723	1.1e-05	fold change	-4.48					34.2757	0.0007	fold change	-2.46	15.9437	0.0134	fold change	-1.44	93.2836	2.8e-08	fold change	11
PECI	10455	peroxisomal D3,D2-enoyl-CoA isomerase	7 out of 10	312.435					14.0508	0.0008	fold change	-1.47	34.5841	0.001	fold change	-2.36	57.8677	2.1e-07	fold change	-1.97					76.8049	0.0023	fold change	3.69	22.4676	1.4e-13	fold change	-2.7	66.0075	4.3e-06	fold change	-4.39	40.6524	0.0002	fold change	-2.25
IMPA2	3613	inositol(myo)-1(or 4)-monophosphatase 2	7 out of 10	311.927					62.5156	1.4e-10	fold change	2.68	30.5299	1.6e-08	fold change	2.19	76.7142	6.2e-06	fold change	2.48					64.9351	0.0104	fold change	-2.79	10.5576	0.0137	fold change	1.82	36.9992	0.0007	fold change	2.58	29.6759	0.0021	fold change	1.89
NME5	8382	non-metastatic cells 5, protein expressed in (nucleoside-diphosphate kinase)	7 out of 10	311.608					28.4521	2.2e-05	fold change	-1.8	37.553	0.0177	fold change	-2.51	43.7913	2.1e-08	fold change	-1.72	80.0666	0.0497	fold change	-4.3					42.0415	0.002	fold change	-4.11	35.2488	1.2e-05	fold change	-2.5	44.4551	0.0002	fold change	-2.36
ERBB2	2064	v-erb-b2 erythroblastic leukemia viral oncogene homolog 2, neuro/glioblastoma derived oncogene homolog (avian)	7 out of 10	310.531					30.7975	0.0038	fold change	-1.85					49.1744	1.4e-05	fold change	-1.81	15.0947	0.0227	fold change	1.23	77.0416	0.0049	fold change	-3.7	11.9282	0.0395	fold change	1.93	43.8496	3.9e-06	fold change	-2.9					82.6446	5.7e-06	fold change	6.55
OLFML3	56944	olfactomedin-like 3	7 out of 10	309.621					41.1073	1.4e-06	fold change	-2.08	35.1378	0.0098	fold change	-2.39	63.2007	3.5e-05	fold change	-2.08	60.7851	3.2e-07	fold change	-2.69					11.9282	0.0402	fold change	-1.93	75.8196	5.5e-05	fold change	-5.59	21.642	0.0394	fold change	-1.64
PPL	5493	periplakin	7 out of 10	306.145									40.3382	0.0003	fold change	-2.66	26.9546	0.0029	fold change	-1.46					66.6667	0.0053	fold change	-2.88	15.4573	6.1e-05	fold change	-2.2	50.957	1.4e-07	fold change	-3.26	32.5648	0.0128	fold change	-1.98	73.2064	2.1e-07	fold change	4.65
TWIST1	7291	twist homolog 1 (Drosophila)	7 out of 10	305.069					30.3415	0.0002	fold change	-1.84	61.7314	1.8e-05	fold change	-4.21	26.9546	0.0064	fold change	-1.46					84.4595	0.0044	fold change	4.83	18.489	0.0076	fold change	-2.41	17.6476	0.0063	fold change	-1.78					65.445	0.011	fold change	-3.71
RNFT2	84900	ring finger protein, transmembrane 2	7 out of 10	304.69					59.7215	1.8e-12	fold change	2.57	65.4099	1.8e-15	fold change	4.66	22.3133	0.0007	fold change	1.39	34.2564	0.0073	fold change	1.74					27.8865	0.0005	fold change	3.09	30.2221	3.5e-06	fold change	2.3	64.8803	5.1e-09	fold change	3.16
CMBL	134147	carboxymethylenebutenolidase homolog (Pseudomonas)	7 out of 10	303.972					65.937	1.7e-09	fold change	-2.79	65.9013	2.7e-09	fold change	-4.73	70.3938	1.7e-05	fold change	-2.25	18.0254	0.0328	fold change	-1.32					11.0379	0.0093	fold change	-1.86	42.0783	1e-05	fold change	-2.82	30.5983	1e-05	fold change	-1.92
HELLS	3070	helicase, lymphoid-specific	7 out of 10	303.797					68.0911	1.9e-20	fold change	2.87	63.2231	0.0046	fold change	4.37	45.7385	0.0002	fold change	1.75	47.9368	0.0261	fold change	2.12					17.6553	0.0176	fold change	2.35	46.0337	4.8e-06	fold change	3.01	15.1183	0.0187	fold change	1.41
OASL	8638	2'-5'-oligoadenylate synthetase-like	7 out of 10	303.574					45.7766	5.7e-09	fold change	2.2	66.114	2.7e-07	fold change	4.76	28.9268	7.1e-06	fold change	1.49	18.2801	0.0339	fold change	1.33					33.7118	0.0102	fold change	3.53	46.7871	7.2e-05	fold change	3.05	63.9771	1.9e-06	fold change	3.12
GTPBP4	23560	GTP binding protein 4	7 out of 10	303.129					53.069	1.3e-14	fold change	2.37	39.8543	0.0103	fold change	2.63	57.4389	1.1e-06	fold change	1.96	38.0648	0.016	fold change	1.84					19.1572	4.6e-05	fold change	2.45	50.3312	1.5e-08	fold change	3.23	45.2137	1e-11	fold change	2.38
IGFBP7	3490	insulin-like growth factor binding protein 7	7 out of 10	303.122	93.025	n/a	fold change	10.8354	41.9491	1.5e-05	fold change	-2.1	15.3799	0.009	fold change	-1.52	32.9659	0.0004	fold change	-1.55									10.2727	0.0133	fold change	-1.8	23.6192	0.0193	fold change	-2.03					85.9107	0.0174	fold change	-7.61
MT1E	4493	metallothionein 1E	7 out of 10	302.026									20.6233	0.0255	fold change	-1.77					42.1361	0.0003	fold change	-1.95	76.6871	0.0055	fold change	3.64	47.1952	0.0028	fold change	-4.47	17.4027	0.0195	fold change	-1.77	29.6759	0.0287	fold change	-1.89	68.306	0.0018	fold change	-3.97
AIM2	9447	absent in melanoma 2	7 out of 10	301.977					36.1504	5.9e-08	fold change	1.96	54.8944	1.9e-08	fold change	3.64	16.3074	0.0249	fold change	1.29	66.364	0.0002	fold change	3					53.9159	0.0001	fold change	5.04	26.0246	0.0001	fold change	2.13	48.3204	8.6e-07	fold change	2.47
MRPL15	29088	mitochondrial ribosomal protein L15	7 out of 10	301.939					58.5549	9.9e-11	fold change	2.53					59.5422	8.2e-07	fold change	2.01	60.3369	5e-08	fold change	2.66					18.8378	0.0058	fold change	2.43	46.7871	6.6e-06	fold change	3.05	41.2858	1.4e-06	fold change	2.27	16.5948	0.0054	fold change	-1.5
PPP1R1A	5502	protein phosphatase 1, regulatory (inhibitor) subunit 1A	7 out of 10	301.771					26.0081	0.0033	fold change	-1.75	94.3931	3e-05	fold change	-16.5	16.3074	0.0414	fold change	1.29									50.9274	0.0002	fold change	-4.78	38.7612	0.0064	fold change	-2.66	64.8803	0.0041	fold change	-3.16	10.4932	0.0163	fold change	1.22
CLDN1	9076	claudin 1	7 out of 10	301.727	75.2162	n/a	fold change	4.78456	14.7718	0.0077	fold change	1.49	15.9631	0.0236	fold change	1.55	43.2653	0.005	fold change	1.71					53.9374	0.0111	fold change	-2.24					34.0572	0.0039	fold change	2.45	64.5161	0.0003	fold change	3.15
CAB39L	81617	calcium binding protein 39-like	7 out of 10	299.961					46.9479	1.6e-06	fold change	-2.23	67.2721	1.7e-05	fold change	-4.94	40.8297	2.8e-08	fold change	-1.67	66.7967	3.2e-08	fold change	-3.03					9.7869	0.0002	fold change	-1.76	57.3533	0.0002	fold change	-3.68					10.9745	0.004	fold change	1.25
TACC1	6867	transforming, acidic coiled-coil containing protein 1	7 out of 10	299.899					48.4656	4.9e-10	fold change	-2.27	38.1951	0.0131	fold change	-2.55	35.9648	5e-05	fold change	-1.6	47.9368	4.8e-05	fold change	-2.12	53.9374	0.0031	fold change	2.24	22.4676	0.0159	fold change	-2.7	52.9319	5.6e-08	fold change	-3.39
NR3C2	4306	nuclear receptor subfamily 3, group C, member 2	7 out of 10	295.636					36.1504	8.3e-07	fold change	-1.96	61.361	0.0137	fold change	-4.17	21.7454	6.3e-05	fold change	-1.38	88.93	0.0033	fold change	-6.03					24.1782	0.0098	fold change	-2.83	45.438	7.1e-08	fold change	-2.98	17.8335	0.0333	fold change	-1.51
CENPL	91687	centromere protein L	7 out of 10	294.969					53.069	1.9e-18	fold change	2.37	43.4005	5.7e-05	fold change	2.83	16.9091	0.0005	fold change	1.3	85.0528	0.0037	fold change	5.18					17.4984	0.0016	fold change	2.34	58.2778	8.3e-08	fold change	3.75	20.7618	0.0126	fold change	1.61
PMP22	5376	peripheral myelin protein 22	7 out of 10	294.384					39.5338	1.2e-07	fold change	-2.04	28.7181	1.2e-07	fold change	-2.12	53.2243	8.3e-05	fold change	-1.88	36.5049	0.0027	fold change	-1.8					32.3658	0.0002	fold change	-3.43	50.3312	5.4e-05	fold change	-3.23					53.7057	0.0116	fold change	-2.92
GULP1	51454	GULP, engulfment adaptor PTB domain containing 1	7 out of 10	292.991					35.6473	0.0001	fold change	-1.95	54.8944	0.0374	fold change	-3.64	37.4058	0.0005	fold change	-1.62	74.7585	0.0002	fold change	-3.66					23.3904	3.2e-05	fold change	-2.77	45.8791	0.0001	fold change	-3	21.015	0.032	fold change	-1.62
TRIL	9865	TLR4 interactor with leucine rich repeats	7 out of 10	290.907					31.8758	0.0003	fold change	-1.87	39.6105	2.4e-07	fold change	-2.62					34.2564	0.0333	fold change	-1.74	28.5225	0.0336	fold change	-1.52					63.2559	6.6e-08	fold change	-4.15	26.0915	0.0299	fold change	-1.78	67.2948	2.1e-07	fold change	3.89
MAGOHB	55110	mago-nashi homolog B (Drosophila)	7 out of 10	290.771					41.1073	5.9e-13	fold change	2.08	30.5299	0.0328	fold change	2.19	28.1987	0.0001	fold change	1.48	66.6516	9.2e-11	fold change	3.02					14.2022	0.0001	fold change	2.11	42.5297	1.4e-06	fold change	2.84	67.552	2.6e-12	fold change	3.32
HSD17B11	51170	hydroxysteroid (17-beta) dehydrogenase 11	7 out of 10	290.444					10.5129	0.0225	fold change	-1.36	49.9426	0.0201	fold change	-3.26	48.5117	0.0001	fold change	-1.8					69.2521	0.012	fold change	3.08	13.2901	4.6e-05	fold change	-2.04	38.9824	0.0012	fold change	-2.67					59.952	0.0078	fold change	-3.33
PHLDA1	22822	pleckstrin homology-like domain, family A, member 1	7 out of 10	290.185					15.143	0.0227	fold change	1.5	31.5	0.0227	fold change	-2.23	32.2076	0.0309	fold change	1.54					72.8863	0.0091	fold change	3.32					19.9182	0.0211	fold change	-1.88	31.4214	0.0009	fold change	-1.94	87.108	2.6e-05	fold change	-8.03
CCNG2	901	cyclin G2	7 out of 10	290.018					39.5338	1.1e-08	fold change	-2.04	57.8932	0.0032	fold change	-3.86	74.8907	3.2e-09	fold change	-2.4									12.2593	0.0406	fold change	-1.96	30.8052	0.0001	fold change	-2.32	25.7599	0.0141	fold change	-1.77	48.8759	0.0021	fold change	2.66
FZD4	8322	frizzled homolog 4 (Drosophila)	7 out of 10	288.887					42.2955	2.1e-11	fold change	-2.11	62.0424	0.0055	fold change	-4.24	18.1382	0.0002	fold change	-1.32									66.8959	0.0084	fold change	-6.39	43.6937	4.6e-06	fold change	-2.89	41.5597	0.0295	fold change	-2.28	14.2613	0.0084	fold change	1.42
PHF20L1	51105	PHD finger protein 20-like 1	7 out of 10	288.087	88.7879	n/a	fold change	8.28359	30.3415	4.7e-10	fold change	1.84	47.6576	0.0463	fold change	3.09	36.6846	2.3e-05	fold change	1.61	33.0677	0.0061	fold change	1.71									36.4291	4.7e-06	fold change	2.55	15.1183	0.0004	fold change	1.41
SSBP2	23635	single-stranded DNA binding protein 2	7 out of 10	287.557					46.1544	8.7e-14	fold change	-2.21	55.1402	4.4e-05	fold change	-3.66	16.9091	0.006	fold change	-1.3	60.7851	0.0051	fold change	-2.69									48.6575	7.4e-09	fold change	-3.15	28.3453	0.0002	fold change	-1.85	31.5657	0.003	fold change	1.99
ERG	2078	v-ets erythroblastosis virus E26 oncogene homolog (avian)	7 out of 10	284.218					63.1257	1.6e-14	fold change	-2.7	42.5	0.0086	fold change	-2.78	23.0005	0.0008	fold change	-1.4	66.0781	0.0054	fold change	-2.98					14.4767	0.0301	fold change	-2.13	39.6999	1.9e-05	fold change	-2.7	35.3367	0.02	fold change	-2.06
TYMP	1890	thymidine phosphorylase	7 out of 10	282.096					28.9753	9.2e-07	fold change	1.81	55.0418	0.0017	fold change	3.65	36.6846	0.0006	fold change	1.61	53.555	0.0001	fold change	2.34					12.5153	0.009	fold change	1.98	43.4771	0.0002	fold change	2.88	51.8473	6e-05	fold change	2.59
AMD1	262	adenosylmethionine decarboxylase 1	7 out of 10	281.261					62.2309	9.6e-15	fold change	2.67	40.538	0.0238	fold change	2.67	52.2041	1.7e-06	fold change	1.86	42.1361	3.9e-07	fold change	1.95									43.6937	4.4e-07	fold change	2.89	17.8335	0.001	fold change	1.51	22.6244	0.0053	fold change	-1.71
CDC25A	993	cell division cycle 25 homolog A (S. pombe)	7 out of 10	280.379					75.1247	1.2e-16	fold change	3.21	63.0287	0.0005	fold change	4.34	35.9648	1.4e-07	fold change	1.6	35.4416	0.0036	fold change	1.77					16.2291	0.0046	fold change	2.25	37.4731	7.4e-07	fold change	2.6					17.1174	0.0254	fold change	-1.52
OSR2	116039	odd-skipped related 2 (Drosophila)	7 out of 10	279.526					47.3095	1.7e-07	fold change	-2.24	40.538	0.0115	fold change	-2.67	56.5374	0.0006	fold change	-1.94					48.5909	0.0224	fold change	-2.06	42.4297	0.0007	fold change	-4.14	11.3121	0.0322	fold change	-1.49					32.8084	0.0124	fold change	2.03
BCAM	4059	basal cell adhesion molecule (Lutheran blood group)	7 out of 10	279.291					54.8944	6.2e-11	fold change	-2.42					59.5422	3e-14	fold change	-2.01					27.6396	0.0085	fold change	-1.5	9.7869	0.0001	fold change	-1.76	50.3312	6.8e-06	fold change	-3.23	20.4718	0.0197	fold change	-1.6	56.6251	4.2e-07	fold change	3.13
H2AFX	3014	H2A histone family, member X	7 out of 10	278.503					43.5544	6.2e-12	fold change	2.14	54.8944	0.0106	fold change	3.64	49.954	2.9e-07	fold change	1.82	57.1396	7e-09	fold change	2.49					17.133	0.0037	fold change	2.31	28.1202	7.6e-06	fold change	2.22	27.7071	0.0045	fold change	1.83
DDX58	23586	DEAD (Asp-Glu-Ala-Asp) box polypeptide 58	7 out of 10	277.474					24.0208	1.6e-05	fold change	1.71	54.6747	0.0405	fold change	3.62	32.9659	0.0053	fold change	1.55					56.243	0.0297	fold change	-2.34	20.6066	1e-05	fold change	2.56	34.7505	0.001	fold change	2.48	54.2129	1.1e-07	fold change	2.69
LAMC1	3915	laminin, gamma 1 (formerly LAMB2)	7 out of 10	277.063					26.0081	2.8e-05	fold change	-1.75	23.4973	0.0009	fold change	-1.9	24.9903	0.007	fold change	-1.43	64.147	0.0016	fold change	-2.87					35.067	0.0006	fold change	-3.62	42.0783	1.2e-05	fold change	-2.82					61.2745	7e-06	fold change	-3.42
TRAF3IP3	80342	TRAF3 interacting protein 3	7 out of 10	276.29					15.9465	0.0179	fold change	1.52	60.1598	2.5e-29	fold change	4.05	21.1256	0.0228	fold change	1.37	29.3419	0.0006	fold change	1.62					62.8686	5.9e-08	fold change	5.85	31.9006	0.0006	fold change	2.36	54.9475	4.7e-05	fold change	2.72
NUP155	9631	nucleoporin 155kDa	7 out of 10	274.514					53.069	5.6e-12	fold change	2.37	25.6498	0.009	fold change	1.99	58.5741	1.4e-05	fold change	1.99	56.5873	0.0221	fold change	2.47									33.7765	3.2e-05	fold change	2.44	20.4718	0.0025	fold change	1.6	26.3852	0.0044	fold change	-1.83
SDC1	6382	syndecan 1	7 out of 10	274.435					18.5114	0.0024	fold change	1.58	52.7276	0.0064	fold change	3.46									59.5238	0.0095	fold change	-2.51	41.5096	0.0084	fold change	4.08	20.1831	0.0112	fold change	1.89	47.5208	0.0028	fold change	2.45	34.459	0.0287	fold change	2.09
FOXP1	27086	forkhead box P1	7 out of 10	274.008					56.4315	2.6e-10	fold change	-2.46	16.1476	0.0097	fold change	-1.56	45.7385	5e-05	fold change	-1.75	58.583	0.0003	fold change	-2.56					10.4361	0.0002	fold change	-1.81	50.7259	3e-07	fold change	-3.25	35.9451	1.2e-05	fold change	-2.08
C1orf135	79000	chromosome 1 open reading frame 135	7 out of 10	273.127					44.5327	3.3e-16	fold change	2.17	44.9398	0.0022	fold change	2.92	27.5514	1.1e-05	fold change	1.47	57.3263	3.7e-09	fold change	2.5					29.3722	0.0003	fold change	3.2	37.9827	1.3e-08	fold change	2.62	31.4214	0.0178	fold change	1.94
NRP1	8829	neuropilin 1	7 out of 10	272.4	66.4408	n/a	fold change	3.92674	42.6476	4.2e-06	fold change	-2.12					24.9903	0.0135	fold change	-1.43	30.9682	0.0002	fold change	-1.66					19.9677	0.0409	fold change	-2.51	26.4843	0.0012	fold change	-2.15					60.9013	0.0043	fold change	-3.39
SIDT1	54847	SID1 transmembrane family, member 1	7 out of 10	272.053					82.9862	2.1e-10	fold change	-3.76	28.7181	0.0008	fold change	-2.12	38.7576	2.6e-06	fold change	-1.64									18.3658	0.0288	fold change	-2.4	48.6575	0.0001	fold change	-3.15	21.3669	0.0202	fold change	-1.63	33.2005	7.3e-07	fold change	2.04
BAIAP2L1	55971	BAI1-associated protein 2-like 1	7 out of 10	271.659					46.1544	4.2e-09	fold change	2.21	38.1951	0.0134	fold change	2.55	58.5741	1.2e-05	fold change	1.99	52.0356	3.4e-07	fold change	2.27					17.9309	9.6e-06	fold change	2.37	44.4038	1.1e-07	fold change	2.93	14.365	0.0003	fold change	1.38
MEIS3P1	4213	Meis homeobox 3 pseudogene 1	7 out of 10	271.356					31.3393	2e-11	fold change	-1.86	27.0437	0.0088	fold change	-2.05	71.8484	9.7e-10	fold change	-2.29	47.9368	4e-06	fold change	-2.12					21.3868	0.0026	fold change	-2.62	33.0677	1.3e-06	fold change	-2.41	38.7333	3.3e-07	fold change	-2.18
DNA2	1763	DNA replication helicase 2 homolog (yeast)	7 out of 10	269.47	70.8025	n/a	fold change	4.27778	43.912	4.8e-13	fold change	2.15	40.538	0.0035	fold change	2.67	16.3074	9.7e-06	fold change	1.29	59.2038	0.04	fold change	2.6					23.1312	0.0136	fold change	2.75	15.5748	2.5e-05	fold change	1.69
PELI2	57161	pellino homolog 2 (Drosophila)	7 out of 10	269.34					34.6916	3.2e-11	fold change	-1.93	63.2231	0.0058	fold change	-4.37	14.1452	0.002	fold change	-1.25	78.583	3.1e-07	fold change	-4.1					9.7869	0.0062	fold change	-1.76	37.9827	2.9e-05	fold change	-2.62	30.9278	0.0013	fold change	-1.93
OLFM1	10439	olfactomedin 1	7 out of 10	269.051					61.0568	1.1e-08	fold change	-2.63	27.296	0.0003	fold change	-2.06	40.2269	0.0006	fold change	-1.66									30.4227	8.4e-08	fold change	-3.28	20.6858	0.0229	fold change	-1.91	41.2858	0.0013	fold change	-2.27	48.0769	0.0079	fold change	2.62
BOC	91653	Boc homolog (mouse)	7 out of 10	268.962					26.9785	1.3e-05	fold change	-1.77	30.2071	0.0197	fold change	-2.18	21.7454	0.0035	fold change	-1.38	84.0647	6e-13	fold change	-5					11.1576	0.0101	fold change	-1.87	62.8038	0.0002	fold change	-4.12	32.0051	0.0329	fold change	-1.96
RASSF4	83937	Ras association (RalGDS/AF-6) domain family member 4	7 out of 10	268.684	61.9341	n/a	fold change	-3.04159	22.5739	8.3e-06	fold change	1.68	41.4539	1.5e-05	fold change	2.72	37.4058	0.0001	fold change	1.62	46.5389	0.0308	fold change	2.08									17.8838	0.0106	fold change	1.79	40.8938	0.0327	fold change	2.26
ISG20	3669	interferon stimulated exonuclease gene 20kDa	7 out of 10	267.528	81.1148	n/a	fold change	5.70371	37.8306	3.9e-08	fold change	2					36.6846	0.0028	fold change	1.61									31.5076	3.7e-05	fold change	3.36	26.2805	0.0046	fold change	2.14	26.698	0.0087	fold change	1.8	27.4123	0.021	fold change	1.86
LYN	4067	v-yes-1 Yamaguchi sarcoma viral related oncogene homolog	7 out of 10	266.974					41.5942	1.2e-06	fold change	2.09	22.9919	0.0163	fold change	1.88	35.9648	5.2e-05	fold change	1.6					52.1376	0.0266	fold change	-2.18					30.2221	0.0005	fold change	2.3	45.2137	0.0002	fold change	2.38	38.85	0.0046	fold change	-2.24
ETV5	2119	ets variant 5	7 out of 10	266.764	68.1375	n/a	fold change	4.0972									16.3074	0.0378	fold change	1.29	20.5819	1.1e-07	fold change	-1.39	36.7647	0.0382	fold change	1.71					34.4968	0.0003	fold change	-2.47	45.6329	7e-07	fold change	-2.39	44.843	2.1e-05	fold change	-2.49
RIPK2	8767	receptor-interacting serine-threonine kinase 2	7 out of 10	266.516					52.4576	2.5e-16	fold change	2.36	33.9162	0.0075	fold change	2.33	38.7576	1.6e-07	fold change	1.64	26.9607	0.0001	fold change	1.56					15.215	0.0015	fold change	2.18	38.124	4.8e-08	fold change	2.63	61.0851	4e-05	fold change	2.98
TP53BP2	7159	tumor protein p53 binding protein, 2	7 out of 10	266.156					41.9491	1.9e-12	fold change	2.1	39.007	4.7e-07	fold change	2.59	23.6257	0.0101	fold change	1.41	33.4001	0.0028	fold change	1.72					19.3183	0.0215	fold change	2.46	37.7492	2.6e-06	fold change	2.61	71.1066	2.7e-07	fold change	3.56
PSME4	23198	proteasome (prosome, macropain) activator subunit 4	7 out of 10	265.485					47.3095	1.8e-14	fold change	2.24	49.0263	0.0194	fold change	3.18	41.4336	3.5e-06	fold change	1.68	33.0677	0.0022	fold change	1.71					9.27202	1.2e-08	fold change	1.72	71.2494	1.1e-07	fold change	4.99	14.1265	5.3e-05	fold change	1.37
ABCB1	5243	ATP-binding cassette, sub-family B (MDR/TAP), member 1	7 out of 10	264.848					52.4576	3.9e-10	fold change	-2.36	12.7164	0.0403	fold change	-1.36	14.1452	0.0004	fold change	-1.25	83.4362	1.4e-16	fold change	-4.86					34.299	0.0131	fold change	-3.57	30.2221	0.0017	fold change	-2.3	37.5717	0.0003	fold change	-2.14
HES1	3280	hairy and enhancer of split 1, (Drosophila)	7 out of 10	264.666					18.0732	2.9e-05	fold change	-1.57					30.8949	3.1e-05	fold change	-1.52					57.9374	0.0014	fold change	-2.43	19.9677	0.0285	fold change	-2.51	39.6999	0.0003	fold change	-2.7	51.9254	1.4e-07	fold change	-2.6	46.1681	0.0008	fold change	2.54
CYB5A	1528	cytochrome b5 type A (microsomal)	7 out of 10	264.436					10.5129	0.0191	fold change	-1.36	60.3078	0.0009	fold change	-4.06	64.3294	0.0002	fold change	-2.1									28.8435	0.0001	fold change	-3.15	51.6855	0.0001	fold change	-3.31	21.642	0.0039	fold change	-1.64	27.115	0.0433	fold change	1.85
CCND2	894	cyclin D2	7 out of 10	263.696					22.5739	0.0004	fold change	-1.68	25.2598	8.1e-05	fold change	-1.97	53.8781	0.0003	fold change	-1.89	53.555	0.0012	fold change	-2.34					16.2291	0.0079	fold change	2.25	69.3597	4.2e-07	fold change	-4.77	22.8399	0.0002	fold change	-1.68
HTATIP2	10553	HIV-1 Tat interactive protein 2, 30kDa	7 out of 10	262.717					61.4228	1.1e-13	fold change	2.64	19.7613	0.0104	fold change	1.73	47.3274	5.2e-06	fold change	1.78	53.1378	1.6e-05	fold change	2.32					11.0379	0.0208	fold change	1.86	26.2805	7.2e-05	fold change	2.14	43.7495	4.8e-09	fold change	2.34
PLSCR1	5359	phospholipid scramblase 1	7 out of 10	261.974					28.9753	2.4e-06	fold change	1.81	16.391	0.0034	fold change	1.57	43.7913	2.2e-06	fold change	1.72					67.8426	0.0036	fold change	-3					18.8318	0.0058	fold change	1.83	47.2925	0.0001	fold change	2.44	38.85	0.005	fold change	-2.24
GINS4	84296	GINS complex subunit 4 (Sld5 homolog)	7 out of 10	261.683					53.8126	8.6e-10	fold change	2.39	47.164	0.0061	fold change	3.06	19.3534	0.0006	fold change	1.34									59.8645	9.7e-06	fold change	5.59	27.6958	0.0003	fold change	2.2	31.4214	0.0087	fold change	1.94	22.3714	0.0387	fold change	-1.7
SPRED2	200734	sprouty-related, EVH1 domain containing 2	7 out of 10	261.66					28.9753	1.1e-07	fold change	-1.81	25.0233	6.5e-05	fold change	-1.96	51.5374	2e-06	fold change	-1.85	37.3251	0.0296	fold change	-1.82	48.5909	0.0048	fold change	2.06	16.3718	1.5e-05	fold change	-2.26	53.8364	6.9e-08	fold change	-3.44
UBE2V2	7336	ubiquitin-conjugating enzyme E2 variant 2	7 out of 10	257.687	64.6605	n/a	fold change	-3.66746	29.8406	3.3e-07	fold change	1.83					30.3006	0.0005	fold change	1.51	42.3977	0.0021	fold change	1.96									38.7612	6.6e-08	fold change	2.66	34.609	1.6e-05	fold change	2.04	17.1174	0.0053	fold change	-1.52
MCOLN2	255231	mucolipin 2	7 out of 10	257.192					35.2284	1.9e-07	fold change	1.94	67.052	0.0002	fold change	4.91	21.1256	8.1e-05	fold change	1.37	43.1418	0.0117	fold change	1.98					16.6849	1.2e-10	fold change	2.28	29.5039	2.3e-06	fold change	2.27	44.4551	6.2e-07	fold change	2.36
STON2	85439	stonin 2	7 out of 10	257.186					34.6916	3.4e-07	fold change	-1.93	48.677	0.0018	fold change	-3.16	23.6257	9.4e-05	fold change	-1.41	47.2728	0.0431	fold change	-2.1					15.7903	0.0053	fold change	-2.22	75.171	2.2e-11	fold change	-5.46	11.9572	0.0488	fold change	-1.26
DDX17	10521	DEAD (Asp-Glu-Ala-Asp) box polypeptide 17	7 out of 10	257.179					68.5091	1.9e-07	fold change	-2.89					36.6846	0.0026	fold change	-1.61	84.8191	0.0006	fold change	-5.15	21.8341	0.0252	fold change	-1.35	15.7903	0.0066	fold change	-2.22	16.0068	2.5e-07	fold change	-1.71					13.5355	0.0047	fold change	1.39
BEX4	56271	brain expressed, X-linked 4	7 out of 10	256.508					12.0957	0.0051	fold change	-1.41	37.9239	3.6e-05	fold change	-2.53	38.041	0.0005	fold change	-1.63	53.1378	0.0001	fold change	-2.32									45.6913	3.3e-05	fold change	-2.99	31.4214	0.0008	fold change	-1.94	38.1971	0.0013	fold change	2.22
PFDN5	5204	prefoldin subunit 5	7 out of 10	255.962									73.6399	4e-05	fold change	-5.96	44.5657	7.2e-07	fold change	-1.73	43.8339	0.0416	fold change	-2					14.0688	4.3e-05	fold change	-2.1	35.7199	4.4e-09	fold change	-2.52	32.5648	0.0001	fold change	-1.98	11.5687	0.0121	fold change	1.29
MXRA7	439921	matrix-remodelling associated 7	7 out of 10	255.56					10.261	0.0003	fold change	-1.35	26.382	0.0008	fold change	-2.02					51.1907	3.3e-08	fold change	-2.24	63.1313	0.0225	fold change	2.71	18.3658	0.0106	fold change	-2.4	16.9773	0.0014	fold change	-1.75					69.2521	0.0002	fold change	-4.08
KMO	8564	kynurenine 3-monooxygenase (kynurenine 3-hydroxylase)	7 out of 10	255.534					28.4521	0.0041	fold change	1.8	59.0619	4.4e-11	fold change	3.96					65.3757	1.8e-07	fold change	2.94	43.8212	0.0487	fold change	-1.91	10.2727	0.0022	fold change	1.8					12.2658	0.0478	fold change	1.28	36.2845	0.0011	fold change	2.15
SLC39A4	55630	solute carrier family 39 (zinc transporter), member 4	7 out of 10	255.52					33.3367	7.9e-07	fold change	1.9	38.7979	0.009	fold change	2.58	44.5657	6.5e-05	fold change	1.73	72.0845	4.4e-05	fold change	3.39					14.2022	1.3e-07	fold change	2.11	33.0677	0.0008	fold change	2.41	19.4656	0.0004	fold change	1.57
PDXK	8566	pyridoxal (pyridoxine, vitamin B6) kinase	7 out of 10	254.818					40.6587	1.5e-11	fold change	2.07	15.6084	0.0093	fold change	1.53	68.621	1.6e-06	fold change	2.21	46.1544	5.9e-09	fold change	2.07	34.5781	0.0344	fold change	-1.66	10.4361	0.0202	fold change	1.81	38.7612	7.6e-06	fold change	2.66
ZNF395	55893	zinc finger protein 395	7 out of 10	254.788					37.0217	2.6e-07	fold change	-1.98	45.1875	0.0128	fold change	-2.94	59.1926	2.2e-09	fold change	-2	23.5333	0.0012	fold change	-1.47	26.2605	0.0069	fold change	1.47					34.9878	2e-05	fold change	-2.49	28.6041	1.7e-07	fold change	-1.86
ULBP2	80328	UL16 binding protein 2	7 out of 10	254.339					61.4228	3.7e-10	fold change	2.64	53.4616	1.9e-09	fold change	3.51	25.593	0.0002	fold change	1.44	61.9487	0.0009	fold change	2.74					10.032	3e-05	fold change	1.78	27.0199	3.5e-05	fold change	2.17	14.8607	0.0108	fold change	1.4
CLMN	79789	calmin (calponin-like, transmembrane)	7 out of 10	254.047					14.4421	0.0007	fold change	-1.48					45.0235	1.1e-05	fold change	-1.74	40.1539	6.1e-08	fold change	1.9	65.9631	0.0002	fold change	-2.83					29.7394	0.0009	fold change	-2.28	16.7784	0.0129	fold change	-1.47	41.9463	7.9e-05	fold change	2.37
PAX6	5080	paired box 6	7 out of 10	253.659					48.4656	9.6e-08	fold change	2.27	37.6798	0.0001	fold change	2.52	14.1452	0.0156	fold change	1.25	49.5403	0.031	fold change	2.18	43.1034	0.0098	fold change	-1.89					32.3794	0.0011	fold change	2.38	28.3453	4.6e-06	fold change	1.85
HPRT1	3251	hypoxanthine phosphoribosyltransferase 1	7 out of 10	253.147					57.7574	2e-15	fold change	2.5	19.3628	0.0009	fold change	1.71	41.4336	3.1e-05	fold change	1.68	40.1539	1.1e-08	fold change	1.9									29.5039	0.0001	fold change	2.27	41.5597	1.5e-06	fold change	2.28	23.3754	0.0189	fold change	-1.73
RMI1	80010	RMI1, RecQ mediated genome instability 1, homolog (S. cerevisiae)	7 out of 10	252.811					37.8306	1.2e-10	fold change	2	52.014	0.0277	fold change	3.41	13.2023	0.0252	fold change	1.23	52.9095	0.0407	fold change	2.31					26.2206	0.0004	fold change	2.97	31.9006	2.5e-06	fold change	2.36	38.7333	1.1e-07	fold change	2.18
CDC25C	995	cell division cycle 25 homolog C (S. pombe)	7 out of 10	252.72					51.2763	4.4e-17	fold change	2.33	48.8706	1.6e-05	fold change	3.17	19.3534	1.1e-05	fold change	1.34	68.0911	9.7e-11	fold change	3.1					15.4573	0.0019	fold change	2.2	37.7492	7.1e-06	fold change	2.61					11.9218	0.0131	fold change	-1.31
SGCE	8910	sarcoglycan, epsilon	7 out of 10	252.692									46.966	0.0012	fold change	-3.05					57.5407	0.0262	fold change	-2.51	42.6621	0.0413	fold change	1.88	14.6242	2e-06	fold change	-2.14	25.2857	0.0178	fold change	-2.1	28.6041	0.0006	fold change	-1.86	37.0096	0.0017	fold change	-2.18
PSMA7	5688	proteasome (prosome, macropain) subunit, alpha type, 7	7 out of 10	252.598					37.0217	7.6e-09	fold change	1.98					47.3274	6.7e-06	fold change	1.78	55.7153	2.5e-12	fold change	2.43	26.7237	0.0249	fold change	1.48					34.9878	2e-08	fold change	2.49	37.287	3.4e-08	fold change	2.13	13.5355	0.0049	fold change	-1.39
MYL9	10398	myosin, light chain 9, regulatory	7 out of 10	252.496					26.5072	1.5e-05	fold change	-1.76	24.4996	0.0003	fold change	-1.94	29.65	0.0419	fold change	-1.5									17.4012	0.0072	fold change	-2.33	63.4518	1.6e-05	fold change	-4.17	20.7618	0.0018	fold change	-1.61	70.2247	0.009	fold change	-4.26
VEGFA	7422	vascular endothelial growth factor A	7 out of 10	252.146					52.1018	5.4e-07	fold change	2.35	31.3073	0.0093	fold change	2.22	30.8949	0.0093	fold change	1.52					38.6997	0.0271	fold change	-1.77	27.3659	0.0003	fold change	3.05	44.0696	0.0013	fold change	2.91	27.7071	0.0007	fold change	1.83
HOXD8	3234	homeobox D8	7 out of 10	252.134					45.7766	1.1e-15	fold change	-2.2	61.361	0.0032	fold change	-4.17	19.9785	0.0002	fold change	-1.35	66.1848	0.0251	fold change	-2.99					17.8013	0.0039	fold change	-2.36	22.9404	0.0038	fold change	-2	18.091	0.0196	fold change	-1.52
RIN2	54453	Ras and Rab interactor 2	7 out of 10	251.698	63.9264	n/a	fold change	-3.38084	21.3431	0.0003	fold change	-1.65	25.0233	0.0273	fold change	-1.96	30.8949	0.0028	fold change	-1.52	50.5173	0.028	fold change	-2.22									24.8562	0.0001	fold change	2.08					35.137	0.0079	fold change	-2.12
C13orf34	79866	chromosome 13 open reading frame 34	7 out of 10	251.648					48.4656	1.1e-17	fold change	2.27	46.0164	0.0005	fold change	2.99	15.7889	4.1e-06	fold change	1.28	62.6433	3.5e-11	fold change	2.79					12.8156	0.0031	fold change	2	34.4968	3e-08	fold change	2.47	31.4214	0.0006	fold change	1.94
SLC16A7	9194	solute carrier family 16, member 7 (monocarboxylic acid transporter 2)	7 out of 10	251.637					29.4544	0.0002	fold change	-1.82	61.0568	0.012	fold change	-4.14	25.593	0.0317	fold change	-1.44	26.5587	0.0017	fold change	-1.55	39.2157	0.005	fold change	1.78	40.7727	0.0292	fold change	-4.02									28.9855	0.0018	fold change	-1.91
MAF	4094	v-maf musculoaponeurotic fibrosarcoma oncogene homolog (avian)	7 out of 10	251.153	65.4956	n/a	fold change	-3.79876	15.9465	6.3e-07	fold change	-1.52	39.984	0.0236	fold change	-2.64	24.3681	0.0095	fold change	-1.42	40.1539	2.7e-05	fold change	-1.9					14.8735	0.0028	fold change	-2.16	50.3312	3.7e-06	fold change	-3.23
OPN3	23596	opsin 3	7 out of 10	250.347					31.8758	7.2e-06	fold change	1.87	43.7246	3.9e-13	fold change	2.85	33.6818	0.0038	fold change	1.56	39.2813	0.0058	fold change	1.87					21.6489	0.0003	fold change	2.64	27.6958	6.7e-06	fold change	2.2	52.4389	0.0001	fold change	2.62
ASNS	440	asparagine synthetase	7 out of 10	249.625					23.5423	1.1e-07	fold change	1.7	33.9162	0.0032	fold change	2.33	70.7394	7.7e-07	fold change	2.26	40.8751	0.0004	fold change	1.92					15.354	0.0118	fold change	2.19	33.7765	2.3e-05	fold change	2.44	31.4214	3.2e-05	fold change	1.94
NCRNA00081	92482	non-protein coding RNA 81	7 out of 10	248.998					20.4517	8.6e-06	fold change	-1.63	28.1976	0.022	fold change	-2.1	57.8677	5.8e-07	fold change	-1.97	66.0781	0.0423	fold change	-2.98	41.0509	0.004	fold change	1.83					16.4766	0.0046	fold change	-1.73					18.875	0.0171	fold change	-1.58
SPG20	23111	spastic paraplegia 20 (Troyer syndrome)	7 out of 10	248.535	70.8526	n/a	fold change	4.28473	21.3431	1.3e-07	fold change	-1.65					13.2023	0.0032	fold change	-1.23	60.9659	0.0026	fold change	-2.7	38.6997	0.0287	fold change	1.77					11.7052	0.0188	fold change	-1.51					31.7662	0.001	fold change	-2
SLC2A1	6513	solute carrier family 2 (facilitated glucose transporter), member 1	7 out of 10	248.456					73.0706	1.4e-17	fold change	3.1	40.7664	0.0264	fold change	2.68	28.1987	0.0017	fold change	1.48	14.5515	0.0445	fold change	1.21					27.0438	0.0255	fold change	3.03	24.8562	2.1e-05	fold change	2.08	39.9687	0.0117	fold change	2.23
CAPS	828	calcyphosine	7 out of 10	247.085					10.5129	0.0055	fold change	1.36	22.7115	0.0157	fold change	1.87	21.7454	0.047	fold change	1.38	63.2231	0.0001	fold change	2.83					28.5804	0.0054	fold change	3.13	43.6937	0.0005	fold change	2.89	56.6181	0.0001	fold change	2.78
CDC25B	994	cell division cycle 25 homolog B (S. pombe)	7 out of 10	246.779					21.3431	4.4e-06	fold change	1.65	50.2285	0.0041	fold change	3.28	52.8335	2.3e-07	fold change	1.87	49.0066	0.0347	fold change	2.16									16.0068	0.0016	fold change	1.71	32.2597	0.0058	fold change	1.97	25.1004	0.0037	fold change	-1.79
WDR4	10785	WD repeat domain 4	7 out of 10	246.66					30.3415	1.9e-10	fold change	1.84	37.9239	0.0039	fold change	2.53	53.8781	1.6e-06	fold change	1.89	38.8467	0.0012	fold change	1.86					26.2206	0.0004	fold change	2.97	33.0677	0.0003	fold change	2.41	26.3812	0.0003	fold change	1.79
NDRG2	57447	NDRG family member 2	7 out of 10	246.488					10.261	0.0434	fold change	-1.35	80.8042	5.1e-08	fold change	-7.73									37.679	0.0058	fold change	-1.74	10.032	0.0099	fold change	-1.78	30.5526	2.1e-05	fold change	-2.31	65.0643	7.5e-05	fold change	-3.18	12.0948	4.6e-05	fold change	1.32
GARS	2617	glycyl-tRNA synthetase	7 out of 10	245.631					20.4517	2.8e-08	fold change	1.63	41.2453	3.3e-07	fold change	2.71	45.0235	1.4e-06	fold change	1.74	45.8278	0.0325	fold change	2.06									33.2916	7.3e-11	fold change	2.42	44.1704	4.8e-10	fold change	2.35	15.6201	0.0081	fold change	-1.47
TMPO	7112	thymopoietin	7 out of 10	245.255					39.5338	7.2e-13	fold change	2.04	33.5276	0.0034	fold change	2.31	19.3534	0.0008	fold change	1.34	53.8834	7.3e-06	fold change	2.35					29.0748	0.0002	fold change	3.17	42.7961	5.9e-07	fold change	2.85	27.0863	0.0213	fold change	1.81
IRAK1	3654	interleukin-1 receptor-associated kinase 1	7 out of 10	244.189					26.5072	1.3e-12	fold change	1.76	41.9062	3.1e-05	fold change	2.74	49.954	1e-06	fold change	1.82	43.1418	4.3e-05	fold change	1.98					12.4071	6.4e-10	fold change	1.97	34.2757	0.0006	fold change	2.46					35.9971	0.0054	fold change	-2.14
ERCC6L	54821	excision repair cross-complementing rodent repair deficiency, complementation group 6-like	7 out of 10	243.897					39.8673	6.6e-23	fold change	2.05	38.7979	3.6e-37	fold change	2.58	21.7454	6e-06	fold change	1.38	72.2116	0.0072	fold change	3.41					36.633	0.0021	fold change	3.73	21.9608	1.7e-06	fold change	1.96					12.6807	0.0206	fold change	-1.35
FOXO1	2308	forkhead box O1	7 out of 10	243.098					17.6806	9.2e-06	fold change	-1.56	46.6627	6.5e-07	fold change	-3.03	28.9268	3.8e-05	fold change	-1.49	43.1418	0.0071	fold change	-1.98					32.1545	4.2e-05	fold change	-3.41	55.0661	1.7e-06	fold change	-3.52	19.4656	0.0092	fold change	-1.57
ECHDC2	55268	enoyl Coenzyme A hydratase domain containing 2	7 out of 10	242.986					25.0692	1.3e-06	fold change	-1.73	20.2063	0.0046	fold change	-1.75	44.5657	8.2e-09	fold change	-1.73									13.8122	0.0072	fold change	-2.08	62.8038	1.1e-07	fold change	-4.12	63.4469	1.2e-05	fold change	-3.1	13.0822	0.0213	fold change	1.37
CCT5	22948	chaperonin containing TCP1, subunit 5 (epsilon)	7 out of 10	241.033					45.7766	2.8e-15	fold change	2.2	24.7511	0.0007	fold change	1.95	42.5528	1e-07	fold change	1.7	52.0356	0.0014	fold change	2.27					16.8316	0.0226	fold change	2.29	14.9152	6.4e-05	fold change	1.66	44.1704	0.0001	fold change	2.35
ZNF91	7644	zinc finger protein 91	7 out of 10	239.923					23.5423	2.6e-05	fold change	-1.7					55.2969	0.0012	fold change	-1.92	24.9572	0.0099	fold change	-1.51	38.0807	0.0208	fold change	-1.75					51.3189	7.2e-06	fold change	-3.28	14.365	0.0352	fold change	-1.38	32.3625	0.002	fold change	2.02
TMEM22	80723	transmembrane protein 22	7 out of 10	239.245					36.6027	1.4e-20	fold change	1.97	47.4006	0.0129	fold change	-3.08	18.1382	1.1e-05	fold change	1.32					48.5909	0.0135	fold change	2.06	31.6668	0.0017	fold change	-3.37	24.8562	1.3e-07	fold change	2.08					31.9898	0.0158	fold change	-2.01
PSMG1	8624	proteasome (prosome, macropain) assembly chaperone 1	7 out of 10	239.012					44.5327	2.8e-10	fold change	2.17					61.768	1.2e-05	fold change	2.05					28.1532	0.0375	fold change	1.51	12.4071	4.1e-05	fold change	1.97	33.2916	6.8e-05	fold change	2.42	17.2964	0.0063	fold change	1.49	41.5628	3.4e-05	fold change	-2.35
CARD10	29775	caspase recruitment domain family, member 10	7 out of 10	238.517					33.795	5.4e-07	fold change	-1.91	39.3441	0.001	fold change	-2.61	38.041	0.0002	fold change	-1.63	66.7967	0.0019	fold change	-3.03					12.6928	0.0274	fold change	-1.99	36.0233	4.8e-05	fold change	-2.53	11.8238	0.0188	fold change	-1.25
MTDH	92140	metadherin	7 out of 10	237.503					21.3431	0.0011	fold change	1.65	34.8095	0.0035	fold change	2.37	38.041	9.1e-05	fold change	1.63	44.5165	0.0094	fold change	2.02					12.6928	0.0002	fold change	1.99	37.4731	2.8e-08	fold change	2.6	48.6273	6.1e-07	fold change	2.48
PARP12	64761	poly (ADP-ribose) polymerase family, member 12	7 out of 10	237.265	73.9536	n/a	fold change	4.61987	20.4517	2.7e-07	fold change	1.63	53.5779	0.0007	fold change	3.52	22.3133	0.0062	fold change	1.39									11.3975	2.2e-11	fold change	1.89	17.6476	0.0014	fold change	1.78	37.923	2e-08	fold change	2.15
USP6NL	9712	USP6 N-terminal like	7 out of 10	236.939					35.2284	9.6e-16	fold change	1.94	37.0661	0.012	fold change	2.49	20.578	1.8e-06	fold change	1.36	36.2146	7.9e-05	fold change	1.79					29.5233	0.0416	fold change	3.21	21.0039	5.5e-06	fold change	1.92	57.3243	2.5e-05	fold change	2.82
HPCAL1	3241	hippocalcin-like 1	7 out of 10	236.165					15.5315	2e-05	fold change	1.51	18.9978	0.03	fold change	1.69	33.6818	0.0001	fold change	1.56	59.6346	0.0006	fold change	2.63	56.243	0.0081	fold change	2.34					10.5138	0.0448	fold change	1.45					41.5628	0.0029	fold change	-2.35
ADD3	120	adducin 3 (gamma)	7 out of 10	236.13					24.0208	1.6e-06	fold change	-1.71	35.8657	0.0267	fold change	-2.43	30.3006	0.0023	fold change	-1.51	47.2728	0.0026	fold change	-2.1					24.0349	0.0002	fold change	-2.82	47.9368	2.6e-05	fold change	-3.11	26.698	0.0056	fold change	-1.8
OSBPL3	26031	oxysterol binding protein-like 3	7 out of 10	235.565					34.6916	3e-09	fold change	1.93	65.9013	0.0002	fold change	4.73	25.593	4.1e-05	fold change	1.44	16.9189	0.0036	fold change	1.29					15.6433	0.0279	fold change	2.21	33.0677	8.2e-06	fold change	2.41	43.7495	1.6e-08	fold change	2.34
ZAK	51776	sterile alpha motif and leucine zipper containing kinase AZK	7 out of 10	235.316					26.9785	1.4e-07	fold change	-1.77	36.2038	0.0341	fold change	-2.45	21.1256	0.0223	fold change	-1.37	53.8834	0.043	fold change	-2.35					38.9961	0.0039	fold change	-3.88	24.8562	3e-05	fold change	-2.08	33.2723	0.0011	fold change	-2
CTSB	1508	cathepsin B	7 out of 10	235.25					25.0692	2.5e-06	fold change	1.73	29.6534	0.0001	fold change	2.16	25.593	0.0005	fold change	1.44					46.5983	0.0319	fold change	2	10.032	0.0218	fold change	1.78					69.3183	5.5e-06	fold change	3.44	28.9855	0.0374	fold change	-1.91
NAP1L5	266812	nucleosome assembly protein 1-like 5	7 out of 10	235.095					10.5129	0.0147	fold change	-1.36	35.1378	0.0314	fold change	-2.39	15.7889	0.0391	fold change	-1.28	73.244	0.0128	fold change	-3.53					35.067	3.2e-17	fold change	-3.62	36.9992	0.0001	fold change	-2.58	28.3453	0.0022	fold change	-1.85
C8orf76	84933	chromosome 8 open reading frame 76	7 out of 10	235.077					34.6916	9.4e-18	fold change	1.93	20.6233	0.0029	fold change	1.77	37.4058	3e-06	fold change	1.62	55.3636	0.0002	fold change	2.42					9.66066	0.0168	fold change	1.75	30.8052	9.7e-06	fold change	2.32	46.5263	9.7e-05	fold change	2.41
DEPDC6	64798	DEP domain containing 6	7 out of 10	234.732					19.9894	0.0018	fold change	-1.62	33.3276	0.0001	fold change	-2.3	53.2243	0.0002	fold change	-1.88	33.4001	0.0285	fold change	-1.72									42.5297	0.0001	fold change	-2.84	18.3854	0.0012	fold change	-1.53	33.8753	0.0161	fold change	2.07
FTO	79068	fat mass and obesity associated	7 out of 10	234.713					25.5645	1.1e-05	fold change	-1.74	25.6498	0.0028	fold change	-1.99	21.7454	0.002	fold change	-1.38	25.7304	0.0003	fold change	-1.53					19.5596	0.0047	fold change	-2.48	71.2494	9.6e-13	fold change	-4.99	45.2137	0.0088	fold change	-2.38
PGK1	5230	phosphoglycerate kinase 1	7 out of 10	233.971					47.6023	4.9e-10	fold change	2.25	18.5898	3.8e-07	fold change	1.67	50.7331	3.4e-08	fold change	1.83	56.5873	0.0483	fold change	2.47					16.6849	0.0099	fold change	2.28	28.3472	1.2e-05	fold change	2.23	15.4262	0.0001	fold change	1.42
DNMT3B	1789	DNA (cytosine-5-)-methyltransferase 3 beta	7 out of 10	233.643					18.0732	4.2e-06	fold change	1.57	42.9908	6e-13	fold change	2.81	26.2801	5.7e-05	fold change	1.45	63.5502	1.1e-08	fold change	2.85					28.3686	6.9e-07	fold change	3.12	21.4886	0.0001	fold change	1.94	32.8911	0.0003	fold change	1.99
CTSS	1520	cathepsin S	7 out of 10	233.546					37.0217	0.0004	fold change	1.98	41.0523	0.0005	fold change	2.7	19.9785	0.0498	fold change	1.35	29.7322	0.0028	fold change	1.63					22.1499	0.0247	fold change	2.68	38.3977	0.0013	fold change	2.64	45.2137	7.5e-06	fold change	2.38
RAPGEF3	10411	Rap guanine nucleotide exchange factor (GEF) 3	7 out of 10	232.802					41.1073	2.2e-09	fold change	-2.08	46.3285	0.0014	fold change	-3.01	14.1452	1.6e-05	fold change	-1.25	15.3722	0.0043	fold change	-1.24					28.3686	1.2e-05	fold change	-3.12	32.7942	3.9e-06	fold change	-2.4	54.686	0.0003	fold change	-2.71
EPHX2	2053	epoxide hydrolase 2, cytoplasmic	7 out of 10	232.454					28.4521	2.1e-06	fold change	-1.8	51.3189	0.0032	fold change	-3.36	36.6846	5.3e-10	fold change	-1.61									21.5136	0.0058	fold change	-2.63	36.8549	7.9e-07	fold change	-2.57	46.5263	8.4e-07	fold change	-2.41	11.1037	0.0323	fold change	1.26
CSE1L	1434	CSE1 chromosome segregation 1-like (yeast)	7 out of 10	232.39					42.2955	7.4e-12	fold change	2.11	38.5544	0.0142	fold change	2.57	40.8297	1.5e-05	fold change	1.67	41.3425	0.0369	fold change	1.93									26.0246	4.1e-06	fold change	2.13	24.1867	1.4e-05	fold change	1.72	19.1571	0.0023	fold change	-1.59
CHML	1122	choroideremia-like (Rab escort protein 2)	7 out of 10	232.236					41.1073	6.6e-06	fold change	2.08	25.6498	0.0344	fold change	1.99	58.5741	2.2e-05	fold change	1.99									27.0438	7.2e-07	fold change	3.03	52.5923	4.7e-07	fold change	3.37	16.4696	0.0499	fold change	1.46	10.7991	0.0054	fold change	-1.24
ZBTB4	57659	zinc finger and BTB domain containing 4	7 out of 10	231.907					21.7049	3.2e-13	fold change	-1.66	24.2769	2e-06	fold change	-1.93	37.4058	3e-05	fold change	-1.62	46.1544	0.0068	fold change	-2.07					16.0889	0.0063	fold change	-2.24	50.3312	2.3e-10	fold change	-3.23	35.9451	0.0052	fold change	-2.08
NCAPD2	9918	non-SMC condensin I complex, subunit D2	7 out of 10	231.555					44.5327	3.6e-15	fold change	2.17	51.8823	2.2e-05	fold change	3.4	31.6216	0.0006	fold change	1.53									11.5137	0.0062	fold change	1.9	48.2565	6.5e-07	fold change	3.12	22.5706	0.0002	fold change	1.67	21.1775	0.0167	fold change	-1.66
PLCH1	23007	phospholipase C, eta 1	7 out of 10	230.184					53.069	4.1e-08	fold change	2.37	28.1976	7.6e-05	fold change	2.1	35.9648	0.0001	fold change	1.6	40.4845	0.0282	fold change	1.91					34.299	0.0258	fold change	3.57	19.657	0.0036	fold change	1.87					18.5117	4.7e-05	fold change	1.57
LGALS9	3965	lectin, galactoside-binding, soluble, 9	7 out of 10	229.892	88.1694	n/a	fold change	8.09492	10.8135	0.0015	fold change	1.37	25.8602	0.005	fold change	2									29.2912	0.0037	fold change	-1.54	16.3718	0.0132	fold change	2.26	14.1723	0.0047	fold change	1.63	45.2137	0.0001	fold change	2.38
NAP1L2	4674	nucleosome assembly protein 1-like 2	7 out of 10	228.946					13.0333	0.0002	fold change	-1.44	33.3276	0.0462	fold change	-2.3	16.9091	3.9e-08	fold change	-1.3	71.7062	7e-10	fold change	-3.37					30.4227	0.0005	fold change	-3.28	19.0921	3.4e-05	fold change	-1.84	44.4551	3.2e-07	fold change	-2.36
ZFP36L1	677	zinc finger protein 36, C3H type-like 1	7 out of 10	228.585	82.7705	n/a	fold change	-6.16254	36.6027	1.2e-06	fold change	-1.97					31.6216	0.001	fold change	-1.53									14.0688	0.0006	fold change	-2.1	24.8562	0.0001	fold change	-2.08	19.7899	0.0044	fold change	-1.58	18.875	0.0058	fold change	1.58
PNPLA4	8228	patatin-like phospholipase domain containing 4	7 out of 10	228.143					34.2374	2e-09	fold change	-1.92	45.1875	0.0023	fold change	-2.94	32.9659	4.7e-12	fold change	-1.55									35.3005	0.0009	fold change	-3.64	44.0696	2.9e-06	fold change	-2.91	20.7618	0.0002	fold change	-1.61	15.6201	0.0006	fold change	1.47
ASF1A	25842	ASF1 anti-silencing function 1 homolog A (S. cerevisiae)	7 out of 10	227.505					47.3095	2e-11	fold change	2.24	11.7489	0.0007	fold change	1.28	35.3344	8.6e-05	fold change	1.59	52.3681	0.0471	fold change	2.29					20.4658	5.3e-11	fold change	2.55	47.4554	1.6e-05	fold change	3.08	12.8227	0.001	fold change	1.31
EFNB2	1948	ephrin-B2	7 out of 10	226.926					25.0692	9.4e-05	fold change	-1.73					32.2076	0.0114	fold change	-1.54	20.1831	0.0165	fold change	-1.38	58.8928	0.0069	fold change	2.46	30.025	1.2e-10	fold change	-3.25					11.9572	0.0202	fold change	-1.26	48.5909	0.0352	fold change	-2.64
CRIP2	1397	cysteine-rich protein 2	7 out of 10	226.685									18.3703	0.012	fold change	-1.66	30.8949	0.0067	fold change	-1.52					38.6997	0.0496	fold change	-1.77	13.8122	1e-11	fold change	-2.08	34.4968	0.0003	fold change	-2.47	19.7899	0.0015	fold change	-1.58	70.6215	6.9e-05	fold change	4.36
LBR	3930	lamin B receptor	7 out of 10	225.417					44.1966	8.8e-13	fold change	2.16	25.4427	0.0481	fold change	1.98	36.6846	0.0005	fold change	1.61									9.42161	0.0147	fold change	1.73	39.1936	1.2e-05	fold change	2.68	43.066	0.0044	fold change	2.32	27.4123	0.0067	fold change	-1.86
CBX3	11335	chromobox homolog 3 (HP1 gamma homolog, Drosophila)	7 out of 10	224.767					32.32	1.2e-07	fold change	1.88	19.5756	0.0065	fold change	1.72	33.6818	0.0004	fold change	1.56	44.7596	0.0385	fold change	2.03					22.712	0.0017	fold change	2.72	34.9878	9.5e-07	fold change	2.49	36.7304	8.3e-06	fold change	2.11
CCDC50	152137	coiled-coil domain containing 50	7 out of 10	224.583					33.3367	1.6e-09	fold change	-1.9	23.4973	0.0238	fold change	-1.9	23.0005	0.0015	fold change	-1.4	68.6238	3.1e-06	fold change	-3.15					9.66066	0.0481	fold change	-1.75	41.9062	1.4e-06	fold change	-2.81	24.5574	0.0363	fold change	1.73
MKL2	57496	MKL/myocardin-like 2	7 out of 10	224.12					17.6806	8.8e-05	fold change	-1.56	33.6839	0.0132	fold change	-2.32	45.0235	1.1e-05	fold change	-1.74									18.6845	0.0048	fold change	-2.42	44.2599	5.4e-07	fold change	-2.92	30.3289	0.0004	fold change	-1.91	34.459	0.0001	fold change	2.09
GRHL2	79977	grainyhead-like 2 (Drosophila)	7 out of 10	223.757					16.8147	0.0053	fold change	1.54					20.578	0.0098	fold change	1.36	17.6476	0.0486	fold change	1.31	74.2942	6e-05	fold change	-3.43	15.7903	0.0453	fold change	2.22					14.365	0.0107	fold change	1.38	64.2674	3.2e-05	fold change	3.62
NBN	4683	nibrin	7 out of 10	223.536					14.4421	4e-05	fold change	1.48	50.7676	0.026	fold change	3.32	21.7454	0.0055	fold change	1.38	25.7304	0.0035	fold change	1.53					13.5328	0.0001	fold change	2.06	58.2778	2.1e-09	fold change	3.75	39.0402	1.9e-07	fold change	2.19
SALL2	6297	sal-like 2 (Drosophila)	7 out of 10	223.483					28.9753	3.7e-09	fold change	-1.81	30.2071	0.0401	fold change	-2.18	30.3006	4.3e-10	fold change	-1.51	53.1378	0.0089	fold change	-2.32					11.1576	0.0448	fold change	-1.87	23.1783	0.0003	fold change	-2.01	46.5263	1.7e-05	fold change	-2.41
TJP3	27134	tight junction protein 3 (zona occludens 3)	7 out of 10	223.36					11.1318	0.0046	fold change	-1.38					31.6216	0.0038	fold change	-1.53	21.7125	0.0172	fold change	1.42	60.1685	0.0001	fold change	-2.54					13.1701	0.0257	fold change	-1.58	11.3712	0.0158	fold change	-1.22	74.184	1.8e-09	fold change	4.8
AZIN1	51582	antizyme inhibitor 1	7 out of 10	223.127					19.2537	0.0003	fold change	1.6					26.9546	0.0017	fold change	1.46	56.8227	0.0379	fold change	2.48	28.9352	0.0271	fold change	-1.53					25.0334	2.3e-06	fold change	2.09	52.1213	0.0001	fold change	2.61	14.0056	0.0486	fold change	1.41
SLC22A23	63027	solute carrier family 22, member 23	7 out of 10	222.485	88.0158	n/a	fold change	8.02759	19.9894	2.5e-05	fold change	-1.62	13.1616	0.0184	fold change	-1.39	24.3681	6.3e-05	fold change	-1.42	16.2867	0.0283	fold change	1.27					12.4071	1.7e-08	fold change	-1.97	48.2565	3.4e-06	fold change	-3.12
ME3	10873	malic enzyme 3, NADP(+)-dependent, mitochondrial	7 out of 10	222.474					37.8306	7.8e-11	fold change	-2	20.826	0.0472	fold change	-1.78	17.4718	0.0002	fold change	-1.31	40.4845	0.0221	fold change	-1.91					20.6066	1.5e-05	fold change	-2.56	45.8791	4.7e-11	fold change	-3	39.375	4.8e-05	fold change	-2.2
LRP1	4035	low density lipoprotein-related protein 1 (alpha-2-macroglobulin receptor)	7 out of 10	222.371					25.0692	5.6e-10	fold change	-1.73	18.9978	0.0064	fold change	-1.69	23.0005	0.0002	fold change	-1.4	47.9368	2.4e-06	fold change	-2.12					12.2593	0.0019	fold change	-1.96	46.7871	1.2e-05	fold change	-3.05	48.3204	0.0341	fold change	-2.47
TMED5	50999	transmembrane emp24 protein transport domain containing 5	7 out of 10	220.871	66.1805	n/a	fold change	3.9123	27.4239	5.7e-06	fold change	1.78					24.3681	0.0002	fold change	1.42	27.3384	7.8e-07	fold change	1.57									26.2805	0.0013	fold change	2.14	21.015	0.003	fold change	1.62	28.2646	0.0004	fold change	-1.89
C3orf26	84319	chromosome 3 open reading frame 26	7 out of 10	220.737					49.4805	1.6e-14	fold change	2.29	19.97	0.0427	fold change	1.74	43.7913	4.7e-06	fold change	1.72	31.9006	0.0233	fold change	1.68					11.7915	0.0038	fold change	1.92	29.5039	1.6e-06	fold change	2.27	34.299	0.0007	fold change	2.03
C12orf48	55010	chromosome 12 open reading frame 48	7 out of 10	220.642					22.1149	2.4e-14	fold change	1.67	21.0543	0.0003	fold change	1.79					41.8207	0.0397	fold change	1.94	25.113	0.0248	fold change	1.44	22.3003	0.0195	fold change	2.69	33.2916	2.3e-07	fold change	2.42	54.9475	1.7e-05	fold change	2.72
C10orf32	119032	chromosome 10 open reading frame 32	7 out of 10	219.484					9.7091	0.0096	fold change	-1.33	53.2532	0.0102	fold change	-3.5	49.1744	1.5e-05	fold change	-1.81	23.5333	0.0002	fold change	-1.47					23.7123	6.8e-05	fold change	-2.79	29.5039	0.0003	fold change	-2.27	30.5983	0.0006	fold change	-1.92
205160_at	NA		7 out of 10	218.109					34.6916	4.3e-09	fold change	-1.93	35.3095	0.026	fold change	-2.4	47.912	3.3e-12	fold change	-1.79	30.1257	0.0007	fold change	-1.64	18.1291	0.0009	fold change	-1.21					31.0385	0.0005	fold change	-2.33					20.903	0.0007	fold change	1.65
FAM13A	10144	family with sequence similarity 13, member A	7 out of 10	217.74					21.7049	6.3e-06	fold change	-1.66	50.9362	0.0156	fold change	-3.33	18.6654	0.0012	fold change	-1.33									46.7788	0.0172	fold change	-4.44	40.1278	5.5e-08	fold change	-2.72	21.015	0.0022	fold change	-1.62	18.5117	0.0488	fold change	1.57
ZFP36L2	678	zinc finger protein 36, C3H type-like 2	7 out of 10	217.263					17.6806	0.0004	fold change	-1.56	16.391	0.0191	fold change	-1.57	39.5638	0.0003	fold change	-1.65	54.6257	1.1e-07	fold change	-2.39					15.6433	0.0158	fold change	-2.21	40.7937	9.5e-07	fold change	-2.76	32.5648	0.0029	fold change	-1.98
ARMCX1	51309	armadillo repeat containing, X-linked 1	7 out of 10	216.527					18.913	3.8e-05	fold change	-1.59	56.2765	1.8e-05	fold change	-3.75	35.9648	0.0023	fold change	-1.6	44.5165	8.9e-05	fold change	-2.02					10.9363	0.0061	fold change	-1.85	21.0039	0.0004	fold change	-1.92	28.9163	0.0002	fold change	-1.87
YWHAZ	7534	tyrosine 3-monooxygenase/tryptophan 5-monooxygenase activation protein, zeta polypeptide	7 out of 10	215.931					34.6916	1.3e-05	fold change	1.93	21.0543	0.012	fold change	1.79	55.9103	2.4e-06	fold change	1.93	41.3425	0.0001	fold change	1.93					17.9309	0.0118	fold change	2.37	13.3779	0.0123	fold change	1.59	31.6232	1.7e-06	fold change	1.95
PNO1	56902	partner of NOB1 homolog (S. cerevisiae)	7 out of 10	215.1					48.4656	6.5e-12	fold change	2.27	12.2439	0.0072	fold change	1.32	25.593	1.6e-05	fold change	1.44	42.3977	0.0382	fold change	1.96									34.9878	5.4e-07	fold change	2.49	18.6038	6.7e-05	fold change	1.54	32.8084	0.0001	fold change	-2.03
LAGE3	8270	L antigen family, member 3	7 out of 10	215.062					37.8306	2.5e-09	fold change	2	32.252	0.0032	fold change	2.26	37.4058	0.0011	fold change	1.62	52.1904	3.1e-07	fold change	2.28					11.5137	0.0001	fold change	1.9	29.5039	5.5e-05	fold change	2.27	14.365	0.0016	fold change	1.38
CTSF	8722	cathepsin F	7 out of 10	215.061					17.2175	3.1e-08	fold change	-1.55	31.3073	0.0129	fold change	-2.22	23.6257	1.2e-05	fold change	-1.41	39.2813	0.0016	fold change	-1.87					23.2327	0.0031	fold change	-2.76	32.3794	1.3e-05	fold change	-2.38	48.0174	0.0025	fold change	-2.46
C12orf11	55726	chromosome 12 open reading frame 11	7 out of 10	214.727					24.5289	9.2e-09	fold change	1.72					36.6846	0.0008	fold change	1.61	48.7929	8.1e-08	fold change	2.15					30.1432	5.2e-10	fold change	3.26	21.0039	5.9e-05	fold change	1.92	27.7071	0.0007	fold change	1.83	25.8665	0.0355	fold change	-1.81
TTC13	79573	tetratricopeptide repeat domain 13	7 out of 10	213.933					14.7718	8.8e-07	fold change	1.49	42.5	0.0383	fold change	2.78	19.3534	5e-05	fold change	1.34	42.3977	0.0095	fold change	1.96					17.4984	0.0058	fold change	2.34	25.5645	1.4e-07	fold change	2.11	51.8473	6.5e-06	fold change	2.59
ATP1B3	483	ATPase, Na+/K+ transporting, beta 3 polypeptide	7 out of 10	213.578					32.882	6.4e-10	fold change	1.89	23.4973	0.0132	fold change	1.9	41.4336	1.9e-07	fold change	1.68									14.6242	0.0014	fold change	2.14	26.7728	3.4e-05	fold change	2.16	36.1713	4.7e-06	fold change	2.09	38.1971	9.6e-06	fold change	-2.22
KDELR2	11014	KDEL (Lys-Asp-Glu-Leu) endoplasmic reticulum protein retention receptor 2	7 out of 10	213.162					20.4517	0.0003	fold change	1.63	18.1425	0.0427	fold change	1.65	37.4058	3.5e-05	fold change	1.62					33.2668	0.0156	fold change	1.63	17.8013	0.0169	fold change	2.36	19.2627	0.0039	fold change	1.85	66.8315	2e-08	fold change	3.27
PARP1	142	poly (ADP-ribose) polymerase 1	7 out of 10	213.104					25.5645	2.2e-12	fold change	1.74	32.465	8.8e-06	fold change	2.27	14.7021	0.0029	fold change	1.26	46.8762	0.0016	fold change	2.09					27.0438	3.1e-11	fold change	3.03	22.7031	3.8e-07	fold change	1.99	43.7495	6.3e-11	fold change	2.34
MOAP1	64112	modulator of apoptosis 1	7 out of 10	211.172									23.4973	0.0021	fold change	-1.9	32.9659	0.0002	fold change	-1.55	32.7069	1.2e-08	fold change	-1.7	33.6474	0.0252	fold change	-1.64					23.1783	4.6e-07	fold change	-2.01	12.2658	0.0047	fold change	-1.28	52.9101	1e-05	fold change	2.88
PHF15	23338	PHD finger protein 15	7 out of 10	210.518					30.7975	8.4e-07	fold change	-1.85	13.6196	0.0288	fold change	-1.42	49.954	5.3e-10	fold change	-1.82	38.8467	0.0386	fold change	-1.86									37.4731	5.8e-07	fold change	-2.6	23.2327	6.6e-05	fold change	-1.69	16.5948	0.0287	fold change	-1.5
CYB5D2	124936	cytochrome b5 domain containing 2	7 out of 10	210.264					12.0957	1e-07	fold change	-1.41	39.3441	0.0006	fold change	-2.61	17.4718	9.3e-05	fold change	-1.31	20.1831	0.0216	fold change	-1.38					29.3722	0.0045	fold change	-3.2	43.4771	3.6e-09	fold change	-2.88	48.3204	1.6e-06	fold change	-2.47
H2AFV	94239	H2A histone family, member V	7 out of 10	210.198					30.7975	1.8e-11	fold change	1.85	23.7745	0.0006	fold change	1.91	32.2076	3.9e-05	fold change	1.54	18.9978	0.0405	fold change	-1.35					20.4658	0.0099	fold change	2.55	26.7728	6e-07	fold change	2.16	57.1821	9.4e-07	fold change	2.81
SPTBN1	6711	spectrin, beta, non-erythrocytic 1	7 out of 10	210.157					13.3474	0.0062	fold change	-1.45	66.6516	0.0058	fold change	-4.86	14.1452	0.0157	fold change	-1.25	17.2465	0.01	fold change	-1.3					30.5168	0.0487	fold change	-3.29	44.874	1.8e-06	fold change	-2.95					23.3754	0.0005	fold change	-1.73
RHBDF2	79651	rhomboid 5 homolog 2 (Drosophila)	7 out of 10	209.722					22.5739	2.2e-11	fold change	1.68	38.1951	0.0007	fold change	2.55	23.6257	6.7e-07	fold change	1.41	38.0648	1.1e-07	fold change	1.84					26.3007	0.0009	fold change	2.98	9.92148	0.0014	fold change	1.42	51.0407	4.5e-06	fold change	2.57
SNRPG	6637	small nuclear ribonucleoprotein polypeptide G	7 out of 10	209.656					52.4576	2.3e-14	fold change	2.36	11.2737	0.0014	fold change	-1.23	26.9546	3.8e-05	fold change	1.46	40.1539	8.5e-06	fold change	1.9									23.4436	1.6e-09	fold change	2.02	36.4971	7.1e-09	fold change	2.1	18.875	0.0004	fold change	-1.58
WDR19	57728	WD repeat domain 19	7 out of 10	209.279					25.0692	3.4e-11	fold change	-1.73	22.7115	0.0037	fold change	-1.87	27.5514	7.7e-08	fold change	-1.47	52.0356	5.4e-09	fold change	-2.27					16.9434	0.0095	fold change	-2.3	40.1278	5.6e-07	fold change	-2.72	24.8406	0.0016	fold change	-1.74
ARRDC4	91947	arrestin domain containing 4	7 out of 10	208.07					28.4521	1.4e-07	fold change	-1.8	39.3441	0.0107	fold change	-2.61	28.9268	0.0013	fold change	-1.49	32.3455	1.9e-06	fold change	-1.69					13.9549	0.0008	fold change	-2.09	52.9319	2.8e-06	fold change	-3.39	12.1148	0.0345	fold change	-1.27
VAPA	9218	VAMP (vesicle-associated membrane protein)-associated protein A, 33kDa	7 out of 10	207.787					29.8406	5.8e-10	fold change	-1.83	30.759	0.0129	fold change	-2.2	20.578	0.0001	fold change	-1.36	52.9095	0.0231	fold change	-2.31					19.8526	0.0108	fold change	-2.5	34.0572	6.1e-05	fold change	-2.45	19.7899	1.6e-05	fold change	-1.58
CCDC99	54908	coiled-coil domain containing 99	7 out of 10	206.16					31.3393	1.1e-11	fold change	1.86					23.0005	9.3e-06	fold change	1.4					52.1376	0.0003	fold change	2.18	10.9363	0.0019	fold change	1.85	16.2072	9.8e-05	fold change	1.72	16.2329	0.0183	fold change	1.45	56.3063	8.9e-06	fold change	-3.11
RETSAT	54884	retinol saturase (all-trans-retinol 13,14-reductase)	7 out of 10	206.045					13.6985	0.0004	fold change	-1.46	60.5752	0.0037	fold change	-4.09	17.4718	0.0049	fold change	-1.31	19.7963	0.0096	fold change	1.37					32.6573	0.0083	fold change	-3.45	28.9548	0.0001	fold change	-2.25	32.8911	0.0328	fold change	-1.99
MAGOH	4116	mago-nashi homolog, proliferation-associated (Drosophila)	7 out of 10	205.796					41.1073	8.9e-13	fold change	2.08	15.6084	0.0429	fold change	1.53	38.041	2.8e-05	fold change	1.63	32.7069	0.0001	fold change	1.7									17.1766	0.0004	fold change	1.76	32.8911	0.0474	fold change	1.99	28.2646	0.0001	fold change	-1.89
IRS2	8660	insulin receptor substrate 2	7 out of 10	205.772					14.4421	0.0012	fold change	-1.48	45.896	0.0001	fold change	-2.98	37.4058	0.0013	fold change	-1.62	53.8834	0.0024	fold change	-2.35					12.6928	0.0156	fold change	-1.99	22.9404	0.0008	fold change	-2					18.5117	0.0311	fold change	-1.57
C5orf30	90355	chromosome 5 open reading frame 30	7 out of 10	205.324	74.4968	n/a	fold change	4.6765	13.6985	0.0009	fold change	-1.46	26.382	0.0409	fold change	-2.02	40.8297	5.2e-06	fold change	-1.67									11.1576	1.8e-07	fold change	-1.87					21.642	0.0052	fold change	-1.64	17.1174	0.015	fold change	1.52
ITSN1	6453	intersectin 1 (SH3 domain protein)	7 out of 10	204.121					37.8306	1.4e-07	fold change	-2	41.9062	0.0254	fold change	-2.74	18.6654	0.0013	fold change	-1.33					25.5363	0.0157	fold change	1.45	48.0848	0.0011	fold change	-4.53	18.8318	5.6e-05	fold change	-1.83					13.2661	0.0264	fold change	-1.38
VANGL1	81839	vang-like 1 (van gogh, Drosophila)	7 out of 10	204.024					26.0081	2.6e-08	fold change	1.75	31.7523	0.0096	fold change	2.24	24.3681	0.0002	fold change	1.42	40.4845	2e-05	fold change	1.91									30.8052	0.0001	fold change	2.32	34.0113	4.8e-07	fold change	2.02	16.5948	0.0449	fold change	-1.5
GLTSCR2	29997	glioma tumor suppressor candidate region gene 2	7 out of 10	203.755					14.7718	2.5e-07	fold change	-1.49	39.007	0.0154	fold change	-2.59	28.9268	8.8e-06	fold change	-1.49									10.2727	0.0035	fold change	-1.8	32.7942	3.4e-08	fold change	-2.4	63.9771	6.8e-11	fold change	-3.12	14.0056	0.0055	fold change	1.41
CD34	947	CD34 molecule	7 out of 10	202.302					41.5942	1.3e-11	fold change	-2.09	39.6105	5.7e-12	fold change	-2.62	17.4718	0.0051	fold change	-1.31	28.6444	0.0052	fold change	-1.6					12.4071	0.0194	fold change	-1.97	47.4554	0.0003	fold change	-3.08	15.1183	0.0369	fold change	-1.41
SEMA4D	10507	sema domain, immunoglobulin domain (Ig), transmembrane domain (TM) and short cytoplasmic domain, (semaphorin) 4D	7 out of 10	202.192					14.4421	0.0001	fold change	1.48	39.1313	0.0099	fold change	2.6					35.0277	0.0001	fold change	1.76	32.4254	0.0297	fold change	-1.61	43.5559	0.0019	fold change	4.22					21.015	0.0004	fold change	1.62	16.5948	0.0072	fold change	1.5
APPL2	55198	adaptor protein, phosphotyrosine interaction, PH domain and leucine zipper containing 2	7 out of 10	202.077					24.5289	3.6e-06	fold change	-1.72	22.9919	0.0449	fold change	-1.88	43.2653	1.8e-07	fold change	-1.71	40.4845	0.0312	fold change	-1.91									38.9824	4.9e-07	fold change	-2.67	18.9205	0.0001	fold change	-1.55	12.9032	0.009	fold change	1.36
GCNT2	2651	glucosaminyl (N-acetyl) transferase 2, I-branching enzyme (I blood group)	7 out of 10	201.907					46.5918	6.8e-08	fold change	2.22	23.7745	0.0161	fold change	1.91	38.041	0.0043	fold change	1.63	15.6721	0.0468	fold change	1.25	21.8341	0.0474	fold change	-1.35	26.7914	0.0266	fold change	3.01	29.2025	0.0007	fold change	2.26
PSIP1	11168	PC4 and SFRS1 interacting protein 1	7 out of 10	201.681					34.6916	2.2e-13	fold change	1.93	19.97	0.012	fold change	1.74	19.9785	0.0222	fold change	1.35	26.9607	0.0082	fold change	1.56					27.3659	6.8e-05	fold change	3.05	27.2597	5e-06	fold change	2.18					45.4545	0.0027	fold change	-2.51
CCT6A	908	chaperonin containing TCP1, subunit 6A (zeta 1)	7 out of 10	201.242					26.5072	3.8e-10	fold change	1.76	22.0911	0.0247	fold change	1.84	55.9103	1.2e-05	fold change	1.93									13.4352	0.0056	fold change	2.05	34.4968	7.4e-10	fold change	2.47	25.7599	1.6e-06	fold change	1.77	23.0415	3.7e-05	fold change	-1.72
SAMHD1	25939	SAM domain and HD domain 1	7 out of 10	201.135	81.4399	n/a	fold change	5.80163	10.5129	0.0111	fold change	1.36	18.7743	0.034	fold change	1.68	13.2023	0.0199	fold change	1.23	23.8437	0.0049	fold change	1.48									27.8968	0.0024	fold change	2.21	25.4649	0.0201	fold change	1.76
GEMIN6	79833	gem (nuclear organelle) associated protein 6	7 out of 10	201.098					33.3367	5.8e-14	fold change	1.9					15.7889	0.0009	fold change	1.28	35.0277	2.8e-09	fold change	1.76	29.2912	0.0009	fold change	1.54					23.1783	5e-08	fold change	2.01	39.375	0.0001	fold change	2.2	25.1004	2.1e-05	fold change	-1.79
TMEM97	27346	transmembrane protein 97	7 out of 10	200.901	75.722	n/a	fold change	4.83251	34.2374	1.7e-05	fold change	1.92	11.0986	0.002	fold change	1.21	31.6216	0.014	fold change	1.53									11.3975	3.6e-06	fold change	1.89	26.0246	0.0014	fold change	2.13					10.7991	0.0032	fold change	1.24
ABCC4	10257	ATP-binding cassette, sub-family C (CFTR/MRP), member 4	7 out of 10	200.729					11.7433	0.0055	fold change	1.4	29.147	0.0242	fold change	2.14	12.7225	0.0186	fold change	1.22					56.3698	0.0022	fold change	2.35	19.1572	0.0261	fold change	2.45	17.8838	0.0231	fold change	1.79					53.7057	0.0003	fold change	-2.92
PVR	5817	poliovirus receptor	7 out of 10	200.28	91.8442	n/a	fold change	9.98665	19.9894	3.2e-10	fold change	1.62	20.826	0.0072	fold change	1.78	19.3534	5.8e-06	fold change	1.34	15.6721	0.0402	fold change	1.25									9.21972	0.0002	fold change	1.38					23.3754	0.0249	fold change	-1.73
SUSD4	55061	sushi domain containing 4	7 out of 10	200.188					27.9286	5.2e-05	fold change	1.79	24.4996	0.0457	fold change	1.94	16.3074	0.0482	fold change	1.29					48.3092	0.0164	fold change	-2.05					44.2599	4.1e-05	fold change	2.92	22.5706	0.008	fold change	1.67	16.3132	0.0026	fold change	1.49
PTPRT	11122	protein tyrosine phosphatase, receptor type, T	7 out of 10	200.035					42.2955	3.5e-08	fold change	-2.11	24.4996	0.0016	fold change	-1.94	19.9785	7e-06	fold change	-1.35									64.0369	0.0237	fold change	-6.04	20.1831	9.6e-07	fold change	-1.89	18.3854	0.0205	fold change	-1.53	10.6564	0.0491	fold change	1.23
YKT6	10652	YKT6 v-SNARE homolog (S. cerevisiae)	7 out of 10	199.9					30.3415	1.8e-06	fold change	1.84					26.2801	0.0004	fold change	1.45	53.555	0.0073	fold change	2.34					15.215	0.0005	fold change	2.18	36.6354	2.9e-05	fold change	2.56	17.2964	0.0106	fold change	1.49	20.5761	0.0026	fold change	-1.64
SHC2	25759	SHC (Src homology 2 domain containing) transforming protein 2	7 out of 10	199.212					31.3393	2.2e-10	fold change	-1.86	15.6084	0.0039	fold change	-1.53	20.578	9e-09	fold change	-1.36	56.2765	1.6e-06	fold change	-2.45					25.3338	0.0008	fold change	-2.91	12.5043	0.001	fold change	-1.55	37.5717	0.0016	fold change	-2.14
EMP2	2013	epithelial membrane protein 2	7 out of 10	198.352					9.96975	0.0098	fold change	-1.34	12.3696	0.0033	fold change	1.33	20.578	0.0287	fold change	-1.36					41.7362	0.0216	fold change	-1.85	13.6779	6.8e-06	fold change	-2.07	34.0572	8e-05	fold change	-2.45					65.9631	1.8e-07	fold change	3.75
TCF7L2	6934	transcription factor 7-like 2 (T-cell specific, HMG-box)	7 out of 10	198.273					34.2374	3.1e-09	fold change	-1.92	26.7903	4e-07	fold change	-2.04	26.9546	0.0024	fold change	-1.46					32.4254	0.0237	fold change	-1.61	16.9434	2.6e-05	fold change	-2.3	27.2597	0.0002	fold change	-2.18	33.6623	0.0034	fold change	-2.01
TPM1	7168	tropomyosin 1 (alpha)	7 out of 10	198.176					19.6131	0.0007	fold change	-1.61	17.2392	0.0025	fold change	-1.61	24.3681	0.0182	fold change	-1.42	18.2801	0.0151	fold change	-1.33					21.7444	0.0153	fold change	-2.65	66.9057	1e-08	fold change	-4.47	30.025	0.0038	fold change	-1.9
LCP1	3936	lymphocyte cytosolic protein 1 (L-plastin)	7 out of 10	198.047					16.8147	0.0022	fold change	1.54	36.8549	0.0091	fold change	2.48	16.3074	0.0039	fold change	1.29	33.7856	0.0056	fold change	1.73					22.4676	0.0006	fold change	2.7	12.3138	0.0493	fold change	1.54	59.5026	1.3e-05	fold change	2.92
INPP1	3628	inositol polyphosphate-1-phosphatase	7 out of 10	197.896					9.7091	0.0003	fold change	-1.33	25.0233	0.0028	fold change	-1.96					35.0277	0.0305	fold change	-1.76					21.6489	5e-05	fold change	-2.64	39.6999	2.3e-07	fold change	-2.7	24.8406	2.7e-06	fold change	-1.74	41.9463	0.0109	fold change	-2.37
LILRB1	10859	leukocyte immunoglobulin-like receptor, subfamily B (with TM and ITIM domains), member 1	7 out of 10	197.705					17.6806	0.0013	fold change	1.56	65.133	0.0038	fold change	4.62	19.3534	0.0109	fold change	1.34	42.1361	0.0417	fold change	1.95	17.9791	0.0088	fold change	1.2	22.6002	0.0212	fold change	2.71					12.8227	2.5e-05	fold change	1.31
CALR	811	calreticulin	7 out of 10	197.632					15.9465	0.0009	fold change	1.52	41.6788	0.0002	fold change	2.73	19.3534	0.0116	fold change	1.34	46.5389	0.0334	fold change	2.08									37.4731	4.4e-05	fold change	2.6	19.232	0.0022	fold change	1.56	17.4095	0.0435	fold change	-1.53
P4HTM	54681	prolyl 4-hydroxylase, transmembrane (endoplasmic reticulum)	7 out of 10	197.485					25.0692	4.6e-09	fold change	-1.73	13.6196	0.033	fold change	-1.42	38.041	1.4e-06	fold change	-1.63									15.215	0.0003	fold change	-2.18	38.3977	5.7e-08	fold change	-2.64	32.0051	1.1e-07	fold change	-1.96	35.137	5.7e-05	fold change	2.12
TIMM17A	10440	translocase of inner mitochondrial membrane 17 homolog A (yeast)	7 out of 10	197.347					35.2284	1.1e-08	fold change	1.94	16.391	0.0401	fold change	1.57	28.1987	0.0002	fold change	1.48	42.8559	7.8e-05	fold change	1.97					11.1576	0.0084	fold change	1.87	36.4291	2.7e-06	fold change	2.55	27.0863	2.4e-05	fold change	1.81
CCNG1	900	cyclin G1	7 out of 10	196.88													28.9268	0.0008	fold change	-1.49	34.6524	0.0098	fold change	-1.75	47.2144	0.027	fold change	2.02	16.0889	1.4e-06	fold change	-2.24	25.7897	0.0002	fold change	-2.12	15.9437	0.0318	fold change	-1.44	28.2646	0.0241	fold change	-1.89
PEX13	5194	peroxisomal biogenesis factor 13	7 out of 10	196.599					50.0035	8.2e-12	fold change	2.3	19.1875	0.0082	fold change	1.7	23.0005	0.0014	fold change	1.4					22.8206	0.0184	fold change	-1.38	16.2291	0.0065	fold change	2.25	18.8318	0.0003	fold change	1.83	46.5263	6.2e-05	fold change	2.41
TM4SF1	4071	transmembrane 4 L six family member 1	7 out of 10	196.596					17.6806	0.01	fold change	1.56	27.0437	0.0187	fold change	-2.05	39.5638	0.0063	fold change	1.65	22.7704	0.0356	fold change	-1.45					11.9282	0.0019	fold change	1.93	15.5748	0.0243	fold change	1.69					62.0347	0.0248	fold change	-3.47
TTF2	8458	transcription termination factor, RNA polymerase II	7 out of 10	196.44					28.4521	3.2e-09	fold change	1.8	26.1352	0.0223	fold change	2.01	28.1987	0.0001	fold change	1.48	57.9482	0.0147	fold change	2.53					13.9549	1.8e-09	fold change	2.09	21.9608	0.0021	fold change	1.96	19.7899	0.0299	fold change	1.58
PPPDE1	51029	PPPDE peptidase domain containing 1	7 out of 10	195.545					27.9286	4e-06	fold change	1.79	28.7181	0.0049	fold change	2.12	26.2801	5.6e-05	fold change	1.45									12.6928	0.0018	fold change	1.99	45.438	6.7e-07	fold change	2.98	39.624	2.4e-05	fold change	2.21	14.8633	0.0445	fold change	-1.44
DBP	1628	D site of albumin promoter (albumin D-box) binding protein	7 out of 10	194.949	86.8101	n/a	fold change	-7.62869	12.0957	0.0012	fold change	-1.41	22.5077	0.022	fold change	-1.86	13.6417	4.3e-05	fold change	-1.24					23.9693	0.0099	fold change	-1.41									16.4696	0.0043	fold change	-1.46	19.4553	0.0002	fold change	1.6
PRKDC	5591	protein kinase, DNA-activated, catalytic polypeptide	7 out of 10	194.924					27.9286	4.2e-05	fold change	1.79	25.6498	0.008	fold change	1.99	35.3344	0.0042	fold change	1.59									28.0683	0.0003	fold change	3.1	25.2857	0.0029	fold change	2.1	37.287	4e-05	fold change	2.13	15.3704	0.0361	fold change	-1.46
TSC22D1	8848	TSC22 domain family, member 1	7 out of 10	193.779					10.8135	0.001	fold change	-1.37	39.8543	0.0005	fold change	-2.63	19.3534	0.0063	fold change	-1.34	26.1241	0.0151	fold change	-1.54					18.9674	0.0008	fold change	-2.44	22.4174	0.0002	fold change	-1.98	56.2487	3e-07	fold change	-2.76
NFKBIE	4794	nuclear factor of kappa light polypeptide gene enhancer in B-cells inhibitor, epsilon	7 out of 10	193.465					21.3431	2.4e-08	fold change	1.65	27.6958	0.0387	fold change	2.08	15.2423	0.0002	fold change	1.27	30.5526	1.1e-05	fold change	1.65					16.3718	0.0091	fold change	2.26	39.1936	5.8e-07	fold change	2.68	43.066	1e-06	fold change	2.32
CHAF1B	8208	chromatin assembly factor 1, subunit B (p60)	7 out of 10	193.435					26.9785	2.4e-15	fold change	1.77					15.7889	5.9e-05	fold change	1.28	37.7028	0.0002	fold change	1.83					32.1545	0.0023	fold change	3.41	14.6783	8.9e-05	fold change	1.65	51.2684	0.0002	fold change	2.58	14.8633	8e-05	fold change	-1.44
ALDH4A1	8659	aldehyde dehydrogenase 4 family, member A1	7 out of 10	193.297					13.6985	0.0006	fold change	-1.46	17.7112	0.0123	fold change	-1.63	29.65	1.1e-05	fold change	-1.5					22.4417	0.0331	fold change	-1.37					48.4656	6.8e-05	fold change	-3.13	15.6682	0.0463	fold change	-1.43	45.6621	8.9e-06	fold change	2.52
SORT1	6272	sortilin 1	7 out of 10	191.526					28.9753	5.6e-10	fold change	1.81					28.9268	0.0002	fold change	1.49	26.9607	0.0027	fold change	1.56	44.484	0.0185	fold change	-1.93					18.1398	0.0002	fold change	1.8	22.5706	0.0149	fold change	1.67	21.4684	0.0088	fold change	1.67
BDH2	56898	3-hydroxybutyrate dehydrogenase, type 2	7 out of 10	191.486					10.261	3e-05	fold change	-1.35	24.4996	0.031	fold change	-1.94	23.0005	0.0019	fold change	-1.4	48.7929	1.9e-09	fold change	-2.15					19.8526	0.0095	fold change	-2.5	34.7505	3.2e-06	fold change	-2.48	30.3289	2.7e-05	fold change	-1.91
UBL3	5412	ubiquitin-like 3	7 out of 10	191.407					11.7433	0.0007	fold change	-1.4	11.7489	0.0162	fold change	1.28	35.3344	5.7e-05	fold change	-1.59	42.8559	0.0128	fold change	-1.97					15.7903	8.1e-07	fold change	-2.22	35.4723	4e-07	fold change	-2.51					38.4615	0.0002	fold change	2.23
EIF4B	1975	eukaryotic translation initiation factor 4B	7 out of 10	191.11					12.0957	2.5e-06	fold change	-1.41	25.2598	0.0001	fold change	-1.97	30.8949	1.3e-06	fold change	-1.52					24.7525	0.0049	fold change	1.43					38.5666	4e-10	fold change	-2.65	44.1704	0.0002	fold change	-2.35	15.3704	0.0111	fold change	1.46
ADRBK2	157	adrenergic, beta, receptor kinase 2	7 out of 10	190.99					25.5645	3.6e-10	fold change	-1.74	51.7293	0.0224	fold change	-3.39	17.4718	0.0258	fold change	-1.31	18.6151	0.0117	fold change	1.34					23.3904	0.0189	fold change	-2.77	37.7492	7.9e-07	fold change	-2.61	16.4696	0.0104	fold change	-1.46
SIK3	23387	SIK family kinase 3	7 out of 10	190.97					22.5739	9e-06	fold change	-1.68	18.3703	0.011	fold change	-1.66	38.7576	1.1e-06	fold change	-1.64	16.5878	0.0001	fold change	-1.28	22.1337	0.0056	fold change	-1.36	10.6919	0.0336	fold change	-1.83	61.8552	2.8e-06	fold change	-4.05
HNMT	3176	histamine N-methyltransferase	7 out of 10	190.947					23.0782	9.6e-06	fold change	-1.69	42.6774	0.0094	fold change	-2.79	39.5638	0.0002	fold change	-1.65	15.0947	1.8e-05	fold change	-1.23					12.4071	5e-05	fold change	-1.97	44.874	4.3e-06	fold change	-2.95	13.2518	0.0245	fold change	-1.33
CD248	57124	CD248 molecule, endosialin	7 out of 10	190.868					26.5072	3.2e-10	fold change	-1.76	25.0233	0.0011	fold change	-1.96	18.1382	0.0074	fold change	-1.32	27.7897	0.0414	fold change	-1.58					23.1312	0.0075	fold change	-2.75	45.438	0.0017	fold change	-2.98	24.8406	0.0268	fold change	-1.74
ARL5B	221079	ADP-ribosylation factor-like 5B	7 out of 10	190.708					26.5072	1.9e-05	fold change	1.76	16.391	0.0009	fold change	1.57	16.3074	0.0196	fold change	1.29	45.1378	3.6e-07	fold change	2.04					22.1499	0.001	fold change	2.68	30.5526	9e-06	fold change	2.31	33.6623	0.0003	fold change	2.01
GLRX3	10539	glutaredoxin 3	7 out of 10	190.571					28.9753	4.9e-09	fold change	1.81					31.6216	4.1e-06	fold change	1.53	34.6524	0.0016	fold change	1.75	31.4663	0.0495	fold change	1.59					18.1398	0.0002	fold change	1.8	18.9205	1.4e-06	fold change	1.55	26.7953	0.0054	fold change	-1.84
BBS2	583	Bardet-Biedl syndrome 2	7 out of 10	190.538					15.9465	2.2e-07	fold change	-1.52	20.6233	0.0375	fold change	-1.77	12.2673	0.008	fold change	-1.21	44.2122	3e-09	fold change	-2.01					17.6553	0.0024	fold change	-2.35	44.2599	1.2e-07	fold change	-2.92	35.5738	0.0012	fold change	-2.07
MAPK1	5594	mitogen-activated protein kinase 1	7 out of 10	190.028					14.7718	0.0009	fold change	1.49	11.6531	0.0196	fold change	1.27	23.6257	0.0005	fold change	1.41	41.3425	6.4e-11	fold change	1.93	27.1887	0.0425	fold change	-1.49					30.5526	0.0008	fold change	2.31	40.8938	5.9e-06	fold change	2.26
BRI3BP	140707	BRI3 binding protein	7 out of 10	189.952					15.9465	0.0018	fold change	1.52	39.6105	0.0085	fold change	2.62	11.852	0.0197	fold change	1.2	50.0646	0.0045	fold change	2.2					15.0621	2e-06	fold change	2.17	10.1241	0.0295	fold change	1.43	47.2925	0.0003	fold change	2.44
HSPB11	51668	heat shock protein family B (small), member 11	7 out of 10	189.588					46.9479	8.7e-14	fold change	2.23					18.6654	0.0027	fold change	1.33	45.8278	8.6e-07	fold change	2.06	24.2954	0.0177	fold change	1.42					16.0068	0.0009	fold change	1.71	21.015	8.5e-05	fold change	1.62	16.8294	0.0131	fold change	-1.51
GPR98	84059	G protein-coupled receptor 98	7 out of 10	189.395					43.5544	5.5e-08	fold change	-2.14	17.4646	0.0206	fold change	-1.62	15.2423	0.0004	fold change	-1.27	27.3384	8.9e-06	fold change	-1.57					18.8378	0.0389	fold change	-2.43	24.2913	0.0005	fold change	-2.06	42.6661	8.2e-05	fold change	-2.31
DNAJC9	23234	DnaJ (Hsp40) homolog, subfamily C, member 9	7 out of 10	188.976					34.2374	4.9e-15	fold change	1.92	30.5299	0.0036	fold change	2.19	31.6216	1.8e-05	fold change	1.53	30.1257	1.9e-07	fold change	1.64									19.4609	8.6e-06	fold change	1.86	23.8436	1.1e-06	fold change	1.71	19.1571	0.0062	fold change	-1.59
PSMB4	5692	proteasome (prosome, macropain) subunit, beta type, 4	7 out of 10	188.282					31.3393	5.8e-10	fold change	1.86	13.3084	0.001	fold change	1.4	38.041	5.3e-07	fold change	1.63	31.4515	1.8e-08	fold change	1.67					9.91505	9.8e-05	fold change	1.77	22.9404	0.0012	fold change	2	41.2858	3.5e-09	fold change	2.27
TFDP1	7027	transcription factor Dp-1	7 out of 10	187.766					37.0217	2.2e-10	fold change	1.98	24.7511	0.0001	fold change	1.95	26.9546	0.0006	fold change	1.46	31.9006	6e-05	fold change	1.68									18.8318	0.0013	fold change	1.83	24.1867	0.0006	fold change	1.72	24.1196	0.0047	fold change	-1.76
RSU1	6251	Ras suppressor protein 1	7 out of 10	187.742					28.4521	1.8e-07	fold change	1.8	14.2976	0.0379	fold change	1.46	43.2653	1.8e-06	fold change	1.71	26.9607	0.0011	fold change	1.56									22.9404	0.0002	fold change	2	22.8399	6e-06	fold change	1.68	28.9855	0.0046	fold change	-1.91
CCDC77	84318	coiled-coil domain containing 77	7 out of 10	187.291					37.4389	8.8e-12	fold change	1.99	40.3382	3.6e-05	fold change	2.66	15.2423	0.0013	fold change	1.27	36.2146	0.0029	fold change	1.79					12.4071	6.2e-05	fold change	1.97	22.4174	0.0003	fold change	1.98	23.2327	3.3e-05	fold change	1.69
MRTO4	51154	mRNA turnover 4 homolog (S. cerevisiae)	7 out of 10	186.093					17.6806	5.5e-07	fold change	1.56					15.2423	0.0056	fold change	1.27	52.9095	0.0094	fold change	2.31	40.1284	0.0141	fold change	1.81	13.2901	0.0132	fold change	2.04	11.7052	0.0004	fold change	1.51					35.137	0.002	fold change	-2.12
PDLIM1	9124	PDZ and LIM domain 1	7 out of 10	186.041					13.3474	6.3e-05	fold change	-1.45	17.4646	0.0116	fold change	-1.62	30.3006	8.2e-05	fold change	-1.51	39.2813	0.002	fold change	-1.87					14.8735	0.0031	fold change	-2.16	52.6826	5.1e-09	fold change	-3.38	18.091	0.0014	fold change	-1.52
NUDT3	11165	nudix (nucleoside diphosphate linked moiety X)-type motif 3	7 out of 10	186.024					22.1149	5e-09	fold change	1.67	12.0981	0.0031	fold change	1.31	34.8097	2.5e-05	fold change	-1.58					20.5931	0.0467	fold change	-1.31	27.4641	0.0002	fold change	3.06	22.4174	1.4e-06	fold change	1.98	46.5263	0.0002	fold change	2.41
TXNRD1	7296	thioredoxin reductase 1	7 out of 10	185.987	67.9551	n/a	fold change	4.08755	21.3431	5.6e-07	fold change	1.65					12.7225	0.0105	fold change	1.22	31.9006	7e-07	fold change	1.68									10.1241	0.0064	fold change	1.43	21.9173	4.8e-07	fold change	1.65	20.024	0.0445	fold change	-1.62
EXOSC3	51010	exosome component 3	7 out of 10	185.048					43.912	1.7e-12	fold change	2.15	13.46	2.5e-05	fold change	1.41	17.4718	0.0043	fold change	1.31	30.5526	0.0182	fold change	1.65					14.2022	0.0005	fold change	2.11	29.5039	6.3e-06	fold change	2.27	35.9451	3.2e-06	fold change	2.08
ADH5	128	alcohol dehydrogenase 5 (class III), chi polypeptide	7 out of 10	184.984									49.0263	0.0016	fold change	-3.18	18.6654	0.0064	fold change	-1.33					34.1997	0.0123	fold change	1.65	22.712	0.0002	fold change	-2.72	19.9182	0.0006	fold change	-1.88	18.091	0.0127	fold change	-1.52	22.3714	0.0003	fold change	-1.7
PRIM2	5558	primase, DNA, polypeptide 2 (58kDa)	7 out of 10	184.696					27.4239	5.2e-14	fold change	1.78	18.3703	0.0018	fold change	1.66	23.6257	1.3e-05	fold change	1.41	35.8238	0.0001	fold change	1.78					27.4641	0.0002	fold change	3.06	22.7031	0.0009	fold change	1.99	29.2848	0.0008	fold change	1.88
NUMA1	4926	nuclear mitotic apparatus protein 1	7 out of 10	184.534					17.6806	1.4e-08	fold change	-1.56	19.5756	0.004	fold change	-1.72	31.6216	6.5e-12	fold change	-1.53	32.3455	0.0378	fold change	-1.69									42.5297	6.1e-07	fold change	-2.84	24.1867	2.8e-07	fold change	-1.72	16.5948	0.0218	fold change	1.5
C12orf32	83695	chromosome 12 open reading frame 32	7 out of 10	183.747					34.6916	8.7e-12	fold change	1.93	25.8602	2e-05	fold change	2	19.9785	0.0034	fold change	1.35	47.2728	1.7e-06	fold change	2.1					10.5576	0.0089	fold change	1.82	32.1341	1.9e-07	fold change	2.37	13.2518	0.0298	fold change	1.33
ENO1	2023	enolase 1, (alpha)	7 out of 10	183.735					36.1504	0.0007	fold change	1.96	13.7768	0.0411	fold change	1.43	48.5117	0.0375	fold change	1.8					28.5225	0.0082	fold change	1.52	10.1472	0.0003	fold change	1.79					14.8607	0.0026	fold change	-1.4	31.7662	2.4e-05	fold change	-2
PFDN2	5202	prefoldin subunit 2	7 out of 10	183.108					41.1073	1.5e-13	fold change	2.08	11.9662	0.001	fold change	1.3	40.8297	9.5e-06	fold change	1.67									12.2593	0.0006	fold change	1.96	26.4843	1.3e-07	fold change	2.15	27.0863	1.8e-06	fold change	1.81	23.3754	0.0063	fold change	-1.73
PKP4	8502	plakophilin 4	7 out of 10	183.022					37.4389	4.2e-07	fold change	-1.99	15.0191	0.0098	fold change	-1.5	23.0005	0.0035	fold change	-1.4	34.2564	2e-05	fold change	-1.74									32.1341	0.0008	fold change	-2.37	15.1183	0.016	fold change	-1.41	26.0552	0.0193	fold change	1.82
NEIL3	55247	nei endonuclease VIII-like 3 (E. coli)	7 out of 10	182.993					25.0692	1.2e-12	fold change	1.73	34.8095	0.0009	fold change	2.37	14.7021	3e-05	fold change	1.26	53.2765	0.0013	fold change	2.33					14.2022	0.0445	fold change	2.11	19.9182	1.9e-06	fold change	1.88	21.015	0.0272	fold change	1.62
SH3BP5	9467	SH3-domain binding protein 5 (BTK-associated)	7 out of 10	182.817					14.0508	1.9e-05	fold change	-1.47	21.4773	0.0204	fold change	-1.81					54.6257	1.1e-08	fold change	-2.39					12.1383	0.002	fold change	-1.95	20.6858	4e-06	fold change	-1.91	21.642	0.0024	fold change	-1.64	38.1971	0.0006	fold change	2.22
SSR1	6745	signal sequence receptor, alpha	7 out of 10	182.649					41.1073	7.4e-08	fold change	2.08	18.7743	0.0388	fold change	1.68	34.8097	4.5e-06	fold change	1.58	25.7304	0.0442	fold change	1.53									29.9715	0.0002	fold change	2.29	15.4262	0.0005	fold change	1.42	16.8294	0.0088	fold change	-1.51
NEIL1	79661	nei endonuclease VIII-like 1 (E. coli)	7 out of 10	182.523					23.0782	4.6e-06	fold change	-1.69					12.7225	5.8e-05	fold change	-1.22	38.8467	0.0456	fold change	-1.86					14.3561	0.0066	fold change	-2.12	39.945	1.2e-08	fold change	-2.71	40.8938	0.0031	fold change	-2.26	12.6807	0.0038	fold change	1.35
SMCHD1	23347	structural maintenance of chromosomes flexible hinge domain containing 1	7 out of 10	182.286					15.9465	8.8e-05	fold change	1.52					21.1256	0.0008	fold change	1.37	29.7322	0.0116	fold change	1.63					10.6919	7.5e-05	fold change	1.83	50.0646	4.7e-06	fold change	3.22	39.624	0.0006	fold change	2.21	15.1012	0.0121	fold change	-1.45
TRPC1	7220	transient receptor potential cation channel, subfamily C, member 1	7 out of 10	182.224					20.8719	1.5e-05	fold change	-1.64					18.1382	0.0004	fold change	-1.32	67.8656	9.6e-07	fold change	-3.08	27.1887	0.0021	fold change	1.49	11.9282	0.0006	fold change	-1.93	19.9182	0.0017	fold change	-1.88					16.3132	0.001	fold change	-1.49
RBM8A	9939	RNA binding motif protein 8A	7 out of 10	182.17					35.6473	2.9e-12	fold change	1.95	26.1352	0.0001	fold change	2.01	45.0235	7.5e-06	fold change	1.74	23.1303	3.9e-07	fold change	1.46					11.7915	2.2e-06	fold change	1.92	12.7348	0.0003	fold change	1.56	27.7071	2.8e-05	fold change	1.83
HIST1H4C	8364	histone cluster 1, H4c	7 out of 10	182.139					15.5315	6.9e-05	fold change	1.51					35.9648	0.0018	fold change	1.6	18.6151	0.0002	fold change	1.34	29.7089	0.0034	fold change	1.55					22.7031	1e-05	fold change	1.99	47.5208	7.2e-10	fold change	2.45	12.0948	0.0445	fold change	-1.32
PAFAH1B1	5048	platelet-activating factor acetylhydrolase, isoform Ib, subunit 1 (45kDa)	7 out of 10	182.056					35.6473	7.2e-16	fold change	1.95	22.3197	0.0013	fold change	1.85	24.3681	1.8e-06	fold change	1.42									15.0621	0.0025	fold change	2.17	26.2805	1.4e-06	fold change	2.14	35.3367	0.0007	fold change	2.06	23.0415	0.0034	fold change	-1.72
PTDSS1	9791	phosphatidylserine synthase 1	7 out of 10	182.015					25.5645	1.9e-08	fold change	1.74	23.7745	0.0287	fold change	1.91	41.4336	1.3e-05	fold change	1.68	33.0677	0.0069	fold change	1.71									18.1398	4.7e-06	fold change	1.8	12.623	0.0023	fold change	1.3	27.4123	0.0021	fold change	-1.86
CRY2	1408	cryptochrome 2 (photolyase-like)	7 out of 10	181.356					22.1149	2.1e-12	fold change	-1.67	28.7181	0.0119	fold change	-2.12	19.3534	6.8e-09	fold change	-1.34									33.0806	0.0025	fold change	-3.48	30.2221	2.8e-06	fold change	-2.3	35.9451	0.0029	fold change	-2.08	11.9218	0.0099	fold change	1.31
DKC1	1736	dyskeratosis congenita 1, dyskerin	7 out of 10	180.078					29.4544	8.3e-13	fold change	1.82	25.8602	8.4e-05	fold change	2	49.954	9.3e-05	fold change	1.82									16.0889	0.0029	fold change	2.24	26.4843	1.4e-08	fold change	2.15	15.1183	0.0092	fold change	1.41	17.1174	0.0063	fold change	-1.52
ZDHHC17	23390	zinc finger, DHHC-type containing 17	7 out of 10	180.031					13.6985	7.3e-08	fold change	-1.46					35.3344	2.6e-05	fold change	-1.59	33.0677	9.4e-11	fold change	-1.71	28.1532	0.0299	fold change	1.51	13.2901	1.8e-09	fold change	-2.04	35.4723	9.3e-08	fold change	-2.51	21.015	0.026	fold change	-1.62
RPL15	6138	ribosomal protein L15	7 out of 10	180.023					12.3933	4.3e-05	fold change	-1.42	28.9548	0.0003	fold change	-2.13	32.9659	9.3e-07	fold change	-1.55	20.9252	0.0455	fold change	-1.4					35.067	0.0027	fold change	-3.62	26.4843	1.3e-07	fold change	-2.15	23.2327	0.002	fold change	-1.69
ADAM19	8728	ADAM metallopeptidase domain 19 (meltrin beta)	7 out of 10	179.972					9.43776	0.0089	fold change	1.32	53.4616	1.2e-13	fold change	3.51					45.8278	0.012	fold change	2.06	30.1205	0.0219	fold change	1.56	10.9363	0.017	fold change	1.85	10.7323	0.0054	fold change	1.46					19.4553	0.0169	fold change	-1.6
TXN	7295	thioredoxin	7 out of 10	179.75					39.5338	2.6e-07	fold change	2.04	12.4852	0.001	fold change	1.34	27.5514	0.0005	fold change	1.47	25.3483	3.3e-08	fold change	1.52									24.8562	4.5e-07	fold change	2.08	33.6623	6.6e-09	fold change	2.01	16.3132	0.0015	fold change	-1.49
MTMR2	8898	myotubularin related protein 2	7 out of 10	179.287					20.8719	9.9e-06	fold change	1.64	24.7511	0.0358	fold change	1.95	32.2076	0.0007	fold change	1.54	16.0026	0.0418	fold change	1.26									24.5631	8.4e-05	fold change	2.07	20.7618	0.0011	fold change	1.61	40.1284	0.0008	fold change	-2.29
FAM49A	81553	family with sequence similarity 49, member A	7 out of 10	179.137					27.4239	2.6e-09	fold change	1.78					13.2023	0.0003	fold change	1.23	37.3251	1.1e-07	fold change	-1.82	27.1887	0.0029	fold change	-1.49					16.9773	0.0024	fold change	1.75	46.5263	6.6e-06	fold change	2.41	10.4932	0.0043	fold change	1.22
RNASEH1	246243	ribonuclease H1	7 out of 10	178.731					17.6806	1.4e-09	fold change	1.56	16.6282	0.0219	fold change	1.58	32.2076	6.7e-07	fold change	1.54	32.3455	0.0003	fold change	1.69									19.0921	1.2e-07	fold change	1.84	33.6623	2.9e-08	fold change	2.01	27.115	0.0003	fold change	-1.85
PLEKHA6	22874	pleckstrin homology domain containing, family A member 6	7 out of 10	178.287					33.3367	4.1e-06	fold change	-1.9	31.0621	0.0188	fold change	-2.21	24.3681	5.1e-05	fold change	-1.42					30.581	0.0055	fold change	-1.57	10.4361	0.025	fold change	1.81	22.9404	0.0002	fold change	-2					25.5624	0.0003	fold change	1.8
YIF1B	90522	Yip1 interacting factor homolog B (S. cerevisiae)	7 out of 10	177.714					21.7049	2.4e-09	fold change	1.66	20.2063	0.0037	fold change	1.75	28.9268	4.5e-06	fold change	1.49	42.3977	4.6e-06	fold change	1.96					11.0379	0.0066	fold change	1.86	18.8318	0.0012	fold change	1.83	34.609	3.3e-06	fold change	2.04
SLC19A1	6573	solute carrier family 19 (folate transporter), member 1	7 out of 10	177.422					21.3431	1.4e-08	fold change	1.65	21.2876	0.0088	fold change	1.8	19.3534	0.0008	fold change	1.34	62.1682	0.0021	fold change	2.75					20.8497	0.0009	fold change	2.58	16.4766	0.0005	fold change	1.73	15.9437	0.0226	fold change	1.44
TPM4	7171	tropomyosin 4	7 out of 10	177.356					10.8135	0.0005	fold change	-1.37	13.9599	0.0398	fold change	1.44	18.6654	0.0206	fold change	1.33					31.8674	0.0257	fold change	1.6	14.0688	0.0345	fold change	2.1	27.4484	0.0005	fold change	2.19					60.5327	0.0001	fold change	-3.37
BYSL	705	bystin-like	7 out of 10	177.038					35.6473	2.7e-12	fold change	1.95	28.7181	0.0295	fold change	2.12	30.8949	1.2e-07	fold change	1.52									12.1383	0.0288	fold change	1.95	39.4197	7.3e-06	fold change	2.69	15.1183	0.0103	fold change	1.41	15.1012	0.0016	fold change	-1.45
MYH10	4628	myosin, heavy chain 10, non-muscle	7 out of 10	176.767					26.9785	0.0004	fold change	-1.77	12.4852	0.0476	fold change	-1.34	14.7021	0.0334	fold change	-1.26	27.3384	0.026	fold change	-1.57	33.2668	0.0072	fold change	1.63					28.1202	1.2e-05	fold change	-2.22					33.8753	0.0485	fold change	-2.07
COL4A3BP	10087	collagen, type IV, alpha 3 (Goodpasture antigen) binding protein	7 out of 10	176.717					15.9465	1.9e-06	fold change	-1.52					45.0235	3.2e-06	fold change	-1.74	18.6151	0.0002	fold change	-1.34					34.299	0.0006	fold change	-3.57	32.1341	6.2e-09	fold change	-2.37	18.6038	0.0243	fold change	-1.54	12.0948	0.0023	fold change	1.32
WDR12	55759	WD repeat domain 12	7 out of 10	176.701					29.8406	2.4e-12	fold change	1.83	15.0191	0.0076	fold change	1.5	24.9903	0.0005	fold change	1.43					26.2605	0.0103	fold change	1.47					28.9548	1.4e-09	fold change	2.25	21.642	0.0029	fold change	1.64	29.994	1.3e-05	fold change	-1.94
VNN1	8876	vanin 1	7 out of 10	176.47	65.0339	n/a	fold change	-3.72274	14.0508	0.0038	fold change	1.47	11.4576	0.0087	fold change	1.25					18.2801	0.032	fold change	1.33					11.2818	0.0451	fold change	-1.88	22.7031	0.0228	fold change	1.99	33.6623	0.0025	fold change	2.01
51072	51072	mediator of cell motility 1	7 out of 10	176.36					18.5114	1.2e-07	fold change	1.58	20.2063	0.0399	fold change	1.75	34.8097	3e-06	fold change	1.58	35.8238	3e-09	fold change	1.78					16.8316	0.0048	fold change	2.29	34.7505	4.9e-08	fold change	2.48	15.4262	8.2e-05	fold change	1.42
ARPC5L	81873	actin related protein 2/3 complex, subunit 5-like	7 out of 10	176.241					24.5289	3.9e-12	fold change	1.72	22.0911	0.009	fold change	1.84	23.6257	2.5e-05	fold change	1.41	47.2728	1.8e-05	fold change	2.1					10.8144	0.0025	fold change	1.84	12.9481	0.0001	fold change	1.57	34.9601	4e-08	fold change	2.05
ARHGEF10	9639	Rho guanine nucleotide exchange factor (GEF) 10	7 out of 10	175.903					15.143	5.4e-05	fold change	-1.5	13.1616	0.0032	fold change	-1.39					32.3455	6.7e-05	fold change	-1.69	46.7727	0.0017	fold change	2.01	13.0485	0.0007	fold change	-2.02	20.6858	0.0009	fold change	-1.91					34.7464	0.001	fold change	-2.1
FBXW2	26190	F-box and WD repeat domain containing 2	7 out of 10	175.798	69.6835	n/a	fold change	4.18858	9.7091	0.0003	fold change	-1.33	13.0098	0.0042	fold change	1.38	25.593	0.0007	fold change	-1.44													16.0068	0.0004	fold change	-1.71	12.4362	0.0116	fold change	1.29	29.36	0.008	fold change	1.92
C18orf10	25941	chromosome 18 open reading frame 10	7 out of 10	175.714					29.4544	4.2e-09	fold change	1.82	17.0196	0.0264	fold change	1.6	40.8297	9.3e-06	fold change	1.67	27.7897	0.0009	fold change	1.58									22.9404	0.0011	fold change	2	21.3669	0.0084	fold change	1.63	16.3132	0.0279	fold change	-1.49
CCDC86	79080	coiled-coil domain containing 86	7 out of 10	175.676					18.5114	4.2e-09	fold change	1.58					20.578	0.0002	fold change	1.36	42.1361	0.0305	fold change	1.95	36.1011	0.0062	fold change	1.7					12.7348	0.0003	fold change	1.56	13.2518	0.0249	fold change	1.33	32.3625	2.5e-05	fold change	-2.02
TCF3	6929	transcription factor 3 (E2A immunoglobulin enhancer binding factors E12/E47)	7 out of 10	175.547					12.719	8.9e-05	fold change	1.43	36.8549	8.4e-05	fold change	2.48	11.852	0.005	fold change	1.2	29.7322	0.0026	fold change	1.63					39.8995	1.5e-05	fold change	3.95	17.4027	0.0043	fold change	1.77	27.0863	0.0001	fold change	1.81
RHEB	6009	Ras homolog enriched in brain	7 out of 10	175.415					39.8673	5.6e-10	fold change	2.05	12.5965	0.0349	fold change	1.35	34.8097	4.2e-05	fold change	1.58	31.4515	0.014	fold change	1.67									24.2913	0.0003	fold change	2.06	16.4696	0.0038	fold change	1.46	15.9286	0.0006	fold change	-1.48
C9orf40	55071	chromosome 9 open reading frame 40	7 out of 10	175.336					39.8673	4.2e-13	fold change	2.05	13.3084	0.0323	fold change	1.4	28.9268	2e-08	fold change	1.49	45.8278	1.9e-06	fold change	2.06					11.2818	0.0018	fold change	1.88	23.4436	3.6e-06	fold change	2.02					12.6807	0.0008	fold change	-1.35
NCOA1	8648	nuclear receptor coactivator 1	7 out of 10	174.677					34.2374	1.1e-09	fold change	-1.92					28.1987	0.0004	fold change	-1.48	40.8751	0.0222	fold change	-1.92	19.7316	0.0233	fold change	-1.28	11.1576	0.0011	fold change	-1.87	24.8562	9.6e-06	fold change	-2.08					15.6201	0.0376	fold change	1.47
PJA2	9867	praja ring finger 2	7 out of 10	174.568					13.3474	0.0005	fold change	-1.45	27.5097	0.0155	fold change	-2.07	47.3274	1.1e-07	fold change	-1.78									12.5153	9.5e-06	fold change	-1.98	24.2913	0.0002	fold change	-2.06	29.2848	8.5e-06	fold change	-1.88	20.2922	0.0375	fold change	1.63
WDFY3	23001	WD repeat and FYVE domain containing 3	7 out of 10	174.405					18.913	5e-09	fold change	-1.59					23.0005	0.0001	fold change	-1.4	27.7897	7.9e-08	fold change	-1.58	20.2593	0.0362	fold change	-1.3	22.4676	0.002	fold change	-2.7	43.6937	5.4e-10	fold change	-2.89					18.2815	0.0005	fold change	1.56
LGALS8	3964	lectin, galactoside-binding, soluble, 8	7 out of 10	174.155					12.3933	2.2e-07	fold change	1.42	17.9308	0.019	fold change	1.64	26.9546	5.9e-06	fold change	-1.46	16.9189	6.2e-07	fold change	-1.29									10.5138	0.001	fold change	1.45	39.0402	0.0024	fold change	2.19	50.4032	0.0159	fold change	2.73
HYLS1	219844	hydrolethalus syndrome 1	7 out of 10	174					35.2284	3.6e-11	fold change	1.94	20.2063	0.0045	fold change	1.75	19.3534	0.0008	fold change	1.34	46.1544	2.9e-09	fold change	2.07					9.91505	0.0078	fold change	1.77	21.2251	0.001	fold change	1.93	21.9173	0.0064	fold change	1.65
TAF2	6873	TAF2 RNA polymerase II, TATA box binding protein (TBP)-associated factor, 150kDa	7 out of 10	173.284					18.5114	1.7e-06	fold change	1.58	33.3276	0.0478	fold change	2.3	30.8949	0.0002	fold change	1.52	25.3483	0.0292	fold change	1.52					10.032	0.0009	fold change	1.78	33.5276	4.5e-10	fold change	2.43	21.642	0.0011	fold change	1.64
TSPAN31	6302	tetraspanin 31	7 out of 10	172.661					19.9894	7.3e-10	fold change	-1.62	45.6746	0.008	fold change	-2.97	26.9546	4.5e-05	fold change	-1.46	21.7125	0.002	fold change	-1.42									15.5748	0.0041	fold change	-1.69	20.131	0.0003	fold change	-1.59	22.6244	0.0025	fold change	1.71
IL1R2	7850	interleukin 1 receptor, type II	7 out of 10	172.554					24.0208	0.0016	fold change	1.71	25.8602	0.0029	fold change	2	12.7225	0.0487	fold change	1.22	26.9607	0.0221	fold change	1.56					9.5469	0.0483	fold change	1.74	21.0039	0.019	fold change	1.92	52.4389	0.0005	fold change	2.62
DMXL1	1657	Dmx-like 1	7 out of 10	172.345					15.5315	4.1e-06	fold change	-1.51					38.7576	0.0005	fold change	-1.64	25.3483	6e-07	fold change	-1.52					15.215	0.0002	fold change	-2.18	34.9878	2.1e-07	fold change	-2.49	18.3854	0.0044	fold change	-1.53	24.1196	0.0036	fold change	1.76
CKAP5	9793	cytoskeleton associated protein 5	7 out of 10	172.026					26.9785	2.7e-10	fold change	1.77	35.5134	6.7e-05	fold change	2.41	22.3133	6e-05	fold change	1.39	42.8559	4e-07	fold change	1.97									14.1723	0.0264	fold change	1.63	17.5117	8.2e-05	fold change	1.5	12.6807	0.0015	fold change	-1.35
GARNL1	253959	GTPase activating Rap/RanGAP domain-like 1	7 out of 10	171.78					14.0508	9.2e-05	fold change	-1.47					36.6846	5.2e-05	fold change	-1.61	21.7125	0.0012	fold change	-1.42					10.8144	0.0058	fold change	-1.84	31.5808	3e-08	fold change	-2.35	26.0915	0.0012	fold change	-1.78	30.8452	0.0002	fold change	1.97
LOC201229	201229	hypothetical protein LOC201229	7 out of 10	171.629					13.6985	1e-08	fold change	-1.46	32.7592	0.0006	fold change	-2.28	14.7021	3.7e-05	fold change	-1.26	42.3977	0.0466	fold change	-1.96					24.1782	0.0005	fold change	-2.83	26.4843	1.2e-06	fold change	-2.15					17.4095	5.8e-06	fold change	1.53
TRIM8	81603	tripartite motif-containing 8	7 out of 10	171.372					18.913	5.1e-07	fold change	-1.59	18.1425	0.0064	fold change	-1.65	35.9648	3.5e-05	fold change	-1.6	28.6444	8.1e-08	fold change	-1.6	22.4417	0.0211	fold change	1.37	12.5153	0.0081	fold change	-1.98	34.7505	5.2e-08	fold change	-2.48
SERPINB6	5269	serpin peptidase inhibitor, clade B (ovalbumin), member 6	7 out of 10	171.29					14.4421	0.0004	fold change	-1.48	20.2063	9.8e-05	fold change	-1.75	24.9903	0.0007	fold change	-1.43	23.1303	3.1e-05	fold change	-1.46	42.0521	0.02	fold change	1.86					31.9006	1.4e-05	fold change	-2.36					14.5688	0.0121	fold change	-1.43
PCGF5	84333	polycomb group ring finger 5	7 out of 10	171.065					23.0782	1.5e-06	fold change	-1.69	33.6839	0.04	fold change	2.32	16.3074	0.0003	fold change	1.29	50.5173	0.0135	fold change	-2.22					10.1472	0.0286	fold change	-1.79	23.4436	0.0003	fold change	-2.02	13.8873	0.0149	fold change	-1.36
RPS6KA2	6196	ribosomal protein S6 kinase, 90kDa, polypeptide 2	7 out of 10	170.806					27.4239	5.4e-07	fold change	-1.78	12.0981	0.0063	fold change	-1.31	32.2076	0.0002	fold change	-1.54	27.3384	0.001	fold change	-1.57					13.0485	0.0233	fold change	-2.02	45.438	3e-08	fold change	-2.98	13.2518	0.0425	fold change	-1.33
RFC5	5985	replication factor C (activator 1) 5, 36.5kDa	7 out of 10	169.3					28.9753	2e-09	fold change	1.81	14.1462	0.0005	fold change	1.45	21.7454	0.0031	fold change	1.38	26.1241	0.0024	fold change	1.54	27.6396	0.0307	fold change	1.5					14.1723	0.0021	fold change	1.63	36.4971	0.0024	fold change	2.1
DICER1	23405	dicer 1, ribonuclease type III	7 out of 10	169.171					18.913	1.1e-05	fold change	-1.59					36.6846	0.0002	fold change	-1.61					22.1337	0.0214	fold change	-1.36	10.2727	0.0046	fold change	-1.8	27.2597	1.2e-07	fold change	-2.18	21.9173	0.004	fold change	-1.65	31.9898	0.0052	fold change	2.01
PFN1	5216	profilin 1	7 out of 10	169.089					13.0333	5.6e-05	fold change	1.44	26.599	0.0005	fold change	2.03	19.9785	0.001	fold change	1.35	35.8238	2.6e-11	fold change	1.78	28.1532	0.0054	fold change	1.51									11.3712	0.0465	fold change	1.22	34.1297	3e-05	fold change	-2.08
USP30	84749	ubiquitin specific peptidase 30	7 out of 10	168.86					14.4421	3.4e-06	fold change	-1.48	38.0532	3.2e-08	fold change	-2.54	27.5514	1.9e-06	fold change	-1.47	40.8751	0.041	fold change	-1.92					11.2818	0.0287	fold change	-1.88	25.2857	1.3e-08	fold change	-2.1	11.3712	0.0135	fold change	1.22
QDPR	5860	quinoid dihydropteridine reductase	7 out of 10	168.652									28.1976	0.005	fold change	-2.1	34.8097	0.0005	fold change	-1.58	23.8437	0.0078	fold change	1.48					23.2327	0.0136	fold change	-2.76	14.9152	7.8e-05	fold change	-1.66	18.091	0.0001	fold change	-1.52	25.5624	0.0065	fold change	-1.8
USP14	9097	ubiquitin specific peptidase 14 (tRNA-guanine transglycosylase)	7 out of 10	167.936					19.6131	1.7e-08	fold change	1.61	21.2876	0.002	fold change	1.8	15.2423	0.0063	fold change	1.27	44.2122	0.0024	fold change	2.01									19.9182	7.9e-05	fold change	1.88	27.0863	3.5e-06	fold change	1.81	20.5761	8.1e-06	fold change	-1.64
SPATS2L	26010	spermatogenesis associated, serine-rich 2-like	7 out of 10	167.429					19.9894	0.0003	fold change	-1.62	22.5077	0.0034	fold change	1.86	17.4718	0.0002	fold change	-1.31	19.372	0.0019	fold change	-1.36									10.9104	0.04	fold change	1.47	25.1489	0.002	fold change	1.75	52.0291	6.6e-05	fold change	-2.84
UBE2B	7320	ubiquitin-conjugating enzyme E2B (RAD6 homolog)	7 out of 10	166.984					32.32	8e-06	fold change	-1.88	34.1139	0.007	fold change	-2.34	14.7021	1.7e-05	fold change	-1.26	30.9682	0.0008	fold change	-1.66	28.5225	0.0362	fold change	1.52					10.1241	0.0186	fold change	-1.43	16.2329	0.0029	fold change	-1.45
CD59	966	CD59 molecule, complement regulatory protein	7 out of 10	166.74					22.1149	0.0002	fold change	1.67	18.9978	0.0155	fold change	-1.69	26.2801	0.0017	fold change	1.45									28.5804	0.0114	fold change	-3.13	20.6858	0.0015	fold change	-1.91	18.091	0.0056	fold change	-1.52	31.9898	0.0119	fold change	-2.01
CD109	135228	CD109 molecule	7 out of 10	166.398					13.0333	9.6e-05	fold change	1.44	23.7745	2.3e-07	fold change	1.91	26.9546	0.0007	fold change	1.46	30.1257	8.7e-05	fold change	1.64					10.4361	0.0053	fold change	1.81	34.9878	1.4e-08	fold change	2.49	27.0863	0.0004	fold change	1.81
MRPS23	51649	mitochondrial ribosomal protein S23	7 out of 10	166.394					42.2955	5.5e-08	fold change	2.11	12.8547	0.0122	fold change	-1.37	23.0005	0.003	fold change	1.4	42.3977	0.0167	fold change	1.96					9.91505	0.0128	fold change	1.77	14.9152	0.0042	fold change	1.66	21.015	0.0337	fold change	1.62
KIAA1109	84162	KIAA1109	7 out of 10	166.242													35.3344	1.1e-05	fold change	-1.59	20.1831	0.0271	fold change	-1.38	22.1337	0.0376	fold change	-1.36	18.2201	0.0155	fold change	-2.39	22.7031	1e-05	fold change	-1.99	33.6623	0.0307	fold change	-2.01	14.0056	0.0005	fold change	1.41
EIF2S2	8894	eukaryotic translation initiation factor 2, subunit 2 beta, 38kDa	7 out of 10	166.207					29.8406	3.2e-09	fold change	1.83					38.041	2.6e-06	fold change	1.63	29.7322	0.0012	fold change	1.63					13.5328	0.0336	fold change	2.06	19.9182	9.9e-06	fold change	1.88	15.1183	0.0004	fold change	1.41	20.024	0.0017	fold change	-1.62
PCBP2	5094	poly(rC) binding protein 2	7 out of 10	166.004					17.2175	0.0002	fold change	-1.55	21.0543	0.0014	fold change	-1.79	19.3534	0.0004	fold change	-1.34	25.3483	0.0021	fold change	-1.52									34.7505	2.1e-07	fold change	-2.48	27.3769	8.3e-06	fold change	-1.82	20.903	3.4e-05	fold change	1.65
PDE4DIP	9659	phosphodiesterase 4D interacting protein	7 out of 10	165.086					26.0081	8.8e-06	fold change	1.75	18.7743	0.017	fold change	1.68	12.2673	0.0039	fold change	-1.21	22.4707	0.0203	fold change	1.44					28.1946	0.0019	fold change	-3.11	33.5276	3.6e-05	fold change	2.43	23.8436	1.2e-08	fold change	1.71
ICMT	23463	isoprenylcysteine carboxyl methyltransferase	7 out of 10	164.759					18.0732	1.2e-08	fold change	1.57	16.8147	0.0035	fold change	1.59	15.2423	0.0002	fold change	1.27	28.989	0.0015	fold change	1.61					9.66066	0.008	fold change	-1.75	16.4766	2.9e-06	fold change	1.73	59.5026	4.1e-07	fold change	2.92
DLGAP4	22839	discs, large (Drosophila) homolog-associated protein 4	7 out of 10	164.344	80.0256	n/a	fold change	5.52771	11.7433	0.0129	fold change	-1.4	18.5898	0.0043	fold change	1.67	16.9091	0.013	fold change	1.3													10.9104	0.0054	fold change	1.47	13.8873	0.0045	fold change	1.36	12.279	0.0046	fold change	-1.33
STK38	11329	serine/threonine kinase 38	7 out of 10	164.321					10.8135	0.0037	fold change	1.37	20.6233	0.0237	fold change	1.77	34.8097	7.2e-07	fold change	1.58					50.7099	0.0048	fold change	-2.13	11.7915	2.1e-11	fold change	1.92	10.7323	0.041	fold change	1.46	24.8406	0.0058	fold change	1.74
SMG7	9887	Smg-7 homolog, nonsense mediated mRNA decay factor (C. elegans)	7 out of 10	162.797					12.719	7.5e-10	fold change	1.43	29.9204	0.0065	fold change	2.17					41.3425	0.0006	fold change	1.93	27.6396	0.009	fold change	-1.5					24.2913	4.4e-06	fold change	2.06	12.623	0.0323	fold change	1.3	14.2613	0.0067	fold change	1.42
ZDHHC13	54503	zinc finger, DHHC-type containing 13	7 out of 10	162.276					37.0217	1.5e-09	fold change	1.98	26.1352	0.0059	fold change	2.01	21.7454	0.0022	fold change	1.38	15.3722	0.0339	fold change	1.24					18.6845	0.0289	fold change	2.42	11.3121	0.0036	fold change	1.49	32.0051	4.3e-05	fold change	1.96
SERF2	10169	small EDRK-rich factor 2	7 out of 10	162.146					20.8719	4e-13	fold change	-1.64	30.5299	0.0026	fold change	-2.19	26.2801	7.3e-07	fold change	-1.45	20.1831	0.0431	fold change	1.38					12.9285	0.0067	fold change	-2.01	25.7897	3.8e-06	fold change	-2.12					25.5624	0.0024	fold change	1.8
BAZ2B	29994	bromodomain adjacent to zinc finger domain, 2B	7 out of 10	161.849					14.7718	7.1e-06	fold change	-1.49					30.8949	0.0002	fold change	-1.52	26.9607	1.9e-06	fold change	-1.56	26.2605	0.026	fold change	-1.47					24.8562	1.6e-05	fold change	-2.08	23.8436	0.0009	fold change	-1.71	14.2613	0.0134	fold change	1.42
LMBRD1	55788	LMBR1 domain containing 1	7 out of 10	161.566									38.0532	0.002	fold change	-2.54	14.7021	0.0004	fold change	-1.26	29.7322	0.0357	fold change	-1.63	28.5225	0.0022	fold change	-1.52	11.0379	0.0001	fold change	-1.86	16.4766	0.0003	fold change	-1.73					23.0415	0.0003	fold change	1.72
AVEN	57099	apoptosis, caspase activation inhibitor	7 out of 10	161.395					11.1318	0.0003	fold change	1.38					12.7225	0.0018	fold change	1.22	21.7125	0.005	fold change	1.42	47.2144	0.0091	fold change	2.02					10.3006	0.0161	fold change	1.44	17.2964	3.2e-06	fold change	1.49	41.0172	0.0006	fold change	-2.32
FAM96A	84191	family with sequence similarity 96, member A	7 out of 10	161.239					33.795	1.8e-08	fold change	1.91	13.9599	0.037	fold change	-1.44	14.7021	0.0023	fold change	1.26	36.8772	4.2e-11	fold change	1.81					10.032	0.0002	fold change	1.78	18.601	4.9e-05	fold change	1.82	33.2723	0.0036	fold change	2
GBA	2629	glucosidase, beta; acid (includes glucosylceramidase)	7 out of 10	161.111					12.3933	1.3e-05	fold change	1.42	32.7592	0.0006	fold change	2.28									30.581	0.0072	fold change	-1.57	10.9363	0.0044	fold change	1.85	14.6783	0.0073	fold change	1.65	48.0174	5.7e-07	fold change	2.46	11.7454	0.0442	fold change	1.3
ITM2B	9445	integral membrane protein 2B	7 out of 10	161.092					11.4522	1.6e-05	fold change	-1.39	22.5077	0.0183	fold change	-1.86	31.6216	1.8e-05	fold change	-1.53	26.1241	1.9e-08	fold change	-1.54					31.2504	3.1e-06	fold change	-3.34	20.1831	6.2e-05	fold change	-1.89					17.9533	0.0342	fold change	1.55
YEATS2	55689	YEATS domain containing 2	7 out of 10	160.824					19.6131	1.4e-09	fold change	1.61	30.2071	0.0004	fold change	2.18	35.9648	6.4e-06	fold change	1.6	16.0026	0.0056	fold change	1.26					18.0673	0.0015	fold change	2.38	17.4027	7.7e-05	fold change	1.77	23.5663	0.0044	fold change	1.7
ACSF2	80221	acyl-CoA synthetase family member 2	7 out of 10	160.519					14.4421	0.0026	fold change	-1.48	12.7164	0.0071	fold change	-1.36	28.1987	9.3e-07	fold change	-1.48					22.1337	0.0144	fold change	-1.36					47.4554	2.9e-05	fold change	-3.08	20.4718	0.0004	fold change	-1.6	15.1012	0.0082	fold change	1.45
HEXIM1	10614	hexamethylene bis-acetamide inducible 1	7 out of 10	160.086					21.7049	6.8e-11	fold change	-1.66	28.9548	5.4e-08	fold change	-2.13	32.9659	7.3e-05	fold change	-1.55									23.3904	7.8e-05	fold change	-2.77	23.839	1.2e-07	fold change	-2.04	16.9517	0.0047	fold change	-1.48	12.279	0.0018	fold change	1.33
PHTF1	10745	putative homeodomain transcription factor 1	7 out of 10	160.048					15.143	3.4e-07	fold change	1.5	41.4539	0.0295	fold change	2.72	12.7225	0.0063	fold change	1.22	44.7596	3.6e-11	fold change	2.03									9.38874	0.0076	fold change	1.39	22.8399	0.0169	fold change	1.68	13.74	0.0236	fold change	-1.4
GLUD1	2746	glutamate dehydrogenase 1	7 out of 10	159.756									20.6233	0.0011	fold change	-1.77	26.9546	3e-05	fold change	-1.46	17.2465	0.0024	fold change	-1.3	30.1205	0.0389	fold change	1.56	18.6845	1.4e-20	fold change	-2.42	33.0677	1.7e-06	fold change	-2.41	13.0584	0.0053	fold change	-1.32
NOP2	4839	NOP2 nucleolar protein homolog (yeast)	7 out of 10	159.034					22.1149	1.2e-09	fold change	1.67	35.6888	0.0004	fold change	2.42	16.3074	0.0003	fold change	1.29	38.8467	0.02	fold change	1.86					11.5137	0.0011	fold change	1.9	19.4609	0.0008	fold change	1.86					15.1012	0.0317	fold change	-1.45
HSPD1	3329	heat shock 60kDa protein 1 (chaperonin)	7 out of 10	158.712					30.7975	2e-05	fold change	1.85					37.4058	0.0068	fold change	1.62	34.6524	0.0026	fold change	1.75					11.9282	2.1e-06	fold change	1.93	16.0068	0.0127	fold change	1.71	13.0584	0.0389	fold change	1.32	14.8633	0.0486	fold change	-1.44
ADD1	118	adducin 1 (alpha)	7 out of 10	158.644					13.0333	4.9e-08	fold change	-1.44	15.0191	0.0097	fold change	-1.5	24.3681	7.7e-07	fold change	-1.42	29.3419	0.0406	fold change	-1.62					14.4767	0.0067	fold change	-2.13	36.0233	1.1e-07	fold change	-2.53	26.3812	7.7e-07	fold change	-1.79
TMC6	11322	transmembrane channel-like 6	7 out of 10	158.56					9.43776	0.0015	fold change	1.32	24.2769	0.0245	fold change	1.93	13.6417	0.0091	fold change	1.24	20.1831	0.0157	fold change	1.38	37.3972	0.0062	fold change	-1.73									15.4262	0.0403	fold change	1.42	38.1971	0.0005	fold change	2.22
RTN4	57142	reticulon 4	7 out of 10	157.692					13.6985	0.0029	fold change	-1.46					13.2023	0.0133	fold change	-1.23					41.3907	0.0001	fold change	1.84	32.8755	0.0173	fold change	-3.46	11.9025	0.0008	fold change	-1.52	14.8607	0.0087	fold change	-1.4	29.7619	2e-06	fold change	-1.93
SEC62	7095	SEC62 homolog (S. cerevisiae)	7 out of 10	157.574					16.3473	4.5e-05	fold change	-1.53	34.8095	0.043	fold change	-2.37	17.4718	0.001	fold change	-1.31	19.372	0.0002	fold change	-1.36					20.4658	8.4e-06	fold change	-2.55	32.7942	2.6e-05	fold change	-2.4					16.3132	0.0033	fold change	1.49
EIF2S1	1965	eukaryotic translation initiation factor 2, subunit 1 alpha, 35kDa	7 out of 10	157.348					25.5645	6.5e-09	fold change	1.74					16.9091	0.0009	fold change	1.3	40.8751	0.0086	fold change	1.92	31.0559	0.0133	fold change	1.58					11.5209	0.0003	fold change	1.5	13.4693	0.0162	fold change	1.34	17.9533	0.0014	fold change	-1.55
FCGRT	2217	Fc fragment of IgG, receptor, transporter, alpha	7 out of 10	157.306					16.3473	1.7e-07	fold change	-1.53	31.0621	0.0035	fold change	-2.21	16.3074	0.0117	fold change	-1.29	22.7704	0.0001	fold change	-1.45					10.032	0.0097	fold change	-1.78	39.4197	8.8e-08	fold change	-2.69	21.3669	0.0138	fold change	-1.63
LSM4	25804	LSM4 homolog, U6 small nuclear RNA associated (S. cerevisiae)	7 out of 10	157.304					26.9785	1.6e-05	fold change	1.77	17.2392	0.0182	fold change	1.61	39.5638	0.0079	fold change	1.65									13.8122	0.0005	fold change	2.08	31.3393	2.8e-08	fold change	2.34	14.365	0.022	fold change	1.38	14.0056	0.0089	fold change	-1.41
NDUFS4	4724	NADH dehydrogenase (ubiquinone) Fe-S protein 4, 18kDa (NADH-coenzyme Q reductase)	7 out of 10	156.82									34.5841	0.0205	fold change	-2.36	11.852	0.0261	fold change	-1.2	31.9006	0.0054	fold change	-1.68	32.4254	0.0124	fold change	1.61	17.6553	0.0001	fold change	-2.35	12.7348	0.0058	fold change	-1.56	15.6682	0.0004	fold change	-1.43
YARS	8565	tyrosyl-tRNA synthetase	7 out of 10	156.318					24.5289	1.5e-10	fold change	1.72	24.7511	0.0017	fold change	1.95	29.65	2.5e-06	fold change	1.5	31.4515	0.0035	fold change	1.67					11.1576	0.003	fold change	1.87	13.6014	0.0009	fold change	1.6					21.1775	0.0011	fold change	-1.66
MORC2	22880	MORC family CW-type zinc finger 2	7 out of 10	155.899					15.9465	6e-11	fold change	1.52	29.3839	0.0059	fold change	2.15	29.65	2.2e-05	fold change	1.5	41.3425	0.002	fold change	1.93					16.2291	0.0002	fold change	2.25	10.9104	0.0065	fold change	1.47	12.4362	0.0056	fold change	1.29
CEP70	80321	centrosomal protein 70kDa	7 out of 10	155.807					15.9465	5.9e-08	fold change	1.52	44.452	0.0419	fold change	2.89					18.6151	0.037	fold change	1.34	32.4254	0.0121	fold change	-1.61	11.9282	0.0426	fold change	1.93	16.2072	0.0054	fold change	1.72	16.2329	0.0202	fold change	1.45
FH	2271	fumarate hydratase	7 out of 10	155.245					21.3431	1.2e-07	fold change	1.65	20.6233	0.0473	fold change	1.77	13.6417	0.0088	fold change	1.24	36.8772	0.0008	fold change	1.81									24.5631	0.0008	fold change	2.07	21.3669	4.2e-07	fold change	1.63	16.8294	0.006	fold change	-1.51
TMEM79	84283	transmembrane protein 79	7 out of 10	154.799					18.913	5.5e-06	fold change	1.59	31.0621	0.0056	fold change	2.21	19.3534	0.0111	fold change	1.34	27.7897	0.0004	fold change	1.58					20.7118	0.0326	fold change	2.57	16.2072	0.0009	fold change	1.72	20.7618	0.0121	fold change	1.61
ERLIN2	11160	ER lipid raft associated 2	7 out of 10	154.413					13.6985	0.0048	fold change	-1.46	22.0911	0.0099	fold change	-1.84	35.3344	0.0003	fold change	-1.59									23.3904	3.3e-05	fold change	-2.77	16.4766	0.0041	fold change	-1.73	15.4262	0.0043	fold change	-1.42	27.9955	0.0317	fold change	1.88
GPATCH4	54865	G patch domain containing 4	7 out of 10	154.287					18.5114	3.4e-07	fold change	1.58	33.6839	0.0049	fold change	2.32	21.7454	0.0003	fold change	1.38	35.0277	0.0198	fold change	1.76					10.1472	0.0452	fold change	1.79	14.4099	0.0002	fold change	1.64	20.7618	0.0003	fold change	1.61
SRI	6717	sorcin	7 out of 10	153.675					15.143	1.2e-05	fold change	1.5					26.2801	0.0007	fold change	-1.45	41.3425	0.0014	fold change	-1.93					19.6881	0.0048	fold change	-2.49	12.1029	0.0274	fold change	-1.53	13.2518	0.0278	fold change	-1.33	25.8665	0.001	fold change	-1.81
BBX	56987	bobby sox homolog (Drosophila)	7 out of 10	153.333					11.4522	0.0009	fold change	-1.39					44.5657	0.0003	fold change	-1.73	19.7963	0.0045	fold change	-1.37	30.1205	0.0496	fold change	1.56	11.3975	0.0099	fold change	-1.89	23.1783	2.4e-05	fold change	-2.01	12.8227	0.0068	fold change	-1.31
GTF2E2	2961	general transcription factor IIE, polypeptide 2, beta 34kDa	7 out of 10	153.059					15.9465	9.7e-10	fold change	1.52					14.7021	0.006	fold change	1.26	24.9572	0.0415	fold change	1.51	31.0559	0.0226	fold change	1.58					13.1701	0.0001	fold change	1.58	23.2327	0.0041	fold change	1.69	29.994	0.0012	fold change	-1.94
RFC2	5982	replication factor C (activator 1) 2, 40kDa	7 out of 10	152.942					39.8673	8.1e-13	fold change	2.05					18.6654	0.0005	fold change	1.33					23.2126	0.0201	fold change	1.39	12.9285	1.5e-06	fold change	2.01	17.1766	0.0002	fold change	1.76	27.0863	3.3e-05	fold change	1.81	14.0056	0.0151	fold change	-1.41
PSMA5	5686	proteasome (prosome, macropain) subunit, alpha type, 5	7 out of 10	152.865					37.0217	2.4e-09	fold change	1.98	13.6196	0.0042	fold change	1.42	19.9785	4.6e-05	fold change	1.35	39.7769	0.0001	fold change	1.89									9.21972	0.0115	fold change	1.38	18.3854	0.0003	fold change	1.53	14.8633	0.0102	fold change	-1.44
RNF38	152006	ring finger protein 38	7 out of 10	152.786					15.5315	1.4e-06	fold change	1.51	15.9631	0.0027	fold change	-1.55	14.1452	0.0099	fold change	-1.25	24.2243	0.0002	fold change	1.49	45.5373	0.0095	fold change	-1.97					16.2072	5.4e-05	fold change	-1.72					21.1775	0.0204	fold change	1.66
TOMM7	54543	translocase of outer mitochondrial membrane 7 homolog (yeast)	7 out of 10	152.602									35.8657	2.7e-06	fold change	-2.43	16.3074	0.0032	fold change	-1.29	23.1303	0.0021	fold change	-1.46	22.4417	0.0409	fold change	1.37	15.7903	0.0028	fold change	-2.22	13.6014	7.6e-06	fold change	-1.6	25.4649	0.0003	fold change	-1.76
CDC2L6	23097	cell division cycle 2-like 6 (CDK8-like)	7 out of 10	152.575					23.5423	6.2e-09	fold change	1.7	25.8602	0.0313	fold change	2					14.5515	0.0152	fold change	1.21	51.1247	0.0073	fold change	-2.15	10.2727	1.7e-06	fold change	1.8	15.8051	7e-06	fold change	1.7					11.4181	0.0315	fold change	1.28
CDCA4	55038	cell division cycle associated 4	7 out of 10	152.199					37.8306	2.1e-16	fold change	2	20.2063	0.0146	fold change	1.75	22.3133	5.9e-06	fold change	1.39	33.4001	1.2e-06	fold change	1.72					11.3975	0.0279	fold change	1.89	13.7845	3e-05	fold change	1.61					13.2661	0.0033	fold change	-1.38
CASK	8573	calcium/calmodulin-dependent serine protein kinase (MAGUK family)	7 out of 10	152.192					13.6985	0.0009	fold change	1.46	16.6282	0.0152	fold change	1.58					33.7856	2e-06	fold change	1.73					19.9677	6.2e-05	fold change	2.51	27.2597	0.0027	fold change	2.18	22.5706	0.0043	fold change	1.67	18.2815	0.0146	fold change	1.56
FLNC	2318	filamin C, gamma	7 out of 10	151.5					10.5129	8.8e-05	fold change	-1.36	15.9631	7e-05	fold change	-1.55	12.2673	0.0007	fold change	-1.21	26.1241	0.0248	fold change	-1.54					26.7914	0.0095	fold change	-3.01	11.5209	0.0006	fold change	-1.5	48.3204	0.0011	fold change	-2.47
C1orf107	27042	chromosome 1 open reading frame 107	7 out of 10	151.492					28.9753	3.7e-11	fold change	1.81	17.7112	0.0405	fold change	1.63	19.3534	0.0002	fold change	1.34									9.42161	0.0047	fold change	1.73	40.1278	1.7e-07	fold change	2.72	21.642	0.0061	fold change	1.64	14.2613	0.0487	fold change	-1.42
THRA	7067	thyroid hormone receptor, alpha (erythroblastic leukemia viral (v-erb-a) oncogene homolog, avian)	7 out of 10	151.285					9.7091	0.0001	fold change	-1.33	23.9973	0.0058	fold change	-1.92					23.5333	1.5e-07	fold change	-1.47					21.6489	8.9e-07	fold change	-2.64	18.601	1.3e-09	fold change	-1.82	42.3776	0.0032	fold change	-2.3	11.4181	0.0013	fold change	1.28
RIF1	55183	RAP1 interacting factor homolog (yeast)	7 out of 10	151.281					24.5289	3.5e-08	fold change	1.72	32.0252	0.0126	fold change	2.25	17.4718	0.0003	fold change	1.31									12.0471	0.0008	fold change	1.94	35.4723	7e-07	fold change	2.51	14.365	0.0091	fold change	1.38	15.3704	0.0142	fold change	-1.46
CDK2AP1	8099	cyclin-dependent kinase 2 associated protein 1	7 out of 10	151.085					19.9894	1.4e-05	fold change	1.62	14.6451	0.0116	fold change	1.48	28.1987	8.7e-08	fold change	1.48	23.8437	1.4e-05	fold change	1.48					11.6578	4.3e-05	fold change	1.91	17.1766	2e-05	fold change	1.76	35.5738	4.7e-05	fold change	2.07
DHRS12	79758	dehydrogenase/reductase (SDR family) member 12	7 out of 10	151.07									40.538	0.0005	fold change	-2.67	13.6417	0.0005	fold change	-1.24	23.5333	0.003	fold change	-1.47					23.1312	0.0004	fold change	-2.75	23.6192	9e-05	fold change	-2.03	14.8607	0.0061	fold change	-1.4	11.7454	0.0172	fold change	1.3
R3HDM1	23518	R3H domain containing 1	7 out of 10	149.856					17.6806	3.9e-09	fold change	1.56	23.7745	0.0077	fold change	1.91	21.7454	3.4e-06	fold change	1.38	36.2146	2.4e-12	fold change	1.79					12.5153	0.0002	fold change	1.98	15.3549	0.0002	fold change	1.68	22.5706	0.001	fold change	1.67
PTP4A3	11156	protein tyrosine phosphatase type IVA, member 3	7 out of 10	149.041					9.7091	0.0021	fold change	1.33	36.0657	0.0006	fold change	2.44	21.7454	0.002	fold change	1.38	19.7963	0.0086	fold change	1.37					10.2727	0.0003	fold change	1.8	37.9827	0.0004	fold change	2.62	13.4693	0.0307	fold change	1.34
GMIP	51291	GEM interacting protein	7 out of 10	148.253					9.19765	0.0005	fold change	1.31	40.9293	0.0015	fold change	2.69	15.7889	1.6e-05	fold change	1.28	15.6721	0.0015	fold change	1.25	28.1532	0.0067	fold change	-1.51	13.9549	0.0008	fold change	2.09					24.5574	1.7e-08	fold change	1.73
SAMD9	54809	sterile alpha motif domain containing 9	7 out of 10	148.001					23.0782	9e-05	fold change	1.69	40.538	0.0236	fold change	2.67	14.7021	0.0178	fold change	1.26									11.6578	1.1e-05	fold change	1.91	19.657	0.0097	fold change	1.87	25.4649	0.0007	fold change	1.76	12.9032	0.0429	fold change	-1.36
C19orf28	126321	chromosome 19 open reading frame 28	7 out of 10	147.474									32.0252	0.0002	fold change	2.25	17.4718	0.0012	fold change	1.31	40.8751	0.0001	fold change	1.92					14.2022	5.8e-10	fold change	2.11	10.7323	0.0049	fold change	1.46	13.6562	0.0027	fold change	1.35	18.5117	0.0289	fold change	-1.57
COX4NB	10328	COX4 neighbor	7 out of 10	147.275					24.5289	1.6e-10	fold change	1.72	11.6531	7.8e-05	fold change	1.27	35.9648	1.5e-06	fold change	1.6	28.989	4.8e-06	fold change	1.61									12.3138	0.0001	fold change	1.54	17.5117	0.0001	fold change	1.5	16.3132	0.021	fold change	-1.49
ATP2C1	27032	ATPase, Ca++ transporting, type 2C, member 1	7 out of 10	146.882					19.9894	8.1e-05	fold change	1.62					16.3074	8.8e-05	fold change	1.29	37.3251	0.0436	fold change	1.82	23.2126	0.0127	fold change	-1.39	9.7869	1.2e-05	fold change	1.76	15.1114	0.0011	fold change	1.67	25.1489	0.0048	fold change	1.75
FBXO31	79791	F-box protein 31	7 out of 10	146.156					36.1504	3.4e-09	fold change	1.96	18.5898	0.0025	fold change	1.67	30.3006	4.9e-05	fold change	1.51									10.9363	0.0142	fold change	-1.85	14.6783	3.2e-05	fold change	1.65	18.091	0.0081	fold change	-1.52	17.4095	0.0165	fold change	-1.53
PSMG3	84262	proteasome (prosome, macropain) assembly chaperone 3	7 out of 10	146.04					23.5423	2.2e-09	fold change	1.7	14.1462	0.044	fold change	1.45	22.3133	1.7e-05	fold change	1.39	37.3251	5.3e-05	fold change	1.82					11.7915	0.0032	fold change	1.92	12.7348	0.0006	fold change	1.56	24.1867	3e-07	fold change	1.72
ABCF2	10061	ATP-binding cassette, sub-family F (GCN20), member 2	7 out of 10	145.891					21.7049	9.4e-11	fold change	1.66	28.1976	0.0002	fold change	2.1	19.3534	0.0002	fold change	1.34	16.2867	0.0089	fold change	1.27	18.5048	0.0388	fold change	1.23					11.7052	2.8e-05	fold change	-1.51					30.1386	0.0069	fold change	-1.95
C6orf97	80129	chromosome 6 open reading frame 97	7 out of 10	145.599					32.32	3.8e-07	fold change	-1.88	13.3084	0.0457	fold change	-1.4	18.6654	3.8e-05	fold change	-1.33									26.0323	0.0011	fold change	-2.96	20.4552	2e-05	fold change	-1.9	23.5663	0.0168	fold change	-1.7	11.2511	0.0295	fold change	1.27
VPS72	6944	vacuolar protein sorting 72 homolog (S. cerevisiae)	7 out of 10	144.723					19.9894	1.1e-08	fold change	1.62	16.391	0.0152	fold change	1.57	23.6257	0.0001	fold change	1.41	37.3251	0.013	fold change	1.82									20.1831	8.6e-05	fold change	1.89	14.1265	0.0031	fold change	1.37	13.0822	0.008	fold change	1.37
ETV6	2120	ets variant 6	7 out of 10	144.622					9.7091	0.0012	fold change	1.33	18.1425	0.0139	fold change	1.65	13.6417	0.0456	fold change	1.24	31.4515	5.8e-09	fold change	-1.67	20.2593	0.049	fold change	-1.3	13.4352	0.0162	fold change	2.05	37.9827	0.0014	fold change	-2.62
NME3	4832	non-metastatic cells 3, protein expressed in	7 out of 10	143.894					18.5114	2.4e-06	fold change	-1.58	15.7807	0.0296	fold change	-1.54	35.9648	5.9e-06	fold change	-1.6	17.6476	0.009	fold change	-1.31									14.9152	4.6e-05	fold change	-1.66	21.9173	0.0006	fold change	-1.65	19.1571	0.0356	fold change	1.59
ZNF331	55422	zinc finger protein 331	7 out of 10	143.338									13.7768	0.0188	fold change	-1.43	15.2423	0.0011	fold change	-1.27					30.1205	0.0304	fold change	-1.56	12.8156	0.0032	fold change	-2	25.7897	0.0001	fold change	-2.12	16.2329	0.0006	fold change	-1.45	29.36	0.0035	fold change	1.92
TBC1D1	23216	TBC1 (tre-2/USP6, BUB2, cdc16) domain family, member 1	7 out of 10	143.082					15.143	4.1e-06	fold change	1.5	25.0233	0.0003	fold change	1.96	20.578	9.9e-05	fold change	1.36					35.0631	0.0004	fold change	-1.67					18.8318	1.4e-05	fold change	1.83	12.8227	0.0056	fold change	1.31	15.6201	0.0009	fold change	-1.47
ATP5G3	518	ATP synthase, H+ transporting, mitochondrial F0 complex, subunit C3 (subunit 9)	7 out of 10	142.794					24.5289	3e-05	fold change	1.72	12.7164	0.0019	fold change	-1.36	43.7913	1.2e-07	fold change	1.72	20.9252	0.003	fold change	1.4									12.5043	0.0005	fold change	1.55	16.2329	0.028	fold change	1.45	12.0948	0.0436	fold change	-1.32
LYNX1	66004	Ly6/neurotoxin 1	7 out of 10	142.285					18.0732	3.1e-05	fold change	1.57	13.6196	0.0172	fold change	1.42	14.1452	9.2e-05	fold change	1.25	26.5587	9.9e-05	fold change	1.55					17.133	4.2e-12	fold change	-2.31	12.1029	0.0016	fold change	1.53	40.6524	0.0124	fold change	-2.25
PLOD1	5351	procollagen-lysine 1, 2-oxoglutarate 5-dioxygenase 1	7 out of 10	142.035					13.6985	2.5e-05	fold change	1.46	19.1875	0.0123	fold change	1.7	25.593	0.0003	fold change	1.44	32.3455	0.0017	fold change	1.69									9.55438	0.0405	fold change	1.4	14.8607	0.01	fold change	1.4	26.7953	0.0062	fold change	-1.84
MTIF2	4528	mitochondrial translational initiation factor 2	7 out of 10	141.599					22.1149	1.7e-10	fold change	1.67					23.0005	0.0034	fold change	1.4					33.6474	0.0053	fold change	1.64	9.91505	2e-07	fold change	1.77	16.9773	0.0003	fold change	1.75	11.8238	0.0149	fold change	1.25	24.1196	0.0016	fold change	-1.76
DCPS	28960	decapping enzyme, scavenger	7 out of 10	139.954					25.5645	2.4e-09	fold change	1.74	18.9978	0.0218	fold change	1.69	24.3681	0.0002	fold change	1.42									12.6928	0.0032	fold change	1.99	14.9152	0.0001	fold change	1.66	25.7599	2.5e-05	fold change	1.77	17.6554	0.0319	fold change	-1.54
RPS14	6208	ribosomal protein S14	7 out of 10	139.702									28.4587	0.0002	fold change	-2.11	13.2023	5.6e-05	fold change	-1.23	18.6151	7.6e-05	fold change	-1.34	21.8341	0.0069	fold change	1.35	9.91505	0.0008	fold change	-1.77	12.1029	1.3e-06	fold change	-1.53	35.5738	5.1e-07	fold change	-2.07
KIAA1609	57707	KIAA1609	7 out of 10	139.125					11.4522	0.0007	fold change	1.39	23.9973	0.0105	fold change	1.92	17.4718	0.0011	fold change	1.31	18.0254	1.2e-07	fold change	1.32	37.1195	0.0248	fold change	-1.72	20.3269	0.0007	fold change	2.54	10.7323	0.0292	fold change	1.46
TJP1	7082	tight junction protein 1 (zona occludens 1)	7 out of 10	138.734					30.7975	6.2e-08	fold change	-1.85	23.7745	0.0055	fold change	-1.91	28.1987	0.0003	fold change	-1.48	15.3722	0.0011	fold change	-1.24					10.5576	0.0022	fold change	-1.82	14.9152	6.7e-05	fold change	-1.66	15.1183	0.002	fold change	1.41
C11orf48	79081	chromosome 11 open reading frame 48	7 out of 10	138.596					15.143	1.8e-06	fold change	1.5	12.8547	0.0452	fold change	1.37	16.3074	0.0007	fold change	1.29	50.0646	0.001	fold change	2.2									12.3138	0.0001	fold change	1.54	19.232	0.0002	fold change	1.56	12.6807	0.0137	fold change	-1.35
RRM1	6240	ribonucleotide reductase M1	7 out of 10	138.207					23.5423	1.4e-10	fold change	1.7	25.0233	0.0293	fold change	1.96									23.2126	0.0314	fold change	1.39	13.4352	0.0009	fold change	2.05	20.4552	3.8e-05	fold change	1.9	15.9437	0.0024	fold change	1.44	16.5948	0.0208	fold change	-1.5
ENAH	55740	enabled homolog (Drosophila)	7 out of 10	137.953					18.5114	6.9e-07	fold change	1.58	31.5	2.6e-16	fold change	2.23	12.2673	0.0135	fold change	-1.21	26.5587	0.0032	fold change	1.55					9.66066	0.014	fold change	1.75	22.1588	4.7e-05	fold change	1.97	17.2964	0.0004	fold change	1.49
UBE2J1	51465	ubiquitin-conjugating enzyme E2, J1 (UBC6 homolog, yeast)	7 out of 10	137.282					26.9785	1.1e-08	fold change	1.77	11.0986	0.0436	fold change	1.21	24.3681	5.5e-05	fold change	1.42	16.5878	0.0019	fold change	1.28					10.2727	0.008	fold change	1.8	17.6476	0.0014	fold change	1.78	30.3289	4.6e-08	fold change	1.91
PSMD1	5707	proteasome (prosome, macropain) 26S subunit, non-ATPase, 1	7 out of 10	136.669					11.7433	8.4e-08	fold change	1.4	29.6534	0.02	fold change	2.16	15.7889	8e-05	fold change	1.28					33.2668	0.0002	fold change	1.63					11.9025	0.0029	fold change	1.52	18.3854	0.0058	fold change	1.53	15.9286	0.0012	fold change	-1.48
N4BP1	9683	NEDD4 binding protein 1	7 out of 10	136.328					18.0732	9.1e-08	fold change	1.57	22.7115	0.0119	fold change	1.87	13.6417	0.0032	fold change	1.24					32.4254	0.0335	fold change	-1.61					23.6192	0.0003	fold change	-2.03	14.6055	0.01	fold change	1.39	11.2511	0.0034	fold change	1.27
E2F1	1869	E2F transcription factor 1	7 out of 10	135.788					18.913	6e-13	fold change	1.59	20.2063	0.0334	fold change	1.75	15.2423	7e-05	fold change	1.27	14.5515	0.0013	fold change	1.21					35.9637	2.9e-07	fold change	3.69	14.6783	3.2e-08	fold change	1.65	16.2329	0.0277	fold change	1.45
RXRA	6256	retinoid X receptor, alpha	7 out of 10	135.488					17.6806	2.1e-07	fold change	-1.56	17.2392	2.8e-05	fold change	-1.61	26.2801	2.8e-05	fold change	-1.45									12.4071	0.0068	fold change	-1.97	11.9025	0.0008	fold change	-1.52	16.7784	0.0273	fold change	1.47	33.2005	0.0054	fold change	2.04
SMG5	23381	Smg-5 homolog, nonsense mediated mRNA decay factor (C. elegans)	7 out of 10	135.262					14.7718	3e-12	fold change	1.49	25.6498	2e-14	fold change	1.99	14.7021	0.0002	fold change	1.26	39.2813	0.0239	fold change	1.87	18.5048	0.0476	fold change	-1.23	9.18183	0.0146	fold change	1.71	13.1701	9.2e-05	fold change	1.58
B4GALT3	8703	UDP-Gal:betaGlcNAc beta 1,4- galactosyltransferase, polypeptide 3	7 out of 10	135.179					12.0957	2.8e-06	fold change	1.41	20.4279	0.0277	fold change	1.76					35.0277	1.4e-07	fold change	1.76	23.9693	0.0468	fold change	-1.41	17.4984	1.2e-09	fold change	2.34	12.5043	0.001	fold change	1.55	13.6562	0.0038	fold change	1.35
RMND5A	64795	required for meiotic nuclear division 5 homolog A (S. cerevisiae)	7 out of 10	135.081					24.5289	1.2e-07	fold change	1.72	15.0191	4.8e-05	fold change	1.5	17.4718	0.0029	fold change	1.31									17.8013	1.8e-05	fold change	2.36	21.0039	1.9e-06	fold change	1.92	19.232	8e-09	fold change	1.56	20.024	0.02	fold change	1.62
CTNNA1	1495	catenin (cadherin-associated protein), alpha 1, 102kDa	7 out of 10	135.061					23.0782	0.0021	fold change	-1.69	42.5	0.0054	fold change	-2.78	17.4718	0.0002	fold change	-1.31	16.9189	4.3e-05	fold change	-1.29					9.91505	0.0006	fold change	-1.77	11.5209	0.008	fold change	-1.5	13.6562	0.0248	fold change	-1.35
ARPC5	10092	actin related protein 2/3 complex, subunit 5, 16kDa	7 out of 10	134.008					22.5739	1.6e-06	fold change	1.68					15.7889	0.0011	fold change	1.28	23.8437	0.0237	fold change	1.48					12.6928	0.0177	fold change	1.99	24.5631	0.0007	fold change	2.07	21.642	7.3e-07	fold change	1.64	12.9032	0.0195	fold change	-1.36
C1orf163	65260	chromosome 1 open reading frame 163	7 out of 10	133.999					18.0732	1.8e-08	fold change	1.57	15.9631	0.043	fold change	1.55	23.6257	0.0025	fold change	1.41					18.3284	0.0064	fold change	1.22					19.657	0.0001	fold change	1.87	27.3769	0.0107	fold change	1.82	10.9745	0.0006	fold change	-1.25
RPH3AL	9501	rabphilin 3A-like (without C2 domains)	7 out of 10	133.162					24.0208	1.5e-08	fold change	-1.71	20.826	0.0015	fold change	-1.78	15.7889	1.9e-05	fold change	-1.28	14.5515	7.6e-09	fold change	1.21					14.4767	0.0103	fold change	-2.13	28.6377	2.9e-05	fold change	-2.24	14.8607	0.0032	fold change	-1.4
GINS3	64785	GINS complex subunit 3 (Psf3 homolog)	7 out of 10	132.714					20.8719	8.3e-08	fold change	1.64	13.3084	0.0023	fold change	1.4	17.4718	5.4e-06	fold change	1.31									11.2818	0.046	fold change	1.88	21.0039	6.4e-06	fold change	1.92	36.4971	0.0005	fold change	2.1	12.279	0.0224	fold change	-1.33
EIF4E2	9470	eukaryotic translation initiation factor 4E family member 2	7 out of 10	132.54					19.6131	3.6e-07	fold change	1.61	16.391	0.0183	fold change	1.57	32.2076	7.9e-05	fold change	1.54	21.3098	0.0005	fold change	1.41									15.8051	2.6e-05	fold change	1.7	15.1183	4.8e-05	fold change	1.41	12.0948	0.0183	fold change	-1.32
MRPL51	51258	mitochondrial ribosomal protein L51	7 out of 10	132.274					26.5072	1.3e-08	fold change	1.76	12.4852	0.0101	fold change	1.34	19.3534	0.0003	fold change	1.34	25.3483	4.5e-05	fold change	1.52					14.6242	5.2e-06	fold change	2.14	12.3138	9.8e-05	fold change	1.54	21.642	1.9e-05	fold change	1.64
CDYL	9425	chromodomain protein, Y-like	7 out of 10	132.186					16.3473	1.2e-12	fold change	1.53	11.7489	0.0193	fold change	1.28	16.9091	4.6e-05	fold change	1.3	18.2801	0.0114	fold change	1.33					13.0485	6.8e-06	fold change	2.02	12.1029	0.0006	fold change	-1.53	43.7495	2.7e-06	fold change	2.34
CALCOCO1	57658	calcium binding and coiled-coil domain 1	7 out of 10	131.807					17.6806	2.8e-12	fold change	-1.56	13.46	0.0135	fold change	-1.41	15.7889	2e-05	fold change	-1.28									11.5137	0.0052	fold change	-1.9	39.4197	7.3e-13	fold change	-2.69	22.8399	0.0014	fold change	-1.68	11.1037	0.0014	fold change	1.26
EIF5	1983	eukaryotic translation initiation factor 5	7 out of 10	131.251					14.7718	7.4e-05	fold change	1.49	11.4576	0.0204	fold change	-1.25	21.1256	0.0034	fold change	1.37	30.1257	9e-05	fold change	1.64									21.701	0.0065	fold change	-1.95	19.7899	0.014	fold change	1.58	12.279	0.0494	fold change	-1.33
CDC5L	988	CDC5 cell division cycle 5-like (S. pombe)	7 out of 10	130.914					17.2175	5.4e-07	fold change	1.55					22.3133	0.0001	fold change	1.39	14.2942	0.0076	fold change	1.2	27.1887	0.0025	fold change	-1.49					24.5631	0.0088	fold change	2.07	13.0584	0.0188	fold change	1.32	12.279	0.0019	fold change	-1.33
ELAVL1	1994	ELAV (embryonic lethal, abnormal vision, Drosophila)-like 1 (Hu antigen R)	7 out of 10	130.888					23.5423	1.9e-08	fold change	1.7	16.6282	0.0178	fold change	1.58	21.1256	0.0004	fold change	1.37	26.5587	1.8e-06	fold change	1.55									15.1114	0.0015	fold change	1.67	13.0584	9.1e-05	fold change	1.32	14.8633	0.0139	fold change	-1.44
CEP350	9857	centrosomal protein 350kDa	7 out of 10	130.74					9.96975	0.0029	fold change	1.34	27.5097	0.0361	fold change	2.07	12.2673	0.0355	fold change	-1.21	16.5878	1.1e-05	fold change	1.28									25.5645	1.1e-06	fold change	2.11	16.4696	0.0086	fold change	1.46	22.3714	0.0108	fold change	1.7
GPR89B	51463	G protein-coupled receptor 89B	7 out of 10	129.951					15.143	2.3e-09	fold change	1.5	25.0233	0.0007	fold change	1.96	14.7021	0.0193	fold change	1.26	36.8772	4.4e-07	fold change	1.81					13.5328	0.0058	fold change	2.06	9.55438	0.0148	fold change	1.4	15.1183	0.0023	fold change	1.41
IARS	3376	isoleucyl-tRNA synthetase	7 out of 10	129.776					14.7718	3.5e-08	fold change	1.49	32.9789	0.0051	fold change	2.29	14.1452	0.0084	fold change	1.25	22.7704	0.0064	fold change	1.45									9.38874	0.0027	fold change	1.39	18.6038	0.0207	fold change	1.54	17.1174	0.0052	fold change	-1.52
MYD88	4615	myeloid differentiation primary response gene (88)	7 out of 10	129.648					13.0333	1.1e-06	fold change	1.44	27.6958	0.003	fold change	2.08	17.4718	0.0004	fold change	1.31	23.1303	2e-06	fold change	1.46	25.113	0.0152	fold change	-1.44					10.7323	0.0002	fold change	1.46					12.4719	0.0477	fold change	1.34
HSF1	3297	heat shock transcription factor 1	7 out of 10	129.591					11.1318	0.0014	fold change	1.38	18.9978	0.0247	fold change	1.69	28.9268	4.6e-05	fold change	1.49					19.5542	0.0242	fold change	-1.27	10.4361	1.2e-05	fold change	1.81	22.1588	0.0012	fold change	1.97	18.3854	0.0009	fold change	1.53
SYK	6850	spleen tyrosine kinase	7 out of 10	129.307					10.261	0.0093	fold change	1.35	21.4773	0.0311	fold change	1.81	12.2673	0.0176	fold change	1.21					26.7237	0.0053	fold change	-1.48					13.1701	0.0059	fold change	1.58	33.6623	1.5e-06	fold change	2.01	11.7454	0.0016	fold change	1.3
PSME2	5721	proteasome (prosome, macropain) activator subunit 2 (PA28 beta)	7 out of 10	129.152					13.0333	1.7e-05	fold change	1.44	17.9308	0.0026	fold change	1.64	24.3681	0.0009	fold change	1.42	23.5333	0.0309	fold change	1.47					11.9282	0.0049	fold change	1.93	9.75456	0.0158	fold change	1.41	28.6041	1.8e-05	fold change	1.86
NUP62	23636	nucleoporin 62kDa	7 out of 10	128.788					12.3933	5.8e-10	fold change	1.42	35.6888	0.0044	fold change	2.42	19.3534	0.0036	fold change	1.34	23.5333	0.0006	fold change	1.47					9.27202	5.4e-07	fold change	1.72	12.3138	0.0005	fold change	1.54	16.2329	0.0013	fold change	1.45
FANCE	2178	Fanconi anemia, complementation group E	7 out of 10	127.932					17.6806	2.5e-10	fold change	1.56					19.9785	3.8e-05	fold change	1.35	16.9189	0.0225	fold change	1.29					11.5137	0.0233	fold change	1.9	21.9608	7.5e-07	fold change	1.96	23.5663	0.0044	fold change	1.7	16.3132	0.0042	fold change	-1.49
POLR2D	5433	polymerase (RNA) II (DNA directed) polypeptide D	7 out of 10	127.447					21.3431	5.3e-12	fold change	1.65	16.6282	0.0021	fold change	1.58	17.4718	4e-06	fold change	1.31	18.9978	0.0391	fold change	1.35									25.2857	1.4e-08	fold change	2.1	16.4696	0.0006	fold change	1.46	11.2511	0.0133	fold change	-1.27
ALDH1B1	219	aldehyde dehydrogenase 1 family, member B1	7 out of 10	126.476					11.4522	0.0012	fold change	1.39	14.836	0.0337	fold change	1.49					42.1361	0.0027	fold change	1.95					10.5576	0.0267	fold change	1.82	17.6476	0.0007	fold change	1.78	13.2518	0.0267	fold change	1.33	16.5948	0.0199	fold change	-1.5
PSMC3IP	29893	PSMC3 interacting protein	7 out of 10	126.448					19.6131	3.9e-06	fold change	1.61	21.4773	1e-09	fold change	1.81	14.1452	0.0009	fold change	1.25	18.2801	0.0001	fold change	1.33					9.42161	0.0008	fold change	1.73	11.5209	3.1e-05	fold change	1.5					31.9898	0.0034	fold change	-2.01
MAP4	4134	microtubule-associated protein 4	7 out of 10	126.289					9.19765	0.003	fold change	-1.31	12.3696	0.0056	fold change	-1.33	12.7225	0.0103	fold change	-1.22	24.9572	0.0006	fold change	-1.51	25.113	0.0209	fold change	1.44					22.1588	1.3e-05	fold change	1.97					19.7707	0.005	fold change	-1.61
TUBA1B	10376	tubulin, alpha 1b	7 out of 10	125.739					15.5315	4e-07	fold change	1.51	18.1425	6.2e-06	fold change	1.65	19.9785	1.7e-08	fold change	1.35	22.111	5.7e-09	fold change	1.43	19.992	0.0052	fold change	1.29									17.5117	0.0004	fold change	1.5	12.4719	0.0026	fold change	-1.34
CSTF2	1478	cleavage stimulation factor, 3' pre-RNA, subunit 2, 64kDa	7 out of 10	125.663					17.6806	4.9e-13	fold change	1.56	11.9662	0.0421	fold change	1.3	17.4718	0.0002	fold change	1.31	32.7069	0.0204	fold change	1.7									13.9725	5e-06	fold change	1.62	17.2964	0.0008	fold change	1.49	14.5688	0.0001	fold change	-1.43
PTPRM	5797	protein tyrosine phosphatase, receptor type, M	7 out of 10	125.248					13.6985	0.0007	fold change	-1.46	27.0437	0.0279	fold change	-2.05	17.4718	0.0002	fold change	-1.31					26.7237	0.017	fold change	1.48	14.4767	0.0429	fold change	-2.13	10.7323	0.0077	fold change	-1.46					15.1012	0.0235	fold change	-1.45
MFN1	55669	mitofusin 1	7 out of 10	124.965					18.913	1.7e-05	fold change	1.59					19.9785	0.0025	fold change	1.35	24.9572	0.0204	fold change	1.51	20.5931	0.0253	fold change	-1.31					12.9481	0.0032	fold change	1.57	11.646	0.0204	fold change	1.24	15.9286	0.0073	fold change	1.48
PLAA	9373	phospholipase A2-activating protein	7 out of 10	124.472					23.5423	3.3e-08	fold change	1.7	25.0233	0.031	fold change	1.96	15.2423	0.0343	fold change	1.27									10.4361	0.001	fold change	1.81	15.5748	0.0031	fold change	1.69	19.7899	0.0023	fold change	1.58	14.8633	0.0348	fold change	-1.44
UXS1	80146	UDP-glucuronate decarboxylase 1	7 out of 10	124.451					11.1318	0.0006	fold change	1.38	24.2769	0.01	fold change	1.93	13.6417	0.0006	fold change	1.24	25.7304	6.6e-07	fold change	1.53									15.5748	0.0001	fold change	1.69	19.232	2.5e-07	fold change	1.56	14.8633	0.0066	fold change	-1.44
C19orf2	8725	chromosome 19 open reading frame 2	7 out of 10	123.756					26.0081	7.7e-09	fold change	1.75	13.46	0.0031	fold change	1.41	21.1256	0.0067	fold change	1.37	16.0026	0.0475	fold change	1.26					11.5137	4.4e-09	fold change	1.9	9.55438	0.0025	fold change	1.4	26.0915	0.0007	fold change	1.78
KDM2B	84678	lysine (K)-specific demethylase 2B	7 out of 10	122.6					14.7718	4.2e-06	fold change	1.49	21.8671	6.3e-06	fold change	1.83	25.593	4.8e-05	fold change	1.44	15.3722	0.001	fold change	1.24					14.6242	0.0004	fold change	2.14	16.0068	0.002	fold change	1.71	14.365	0.0053	fold change	1.38
MIF	4282	macrophage migration inhibitory factor (glycosylation-inhibiting factor)	7 out of 10	122.159					15.143	0.0003	fold change	1.5					27.5514	0.0019	fold change	1.47					22.4417	0.0062	fold change	-1.37	15.0621	0.0026	fold change	2.17	14.9152	8e-06	fold change	1.66	14.365	0.0028	fold change	1.38	12.6807	0.0091	fold change	1.35
EPOR	2057	erythropoietin receptor	7 out of 10	121.828					19.9894	3e-05	fold change	-1.62	12.7164	0.0011	fold change	-1.36					16.0026	0.0018	fold change	1.26	18.1291	0.0485	fold change	1.21	18.0673	0.0073	fold change	-2.38	18.8318	0.0002	fold change	-1.83	18.091	0.0104	fold change	-1.52
LRRFIP2	9209	leucine rich repeat (in FLII) interacting protein 2	7 out of 10	121.427					11.7433	1.7e-07	fold change	1.4	14.6451	0.0187	fold change	1.48					41.8207	4.4e-08	fold change	-1.94					11.9282	0.0008	fold change	1.93	9.75456	0.0134	fold change	1.41	19.7899	0.0188	fold change	1.58	11.7454	0.0097	fold change	-1.3
PINK1	65018	PTEN induced putative kinase 1	7 out of 10	120.69					9.7091	9.5e-08	fold change	-1.33	23.9973	0.0189	fold change	-1.92	15.7889	1.1e-06	fold change	-1.28	17.2465	0.0014	fold change	-1.3					10.2727	0.0025	fold change	-1.8	16.9773	1.1e-05	fold change	-1.75	26.698	0.0027	fold change	-1.8
CTDSP2	10106	CTD (carboxy-terminal domain, RNA polymerase II, polypeptide A) small phosphatase 2	7 out of 10	120.486					11.7433	2.7e-11	fold change	-1.4	17.4646	0.0025	fold change	-1.62	14.7021	0.0014	fold change	-1.26	17.6476	0.0081	fold change	-1.31									23.6192	6.9e-07	fold change	-2.03	11.646	0.0093	fold change	-1.24	23.663	4.4e-05	fold change	1.74
ATG12	9140	ATG12 autophagy related 12 homolog (S. cerevisiae)	7 out of 10	120.028					9.7091	1.8e-05	fold change	-1.33					15.7889	0.012	fold change	-1.28	20.5819	7.6e-07	fold change	-1.39	27.6396	0.0497	fold change	1.5					12.5043	0.0021	fold change	1.55	23.5663	0.0003	fold change	1.7	10.2375	0.0399	fold change	-1.2
CTDSP1	58190	CTD (carboxy-terminal domain, RNA polymerase II, polypeptide A) small phosphatase 1	7 out of 10	119.947					15.9465	1.4e-14	fold change	-1.52	12.4852	4.4e-05	fold change	-1.34	19.9785	8e-07	fold change	-1.35									14.3561	0.0016	fold change	-2.12	22.7031	5.6e-07	fold change	-1.99	20.4718	0.0074	fold change	-1.6	14.0056	0.0011	fold change	1.41
TOMM40	10452	translocase of outer mitochondrial membrane 40 homolog (yeast)	7 out of 10	119.666					16.3473	1.6e-10	fold change	1.53	21.2876	0.0098	fold change	1.8	16.9091	6.7e-05	fold change	1.3	26.5587	0.0007	fold change	1.55					12.0471	0.0012	fold change	1.94	9.21972	0.0017	fold change	1.38	17.2964	2.3e-05	fold change	1.49
MYO19	80179	myosin XIX	7 out of 10	119.378					9.19765	1.6e-05	fold change	1.31	30.2071	0.0002	fold change	2.18	13.2023	0.0002	fold change	1.23	18.9978	0.0001	fold change	1.35					15.215	0.0034	fold change	2.18	14.1723	4e-05	fold change	1.63	18.3854	0.0049	fold change	1.53
DAZAP2	9802	DAZ associated protein 2	7 out of 10	118.434					9.7091	3.5e-06	fold change	1.33	18.5898	0.0007	fold change	-1.67	24.3681	9.5e-05	fold change	-1.42	15.3722	0.0007	fold change	-1.24					11.6578	0.0124	fold change	-1.91	20.4552	0.0016	fold change	-1.9					18.2815	0.0007	fold change	1.56
MGAT4B	11282	mannosyl (alpha-1,3-)-glycoprotein beta-1,4-N-acetylglucosaminyltransferase, isozyme B	7 out of 10	117.999									25.2598	1e-05	fold change	1.97	16.3074	0.0087	fold change	1.29	27.7897	2.6e-08	fold change	1.58					11.7915	7.1e-05	fold change	1.92	9.21972	0.0035	fold change	1.38	14.365	0.0122	fold change	1.38	13.2661	0.0149	fold change	-1.38
CHD3	1107	chromodomain helicase DNA binding protein 3	7 out of 10	117.382					13.3474	2e-07	fold change	-1.45	22.0911	0.0005	fold change	1.84	16.9091	2.8e-05	fold change	-1.3	14.8199	0.0029	fold change	-1.22	18.3284	0.0443	fold change	1.22					19.2627	1e-06	fold change	-1.85	12.623	0.0113	fold change	-1.3
HAUS8	93323	HAUS augmin-like complex, subunit 8	7 out of 10	117.186					18.0732	8.1e-10	fold change	1.57	15.6084	0.0013	fold change	1.53	18.1382	9.4e-09	fold change	1.32	23.1303	8.4e-06	fold change	1.46					15.215	3.8e-12	fold change	2.18	11.9025	0.0007	fold change	1.52	15.1183	0.0038	fold change	1.41
ZNF710	374655	zinc finger protein 710	7 out of 10	116.931					11.1318	0.0027	fold change	-1.38	16.6282	0.0064	fold change	1.58	13.6417	0.0181	fold change	-1.24	22.4707	8.9e-07	fold change	1.44	25.5363	0.0132	fold change	-1.45					11.9025	0.0148	fold change	-1.52					15.6201	3.8e-05	fold change	1.47
LDHA	3939	lactate dehydrogenase A	7 out of 10	116.602					21.3431	1.5e-08	fold change	1.65	13.46	0.0139	fold change	1.41	18.6654	0.0011	fold change	1.33					24.7525	0.0034	fold change	1.43	9.18183	0.002	fold change	-1.71	11.9025	0.0028	fold change	1.52	17.2964	0.0154	fold change	1.49
TK2	7084	thymidine kinase 2, mitochondrial	7 out of 10	116.195					12.0957	2.3e-07	fold change	-1.41	18.9978	1.2e-05	fold change	-1.69	14.7021	0.0036	fold change	-1.26	29.7322	1.4e-06	fold change	-1.63					14.8735	0.0165	fold change	-2.16	12.7348	8.6e-06	fold change	-1.56	13.0584	0.0147	fold change	-1.32
PIGK	10026	phosphatidylinositol glycan anchor biosynthesis, class K	7 out of 10	115.146					11.7433	0.0031	fold change	1.4					18.1382	0.0029	fold change	-1.32	26.9607	0.0002	fold change	-1.56					15.7903	0.0038	fold change	-2.22	12.9481	0.0064	fold change	-1.57	13.2518	0.0183	fold change	1.33	16.3132	0.0287	fold change	-1.49
NECAP2	55707	NECAP endocytosis associated 2	7 out of 10	115.051					9.43776	1.9e-06	fold change	1.32									26.1241	0.0011	fold change	1.54	20.5931	0.0205	fold change	1.31	10.6919	0.0052	fold change	1.83	13.6014	8.4e-06	fold change	1.6	19.232	2.6e-05	fold change	1.56	15.3704	0.0018	fold change	-1.46
GNAS	2778	GNAS complex locus	7 out of 10	113.95					12.0957	0.0045	fold change	-1.41	17.9308	5.3e-09	fold change	1.64	18.6654	5.5e-05	fold change	1.33	26.5587	0.0413	fold change	-1.55									9.21972	0.0002	fold change	1.38	11.8238	0.0338	fold change	1.25	17.6554	0.0347	fold change	1.54
C11orf24	53838	chromosome 11 open reading frame 24	7 out of 10	113.488									14.4573	0.0146	fold change	1.47	11.852	0.0238	fold change	1.2	19.372	0.0164	fold change	1.36	23.5516	0.0269	fold change	1.4					11.9025	9.6e-05	fold change	1.52	18.091	0.0003	fold change	1.52	14.2613	0.0201	fold change	-1.42
TCTN1	79600	tectonic family member 1	7 out of 10	112.496					12.719	2.2e-08	fold change	-1.43					14.7021	0.0003	fold change	-1.26	17.6476	0.0052	fold change	-1.31					12.5153	6.2e-10	fold change	-1.98	19.9182	8.3e-05	fold change	-1.88	20.131	0.0001	fold change	-1.59	14.8633	0.0002	fold change	1.44
PRCC	5546	papillary renal cell carcinoma (translocation-associated)	7 out of 10	109.982					10.261	0.0001	fold change	1.35	19.3628	0.0078	fold change	1.71	17.4718	0.0149	fold change	1.31	25.7304	4.3e-05	fold change	1.53					13.6779	6.6e-06	fold change	2.07	11.5209	0.0076	fold change	1.5	11.9572	0.0129	fold change	1.26
UNC93B1	81622	unc-93 homolog B1 (C. elegans)	7 out of 10	109.336					10.8135	0.0042	fold change	1.37	11.8565	0.0281	fold change	1.29	19.9785	0.0052	fold change	1.35	24.2243	1.5e-06	fold change	1.49	19.5542	0.0129	fold change	-1.27	11.6578	0.0006	fold change	1.91									11.2511	0.0146	fold change	1.27
HNRNPM	4670	heterogeneous nuclear ribonucleoprotein M	7 out of 10	108.867					20.4517	0.0005	fold change	-1.63	12.4852	0.0229	fold change	1.34					14.5515	0.027	fold change	-1.21	20.5931	0.0391	fold change	1.31	9.5469	0.0029	fold change	1.74	16.9773	0.0014	fold change	-1.75					14.2613	0.0106	fold change	-1.42
KIAA0141	9812	KIAA0141	7 out of 10	108.244					9.96975	7e-06	fold change	-1.34	15.0191	0.0062	fold change	-1.5	15.2423	2.1e-07	fold change	-1.27	24.2243	0.0156	fold change	-1.49					9.66066	0.0052	fold change	-1.75	17.1766	4.5e-10	fold change	-1.76	16.9517	0.0038	fold change	-1.48
SFPQ	6421	splicing factor proline/glutamine-rich (polypyrimidine tract binding protein associated)	7 out of 10	108.071					9.43776	0.0015	fold change	1.32	12.3696	0.0035	fold change	1.33	13.2023	0.0028	fold change	1.23	24.9572	0.0008	fold change	1.51	21.8341	0.0441	fold change	1.35					12.7348	0.0003	fold change	1.56					13.5355	0.0215	fold change	-1.39
SOS2	6655	son of sevenless homolog 2 (Drosophila)	7 out of 10	107.892					13.6985	0.0004	fold change	-1.46					13.6417	0.0093	fold change	-1.24	18.2801	0.0296	fold change	-1.33					10.5576	0.0297	fold change	-1.82	15.1114	0.0002	fold change	-1.67	18.091	0.0022	fold change	-1.52	18.5117	0.0116	fold change	1.57
CHD1L	9557	chromodomain helicase DNA binding protein 1-like	7 out of 10	106.986					12.719	1.8e-06	fold change	1.43	31.3073	0.0007	fold change	2.22	13.2023	0.0048	fold change	1.23	16.2867	0.0033	fold change	1.27					10.4361	0.001	fold change	1.81	11.9025	0.0108	fold change	1.52	11.1324	0.043	fold change	1.2
ABCD4	5826	ATP-binding cassette, sub-family D (ALD), member 4	7 out of 10	106.018					14.0508	1.1e-10	fold change	-1.47	12.0981	0.0008	fold change	-1.31	12.2673	0.0001	fold change	-1.21	19.7963	0.0004	fold change	-1.37					11.0379	0.0073	fold change	-1.86	16.9773	1.2e-06	fold change	-1.75	19.7899	0.0001	fold change	-1.58
RINT1	60561	RAD50 interactor 1	7 out of 10	105.325					13.3474	7.6e-07	fold change	1.45	14.6451	0.0055	fold change	1.48	12.2673	0.0006	fold change	1.21	18.6151	0.0011	fold change	1.34									11.9025	0.0006	fold change	1.52	24.1867	0.006	fold change	1.72	10.3605	0.0432	fold change	-1.21
MAGEF1	64110	melanoma antigen family F, 1	7 out of 10	105.172					11.7433	2.1e-06	fold change	1.4	12.4852	0.0001	fold change	1.34	12.7225	0.0376	fold change	1.22					29.7089	0.027	fold change	-1.55					9.75456	0.0107	fold change	1.41	13.6562	0.0083	fold change	1.35	15.1012	0.0118	fold change	1.45
CAPZA1	829	capping protein (actin filament) muscle Z-line, alpha 1	7 out of 10	103.735					9.43776	0.0003	fold change	1.32	16.391	0.0351	fold change	1.57					20.1831	0.0484	fold change	1.38					10.9363	0.0209	fold change	1.85	10.3006	0.0017	fold change	1.44	21.9173	3.8e-07	fold change	1.65	14.5688	0.0142	fold change	-1.43
USP7	7874	ubiquitin specific peptidase 7 (herpes virus-associated)	7 out of 10	102.36					10.8135	0.0056	fold change	-1.37	15.7807	0.0146	fold change	-1.54	14.1452	0.0061	fold change	-1.25	16.9189	0.0277	fold change	-1.29	21.8341	0.0378	fold change	1.35					10.9104	0.0002	fold change	-1.47	11.9572	0.0272	fold change	1.26
ATAD3A	55210	ATPase family, AAA domain containing 3A	7 out of 10	100.486					10.8135	8.8e-08	fold change	1.37	15.0191	0.0117	fold change	1.5					16.2867	0.0077	fold change	1.27	18.9609	0.0084	fold change	1.25	14.0688	4e-06	fold change	2.1					13.0584	0.0005	fold change	1.32	12.279	0.0007	fold change	-1.33
MMP1	4312	matrix metallopeptidase 1 (interstitial collagenase)	6 out of 10	575.265					98.1624	2.8e-12	fold change	8.23	97.6162	7.8e-23	fold change	25.5	94.3824	0.0004	fold change	3.82	99.5124	0.021	fold change	22.3									87.1642	1.4e-05	fold change	8.21	98.4271	3.2e-09	fold change	11.8
AGR3	155465	anterior gradient homolog 3 (Xenopus laevis)	6 out of 10	569.083					97.7727	8.2e-09	fold change	-7.74	89.1234	0.0297	fold change	-11.5	99.8004	6.9e-11	fold change	-15									97.0422	0.002	fold change	-18.4	99.4332	1.4e-06	fold change	-34.5	85.9107	0.0085	fold change	-5.01
OGN	4969	osteoglycin	6 out of 10	563.408					99.2713	2.6e-14	fold change	-9.98					97.11	3.5e-07	fold change	-4.86	99.6751	1e-11	fold change	-22.6					98.7089	1e-07	fold change	-26	98.4775	3.2e-10	fold change	-20.8	70.1656	0.0136	fold change	-3.48
FAM83D	81610	family with sequence similarity 83, member D	6 out of 10	549.153					97.4621	4.8e-16	fold change	7.26	94.8299	0.0001	fold change	17.8	91.0581	8.1e-10	fold change	3.25	98.5552	0.0274	fold change	13.6					73.9295	0.0234	fold change	7.15	93.3184	2.5e-11	fold change	11.2
LEPR	3953	leptin receptor	6 out of 10	547.173					78.2326	9.5e-08	fold change	-3.39	88.6101	0.0186	fold change	-11.1	97.0158	3.8e-13	fold change	-4.76	98.8728	0.0398	fold change	-16.3					96.9049	1.9e-06	fold change	-18.2	87.5365	0.0004	fold change	-8.3
NUF2	83540	NUF2, NDC80 kinetochore complex component, homolog (S. cerevisiae)	6 out of 10	545.375					95.7158	1.2e-22	fold change	6.11	89.8392	6.4e-06	fold change	12	84.6353	3.9e-07	fold change	2.79									94.9037	0.0053	fold change	15.8	91.3759	2.9e-11	fold change	9.95	88.9047	0.0001	fold change	5.48
ADH1B	125	alcohol dehydrogenase 1B (class I), beta polypeptide	6 out of 10	541.737					97.54	4.6e-11	fold change	-7.41	99.7546	0.0004	fold change	-69.5	94.8263	1.4e-05	fold change	-3.94									78.1201	0.005	fold change	-7.92	99.2713	1.3e-05	fold change	-30.8	72.2251	0.03	fold change	-3.64
AREG	374	amphiregulin	6 out of 10	529.848	96.6613	n/a	fold change	15.1676	58.9199	0.0012	fold change	-2.54	87.2265	0.0016	fold change	-10.4													97.5914	0.0012	fold change	-19.4	90.1697	7.5e-05	fold change	-9.53	99.2792	0.0038	fold change	-16.7
SDPR	8436	serum deprivation response (phosphatidylserine binding protein)	6 out of 10	523.521					77.7375	2.2e-09	fold change	-3.37	96.695	0.0101	fold change	-22					98.3187	0.0271	fold change	-12.6					99.2792	1.6e-06	fold change	-28.4	56.5873	0.0002	fold change	-3.63	94.9037	0.0005	fold change	-7.77
S100P	6286	S100 calcium binding protein P	6 out of 10	519.743					65.2018	0.0004	fold change	2.77	82.5955	5e-05	fold change	8.33									94.8767	0.0063	fold change	-10.5					97.0007	7.8e-07	fold change	15.4	90.3016	1.5e-07	fold change	5.86	89.7666	0.0084	fold change	9.04
FABP4	2167	fatty acid binding protein 4, adipocyte	6 out of 10	517.894					88.1011	1.8e-08	fold change	-4.29	99.8363	7.6e-07	fold change	-81.2	67.8362	0.0223	fold change	-2.19									69.8812	1.7e-06	fold change	-6.72	98.2415	1.8e-06	fold change	-18.9	93.9973	0.0016	fold change	-6.97
UHRF1	29128	ubiquitin-like with PHD and ring finger domains 1	6 out of 10	505.605					77.935	1.5e-11	fold change	3.38	81.4465	0.01	fold change	7.91	86.0082	5.6e-09	fold change	2.89									96.9049	0.0023	fold change	18.2	82.8185	1.2e-08	fold change	7.04	80.492	1.3e-17	fold change	4.32
ERBB4	2066	v-erb-a erythroblastic leukemia viral oncogene homolog 4 (avian)	6 out of 10	505.075					93.6733	5.4e-10	fold change	-5.28	63.3208	0.0412	fold change	-4.38	94.2063	3.3e-12	fold change	-3.78	90.9025	0.0363	fold change	-6.57					77.505	0.0133	fold change	-7.79	85.4672	4e-05	fold change	-7.68
ZIC1	7545	Zic family member 1 (odd-paired homolog, Drosophila)	6 out of 10	497.711					95.1239	1.1e-10	fold change	5.78	82.2084	6.8e-15	fold change	8.15	71.3399	9e-05	fold change	2.27	84.8767	0.0012	fold change	5.16					77.8549	0.0045	fold change	7.88	86.3066	3.6e-06	fold change	7.92
SYNPO2	171024	synaptopodin 2	6 out of 10	497.444					90.4339	3.6e-14	fold change	-4.63	75.4011	4.5e-05	fold change	-6.3	92.2237	1e-07	fold change	-3.42	95.7158	5.4e-07	fold change	-8.69					65.1873	4.2e-07	fold change	-6.18	78.4818	1.2e-05	fold change	-6.04
PLIN1	5346	perilipin 1	6 out of 10	494.207					90.501	2.1e-08	fold change	-4.64	98.9531	0.0001	fold change	-43.3	48.5117	0.0026	fold change	-1.8	86.7333	1.1e-07	fold change	-5.56					79.471	2.1e-07	fold change	-8.23	90.0366	0.0018	fold change	-9.45
SCARA5	286133	scavenger receptor class A, member 5 (putative)	6 out of 10	486.849	83.3834	n/a	fold change	-6.39682	67.9412	1.8e-09	fold change	-2.86	83.949	6.3e-16	fold change	-8.72													84.5409	1.1e-07	fold change	-9.74	81.0163	0.0003	fold change	-6.6	86.0185	0.0023	fold change	-5.02
CXCL9	4283	chemokine (C-X-C motif) ligand 9	6 out of 10	486.04					72.6385	7.7e-05	fold change	3.08	93.1775	0.0074	fold change	14.8					64.8921	0.0048	fold change	2.92					74.0094	0.0009	fold change	7.16	86.5501	3.4e-06	fold change	8.01	94.7724	0.0002	fold change	7.59
APOBEC3B	9582	apolipoprotein B mRNA editing enzyme, catalytic polypeptide-like 3B	6 out of 10	485.648					92.9662	5.5e-13	fold change	5.16	84.1213	2.9e-29	fold change	8.79	88.7327	7.9e-08	fold change	3.05									32.8755	0.0403	fold change	3.46	88.1011	1.7e-08	fold change	8.57	98.8513	4.9e-11	fold change	13.2
SEMA3C	10512	sema domain, immunoglobulin domain (Ig), short basic domain, secreted, (semaphorin) 3C	6 out of 10	484.036					58.305	2e-06	fold change	-2.52					81.489	2.2e-05	fold change	-2.67	79.8072	1.2e-05	fold change	-4.26					78.3871	0.0001	fold change	-7.97	95.2708	1.4e-13	fold change	-13.3	90.7771	3.1e-06	fold change	-6.01
CD36	948	CD36 molecule (thrombospondin receptor)	6 out of 10	483.389					88.6729	1.1e-08	fold change	-4.42	98.1624	0.0034	fold change	-29.2	53.8781	0.0258	fold change	-1.89									89.5977	0.0002	fold change	-11.2	94.6844	3.4e-05	fold change	-12.9	58.3935	0.0345	fold change	-2.87
TNXB	7148	tenascin XB	6 out of 10	480.819					82.3737	2.8e-13	fold change	-3.69	86.7333	0.0004	fold change	-10	45.0235	1.8e-05	fold change	-1.74									95.1656	2.4e-14	fold change	-16.2	73.3762	2.8e-06	fold change	-5.21	98.147	7.9e-08	fold change	-11.1
NOSTRIN	115677	nitric oxide synthase trafficker	6 out of 10	472.61					85.4073	4.1e-16	fold change	-3.98					78.202	3.3e-09	fold change	-2.54	64.5853	0.006	fold change	-2.9					85.9107	4.9e-09	fold change	-10	77.4437	2.3e-14	fold change	-5.86	81.0609	5e-06	fold change	-4.4
FAM54A	113115	family with sequence similarity 54, member A	6 out of 10	472.423					87.9121	1.6e-24	fold change	4.24	74.8503	0.0005	fold change	6.15	84.0011	2.6e-05	fold change	2.77									60.7615	0.0039	fold change	5.65	71.7896	6e-10	fold change	5.02	93.1081	6.3e-06	fold change	6.74
CLDN11	5010	claudin 11	6 out of 10	471.337					84.6439	1.4e-09	fold change	-3.91	91.9219	8.6e-10	fold change	-13.3	92.904	9.7e-09	fold change	-3.48	97.4621	0.0046	fold change	-10.8					13.4352	5.8e-07	fold change	2.05	90.9703	6.2e-09	fold change	-9.84
CLEC3B	7123	C-type lectin domain family 3, member B	6 out of 10	470.945					69.2425	3.2e-10	fold change	-2.92	96.0154	1.2e-05	fold change	-20.6	40.2269	0.0041	fold change	-1.66									89.1345	0.001	fold change	-11	91.9912	0.0007	fold change	-10.3	84.3341	0.0003	fold change	-4.75
THSD4	79875	thrombospondin, type I, domain containing 4	6 out of 10	467.243					93.1775	2.8e-11	fold change	-5.18	59.3183	0.0045	fold change	-3.99	65.7566	8.6e-09	fold change	-2.14	87.9121	0.0019	fold change	-5.84					77.0713	0.0162	fold change	-7.71	84.0068	4.4e-07	fold change	-7.29
CDCA5	113130	cell division cycle associated 5	6 out of 10	465.869					81.7167	4e-20	fold change	3.65	76.6237	0.0005	fold change	6.53	61.1681	1.4e-11	fold change	2.04									81.8304	0.0056	fold change	8.7	72.1699	4e-10	fold change	5.05	92.36	2.5e-05	fold change	6.54
AGTR1	185	angiotensin II receptor, type 1	6 out of 10	465.099					87.7871	4.6e-11	fold change	-4.23	93.8879	1.8e-07	fold change	-16	67.2929	0.0004	fold change	-2.17	85.4073	7e-05	fold change	-5.27					93.8685	0.0028	fold change	-14	36.8549	0.0003	fold change	-2.57
PGR	5241	progesterone receptor	6 out of 10	464					98.7147	1.9e-10	fold change	-8.87	83.4934	0.0269	fold change	-8.58	95.4545	5.8e-08	fold change	-4.22									53.0853	0.0177	fold change	-4.97	98.9531	5.6e-05	fold change	-27	34.299	0.0061	fold change	-2.03
IQGAP3	128239	IQ motif containing GTPase activating protein 3	6 out of 10	463.417					79.8594	2.8e-13	fold change	3.5	83.4934	6.5e-06	fold change	8.58	68.2491	1.7e-09	fold change	2.2	90.6355	7.9e-05	fold change	6.52					87.1065	0.0007	fold change	10.4	54.0733	2.3e-08	fold change	3.46
PIGR	5284	polymeric immunoglobulin receptor	6 out of 10	461.716					84.411	2.3e-05	fold change	-3.9	98.0834	8.4e-05	fold change	-29.1	40.8297	0.0393	fold change	-1.67									70.5965	1.6e-06	fold change	-6.79	98.4775	1.4e-05	fold change	-20.8	69.3183	0.0089	fold change	-3.44
FIGF	2277	c-fos induced growth factor (vascular endothelial growth factor D)	6 out of 10	461.6					74.173	7.1e-08	fold change	-3.15	97.2309	0.0001	fold change	-24.7	15.7889	0.0468	fold change	-1.28									94.1265	1.8e-06	fold change	-14.6	88.2909	3.3e-05	fold change	-8.64	91.9895	0.0165	fold change	-6.4
S100A8	6279	S100 calcium binding protein A8	6 out of 10	461.12					96.3911	4.1e-07	fold change	6.57					96.9218	0.0004	fold change	4.74	62.4524	0.0056	fold change	2.77	92.9368	0.0296	fold change	-8.44					14.4099	0.0418	fold change	1.64	98.0085	9.8e-08	fold change	10.5
MMP12	4321	matrix metallopeptidase 12 (macrophage elastase)	6 out of 10	459.88					93.8174	1.8e-09	fold change	5.37	91.9219	5.8e-08	fold change	13.3	61.768	0.0063	fold change	2.05									72.8353	0.0423	fold change	7.06	78.9353	0.0002	fold change	6.14	60.6017	9.2e-05	fold change	2.96
MAOA	4128	monoamine oxidase A	6 out of 10	457.342					75.3545	1.6e-11	fold change	-3.23	93.6733	0.0023	fold change	-15.8	39.5638	4e-05	fold change	-1.65									97.7307	0.0008	fold change	-19.5	82.5955	4.3e-06	fold change	-7.01	68.4238	0.0007	fold change	-3.4
CXCL12	6387	chemokine (C-X-C motif) ligand 12 (stromal cell-derived factor 1)	6 out of 10	451.457					78.734	3.5e-12	fold change	-3.42	78.2326	3e-14	fold change	-6.91	92.6475	9.5e-06	fold change	-3.46	55.1402	0.0393	fold change	-2.41					49.9311	1.7e-05	fold change	-4.69	96.7717	6.2e-10	fold change	-14.8
THRSP	7069	thyroid hormone responsive (SPOT14 homolog, rat)	6 out of 10	449.349					64.2145	0.0002	fold change	-2.73	99.9181	4.7e-06	fold change	-96.5	38.041	0.0204	fold change	-1.63									84.5409	1.5e-13	fold change	-9.74	88.5457	0.0001	fold change	-8.72	74.0883	0.0136	fold change	-3.77
CHRDL1	91851	chordin-like 1	6 out of 10	449.237					88.8652	3.9e-12	fold change	-4.46	92.9662	0.0045	fold change	-14.7	68.2491	0.0001	fold change	-2.2	94.32	3.5e-12	fold change	-7.88					15.0621	0.0437	fold change	-2.17	89.7747	1.7e-05	fold change	-9.28
FOSB	2354	FBJ murine osteosarcoma viral oncogene homolog B	6 out of 10	442.634					74.9873	1.2e-05	fold change	-3.2	86.1861	0.0399	fold change	-9.72	62.6504	0.0008	fold change	-2.07									90.4208	0.0002	fold change	-11.6	97.4621	3.8e-05	fold change	-15.9	30.9278	0.0061	fold change	-1.93
TP63	8626	tumor protein p63	6 out of 10	442.484					69.2425	2.8e-06	fold change	-2.92	87.7871	0.0001	fold change	-10.6	59.1926	2.9e-05	fold change	-2	99.112	2.9e-07	fold change	-18.4									89.5784	1.4e-07	fold change	-9.17	37.5717	0.0008	fold change	-2.14
ZBTB16	7704	zinc finger and BTB domain containing 16	6 out of 10	442.352					92.8954	4.9e-11	fold change	-5.14	96.6184	9.1e-13	fold change	-21.8	72.3641	1.7e-08	fold change	-2.3									15.7903	0.044	fold change	-2.22	92.6853	4.3e-05	fold change	-10.8	71.9984	0.001	fold change	-3.63
CNN1	1264	calponin 1, basic, smooth muscle	6 out of 10	442.166					62.5156	2.4e-09	fold change	-2.68	81.2308	0.0013	fold change	-7.88	42.0384	0.0006	fold change	-1.69									66.9613	0.003	fold change	-6.42	93.4597	4.1e-11	fold change	-11.3	95.9601	1.3e-14	fold change	-8.19
IGF2	3481	insulin-like growth factor 2 (somatomedin A)	6 out of 10	439.925					95.9398	1.8e-16	fold change	-6.23	49.9426	0.0076	fold change	-3.26	66.2752	3.3e-05	fold change	-2.15									64.0369	6.2e-08	fold change	-6.04	76.6237	0.0003	fold change	-5.71	87.1065	1.2e-05	fold change	-5.2
CDCA7	83879	cell division cycle associated 7	6 out of 10	439.865					89.447	8.7e-12	fold change	4.51	79.1904	0.0012	fold change	7.16	93.7682	8.9e-08	fold change	3.71									53.2907	0.0054	fold change	4.98	80.8042	6.9e-09	fold change	6.53	43.3644	4e-06	fold change	2.33
LMNB1	4001	lamin B1	6 out of 10	438.142					64.8921	7.7e-10	fold change	2.76	78.6832	0.0005	fold change	7.01	51.1708	1.2e-06	fold change	1.84									85.4847	5e-08	fold change	9.96	72.0005	4.6e-08	fold change	5.04	85.9107	6.1e-05	fold change	5.01
PDGFD	80310	platelet derived growth factor D	6 out of 10	437.322					80.5919	6.1e-14	fold change	-3.56	72.6385	0.0062	fold change	-5.76	74.1741	1.6e-06	fold change	-2.37	92.7541	0.0002	fold change	-7.35					23.1312	0.03	fold change	-2.75	94.0327	1.5e-10	fold change	-12.4
AOC3	8639	amine oxidase, copper containing 3 (vascular adhesion protein 1)	6 out of 10	432.494					67.7534	3e-09	fold change	-2.85	86.6731	0.0002	fold change	-9.99	52.8335	0.0003	fold change	-1.87	72.6385	7e-05	fold change	-3.45					95.5621	0.0037	fold change	-16.5	57.0334	8.5e-05	fold change	-3.66
TMC5	79838	transmembrane channel-like 5	6 out of 10	430.265					98.8728	2.4e-09	fold change	-9.29	77.5904	0.0287	fold change	-6.73	98.6291	5.7e-09	fold change	-6.97									67.42	0.0074	fold change	-6.46	72.3819	0.0003	fold change	-5.1					15.3704	0.007	fold change	1.46
NOVA1	4857	neuro-oncological ventral antigen 1	6 out of 10	429.547					93.4597	6.5e-17	fold change	-5.24	88.1648	0.0011	fold change	-10.9	58.5741	5.2e-09	fold change	-1.99	87.5365	5.2e-07	fold change	-5.77					17.4012	0.0005	fold change	-2.33	84.411	2.1e-06	fold change	-7.41
PDZK1	5174	PDZ domain containing 1	6 out of 10	428.99					77.935	3.2e-06	fold change	-3.38					70.3938	4.2e-05	fold change	-2.25									69.9516	0.0265	fold change	-6.73	83.8926	0.0028	fold change	-7.26	79.1979	0.0218	fold change	-4.23	47.619	0.0117	fold change	2.6
CDCA2	157313	cell division cycle associated 2	6 out of 10	428.45					90.0366	3.1e-24	fold change	4.56	80.7507	9e-07	fold change	7.71	43.2653	1.4e-07	fold change	1.71	83.6638	5e-06	fold change	4.9					74.3284	0.0032	fold change	7.2	56.4054	1.8e-05	fold change	3.62
CX3CR1	1524	chemokine (C-X3-C motif) receptor 1	6 out of 10	428.053					79.1904	1.7e-09	fold change	-3.45	63.4188	0.0028	fold change	-4.39	86.7483	3e-07	fold change	-2.94	96.0154	5.6e-06	fold change	-8.86									70.6754	1.8e-06	fold change	-4.93	32.0051	2.7e-05	fold change	-1.96
LAMA3	3909	laminin, alpha 3	6 out of 10	427.971					50.0035	3.6e-06	fold change	-2.3	73.1572	5.7e-08	fold change	-5.87	42.0384	0.0014	fold change	-1.69									78.2081	5.1e-08	fold change	-7.93	95.1982	1.8e-12	fold change	-13.2	89.3655	6.8e-07	fold change	-5.57
HBA2	3040	hemoglobin, alpha 2	6 out of 10	427.94					73.8607	3.2e-06	fold change	-3.13	94.32	0.0016	fold change	-16.4	51.5374	0.0067	fold change	-1.85									75.6338	0.0127	fold change	-7.39	92.2679	0.0013	fold change	-10.5	40.3197	0.0025	fold change	-2.24
KRT15	3866	keratin 15	6 out of 10	426.57									76.3849	0.0002	fold change	-6.49									99.0099	0.0004	fold change	-20	20.4658	0.0383	fold change	-2.55	80.0666	1.8e-05	fold change	-6.36	88.2208	2.2e-06	fold change	-5.37	62.422	0.0001	fold change	3.48
C7	730	complement component 7	6 out of 10	426.106					88.9949	1.3e-09	fold change	-4.47	65.3407	0.0006	fold change	-4.65	69.7603	8.2e-09	fold change	-2.24	98.0065	1e-06	fold change	-11.8					55.7476	0.001	fold change	-5.19	48.2565	1.1e-07	fold change	-3.12
LAMA2	3908	laminin, alpha 2	6 out of 10	422.766					76.1487	2e-15	fold change	-3.29	62.1682	0.0007	fold change	-4.26	82.6241	3.2e-10	fold change	-2.71	92.1285	0.004	fold change	-7.19					53.2907	0.0012	fold change	-4.98	56.4054	3.3e-07	fold change	-3.62
DPT	1805	dermatopontin	6 out of 10	422.755					48.9481	2.2e-06	fold change	-2.28	83.3806	0.0012	fold change	-8.57	84.4238	0.0002	fold change	-2.78	74.5779	9.7e-07	fold change	-3.65					54.9916	0.0076	fold change	-5.13	76.4327	0.001	fold change	-5.68
ZCCHC24	219654	zinc finger, CCHC domain containing 24	6 out of 10	420.805					79.4976	4.5e-31	fold change	-3.48	52.0801	0.0003	fold change	-3.42	88.7327	6e-10	fold change	-3.05	78.2828	0.0209	fold change	-4.05					43.1742	0.0002	fold change	-4.18	79.0376	8.2e-11	fold change	-6.15
CDKN2A	1029	cyclin-dependent kinase inhibitor 2A (melanoma, p16, inhibits CDK4)	6 out of 10	418.309					87.4126	1.3e-12	fold change	4.19	72.5953	0.0029	fold change	5.75	50.7331	0.0024	fold change	1.83									44.7439	0.0169	fold change	4.29	78.2828	1.2e-05	fold change	6.03	84.5409	1.3e-06	fold change	4.78
ACACB	32	acetyl-Coenzyme A carboxylase beta	6 out of 10	416.023					83.0427	4.3e-12	fold change	-3.77	94.32	0.0007	fold change	-16.4	47.3274	2.3e-05	fold change	-1.78	76.4327	0.0067	fold change	-3.84					35.3005	0.0218	fold change	-3.64	79.6001	4.2e-06	fold change	-6.26
LRRN4CL	221091	LRRN4 C-terminal like	6 out of 10	415.056					68.3948	9.5e-12	fold change	-2.88	89.1234	1.4e-06	fold change	-11.5					93.0354	0.0023	fold change	-7.46					51.5368	0.0075	fold change	-4.84	56.0199	0.0001	fold change	-3.59	56.9457	0.0028	fold change	-2.8
RAD51AP1	10635	RAD51 associated protein 1	6 out of 10	412.253					86.1861	2.8e-18	fold change	4.07	73.1572	0.0141	fold change	5.87	73.1518	2.5e-07	fold change	2.33									25.3338	0.01	fold change	2.91	88.8021	1.8e-11	fold change	8.78	65.622	0.0013	fold change	3.22
CMPK2	129607	cytidine monophosphate (UMP-CMP) kinase 2, mitochondrial	6 out of 10	409.009	85.7824	n/a	fold change	7.14356	59.7215	1.3e-06	fold change	2.57	61.0568	0.0088	fold change	4.14	74.7798	7.9e-06	fold change	2.39									44.5704	0.0011	fold change	4.28	83.0979	1.3e-06	fold change	7.1
MEOX2	4223	mesenchyme homeobox 2	6 out of 10	407.803					86.0052	1.6e-11	fold change	-4.03	91.5114	0.0077	fold change	-13.2	42.0384	0.0012	fold change	-1.69	96.1649	0.0006	fold change	-8.89					58.7917	2.4e-06	fold change	-5.48	33.2916	0.0051	fold change	-2.42
KIF11	3832	kinesin family member 11	6 out of 10	407.085					89.2522	8.4e-14	fold change	4.49	91.9219	0.0005	fold change	13.3	79.6229	1.2e-07	fold change	2.58									47.6522	0.0063	fold change	4.49	72.2543	1.7e-09	fold change	5.06	26.3812	0.0253	fold change	1.79
HMGCS2	3158	3-hydroxy-3-methylglutaryl-Coenzyme A synthase 2 (mitochondrial)	6 out of 10	406.565					85.8856	4e-05	fold change	-4.02	89.5127	0.0165	fold change	-11.7	87.8056	2.5e-07	fold change	-3													95.1982	0.0054	fold change	-13.2	16.9517	0.011	fold change	-1.48	31.211	0.002	fold change	1.98
SMOC2	64094	SPARC related modular calcium binding 2	6 out of 10	405.757					68.3948	5.8e-10	fold change	-2.88	56.5873	3e-22	fold change	-3.77	81.3577	4e-05	fold change	-2.66	80.8564	0.0391	fold change	-4.4					24.9576	0.0249	fold change	-2.89	93.6032	1.8e-10	fold change	-11.5
CALML5	51806	calmodulin-like 5	6 out of 10	404.267					82.0991	4.2e-05	fold change	3.68					57.8677	0.0084	fold change	1.97					70.3235	0.0108	fold change	-3.13	62.0194	0.0007	fold change	5.77	84.0647	0.0002	fold change	7.31					47.8927	0.01	fold change	2.61
TDO2	6999	tryptophan 2,3-dioxygenase	6 out of 10	403.555					66.6516	2.6e-07	fold change	2.82	76.2428	3.3e-26	fold change	6.48	42.5528	8.1e-05	fold change	1.7	98.1624	9.2e-09	fold change	12									34.9878	9e-05	fold change	2.49	84.9574	7e-12	fold change	4.83
SCN4B	6330	sodium channel, voltage-gated, type IV, beta	6 out of 10	402.874					78.9864	1e-12	fold change	-3.44	81.9901	6e-09	fold change	-8.11	27.5514	1.6e-05	fold change	-1.47	97.7727	2.8e-20	fold change	-11					66.5088	8.4e-05	fold change	-6.34	50.0646	1.3e-05	fold change	-3.22
SPP1	6696	secreted phosphoprotein 1	6 out of 10	402.781					54.5774	8.5e-05	fold change	2.41					88.422	0.0001	fold change	3.03	36.8772	5.2e-07	fold change	1.81					65.0034	0.0303	fold change	6.17	70.3522	0.0003	fold change	4.89	87.5488	0.0008	fold change	5.3
KLHL13	90293	kelch-like 13 (Drosophila)	6 out of 10	396.042					35.2284	0.0095	fold change	-1.94	82.4851	8.8e-05	fold change	-8.26					93.7453	4e-09	fold change	-7.72					56.7582	0.0169	fold change	-5.29	79.8072	1.6e-08	fold change	-6.31	48.0174	0.0086	fold change	-2.46
TSHZ2	128553	teashirt zinc finger homeobox 2	6 out of 10	395.884					77.935	2.2e-11	fold change	-3.38	54.8944	0.0154	fold change	-3.64					89.5127	6.9e-13	fold change	-6.2					32.1545	0.0036	fold change	-3.41	69.9115	6.8e-06	fold change	-4.84	71.4755	1.1e-05	fold change	-3.58
CBX2	84733	chromobox homolog 2 (Pc class homolog, Drosophila)	6 out of 10	395.552					86.0052	1.8e-15	fold change	4.03	76.3849	8.7e-05	fold change	6.49	59.5422	3.2e-06	fold change	2.01	88.5457	4.2e-10	fold change	5.97					17.6553	0.0418	fold change	2.35	67.4191	2.2e-10	fold change	4.57
ISG15	9636	ISG15 ubiquitin-like modifier	6 out of 10	395.055					52.1018	1.2e-05	fold change	2.35	59.2326	3.7e-09	fold change	3.98	81.3577	3.4e-06	fold change	2.66									26.3007	0.0302	fold change	2.98	83.949	1.1e-07	fold change	7.28	92.1133	5.2e-13	fold change	6.43
KIF18B	146909	kinesin family member 18B	6 out of 10	392.957					86.4289	5e-21	fold change	4.1	85.9446	0.0006	fold change	9.65	63.2007	7.7e-08	fold change	2.08	95.4927	0.0272	fold change	8.35									36.0233	2.1e-07	fold change	2.53					25.8665	0.0029	fold change	-1.81
MSRB3	253827	methionine sulfoxide reductase B3	6 out of 10	392.672					84.2375	2.7e-14	fold change	-3.89	56.5873	0.0002	fold change	-3.77	68.621	0.0002	fold change	-2.21	84.468	0.0003	fold change	-5.09					22.4676	0.0014	fold change	-2.7	76.2905	2.8e-05	fold change	-5.64
ZNF367	195828	zinc finger protein 367	6 out of 10	391.038					80.9638	9.7e-13	fold change	3.59	69.3597	0.0046	fold change	5.23	61.1681	1.2e-05	fold change	2.04									41.7359	0.0144	fold change	4.1	72.0005	1.6e-09	fold change	5.04	65.8103	2.7e-07	fold change	3.23
SFRP1	6422	secreted frizzled-related protein 1	6 out of 10	387.482									53.9543	3.4e-07	fold change	-3.56					97.7727	0.0326	fold change	-11					29.3722	0.0311	fold change	-3.2	48.4656	3.3e-06	fold change	-3.13	92.9817	1e-07	fold change	-6.7	64.9351	0.0321	fold change	-3.67
BCL2A1	597	BCL2-related protein A1	6 out of 10	387.192					81.3921	8.6e-15	fold change	3.63	57.7301	0.0001	fold change	3.85	45.7385	0.0007	fold change	1.75									55.212	0.0053	fold change	5.14	77.5904	4.4e-05	fold change	5.9	69.5285	5.4e-09	fold change	3.45
LIFR	3977	leukemia inhibitory factor receptor alpha	6 out of 10	385.516					80.329	2.8e-08	fold change	-3.52	76.5275	0.0181	fold change	-6.52	62.1489	0.0002	fold change	-2.06									73.0674	6.7e-12	fold change	-7.1	72.6818	1.3e-08	fold change	-5.13	20.7618	0.0007	fold change	-1.61
MND1	84057	meiotic nuclear divisions 1 homolog (S. cerevisiae)	6 out of 10	383.675					62.8354	1.5e-15	fold change	2.69	45.896	8.8e-05	fold change	2.98					75.6796	0.0455	fold change	3.74					70.4523	0.0213	fold change	6.77	40.3649	9.8e-07	fold change	2.73	88.447	2e-05	fold change	5.38
GINS1	9837	GINS complex subunit 1 (Psf1 homolog)	6 out of 10	383.11					87.7871	1.6e-13	fold change	4.23	75.7725	0.0008	fold change	6.4	88.7327	1.4e-07	fold change	3.05									17.9309	0.0007	fold change	2.37	86.795	3.7e-08	fold change	8.04	26.0915	0.0155	fold change	1.78
ITIH5	80760	inter-alpha (globulin) inhibitor H5	6 out of 10	380.773					65.6547	9.6e-11	fold change	-2.78	84.468	0.0019	fold change	-8.9	29.65	0.0016	fold change	-1.5									72.149	1.5e-05	fold change	-7.03	60.9659	8.1e-06	fold change	-3.94	67.885	0.0038	fold change	-3.35
SPARCL1	8404	SPARC-like 1 (hevin)	6 out of 10	380.453					69.0093	8.2e-17	fold change	-2.91					86.7483	1e-07	fold change	-2.94	78.8345	0.0006	fold change	-4.12					29.3722	0.0003	fold change	-3.2	81.88	3.2e-10	fold change	-6.83	34.609	0.0013	fold change	-2.04
S100A7	6278	S100 calcium binding protein A7	6 out of 10	380.151					71.8319	0.0037	fold change	3.05	73.0706	3.6e-12	fold change	5.83									88.6525	0.0204	fold change	-6.38	28.1946	1.3e-05	fold change	3.11	56.7704	0.0013	fold change	3.64	61.631	7.8e-05	fold change	3
KLHDC7B	113730	kelch domain containing 7B	6 out of 10	377.793					89.2522	2.8e-13	fold change	4.49	84.8191	0.0001	fold change	9.1	49.1744	0.0028	fold change	1.81	64.3824	7.7e-05	fold change	2.89					26.4826	0.0128	fold change	2.99	63.6821	0.0018	fold change	4.18
IL20RA	53832	interleukin 20 receptor, alpha	6 out of 10	377.061					52.4576	8.7e-06	fold change	-2.36	56.2765	0.043	fold change	-3.75	45.7385	0.0001	fold change	-1.75	88.6101	0.0179	fold change	-5.98									65.6901	1.6e-05	fold change	-4.36	68.2883	0.0043	fold change	-3.39
GREB1	9687	growth regulation by estrogen in breast cancer	6 out of 10	376.79					88.2909	9e-09	fold change	-4.33	68.7389	0.0019	fold change	-5.12	81.0307	2.5e-05	fold change	-2.65													38.7612	0.0001	fold change	-2.66	34.609	0.0027	fold change	-2.04	65.3595	0.0039	fold change	3.7
RHOJ	57381	ras homolog gene family, member J	6 out of 10	376.438					78.2326	3.6e-16	fold change	-3.39	73.244	0.0001	fold change	-5.88	25.593	0.0026	fold change	-1.44	90.4339	0.0001	fold change	-6.46					28.7114	0.0031	fold change	-3.14	80.2233	1.7e-06	fold change	-6.4
GALNTL1	57452	UDP-N-acetyl-alpha-D-galactosamine:polypeptide N-acetylgalactosaminyltransferase-like 1	6 out of 10	375.842					72.8534	4.7e-10	fold change	-3.09	71.2901	0.0031	fold change	-5.55	23.0005	0.0036	fold change	-1.4									70.3809	0.0002	fold change	-6.76	60.7246	0.0001	fold change	-3.92	77.5928	0.0003	fold change	-4.04
CYP4B1	1580	cytochrome P450, family 4, subfamily B, polypeptide 1	6 out of 10	374.315	65.1169	n/a	fold change	-3.73033	84.411	1.1e-06	fold change	-3.9	77.8853	0.0061	fold change	-6.8													88.447	0.0148	fold change	-10.8	21.2251	0.0077	fold change	-1.93					37.2301	0.012	fold change	2.19
SLC7A5	8140	solute carrier family 7 (cationic amino acid transporter, y+ system), member 5	6 out of 10	373.286					86.5501	7.8e-13	fold change	4.11	88.6101	0.0018	fold change	11.1	92.5617	1.3e-08	fold change	3.45									13.8122	0.0009	fold change	2.08	53.555	1.9e-06	fold change	3.43	38.1965	2e-05	fold change	2.16
ELF5	2001	E74-like factor 5 (ets domain transcription factor)	6 out of 10	371.339					78.2326	4.9e-05	fold change	3.39	58.6112	0.0187	fold change	-3.92	91.0581	0.0005	fold change	3.25					71.1238	0.0482	fold change	-3.19	18.8378	0.012	fold change	2.43									53.4759	0.0004	fold change	2.91
LMOD1	25802	leiomodin 1 (smooth muscle)	6 out of 10	370.712					71.623	1.6e-09	fold change	-3.04	74.4424	0.0004	fold change	-6.09	44.5657	6.6e-07	fold change	-1.73	77.8368	0.036	fold change	-4.01					10.9363	6.3e-07	fold change	-1.85	91.3075	1.9e-11	fold change	-9.92
ADAMTS5	11096	ADAM metallopeptidase with thrombospondin type 1 motif, 5	6 out of 10	368.805					46.5918	3.2e-07	fold change	-2.22	69.7924	0.0111	fold change	-5.29	36.6846	0.0007	fold change	-1.61									66.2532	5e-07	fold change	-6.32	82.6515	7.1e-08	fold change	-7.02	66.8315	0.0033	fold change	-3.27
COL4A6	1288	collagen, type IV, alpha 6	6 out of 10	367.671					59.2038	4.6e-06	fold change	-2.55	64.4837	3.1e-05	fold change	-4.54									20.8333	0.0288	fold change	1.32	70.9602	0.0019	fold change	-6.88	69.6738	1.2e-05	fold change	-4.81	82.5164	0.0006	fold change	-4.47
TIMP4	7079	TIMP metallopeptidase inhibitor 4	6 out of 10	366.789					35.2284	4.6e-06	fold change	-1.94	98.6349	1.1e-06	fold change	-35.4	16.3074	0.0168	fold change	-1.29									99.7089	0.0037	fold change	-39.1	33.2916	0.0118	fold change	-2.42	83.6176	0.0415	fold change	-4.65
CCDC8	83987	coiled-coil domain containing 8	6 out of 10	365.557					57.3796	9.6e-09	fold change	-2.49	65.2018	0.0078	fold change	-4.63	26.2801	0.0012	fold change	-1.45	89.6427	4.4e-12	fold change	-6.25									49.4604	1.6e-05	fold change	-3.19	77.5928	6.5e-06	fold change	-4.04
TRIM59	286827	tripartite motif-containing 59	6 out of 10	364.886					48.4656	1.3e-07	fold change	2.27	68.0911	0.0007	fold change	5.03	20.578	0.0046	fold change	1.36	83.4934	2.6e-05	fold change	4.87					75.6338	0.0155	fold change	7.39	68.6238	3.5e-08	fold change	4.69
POSTN	10631	periostin, osteoblast specific factor	6 out of 10	364.87	98.6368	n/a	fold change	-43.0314	17.2175	0.0324	fold change	-1.55					49.1744	0.0051	fold change	-1.81					93.2836	0.0326	fold change	8.76	18.6845	0.049	fold change	2.42									87.8735	0.0372	fold change	-8.13
ADRA2A	150	adrenergic, alpha-2A-, receptor	6 out of 10	359.824					77.2487	1.5e-10	fold change	-3.34	73.9492	8.2e-05	fold change	-5.99	63.2007	5.6e-06	fold change	-2.08									46.9704	0.0019	fold change	-4.46	59.7215	0.0009	fold change	-3.85	38.7333	0.0061	fold change	-2.18
GLT8D2	83468	glycosyltransferase 8 domain containing 2	6 out of 10	358.13					63.1257	1.6e-09	fold change	-2.7	47.2367	0.0004	fold change	-3.07	75.9059	7.8e-05	fold change	-2.45	77.5904	0.0222	fold change	-3.97					16.0889	0.0056	fold change	-2.24	78.1824	2.3e-09	fold change	-6.02
BCL2	596	B-cell CLL/lymphoma 2	6 out of 10	357.294					80.1192	3.5e-11	fold change	-3.51	34.1139	0.036	fold change	-2.34	73.5792	1e-05	fold change	-2.34									45.1247	8.2e-09	fold change	-4.31	65.5145	5.2e-05	fold change	-4.34	58.8422	9.4e-05	fold change	-2.89
DSC2	1824	desmocollin 2	6 out of 10	356.592					78.583	2.9e-10	fold change	3.41					76.89	7.4e-06	fold change	2.49					72.8863	0.0007	fold change	-3.32	26.9276	0.0038	fold change	3.02	84.5266	2e-07	fold change	7.43	16.7784	0.0413	fold change	1.47
SLC6A14	11254	solute carrier family 6 (amino acid transporter), member 14	6 out of 10	356.184	77.9934	n/a	fold change	-5.13465	47.9929	0.0047	fold change	2.26					44.5657	0.0103	fold change	1.73	96.9236	0.0263	fold change	-10.1	66.1376	0.0214	fold change	-2.85									22.5706	0.006	fold change	-1.67
FMO2	2327	flavin containing monooxygenase 2 (non-functional)	6 out of 10	356.14					41.9491	1e-05	fold change	-2.1	72.8534	2.7e-05	fold change	-5.77	62.1489	0.0006	fold change	-2.06	89.5127	0.0166	fold change	-6.2					9.66066	0.0086	fold change	-1.75	80.0154	3.6e-05	fold change	-6.35
FABP5	2171	fatty acid binding protein 5 (psoriasis-associated)	6 out of 10	355.063					29.4544	1.7e-05	fold change	1.82					73.1518	0.0003	fold change	2.33	34.2564	0.0036	fold change	1.74									53.3225	0.0004	fold change	3.42	77.1581	0.0079	fold change	3.99	87.7193	0.0043	fold change	-8.12
ABCC11	85320	ATP-binding cassette, sub-family C (CFTR/MRP), member 11	6 out of 10	351.51					78.9864	7.1e-05	fold change	-3.44					58.1679	0.0002	fold change	-1.98	27.7897	1.1e-05	fold change	1.58					23.1312	0.0346	fold change	-2.75	76.7672	0.0195	fold change	-5.72	86.6671	0.0054	fold change	-5.15
MALAT1	378938	metastasis associated lung adenocarcinoma transcript 1 (non-protein coding)	6 out of 10	350.761	75.2717	n/a	fold change	4.79114	63.1257	1.2e-06	fold change	-2.7					69.7603	0.0118	fold change	-2.24	32.7069	0.0062	fold change	-1.7									42.0783	4.3e-06	fold change	-2.82	67.8178	0.0003	fold change	-3.34
212195_at	NA		6 out of 10	350.063					50.3931	1.9e-08	fold change	-2.31					93.247	1.2e-11	fold change	-3.55	49.7206	0.017	fold change	-2.19	65.3595	0.002	fold change	2.81					60.9659	9e-08	fold change	-3.94					30.3767	0.0225	fold change	-1.96
OVOS2	144203	ovostatin 2	6 out of 10	348.403					60.0428	6.9e-07	fold change	2.58	42.9908	0.0041	fold change	2.81	77.4809	0.0001	fold change	2.51									25.3338	0.0047	fold change	2.91	90.4339	3.9e-05	fold change	9.64	52.1213	0.0019	fold change	2.61
ANXA1	301	annexin A1	6 out of 10	347.563					48.9481	0.0017	fold change	-2.28									43.1418	0.0149	fold change	-1.98					59.8645	1.1e-05	fold change	-5.59	71.0026	0.0008	fold change	-4.96	27.7071	0.0169	fold change	-1.83	96.8992	2e-07	fold change	-18.1
IGF2BP3	10643	insulin-like growth factor 2 mRNA binding protein 3	6 out of 10	346.081					85.5857	5.1e-12	fold change	3.99	65.5497	5.1e-08	fold change	4.7					77.3467	0.0024	fold change	3.96					12.5153	0.0293	fold change	1.98	36.0233	0.0037	fold change	2.53					69.0608	0.0127	fold change	-4.03
ITGA7	3679	integrin, alpha 7	6 out of 10	345.394					53.069	2e-08	fold change	-2.37	74.6681	0.0035	fold change	-6.13					55.3636	4.8e-05	fold change	-2.42					62.0194	0.0093	fold change	-5.77	42.0783	3.3e-06	fold change	-2.82	58.1957	0.0046	fold change	-2.86
IL6ST	3572	interleukin 6 signal transducer (gp130, oncostatin M receptor)	6 out of 10	345.157					73.0706	2.5e-09	fold change	-3.1					92.0556	9.3e-10	fold change	-3.4	38.4337	0.023	fold change	-1.85	20.8333	0.0306	fold change	1.32	54.2552	0.0003	fold change	-5.06					66.5088	6.3e-07	fold change	-3.26
FXYD1	5348	FXYD domain containing ion transport regulator 1	6 out of 10	344.085					72.4249	5.3e-11	fold change	-3.07	85.4672	9.7e-07	fold change	-9.5	57.4389	3.7e-08	fold change	-1.96									32.6573	0.0008	fold change	-3.45	77.4929	4e-05	fold change	-5.87	18.6038	0.002	fold change	-1.54
CTSL2	1515	cathepsin L2	6 out of 10	343.968					81.0701	1e-21	fold change	3.6	35.8657	4.8e-05	fold change	2.43	63.7601	3.5e-06	fold change	2.09	55.7153	1.2e-06	fold change	2.43									33.0677	0.0011	fold change	2.41	74.489	3.6e-05	fold change	3.8
FOXC1	2296	forkhead box C1	6 out of 10	343.638					62.8354	2.3e-05	fold change	2.69	48.2188	0.0319	fold change	3.12	45.7385	0.0002	fold change	1.75	51.7074	0.0207	fold change	-2.26	42.6621	0.0296	fold change	-1.88					92.4761	6.4e-08	fold change	10.7
COX7A1	1346	cytochrome c oxidase subunit VIIa polypeptide 1 (muscle)	6 out of 10	343.443					32.32	2.1e-07	fold change	-1.88	87.7871	0.0003	fold change	-10.6	67.8362	7.5e-06	fold change	-2.19	69.8324	0.0084	fold change	-3.22									66.4355	6.4e-08	fold change	-4.42	19.232	0.0134	fold change	-1.56
CMYA5	202333	cardiomyopathy associated 5	6 out of 10	342.685					64.6195	7.7e-12	fold change	-2.75					18.6654	6.2e-06	fold change	-1.33	83.7774	0.0135	fold change	-4.92					22.6002	0.0469	fold change	-2.71	77.0559	1.3e-09	fold change	-5.8	75.9671	2.1e-05	fold change	-3.92
ATP5J	522	ATP synthase, H+ transporting, mitochondrial F0 complex, subunit F6	6 out of 10	341.543					80.6452	4.3e-16	fold change	-3.57	77.0072	0.0003	fold change	-6.58	32.9659	9.9e-05	fold change	-1.55	89.9717	1.1e-15	fold change	-6.33					10.4361	0.0069	fold change	-1.81	50.5173	0.0002	fold change	-3.24
PPAP2B	8613	phosphatidic acid phosphatase type 2B	6 out of 10	341.419					39.0814	3e-07	fold change	-2.03	65.2367	0.0022	fold change	-4.64	69.4242	1e-05	fold change	-2.23									44.0292	0.0006	fold change	-4.25	73.8607	1.8e-08	fold change	-5.29	49.7869	0.0023	fold change	-2.52
C1orf112	55732	chromosome 1 open reading frame 112	6 out of 10	340.973					69.2425	4.1e-20	fold change	2.92	44.452	1.4e-06	fold change	2.89	45.0235	5.8e-05	fold change	1.74	72.9831	6e-10	fold change	3.51									51.9481	1.9e-09	fold change	3.33	57.3243	6.7e-10	fold change	2.82
ZEB1	6935	zinc finger E-box binding homeobox 1	6 out of 10	340.223					51.8382	2.3e-09	fold change	-2.34					84.4238	1.2e-06	fold change	-2.78					70.4225	0.0024	fold change	3.14	21.8756	0.0376	fold change	-2.66	54.6502	6.3e-05	fold change	-3.5					57.0125	0.0024	fold change	-3.15
SERHL2	253190	serine hydrolase-like 2	6 out of 10	339.176					37.0217	0.0043	fold change	-1.98	75.1247	0.0146	fold change	-6.21	51.5374	0.0004	fold change	-1.85	42.3977	0.0092	fold change	1.96									92.9662	0.0089	fold change	-11					40.1284	0.0239	fold change	2.29
PTGER3	5733	prostaglandin E receptor 3 (subtype EP3)	6 out of 10	339.088					69.9516	1e-08	fold change	-2.96	78.4818	0.0322	fold change	-6.98	71.3399	1.3e-07	fold change	-2.27	27.7897	0.0295	fold change	-1.58					36.4586	0.0045	fold change	-3.72	55.0661	0.0004	fold change	-3.52
TFRC	7037	transferrin receptor (p90, CD71)	6 out of 10	339.033	92.3463	n/a	fold change	10.333	32.882	4.7e-06	fold change	1.89	42.5	0.0071	fold change	2.78	47.3274	0.0019	fold change	1.78													58.1673	4.5e-05	fold change	3.73	65.8103	2.3e-08	fold change	3.23
PLA2G16	11145	phospholipase A2, group XVI	6 out of 10	337.79					36.6027	1.1e-05	fold change	-1.97	76.1951	0.0003	fold change	-6.47	45.0235	0.0028	fold change	-1.74									73.457	0.0057	fold change	-7.12	66.5433	2.3e-05	fold change	-4.43	39.9687	0.0301	fold change	-2.23
RHOB	388	ras homolog gene family, member B	6 out of 10	337.341					37.4389	4e-08	fold change	-1.99	61.5453	0.0052	fold change	-4.2	82.2206	2.1e-07	fold change	-2.7									10.2727	0.0038	fold change	-1.8	61.1172	3.2e-08	fold change	-3.96					84.7458	0.0003	fold change	7.21
DEPDC1B	55789	DEP domain containing 1B	6 out of 10	335.212					50.3931	4.5e-22	fold change	2.31	37.9239	3.8e-05	fold change	2.53					84.2375	0.0005	fold change	5.01					66.7664	0.0114	fold change	6.38	24.5631	1.8e-05	fold change	2.07	71.3277	0.0004	fold change	3.57
CAMK2N1	55450	calcium/calmodulin-dependent protein kinase II inhibitor 1	6 out of 10	334.932					58.5549	2.4e-11	fold change	-2.53	31.7523	7.6e-06	fold change	-2.24	67.8362	0.0002	fold change	-2.19									43.3095	0.0136	fold change	-4.19	81.8264	5.5e-08	fold change	-6.82					51.6529	0.0157	fold change	2.81
ARNTL2	56938	aryl hydrocarbon receptor nuclear translocator-like 2	6 out of 10	334.709					62.5156	3.4e-11	fold change	2.68	52.7276	9.1e-09	fold change	3.46	28.1987	0.0062	fold change	1.48	68.2426	3.1e-05	fold change	3.11					60.7615	0.0018	fold change	5.65	62.2626	1.6e-05	fold change	4.08
SPARC	6678	secreted protein, acidic, cysteine-rich (osteonectin)	6 out of 10	334.472					54.8944	2.8e-11	fold change	-2.42	32.0252	0.0367	fold change	-2.25	78.202	3e-05	fold change	-2.54													47.6763	1.3e-05	fold change	-3.09	25.1489	0.0229	fold change	1.75	96.5251	0.0096	fold change	-16.9
FRY	10129	furry homolog (Drosophila)	6 out of 10	331.303					63.9468	5.4e-12	fold change	-2.72	52.4356	1.3e-05	fold change	-3.44	62.6504	8.5e-09	fold change	-2.07									47.6522	2.1e-06	fold change	-4.49	69.2809	5.4e-09	fold change	-4.76	35.3367	0.0292	fold change	-2.06
PCDH18	54510	protocadherin 18	6 out of 10	330.702					45.7766	9.6e-07	fold change	-2.2	68.3191	2.7e-05	fold change	-5.06	54.3136	7.9e-05	fold change	-1.9	77.3467	0.0011	fold change	-3.96					25.7985	6.6e-07	fold change	-2.94	59.1471	2.4e-06	fold change	-3.81
COL4A5	1287	collagen, type IV, alpha 5	6 out of 10	329.85					64.8921	8.8e-06	fold change	-2.76	26.599	0.0466	fold change	-2.03	66.2752	0.0005	fold change	-2.15									25.0756	0.0024	fold change	-2.9	85.706	3.8e-09	fold change	-7.8	61.3023	0.0003	fold change	-2.99
VCAN	1462	versican	6 out of 10	329.754					23.0782	0.0042	fold change	-1.69	55.6898	0.0272	fold change	3.71	61.1681	0.0021	fold change	-2.04					85.6164	0.0091	fold change	5.16									31.4214	6.6e-05	fold change	1.94	72.7802	0.0125	fold change	-4.61
HOXA9	3205	homeobox A9	6 out of 10	329.39					65.937	2.3e-05	fold change	-2.79	62.0424	0.0027	fold change	-4.24	48.5117	0.0014	fold change	-1.8	80.2761	0.0089	fold change	-4.32					16.3718	0.0084	fold change	-2.26	56.2506	0.0022	fold change	-3.61
PDE2A	5138	phosphodiesterase 2A, cGMP-stimulated	6 out of 10	328.649					62.0424	6.1e-11	fold change	-2.66	73.9941	1.6e-07	fold change	-6.01	21.1256	0.0006	fold change	-1.37									71.9228	0.0046	fold change	-7.02	65.9013	0.0003	fold change	-4.38	33.6623	0.0171	fold change	-2.01
RDH10	157506	retinol dehydrogenase 10 (all-trans)	6 out of 10	327.823	91.2659	n/a	fold change	-9.40801	68.3948	1.6e-09	fold change	2.88	30.759	0.0022	fold change	2.2	80.5776	6.1e-05	fold change	2.62									13.5328	0.0486	fold change	2.06	43.2934	0.0052	fold change	2.87
ALDH1A2	8854	aldehyde dehydrogenase 1 family, member A2	6 out of 10	327.189					62.0424	6.4e-12	fold change	-2.66	81.6087	0.0002	fold change	-7.94	18.1382	0.0003	fold change	-1.32	93.3184	0.0044	fold change	-7.57									42.7961	0.0022	fold change	-2.85	29.2848	0.0022	fold change	-1.88
ABLIM3	22885	actin binding LIM protein family, member 3	6 out of 10	326.978					65.6547	5e-11	fold change	-2.78	67.8288	3.4e-06	fold change	-4.99	34.8097	7.4e-07	fold change	-1.58									64.8803	0.0136	fold change	-6.15	61.2392	4.6e-09	fold change	-3.97	32.5648	0.0142	fold change	-1.98
KLF4	9314	Kruppel-like factor 4 (gut)	6 out of 10	324.752					24.0208	0.0003	fold change	-1.71	68.9313	0.032	fold change	-5.14	55.2969	0.0006	fold change	-1.92									80.1179	0.0043	fold change	-8.33	75.9129	6.6e-05	fold change	-5.61	20.4718	0.0059	fold change	-1.6
SGOL2	151246	shugoshin-like 2 (S. pombe)	6 out of 10	324.629					65.6547	3e-15	fold change	2.78	59.9549	0.0087	fold change	4.04	42.0384	2e-05	fold change	1.69	63.2231	6.4e-07	fold change	2.83					27.2147	0.0098	fold change	3.04	66.5433	4e-08	fold change	4.43
PRICKLE2	166336	prickle homolog 2 (Drosophila)	6 out of 10	324.52					57.7574	1.7e-15	fold change	-2.5	64.4837	1.3e-10	fold change	-4.54	32.9659	3.2e-05	fold change	-1.55	64.147	5.3e-08	fold change	-2.87					38.2599	0.0085	fold change	-3.83	66.9057	4.4e-08	fold change	-4.47
SUV39H2	79723	suppressor of variegation 3-9 homolog 2 (Drosophila)	6 out of 10	323.033					78.734	6.6e-21	fold change	3.42	48.8706	8.8e-05	fold change	3.17					66.4717	4.7e-05	fold change	3.01					25.3338	0.0062	fold change	2.91	53.8364	7.4e-08	fold change	3.44	49.7869	9e-05	fold change	2.52
GALNT6	11226	UDP-N-acetyl-alpha-D-galactosamine:polypeptide N-acetylgalactosaminyltransferase 6 (GalNAc-T6)	6 out of 10	321.519					43.5544	0.0002	fold change	-2.14					83.1698	1.3e-06	fold change	-2.73					43.1034	0.0351	fold change	-1.89					58.9484	7.4e-06	fold change	-3.79	13.2518	0.0367	fold change	-1.33	79.4913	3.1e-06	fold change	5.83
TMEM30B	161291	transmembrane protein 30B	6 out of 10	321.068									31.3073	0.0304	fold change	-2.22	48.5117	3.6e-05	fold change	-1.8	44.2122	1e-05	fold change	-2.01	75.188	0.0052	fold change	-3.52					41.2038	4.6e-07	fold change	-2.78					80.6452	0.0002	fold change	6.2
SERPINA5	5104	serpin peptidase inhibitor, clade A (alpha-1 antiproteinase, antitrypsin), member 5	6 out of 10	320.127					29.8406	7.2e-05	fold change	-1.83					45.7385	1.5e-05	fold change	-1.75									89.1345	0.0054	fold change	-11	62.5156	0.0006	fold change	-4.1	76.3033	9.9e-05	fold change	-3.94	16.5948	0.0089	fold change	1.5
BRIP1	83990	BRCA1 interacting protein C-terminal helicase 1	6 out of 10	319.962					77.5904	3.1e-17	fold change	3.36	71.498	0.0002	fold change	5.58	47.3274	4.3e-06	fold change	1.78	34.6524	0.0142	fold change	1.75					30.4227	0.0107	fold change	3.28	58.4713	8.6e-08	fold change	3.77
OSR1	130497	odd-skipped related 1 (Drosophila)	6 out of 10	319.475	70.9512	n/a	fold change	-4.29864	16.8147	0.0471	fold change	-1.54	53.0234	3e-08	fold change	-3.48					93.247	0.0396	fold change	-7.52					20.9894	0.0223	fold change	-2.59	64.4496	1.8e-07	fold change	-4.25
KRT6A	3853	keratin 6A	6 out of 10	316.943					79.4976	5.8e-06	fold change	3.48	60.5151	6.4e-07	fold change	4.08	73.8487	0.005	fold change	2.36	47.2728	0.0071	fold change	2.1									14.9152	0.012	fold change	1.66	40.8938	0.0451	fold change	2.26
EVL	51466	Enah/Vasp-like	6 out of 10	315.887	75.1044	n/a	fold change	-4.76883	57.3796	6e-06	fold change	-2.49	14.6451	0.0143	fold change	1.48	80.7702	2.7e-10	fold change	-2.64													50.0646	2.7e-06	fold change	-3.22	37.923	8.5e-05	fold change	-2.15
IGFBP4	3487	insulin-like growth factor binding protein 4	6 out of 10	315.773					60.7548	2.9e-15	fold change	-2.62	37.0661	0.049	fold change	-2.49	73.7409	3.8e-06	fold change	-2.35									20.6066	0.0037	fold change	-2.56	70.2316	8.7e-09	fold change	-4.88	53.3732	0.0002	fold change	-2.66
TOB1	10140	transducer of ERBB2, 1	6 out of 10	315.722									36.4724	3.9e-05	fold change	-2.46	50.7331	0.0001	fold change	-1.83					71.2251	0.0017	fold change	-3.21					23.839	0.0111	fold change	-2.04	42.3776	0.0028	fold change	-2.3	91.0747	4.2e-06	fold change	9.54
KLF9	687	Kruppel-like factor 9	6 out of 10	314.868					46.5918	4.6e-12	fold change	-2.22	68.9313	0.0375	fold change	-5.14	75.9059	1.8e-07	fold change	-2.45									57.2292	6.8e-05	fold change	-5.34	28.6377	0.0015	fold change	-2.24	37.5717	0.0028	fold change	-2.14
ZBTB20	26137	zinc finger and BTB domain containing 20	6 out of 10	313.613					51.8382	3e-15	fold change	-2.34					70.3938	9.2e-07	fold change	-2.25	70.3522	0.0042	fold change	-3.27					37.7983	7.6e-16	fold change	-3.81	53.555	5.5e-06	fold change	-3.43	29.6759	0.0049	fold change	-1.89
FRZB	2487	frizzled-related protein	6 out of 10	313.082					49.4805	1.4e-05	fold change	-2.29	49.6801	0.0002	fold change	-3.24	82.2206	3.8e-09	fold change	-2.7									26.7914	0.0487	fold change	-3.01	59.0333	0.001	fold change	-3.8	45.8758	0.0048	fold change	-2.4
[truncated: 3,743 more rows]
