# Supplementary material for: ROS-induced epithelial-mesenchymal transition in mammary epithelial cells is mediated by NF-κB-dependent activation of Snail
Source: Oncotarget. 2014 May 1;5(9):2827–38. doi: 10.18632/oncotarget.1940 (PMC4058048; doi:10.18632/oncotarget.1940)
Supplement: Supplementary file 6 [file oncotarget-05-2827-s006.xlsx]

## Sheet: IFN response newest 7 datasets
Biosets vs Genes record downloaded from NextBio(2012/12/05 13:53:30)
Bioset 1: MMP3 time course 3-fold regulated day 4 (Study: MMP3 time course)
Bioset 2: Lung adenocarcinoma cell line Calu-3 1000u/ml IFNa treated 18hr _vs_ mock control (Study: Calu-3 cells responses to treatment with either IFN alpha or gamma)
Bioset 3: A549 lung adenocarcinoma cells treated 6hr with 500IU infergen _vs_ untreated (Study: Differential Gene Induction by Type I And Type II Interferons and their Combination )
Bioset 4: Bronchial epithelia 6hr after treatment with 15min pulse 1000U/ml IFN-beta _vs_ untreated (Study: Bronchial epithelial cell response to IFN-beta, influenza virus or PR8 viral RNA )
Bioset 5: Hepatocytes - 10u-mL IFN-alpha treated for 6hr _vs_ untreated (Study: Hepatocyte response to treatment with IFN-Î± or IL28B)
Bioset 6: Keratinocytes IFNa treated _vs_ untreated (Study: Primary human keratinocytes exposed to cytokines in vitro)
Bioset 7: Melanoma cell lines + 1000U/mL IFN-a 72hr _vs_ untreated control (Study: Expression data from human melanoma cell lines treated with inflammatory cytokines)
https://mayo.nextbio.com/c/search/adv.nb?ids=365827,485737,21770,243784,647993,643913,129019
Gene	EntrezGene ID	Gene Description	Specificity	Overall Gene score	Score Bioset 1	p-value Bioset 1	activity type Bioset 1	activity value Bioset 1	Score Bioset 2	p-value Bioset 2	activity type Bioset 2	activity value Bioset 2	Score Bioset 3	p-value Bioset 3	activity type Bioset 3	activity value Bioset 3	Score Bioset 4	p-value Bioset 4	activity type Bioset 4	activity value Bioset 4	Score Bioset 5	p-value Bioset 5	activity type Bioset 5	activity value Bioset 5	Score Bioset 6	p-value Bioset 6	activity type Bioset 6	activity value Bioset 6	Score Bioset 7	p-value Bioset 7	activity type Bioset 7	activity value Bioset 7
RSAD2	91543	radical S-adenosyl methionine domain containing 2	7 out of 7	686.367	99.3128	n/a	fold change	71.5033	95.429	9.6e-05	fold change	19	93.4579	0.0038	fold change	12.7	99.4036	0.0036	fold change	162.2	99.8363	0.0001	fold change	150	99.9181	0.013	fold change	24.8	99.0099	0.0045	fold change	15.9
IFIT1	3434	interferon-induced protein with tetratricopeptide repeats 1	7 out of 7	680.43	89.6507	n/a	fold change	8.79825	95.1656	1.5e-05	fold change	18.2	99.8004	7.5e-06	fold change	715.1	99.8004	0.0037	fold change	437.5	99.112	4.7e-05	fold change	24.9	97.6944	0.022	fold change	3.77	99.2063	0.0027	fold change	19.3
IFIT3	3437	interferon-induced protein with tetratricopeptide repeats 3	7 out of 7	680.422	97.4051	n/a	fold change	19.0414	92.36	0.0024	fold change	7.84	98.2318	1.8e-05	fold change	31.8	99.2063	0.0004	fold change	149	98.1624	1.4e-06	fold change	15.4	99.2713	0.009	fold change	8.51	95.7854	0.0131	fold change	6.82
OAS1	4938	2',5'-oligoadenylate synthetase 1, 40/46kDa	7 out of 7	677.566	97.7804	n/a	fold change	22.2336	94.5126	0.0011	fold change	12.4	95.4198	0.0004	fold change	15.9	98.8142	0.0333	fold change	75.2	97.4621	3.9e-07	fold change	11.6	95.3452	0.0047	fold change	2.73	98.2318	0.003	fold change	12.3
OAS2	4939	2'-5'-oligoadenylate synthetase 2, 69/71kDa	7 out of 7	675.384	89.257	n/a	fold change	8.58541	99.4214	0.0012	fold change	50.5	95.057	0.0018	fold change	14.9	96.1538	0.0344	fold change	26.8	98.3187	3.5e-07	fold change	16.1	97.7727	0.0109	fold change	3.79	99.4036	0.0114	fold change	24.5
IFI44	10561	interferon-induced protein 44	7 out of 7	671.162	92.5155	n/a	fold change	10.6035	92.7317	1.9e-05	fold change	8.47	94.3396	0.0022	fold change	13.2	98.0392	0.0048	fold change	65.5	98.9531	1e-05	fold change	23	96.5437	0.0305	fold change	3.13	98.0392	0.0106	fold change	11.5
USP18	11274	ubiquitin specific peptidase 18	7 out of 7	669.705	95.9288	n/a	fold change	13.6433	93.8685	3.4e-06	fold change	9.99	92.081	0.0013	fold change	9.06	94.8767	0.0022	fold change	17.7	98.3981	6.2e-05	fold change	16.5	98.3981	1.8e-05	fold change	4.21	96.1538	0.0127	fold change	8.35
DDX60	55601	DEAD (Asp-Glu-Ala-Asp) box polypeptide 60	7 out of 7	660.182	95.1203	n/a	fold change	12.4574	93.6137	0.0003	fold change	9.61	91.0747	1.2e-05	fold change	7.72	95.7854	0.0004	fold change	26.6	95.7158	1e-05	fold change	6.48	91.7852	0.0403	fold change	2.28	97.0874	0.0038	fold change	9.27
IRF7	3665	interferon regulatory factor 7	7 out of 7	651.467	85.2762	n/a	fold change	6.98668	91.5014	0.0001	fold change	7.32	97.2763	7.9e-05	fold change	25.5	95.4198	0.006	fold change	21.1	93.3184	3.4e-05	fold change	4.93	92.3361	5.2e-05	fold change	2.33	96.3391	0.0113	fold change	8.39
HERC6	55008	hect domain and RLD 6	7 out of 7	645.283	88.6321	n/a	fold change	8.19434	88.5614	0.0006	fold change	5.76	83.612	0.0003	fold change	4.22	95.2381	0.016	fold change	19.8	97.0007	9.4e-05	fold change	10.3	97.0007	0.0185	fold change	3.29	95.2381	0.0131	fold change	6.24
IFIH1	64135	interferon induced with helicase C domain 1	7 out of 7	638.039	73.6312	n/a	fold change	4.56696	84.6453	9.5e-05	fold change	4.39	98.4252	0.0015	fold change	37	96.3391	0.0058	fold change	28.1	95.3452	3.7e-05	fold change	6.14	92.7541	0.0176	fold change	2.38	96.8992	0.0165	fold change	8.93
STAT1	6772	signal transducer and activator of transcription 1, 91kDa	7 out of 7	632.992	77.8137	n/a	fold change	5.11363	90.4208	0.0004	fold change	6.36	90.0901	5.5e-05	fold change	6.65	93.985	0.0091	fold change	15	95.5676	4e-06	fold change	6.3	89.5127	0.0115	fold change	2.05	95.6023	0.017	fold change	6.59
TLR3	7098	toll-like receptor 3	7 out of 7	612.911	79.3361	n/a	fold change	5.44136	74.894	0.0149	fold change	3.1	93.8086	0.0138	fold change	12.9	88.1834	0.0005	fold change	5.33	87.4738	0.001	fold change	2.95	98.6349	0.0075	fold change	4.68	90.5797	0.0494	fold change	2.9
SAMHD1	25939	SAM domain and HD domain 1	7 out of 7	612.072	81.4399	n/a	fold change	5.80163	71.9228	0.0028	fold change	2.86	76.9231	0.0054	fold change	3.29	93.4579	0.0102	fold change	13.6	95.8662	0.0006	fold change	6.91	98.4775	0.0019	fold change	4.31	93.985	0.0026	fold change	3.47
SP100	6672	SP100 nuclear antigen	7 out of 7	609.888	81.5714	n/a	fold change	5.9079	81.6367	0.0002	fold change	3.74	84.4595	0.015	fold change	4.39	91.2409	0.026	fold change	8.56	86.0659	0.0001	fold change	2.75	90.0366	0.0375	fold change	2.08	94.8767	0.0069	fold change	4.7
EIF2AK2	5610	eukaryotic translation initiation factor 2-alpha kinase 2	7 out of 7	574.006	86.7363	n/a	fold change	7.60269	76.1348	2e-05	fold change	3.24	70.1262	0.0011	fold change	2.68	86.5052	0.0208	fold change	4.15	82.3737	0.0002	fold change	2.36	84.411	0.0084	fold change	1.72	87.7193	0.0058	fold change	2.2
LGALS3BP	3959	lectin, galactoside-binding, soluble, 3 binding protein	7 out of 7	511.03	84.707	n/a	fold change	6.76262	47.2603	0.0474	fold change	1.91	68.0272	0.0033	fold change	2.5	65.189	0.0207	fold change	1.47	63.4848	0.0046	fold change	1.59	97.6162	0.025	fold change	3.76	84.7458	0.0232	fold change	1.93
IFI44L	10964	interferon-induced protein 44-like	6 out of 7	590.435					96.499	6.5e-05	fold change	27.6	96.3391	0.0006	fold change	18.4	99.0099	0.0078	fold change	81.5	99.7546	0.0007	fold change	139	99.0315	0.0248	fold change	7.25	99.8004	0.0001	fold change	35.2
ISG15	9636	ISG15 ubiquitin-like modifier	6 out of 7	585.363					94.6432	3.7e-05	fold change	13.2	99.2063	1.6e-06	fold change	54.4	98.2318	0.0076	fold change	67.9	97.7727	9.9e-05	fold change	13	96.695	0.0175	fold change	3.2	98.8142	0.0108	fold change	15.7
IFITM1	8519	interferon induced transmembrane protein 1 (9-27)	6 out of 7	579.705					97.316	0.0002	fold change	32.4	97.8474	4.3e-06	fold change	30.1	95.6023	0.0005	fold change	22.4	96.7717	1.1e-05	fold change	9.76	94.32	0.0051	fold change	2.6	97.8474	0.0481	fold change	9.92
OASL	8638	2'-5'-oligoadenylate synthetase-like	6 out of 7	577.093					93.7418	0.0016	fold change	9.84	95.6023	5.8e-06	fold change	16.1	97.0874	0.0144	fold change	47.9	99.1926	0.0007	fold change	26	96.7717	0.0122	fold change	3.22	94.697	0.0051	fold change	4.21
TRIM22	10346	tripartite motif-containing 22	6 out of 7	569.808					99.7089	3.2e-06	fold change	51.9	95.7854	2.4e-05	fold change	16.2	91.0747	0.0197	fold change	8.21	92.3361	0.0003	fold change	4.3	93.247	0.0376	fold change	2.43	97.6562	0.0058	fold change	9.66
IFI27	3429	interferon, alpha-inducible protein 27	6 out of 7	565.786					98.9942	0.0007	fold change	37	98.6193	0.0053	fold change	40.3	94.162	0.0131	fold change	15.3	93.8174	7.9e-06	fold change	5.23	80.5919	0.0205	fold change	1.62	99.6016	0.0406	fold change	34.8
IFI6	2537	interferon, alpha-inducible protein 6	6 out of 7	565.109					95.5621	0.0009	fold change	19.2	95.9693	0.0071	fold change	17.5	96.7118	0.0017	fold change	43.4	89.1234	0.0031	fold change	3.33	89.3176	0.0318	fold change	2.03	98.4252	0.0156	fold change	12.8
SP110	3431	SP110 nuclear body protein	6 out of 7	562.267					85.0629	9.7e-05	fold change	4.48	96.8992	0.0007	fold change	24.9	93.8086	0.0042	fold change	14.8	96.6184	0.0015	fold change	9.15	95.7158	0.0362	fold change	2.81	94.162	0.0123	fold change	3.5
OAS3	4940	2'-5'-oligoadenylate synthetase 3, 100kDa	6 out of 7	552.093					94.1265	5.8e-05	fold change	10.6	77.3994	7.2e-06	fold change	3.34	91.7431	0.0218	fold change	9.5	98.0065	1e-05	fold change	14	92.1982	0.0284	fold change	2.31	98.6193	0.0086	fold change	13.5
DDX58	23586	DEAD (Asp-Glu-Ala-Asp) box polypeptide 58	6 out of 7	546.648					59.7607	0.0008	fold change	2.27	98.8142	0.0038	fold change	42.3	97.8474	0.0002	fold change	61.5	97.3066	0.0004	fold change	11	95.6425	0.028	fold change	2.8	97.2763	0.0143	fold change	9.45
XAF1	54739	XIAP associated factor 1	6 out of 7	544.886	72.1126	n/a	fold change	4.42898	96.3633	0.0005	fold change	26.1	88.4956	0.0077	fold change	5.62	96.1538	0.0153	fold change	26.8	95.7909	4.2e-06	fold change	6.71					95.9693	0.025	fold change	7.44
BST2	684	bone marrow stromal cell antigen 2	6 out of 7	543.345	95.5676	n/a	fold change	13.1236	96.9049	8.3e-05	fold change	29.4	92.2509	0.0016	fold change	9.84	90.5797	0.0029	fold change	7.72	68.2054	0.0107	fold change	1.7	99.8363	0.0242	fold change	21.6
SAMD9	54809	sterile alpha motif domain containing 9	6 out of 7	539.074					85.6971	0.0006	fold change	4.63	95.2381	2.5e-06	fold change	15.5	92.4214	0.008	fold change	10.2	97.8493	1.6e-05	fold change	13.7	72.8109	0.0278	fold change	1.47	95.057	0.0229	fold change	4.89
PLSCR1	5359	phospholipid scramblase 1	6 out of 7	538.682					78.2081	0.0069	fold change	3.41	88.1834	3.2e-05	fold change	5.51	92.081	0.0003	fold change	9.83	96.2408	0.0002	fold change	8	91.3759	0.0056	fold change	2.2	92.5926	0.0283	fold change	3.27
RTP4	64108	receptor (chemosensory) transporter protein 4	6 out of 7	537.784	83.9349	n/a	fold change	6.56475	73.3009	0.005	fold change	2.95					92.5926	0.0483	fold change	10.9	97.6944	0.0003	fold change	12.9	99.3522	0.0324	fold change	8.54	90.9091	0.0018	fold change	3.07
IFI35	3430	interferon-induced protein 35	6 out of 7	536.713	69.1133	n/a	fold change	4.14498	92.608	0.0045	fold change	8.31	91.7431	4.5e-07	fold change	8.45	94.518	0.0295	fold change	16.1	90.5682	0.0004	fold change	3.67	98.1624	0.0116	fold change	3.96
TAP1	6890	transporter 1, ATP-binding cassette, sub-family B (MDR/TAP)	6 out of 7	535.912					81.9283	0.0028	fold change	3.81	84.6024	5.1e-07	fold change	4.46	87.108	0.0083	fold change	4.63	92.6149	8.9e-06	fold change	4.43	98.0834	0.0256	fold change	3.94	91.5751	0.0009	fold change	3.17
IFIT5	24138	interferon-induced protein with tetratricopeptide repeats 5	6 out of 7	533.123					84.4381	0.0009	fold change	4.3	91.5751	0.0083	fold change	8.26	90.7441	0.0021	fold change	7.75	82.0991	1.3e-05	fold change	2.34	94.1761	0.0203	fold change	2.59	90.0901	0.0107	fold change	2.77
UBE2L6	9246	ubiquitin-conjugating enzyme E2L 6	6 out of 7	530.685	90.2902	n/a	fold change	8.91222	86.9959	0.0012	fold change	5.15	86.5052	0.0008	fold change	5.03	91.9118	0.0114	fold change	9.81	81.6633	0.0002	fold change	2.3	93.3184	0.0105	fold change	2.44
ISG20	3669	interferon stimulated exonuclease gene 20kDa	6 out of 7	528.729	81.1148	n/a	fold change	5.70371	83.1131	0.0016	fold change	3.97	97.4659	1.1e-06	fold change	25.9	87.8735	0.0098	fold change	5.05	90.1031	0.0001	fold change	3.47	89.0583	0.0436	fold change	2
C19orf66	55337	chromosome 19 open reading frame 66	6 out of 7	523.408					82.4185	0.0047	fold change	3.86	86.0585	2.2e-05	fold change	4.83	92.2509	0.0245	fold change	10	79.8072	0.0037	fold change	2.2	93.1064	0.0096	fold change	2.41	89.7666	0.0008	fold change	2.75
TRIM14	9830	tripartite motif-containing 14	6 out of 7	520.946					85.3796	0.0041	fold change	4.51	86.9565	0.0002	fold change	5.1	89.6057	0.0443	fold change	6.44	77.3946	0.0012	fold change	2.08	88.6729	0.0029	fold change	1.98	92.9368	0.0059	fold change	3.29
LBA1	9881	lupus brain antigen 1	6 out of 7	518.015					83.9236	0.0004	fold change	4.19	79.7448	0.0016	fold change	3.62	84.7458	0.0004	fold change	3.37	81.935	0.0007	fold change	2.33	94.0327	0.018	fold change	2.56	93.633	0.0422	fold change	3.4
TRIM21	6737	tripartite motif-containing 21	6 out of 7	508.546					66.1892	0.0057	fold change	2.49	81.8331	5.8e-06	fold change	4.01	89.7666	0.0056	fold change	6.56	85.706	1.5e-05	fold change	2.7	96.2408	0.0044	fold change	3	88.8099	0.0224	fold change	2.54
IRF9	10379	interferon regulatory factor 9	6 out of 7	500.364					78.0311	0.0003	fold change	3.4	91.9118	2.8e-05	fold change	8.78	91.5751	0.0405	fold change	9.04	87.1642	0.0011	fold change	2.9	59.2607	0.0246	fold change	1.32	92.4214	0.0414	fold change	3.26
PML	5371	promyelocytic leukemia	6 out of 7	490.873					46.9382	0.0046	fold change	1.9	98.0392	2.8e-05	fold change	31.5	84.7458	0.0453	fold change	3.37	93.1064	3e-05	fold change	4.67	87.7871	0.0023	fold change	1.91	80.2568	0.0354	fold change	1.66
CCDC75	253635	coiled-coil domain containing 75	6 out of 7	481.72					46.9382	0.0351	fold change	1.9	74.184	1e-05	fold change	2.97	88.3392	0.0394	fold change	5.54	91.3759	0.0006	fold change	-3.95	87.5994	0.0111	fold change	1.9	93.2836	0.0004	fold change	3.35
TRIM5	85363	tripartite motif-containing 5	6 out of 7	476.37					68.2883	0.0015	fold change	2.6	71.5308	0.0081	fold change	2.76	85.7633	0.0085	fold change	3.7	79.8072	0.0007	fold change	2.2	82.4851	0.0489	fold change	1.66	88.4956	0.0219	fold change	2.41
HLA-E	3133	major histocompatibility complex, class I, E	6 out of 7	472.877					76.0503	0.0019	fold change	3.23	80.5153	0.0153	fold change	3.73	75.0751	0.0426	fold change	1.75	77.1034	0.001	fold change	2.07	89.0583	0.0415	fold change	2	75.0751	0.0108	fold change	1.49
PARP12	64761	poly (ADP-ribose) polymerase family, member 12	6 out of 7	471.065	73.9536	n/a	fold change	4.61987	70.1656	0.0076	fold change	2.72	83.612	5.8e-06	fold change	4.22	89.9281	0.0133	fold change	6.86	61.484	9.7e-05	fold change	1.55	91.9219	0.0175	fold change	2.29
B2M	567	beta-2-microglobulin	6 out of 7	420.266					61.3023	0.0077	fold change	2.31	57.4053	0.0032	fold change	1.76	55.5556	0.0433	fold change	1.34	70.1115	0.0053	fold change	1.75	91.7162	0.0213	fold change	2.27	84.1751	0.0147	fold change	1.88
ZCCHC2	54877	zinc finger, CCHC domain containing 2	6 out of 7	397.522					20.285	0.0462	fold change	1.36	54.4662	0.0007	fold change	1.61	82.5083	0.0441	fold change	2.72	77.6398	0.0008	fold change	2.09	77.1522	0.0046	fold change	1.54	85.4701	0.02	fold change	2.03
MX1	4599	myxovirus (influenza virus) resistance 1, interferon-inducible protein p78 (mouse)	5 out of 7	487.94					95.6938	0.0009	fold change	20.8	99.4036	2.8e-05	fold change	54.7	99.6016	0.0006	fold change	181.3	97.0761	2.2e-07	fold change	10.4	96.1649	0.0208	fold change	2.99
LAMP3	27074	lysosomal-associated membrane protein 3	5 out of 7	479.401					97.4526	1.8e-05	fold change	32.8	94.697	0.0056	fold change	14	93.633	0.0013	fold change	13.7	96.695	2.4e-06	fold change	9.62	96.9236	0.032	fold change	3.27
MX2	4600	myxovirus (influenza virus) resistance 2 (mouse)	5 out of 7	476.628					97.0422	0.0009	fold change	29.7	83.3333	2.1e-05	fold change	4.21	98.4252	0.029	fold change	72.1	98.6349	0.0012	fold change	19	99.1926	0.0057	fold change	7.94
IFIT2	3433	interferon-induced protein with tetratricopeptide repeats 2	5 out of 7	472.562					84.8536	0.0015	fold change	4.44	91.4077	9.2e-05	fold change	8.04	98.6193	0.0002	fold change	74.8	98.0065	9.6e-05	fold change	14	99.6751	0.0048	fold change	17.2
HERC5	51191	hect domain and RLD 5	5 out of 7	462.96					90.5387	3.8e-05	fold change	6.4	86.6551	0.0022	fold change	5.05	88.4956	0.0227	fold change	5.56	98.4775	5.6e-06	fold change	17.2	98.7928	0.0118	fold change	4.91
IFI16	3428	interferon, gamma-inducible protein 16	5 out of 7	450.649					88.3345	7.7e-06	fold change	5.67	99.6016	2.2e-06	fold change	58.7	85.6164	0.0184	fold change	3.64	94.611	0.0002	fold change	5.61	82.4851	0.0087	fold change	1.66
GBP1	2633	guanylate binding protein 1, interferon-inducible, 67kDa	5 out of 7	445.804					74.569	0.0002	fold change	3.08	99.0099	2e-05	fold change	49.5	94.697	0.0043	fold change	16.5	85.4672	0.0003	fold change	2.68	92.0607	0.0443	fold change	2.3
214059_at	NA		5 out of 7	445.477									65.7895	0.0149	fold change	2.31	87.4126	0.0042	fold change	4.83	99.5937	0.0001	fold change	37	98.8728	0.0278	fold change	5.42	93.8086	0.0004	fold change	3.43
TRIM38	10475	tripartite motif-containing 38	5 out of 7	437.04									87.8735	7.1e-05	fold change	5.37	85.3242	0.0214	fold change	3.57	91.0382	0.0029	fold change	3.82	87.0413	0.0034	fold change	1.86	85.7633	0.0246	fold change	2.05
IFITM3	10410	interferon induced transmembrane protein 3 (1-8U)	5 out of 7	433.756					92.1133	0.0001	fold change	7.67	96.5251	0.0058	fold change	20.9	71.4286	0.0106	fold change	1.63					86.4289	0.0087	fold change	1.83	87.26	0.0365	fold change	2.18
HLA-C	3107	major histocompatibility complex, class I, C	5 out of 7	432.881	98.0642	n/a	fold change	26.5407	77.4174	0.0016	fold change	3.38	75.0751	3.8e-05	fold change	3.12									91.5801	0.0184	fold change	2.26	90.7441	0.0353	fold change	2.91
APOL6	80830	apolipoprotein L, 6	5 out of 7	426.704					67.2884	0.0326	fold change	2.54	92.7644	0.0083	fold change	11	92.7644	0.0123	fold change	11.2	84.7601	0.0006	fold change	2.63					89.1266	0.0152	fold change	2.59
TNFSF10	8743	tumor necrosis factor (ligand) superfamily, member 10	5 out of 7	419.256					49.4296	0.0347	fold change	1.96	97.0874	0.005	fold change	25	90.0901	0.0424	fold change	7.01	95.0498	4.2e-06	fold change	6.03	87.5994	0.0009	fold change	1.9
SLC15A3	51296	solute carrier family 15, member 3	5 out of 7	419.194	73.7387	n/a	fold change	4.5747	95.9601	0.0012	fold change	23.5	66.5779	0.0362	fold change	2.38					90.8364	7.2e-06	fold change	3.78					92.081	0.0365	fold change	3.24
TDRD7	23424	tudor domain containing 7	5 out of 7	418.769					67.8178	0.0057	fold change	2.58	78.4929	0.0006	fold change	3.43	92.9368	0.0171	fold change	11.5	91.1046	5.7e-05	fold change	3.83	88.4173	0.0471	fold change	1.96
NMI	9111	N-myc (and STAT) interactor	5 out of 7	415.274	92.7695	n/a	fold change	10.7024	65.6849	0.0016	fold change	2.48	78.6164	0.002	fold change	3.44	90.4159	0.0429	fold change	7.49	87.7871	4.4e-05	fold change	2.96
LAP3	51056	leucine aminopeptidase 3	5 out of 7	405.107					68.0856	0.0021	fold change	2.59	74.184	1.2e-05	fold change	2.97	85.034	0.0222	fold change	3.43	89.5127	0.0002	fold change	3.4	88.2909	0.0103	fold change	1.94
APOL2	23780	apolipoprotein L, 2	5 out of 7	402.117									97.6562	0.0018	fold change	26.9	88.8099	0.0087	fold change	5.59	62.1999	0.001	fold change	1.56	84.0068	0.0016	fold change	1.71	69.4444	0.0484	fold change	1.38
PSMB8	5696	proteasome (prosome, macropain) subunit, beta type, 8 (large multifunctional peptidase 7)	5 out of 7	397.144					53.8317	0.008	fold change	2.08	91.2409	0.0005	fold change	7.85	85.9107	0.02	fold change	3.82	71.623	0.0006	fold change	1.79	94.5376	0.0225	fold change	2.62
HLA-F	3134	major histocompatibility complex, class I, F	5 out of 7	397.049					79.5634	0.0022	fold change	3.48	59.952	0.0004	fold change	1.88					73.3321	0.0005	fold change	1.87	94.7562	0.0331	fold change	2.65	89.4454	0.0061	fold change	2.66
TREX1	11277	three prime repair exonuclease 1	5 out of 7	387.866					56.9457	0.0064	fold change	2.17	93.985	0.0061	fold change	13	82.2368	0.0037	fold change	2.61	92.1982	6.3e-05	fold change	4.21					62.5	0.0381	fold change	1.28
LMO2	4005	LIM domain only 2 (rhombotin-like 1)	5 out of 7	384.822					68.0856	0.0232	fold change	2.59	89.7666	0.0004	fold change	6.45	85.4701	0.0225	fold change	3.61	85.8856	0.0111	fold change	2.72	55.6143	0.0268	fold change	1.29
ZC3HAV1	56829	zinc finger CCCH-type, antiviral 1	5 out of 7	384.269					42.9856	0.0082	fold change	1.82	77.5194	0.0005	fold change	3.35	83.3333	0.0006	fold change	2.97	93.3899	0.0009	fold change	4.99	87.0413	0.0427	fold change	1.86
MYD88	4615	myeloid differentiation primary response gene (88)	5 out of 7	381.537									73.2064	6.1e-06	fold change	2.9	82.6446	0.0127	fold change	2.77	82.3737	0.0078	fold change	2.36	58.2778	0.0012	fold change	1.31	85.034	0.0317	fold change	1.94
PHF11	51131	PHD finger protein 11	5 out of 7	363.357					66.1892	7.2e-05	fold change	2.49	69.9301	0.0044	fold change	2.66	86.3558	0.0029	fold change	4.11	58.8921	0.0006	fold change	1.51	81.9901	0.0061	fold change	1.65
RNF114	55905	ring finger protein 114	5 out of 7	358.78	91.1843	n/a	fold change	-9.40546					47.7099	0.0088	fold change	1.43					67.8656	0.0008	fold change	1.69	78.3822	0.0056	fold change	1.56	73.6377	0.0022	fold change	1.46
ADAR	103	adenosine deaminase, RNA-specific	5 out of 7	355.287					70.9602	0.0104	fold change	2.78	62.422	0.0002	fold change	2.03					54.9432	0.0017	fold change	1.46	79.5494	0.0085	fold change	1.59	87.4126	0.0068	fold change	2.19
N4BP1	9683	NEDD4 binding protein 1	5 out of 7	352.28									57.7367	0.0088	fold change	1.77	81.6993	0.0248	fold change	2.49	83.6064	0.0017	fold change	2.45	42.2808	0.0307	fold change	1.2	86.9565	0.0068	fold change	2.13
IL15RA	3601	interleukin 15 receptor, alpha	5 out of 7	347.721					43.5836	0.0236	fold change	1.83	89.1266	0.0269	fold change	5.96	86.2069	0.0243	fold change	4.05	54.9432	0.0009	fold change	1.46	73.8607	0.0025	fold change	1.49
NBN	4683	nibrin	5 out of 7	336.933									48.9237	0.0269	fold change	1.46	72.3589	0.0131	fold change	1.67	63.8806	0.0001	fold change	1.6	81.4465	0.0429	fold change	1.64	70.3235	0.0247	fold change	1.4
PLAUR	5329	plasminogen activator, urokinase receptor	5 out of 7	304.906	93.2818	n/a	fold change	10.9586	48.2868	0.0009	fold change	1.93	48.9237	0.0137	fold change	1.46					49.7607	0.0016	fold change	1.4	64.6529	0.0063	fold change	1.37
NRP1	8829	neuropilin 1	5 out of 7	299.019	66.4408	n/a	fold change	3.92674	28.3453	0.0038	fold change	1.54	59.1017	0.0245	fold change	1.83					74.5779	0.0217	fold change	1.93	70.5537	0.0438	fold change	1.44
FAS	355	Fas (TNF receptor superfamily, member 6)	5 out of 7	274.711	71.7041	n/a	fold change	-4.39484	28.3453	0.04	fold change	1.54	56.9476	0.0189	fold change	1.72					39.3317	0.0224	fold change	1.3	78.3822	0.0293	fold change	1.56
GTPBP2	54676	GTP binding protein 2	5 out of 7	274.132					56.9457	0.0056	fold change	2.17	59.453	0.0078	fold change	1.85	70.922	0.0481	fold change	1.62	34.1518	0.0255	fold change	1.25	52.6598	0.0187	fold change	1.27
CXCL11	6373	chemokine (C-X-C motif) ligand 11	4 out of 7	381.047					99.8542	0.0044	fold change	62.3					97.2763	0.0083	fold change	54.1	96.3168	0.0002	fold change	8.46	87.5994	0.0428	fold change	1.9
Cmpk2	22169	cytidine monophosphate (UMP-CMP) kinase 2, mitochondrial	4 out of 7	380.939	85.7824	n/a	fold change	7.14356	96.7698	0.0021	fold change	29.1									98.7928	0.0017	fold change	20.1	99.5937	0.0123	fold change	14
Samd9l	209086	sterile alpha motif domain containing 9-like	4 out of 7	370.875	81.3101	n/a	fold change	5.73404	91.2592	0.0005	fold change	7.29									99.3522	2.6e-07	fold change	29.5	98.9531	0.0115	fold change	6.61
Parp14	547253	poly (ADP-ribose) polymerase family, member 14	4 out of 7	364.15	88.4001	n/a	fold change	8.14718	87.6593	0.001	fold change	5.35									95.1239	0.0002	fold change	6.06	92.9662	0.021	fold change	2.4
DHX58	79132	DEXH (Asp-Glu-X-His) box polypeptide 58	4 out of 7	361.234	92.0116	n/a	fold change	10.0669	88.6745	0.0009	fold change	5.79									91.5801	0.0006	fold change	4.03					88.968	0.0095	fold change	2.57
CXCL10	3627	chemokine (C-X-C motif) ligand 10	4 out of 7	356.052					97.178	0.0015	fold change	30.6					97.6562	0.0069	fold change	56.5	99.9181	0.0003	fold change	246.9	61.3001	0.0296	fold change	1.34
IFITM2	10581	interferon induced transmembrane protein 2 (1-8D)	4 out of 7	349.3					91.8662	0.0005	fold change	7.59	86.8056	0.0016	fold change	5.09	76.4526	0.0175	fold change	1.81					94.1761	0.0018	fold change	2.59
FAM46A	55603	family with sequence similarity 46, member A	4 out of 7	349.255									85.9107	0.0061	fold change	4.82	86.0585	0.0129	fold change	3.95	84.1793	6.5e-05	fold change	2.54	93.1064	0.0405	fold change	2.41
PSMB9	5698	proteasome (prosome, macropain) subunit, beta type, 9 (large multifunctional peptidase 2)	4 out of 7	348.325					81.3471	0.0053	fold change	3.66	85.034	2.7e-06	fold change	4.57	91.5751	0.0011	fold change	9.04	90.3685	1.7e-06	fold change	3.6
216020_at	NA		4 out of 7	346.733									96.1538	0.0223	fold change	18.1	75.7576	0.002	fold change	1.78	87.1019	0.0126	fold change	2.89					87.7193	0.0445	fold change	2.2
HLA-B	3106	major histocompatibility complex, class I, B	4 out of 7	346.612					81.7341	0.0029	fold change	3.78	75.4148	3.6e-06	fold change	3.15									95.1239	0.0284	fold change	2.71	94.3396	0.0064	fold change	3.95
C1orf38	9473	chromosome 1 open reading frame 38	4 out of 7	343.331									90.5797	0.0236	fold change	6.89	89.1266	0.0371	fold change	5.75	74.3075	0.0043	fold change	1.92	89.3176	0.0117	fold change	2.03
SLFN12	55106	schlafen family member 12	4 out of 7	336.843													81.8331	0.032	fold change	2.5	80.9638	0.0064	fold change	2.25	90.4339	0.0116	fold change	2.11	83.612	0.0299	fold change	1.82
Rnf213	672511	ring finger protein 213	4 out of 7	331.939	85.349	n/a	fold change	7.03058	67.42	0.0254	fold change	2.55									92.1285	0.004	fold change	4.18	87.0413	0.0497	fold change	1.86
208812_x_at	NA		4 out of 7	331.353									74.4048	3.4e-05	fold change	3.03	70.6215	0.035	fold change	1.61					93.3899	0.013	fold change	2.45	92.9368	0.0127	fold change	3.29
HLA-G	3135	major histocompatibility complex, class I, G	4 out of 7	328.215					71.1066	0.0016	fold change	2.8	79.3651	0.0225	fold change	3.55									90.6355	0.0339	fold change	2.12	87.108	0.0109	fold change	2.15
TMEM140	55281	transmembrane protein 140	4 out of 7	322.535					91.7448	0.0041	fold change	7.53	76.2195	6.9e-06	fold change	3.23	84.4595	0.0152	fold change	3.29	70.1115	0.0017	fold change	1.75
TRIM34	53840	tripartite motif-containing 34	4 out of 7	315.323									80.9061	0.0023	fold change	3.84	80.2568	0.0035	fold change	2.25	83.6064	0.001	fold change	2.45	70.5537	0.0404	fold change	1.44
IL15	3600	interleukin 15	4 out of 7	314.928									56.9476	0.0027	fold change	1.72	87.26	0.006	fold change	4.65	82.4294	0.0028	fold change	2.37	88.2909	0.0478	fold change	1.94
ZNF107	51427	zinc finger protein 107	4 out of 7	314.753									66.4894	0.0427	fold change	2.37					87.2265	0.0023	fold change	2.91	74.5323	0.0086	fold change	1.5	86.5052	0.0204	fold change	2.1
HLA-J	3137	major histocompatibility complex, class I, J (pseudogene)	4 out of 7	311.309					78.8345	0.0031	fold change	3.45	59.5238	0.0029	fold change	1.86									89.0583	0.0255	fold change	2	83.8926	0.0388	fold change	1.83
SECTM1	6398	secreted and transmembrane 1	4 out of 7	308.4					70.0231	0.0183	fold change	2.71	84.317	0.0454	fold change	4.37	70.2247	0.0203	fold change	1.59	83.8349	0.0006	fold change	2.48
HLA-A	3105	major histocompatibility complex, class I, A	4 out of 7	305.836					79.3802	0.0014	fold change	3.47	53.7634	0.0007	fold change	1.59									84.8191	0.0012	fold change	1.74	87.8735	0.0104	fold change	2.22
TYMP	1890	thymidine phosphorylase	4 out of 7	304.609					73.8498	0.0045	fold change	3	64.5161	0.0046	fold change	2.19	80.7754	0.0334	fold change	2.32					85.4672	0.0057	fold change	1.76
Pnpt1	71701	polyribonucleotide nucleotidyltransferase 1	4 out of 7	301.467	68.5063	n/a	fold change	4.12426	49.0778	0.0017	fold change	1.95									93.247	0.0007	fold change	4.86	90.6355	0.0029	fold change	2.12
BTN3A3	10384	butyrophilin, subfamily 3, member A3	4 out of 7	300.122					48.6273	0.0048	fold change	1.94	84.7458	0.0149	fold change	4.49					69.5952	0.0012	fold change	1.73	97.1534	0.0162	fold change	3.45
CASP7	840	caspase 7, apoptosis-related cysteine peptidase	4 out of 7	290.502									62.1891	2e-05	fold change	2.01	82.9187	0.0134	fold change	2.89	69.0093	0.0272	fold change	1.72	76.3849	0.0237	fold change	1.53
STAT2	6773	signal transducer and activator of transcription 2, 113kDa	4 out of 7	284.146					36.1146	0.003	fold change	1.68	75.8725	0.0011	fold change	3.2					84.995	0.0005	fold change	2.65	87.1642	0.0245	fold change	1.87
CLEC2B	9976	C-type lectin domain family 2, member B	4 out of 7	274.561					42.067	0.012	fold change	1.8	53.5332	0.0311	fold change	1.58					89.2522	2.1e-06	fold change	3.36	89.7086	0.0336	fold change	2.06
BTN3A1	11119	butyrophilin, subfamily 3, member A1	4 out of 7	265.294					53.4971	0.0068	fold change	2.07	52.687	0.0241	fold change	1.56					67.5302	0.0024	fold change	1.68	91.5801	0.0292	fold change	2.26
TRIM26	7726	tripartite motif-containing 26	4 out of 7	264.778									56.5611	0.0193	fold change	1.71	61.6523	0.0335	fold change	1.42	75.0334	0.0007	fold change	1.95					71.5308	0.0386	fold change	1.42
ERAP2	64167	endoplasmic reticulum aminopeptidase 2	4 out of 7	263.465					30.1036	0.0272	fold change	1.57	87.26	0.0499	fold change	5.16					60.3369	0.0303	fold change	1.53	85.7648	0.0016	fold change	1.78
RABGAP1L	9910	RAB GTPase activating protein 1-like	4 out of 7	261.742	62.7786	n/a	fold change	-3.15528	35.7028	0.0141	fold change	1.67					76.2195	0.0139	fold change	1.8	87.0413	0.0001	fold change	2.88
TAPBPL	55080	TAP binding protein-like	4 out of 7	258.718									87.108	0.0098	fold change	5.15	52.9101	0.0397	fold change	1.32	32.9348	0.0182	fold change	1.24	85.7648	0.0047	fold change	1.78
CREM	1390	cAMP responsive element modulator	4 out of 7	255.656									44.4444	0.0015	fold change	1.35	69.735	0.0226	fold change	1.57	63.0939	0.0002	fold change	1.58	78.3822	0.014	fold change	1.56
CHMP5	51510	chromatin modifying protein 5	4 out of 7	253.031									58.4795	0.0126	fold change	1.8	75.0751	0.0054	fold change	1.75	34.1518	0.0307	fold change	1.25					85.3242	0.0483	fold change	1.97
C5orf13	9315	chromosome 5 open reading frame 13	4 out of 7	252.901	99.1198	n/a	fold change	-54.6877					51.9751	0.0336	fold change	1.54	69.9301	0.0441	fold change	1.58	31.8758	0.0495	fold change	1.23
CNP	1267	2',3'-cyclic nucleotide 3' phosphodiesterase	4 out of 7	249.261					18.6441	0.0245	fold change	1.31					81.4332	0.003	fold change	2.44	80.329	0.0122	fold change	2.22	68.8544	0.026	fold change	1.42
RARRES3	5920	retinoic acid receptor responder (tazarotene induced) 3	4 out of 7	247.946					51.7689	0.003	fold change	2.02	64.7668	0.0238	fold change	2.21	65.189	0.0145	fold change	1.47	66.2208	9.5e-05	fold change	1.65
DNPEP	23549	aspartyl aminopeptidase	4 out of 7	246.735									49.505	0.0203	fold change	1.47	63.857	0.0478	fold change	1.45	49.7607	0.0342	fold change	1.4					83.612	0.0106	fold change	1.82
RPL22	6146	ribosomal protein L22	4 out of 7	243.897	72.629	n/a	fold change	-4.47578	61.3023	0.0024	fold change	-2.31													43.7403	0.0264	fold change	-1.21	66.2252	0.013	fold change	-1.33
TXNIP	10628	thioredoxin interacting protein	4 out of 7	243.543	66.3104	n/a	fold change	-3.9198	33.5314	0.0352	fold change	1.63					66.9344	0.0291	fold change	1.5	76.7672	0.0224	fold change	2.05
TLK2	11011	tousled-like kinase 2	4 out of 7	243.201									41.6667	0.0009	fold change	1.28					75.3545	0.0001	fold change	1.96	45.4046	0.0098	fold change	1.22	80.7754	0.0144	fold change	1.67
PSME2	5721	proteasome (prosome, macropain) activator subunit 2 (PA28 beta)	4 out of 7	241.487					34.0113	0.0154	fold change	1.64	60.1685	0.0006	fold change	1.9	70.922	0.0177	fold change	1.62					76.3849	0.0255	fold change	1.53
TLE4	7091	transducin-like enhancer of split 4 (E(sp1) homolog, Drosophila)	4 out of 7	239.64					28.8316	0.0091	fold change	1.55	59.7372	0.0098	fold change	1.87					90.9703	0.005	fold change	3.81	60.1012	0.0046	fold change	1.33
PMAIP1	5366	phorbol-12-myristate-13-acetate-induced protein 1	4 out of 7	229.08	71.6538	n/a	fold change	4.38891	26.1707	0.0023	fold change	1.5	56.9476	0.0215	fold change	1.72					74.3075	0.0038	fold change	1.92
ANKFY1	51479	ankyrin repeat and FYVE domain containing 1	4 out of 7	225.374									48.9237	0.002	fold change	1.46	55.5556	0.025	fold change	1.34	72.4669	0.0061	fold change	1.82	48.4276	0.0118	fold change	1.24
CD47	961	CD47 molecule	4 out of 7	224.914									43.0663	0.0215	fold change	1.31	60.024	0.0096	fold change	1.4	78.0835	0.031	fold change	2.11	43.7403	0.0159	fold change	1.21
RBCK1	10616	RanBP-type and C3HC4-type zinc finger containing 1	4 out of 7	222.521									58.0046	0.0003	fold change	1.78	78.9889	0.0076	fold change	2.04	37.0997	0.0072	fold change	1.28	48.4276	0.0121	fold change	1.24
EHD4	30844	EH-domain containing 4	4 out of 7	219.924	66.5717	n/a	fold change	3.93388	26.1707	0.0413	fold change	1.5	53.9374	0.0047	fold change	1.6					73.244	0.0277	fold change	1.86
GGPS1	9453	geranylgeranyl diphosphate synthase 1	4 out of 7	218.886	87.4845	n/a	fold change	7.79252					45.3721	0.0286	fold change	-1.37	49.9002	0.0111	fold change	1.28	36.1293	0.0146	fold change	1.27
FARP1	10160	FERM, RhoGEF (ARHGEF) and pleckstrin domain protein 1 (chondrocyte-derived)	4 out of 7	218.867					65.2494	0.0079	fold change	-2.47									31.8758	0.0306	fold change	-1.23	48.4276	0.0049	fold change	-1.24	73.3138	0.0483	fold change	-1.45
NFE2L3	9603	nuclear factor (erythroid-derived 2)-like 3	4 out of 7	215.714					47.2603	0.002	fold change	1.91	55.0661	0.0003	fold change	1.63	42.9553	0.0253	fold change	1.21	70.4325	0.0101	fold change	1.76
TIMP3	7078	TIMP metallopeptidase inhibitor 3	4 out of 7	215.086	63.2479	n/a	fold change	-3.20929					64.3501	0.0097	fold change	2.18	52.4109	0.0334	fold change	-1.31	35.0776	0.0294	fold change	1.26
WBP4	11193	WW domain binding protein 4 (formin binding protein 21)	4 out of 7	213.305									46.2107	0.0049	fold change	1.39	60.024	0.0368	fold change	1.4	55.9434	0.0026	fold change	1.47	51.1268	0.0147	fold change	1.26
RRBP1	6238	ribosome binding protein 1 homolog 180kDa (dog)	4 out of 7	204.249									62.1891	0.022	fold change	2.01	44.4444	0.0421	fold change	-1.23	44.9559	0.0134	fold change	1.35	52.6598	0.0037	fold change	1.27
CAMSAP1	157922	calmodulin regulated spectrin-associated protein 1	4 out of 7	203.193					53.8317	0.0315	fold change	-2.08	48.9237	0.0055	fold change	-1.46					35.0776	0.0115	fold change	1.26					65.3595	0.0317	fold change	1.32
TRAK2	66008	trafficking protein, kinesin binding 2	4 out of 7	200.401					61.8521	0.0012	fold change	-2.33	43.0663	0.0033	fold change	-1.31					32.9348	0.001	fold change	-1.24	62.5477	0.0085	fold change	1.35
EPSTI1	94240	epithelial stromal interaction 1 (breast)	3 out of 7	286.922					94.3841	0.0015	fold change	11.8									98.7928	0.0002	fold change	20.1	93.7453	0.0032	fold change	2.51
BC006779	229003	cDNA sequence BC006779	3 out of 7	284.068	92.6836	n/a	fold change	10.6578													96.8467	0.004	fold change	9.87	94.5376	0.0008	fold change	2.62
DDX60L	91351	DEAD (Asp-Glu-Ala-Asp) box polypeptide 60-like	3 out of 7	277.478					86.5591	0.0026	fold change	5.03									94.9037	0.0008	fold change	5.89	96.0154	0.0288	fold change	2.92
Gbp3	55932	guanylate binding protein 3	3 out of 7	274.446	89.0218	n/a	fold change	8.4169	87.8843	0.0002	fold change	5.45									97.54	1.5e-06	fold change	11.8
Mlkl	74568	mixed lineage kinase domain-like	3 out of 7	273.925	94.4983	n/a	fold change	11.8564													95.4198	4.3e-05	fold change	6.17	84.0068	0.048	fold change	1.71
RASGRP3	25780	RAS guanyl releasing protein 3 (calcium and DAG-regulated)	3 out of 7	270.56					89.1345	0.0002	fold change	6.12	90.2527	0.0062	fold change	6.74					91.1727	0.0016	fold change	3.86
KLHDC7B	113730	kelch domain containing 7B	3 out of 7	268.214					83.3153	0.0124	fold change	4									89.7747	0.01	fold change	3.45	95.1239	0.0447	fold change	2.71
Lgals9	16859	lectin, galactose binding, soluble 9	3 out of 7	267.168	88.1694	n/a	fold change	8.09492	90.8975	0.0004	fold change	6.88									88.1011	0.0124	fold change	3.02
PARP9	83666	poly (ADP-ribose) polymerase family, member 9	3 out of 7	266.975					87.1065	0.0006	fold change	5.16									83.7774	4.6e-06	fold change	2.47	96.091	0.0357	fold change	2.94
NLRC5	84166	NLR family, CARD domain containing 5	3 out of 7	266.922					76.4725	0.0142	fold change	3.28									93.6032	5.1e-06	fold change	5.1	96.8467	0.0038	fold change	3.23
211911_x_at	NA		3 out of 7	261.403									72.6744	0.0001	fold change	2.82									95.2708	0.0288	fold change	2.72	93.4579	0.0075	fold change	3.38
211799_x_at	NA		3 out of 7	259.421									75.188	0.016	fold change	3.13									93.8174	0.0326	fold change	2.52	90.4159	0.0061	fold change	2.79
ETV7	51513	ets variant 7	3 out of 7	257.624					94.7724	0.0005	fold change	13.9									99.4332	7.3e-06	fold change	30.7	63.4188	0.0346	fold change	1.36
BTC	685	betacellulin	3 out of 7	255.651					76.4725	0.009	fold change	3.28	88.8099	0.0449	fold change	5.76					90.3685	5.5e-06	fold change	3.6
SERPING1	710	serpin peptidase inhibitor, clade G (C1 inhibitor), member 1	3 out of 7	250.29					72.9129	0.0189	fold change	2.93													92.1982	0.0009	fold change	2.31	85.1789	0.0008	fold change	1.95
APOBEC3G	60489	apolipoprotein B mRNA editing enzyme, catalytic polypeptide-like 3G	3 out of 7	246.049					68.7654	0.0264	fold change	2.63					83.7521	0.0076	fold change	3.02	93.5314	0.0019	fold change	5.01
214459_x_at	NA		3 out of 7	244.02									58.4795	0.026	fold change	1.8									93.4597	0.0101	fold change	2.46	92.081	0.0069	fold change	3.24
217497_at	NA		3 out of 7	242.197													77.5194	0.0222	fold change	1.89	68.6625	0.0416	fold change	1.71	96.0154	0.0343	fold change	2.92
CFB	629	complement factor B	3 out of 7	242.088					71.3277	0.0151	fold change	2.82	71.3267	0.0462	fold change	2.75									99.4332	0.0052	fold change	8.95
HRASLS2	54979	HRAS-like suppressor 2	3 out of 7	241.814					61.5764	0.0174	fold change	2.32									82.1544	0.0002	fold change	2.35	98.0834	0.0416	fold change	3.94
FTSJD2	23070	FtsJ methyltransferase domain containing 2	3 out of 7	241.659																	79.8072	0.0002	fold change	2.2	79.3437	0.0235	fold change	1.58	82.5083	0.0189	fold change	1.76
CLEC7A	64581	C-type lectin domain family 7, member A	3 out of 7	240.484					83.0137	0.0475	fold change	3.93									62.1999	0.0288	fold change	1.56	95.2708	0.0224	fold change	2.72
DTX3L	151636	deltex 3-like (Drosophila)	3 out of 7	240.116					83.5171	0.0036	fold change	4.07									66.7601	0.0014	fold change	1.66	89.8392	0.0167	fold change	2.07
RPL27A	6157	ribosomal protein L27a	3 out of 7	240.053					82.8144	0.0059	fold change	-3.9					78.125	0.0079	fold change	1.98									79.1139	0.0277	fold change	-1.61
SLC25A28	81894	solute carrier family 25, member 28	3 out of 7	238.557									72.7802	0.0014	fold change	2.83					92.9662	0.0001	fold change	4.59	72.8109	0.0155	fold change	1.47
UBA7	7318	ubiquitin-like modifier activating enzyme 7	3 out of 7	237.77					74.1686	0.0226	fold change	3.05									77.3946	0.0086	fold change	2.08					86.2069	0.0198	fold change	2.09
206011_at	NA		3 out of 7	235.998													83.1947	0.0224	fold change	2.96	83.949	0.0172	fold change	2.51	68.8544	0.0434	fold change	1.42
CASP1	834	caspase 1, apoptosis-related cysteine peptidase (interleukin 1, beta, convertase)	3 out of 7	234.742					72.3767	0.0004	fold change	2.9					84.0336	0.0011	fold change	3.08	78.3318	8.7e-05	fold change	2.12
ZNFX1	57169	zinc finger, NFX1-type containing 1	3 out of 7	234.146					56.5713	0.0099	fold change	2.16									94.7562	6.2e-05	fold change	5.76	82.8185	0.0054	fold change	1.67
PPM1K	152926	protein phosphatase 1K (PP2C domain containing)	3 out of 7	232.118					45.7842	0.0017	fold change	1.88									91.6489	1.6e-06	fold change	4.04	94.6844	0.0125	fold change	2.63
KIAA1618	57714	KIAA1618	3 out of 7	230.399					45.3026	0.0205	fold change	1.87									93.0354	0.0039	fold change	4.62	92.0607	0.0043	fold change	2.3
CARD16	114769	caspase recruitment domain family, member 16	3 out of 7	230.348					62.6967	0.0012	fold change	2.36									70.1115	0.0129	fold change	1.75	97.54	0.0069	fold change	3.74
RBM43	375287	RNA binding motif protein 43	3 out of 7	228.704					40.9423	0.0459	fold change	1.78									91.4445	9e-05	fold change	3.96	96.3168	0.001	fold change	3.09
CSF1	1435	colony stimulating factor 1 (macrophage)	3 out of 7	227.168	74.9378	n/a	fold change	4.75246					85.4701	0.0072	fold change	4.7					66.7601	0.0079	fold change	1.66
APOL3	80833	apolipoprotein L, 3	3 out of 7	226.99					70.5965	0.0156	fold change	2.74					71.6332	0.0042	fold change	1.64	84.7601	0.0002	fold change	2.63
PRKD2	25865	protein kinase D2	3 out of 7	224.464									70.7214	0.0002	fold change	2.73					87.9121	0.0021	fold change	3	65.8302	0.0399	fold change	1.38
Hs.43744	NA		3 out of 7	224.117					39.0845	0.0481	fold change	1.74									91.7852	0.0044	fold change	4.07	93.247	0.0132	fold change	2.43
N4bp2l1	100637	NEDD4 binding protein 2-like 1	3 out of 7	220.744	79.7105	n/a	fold change	-5.5105													61.484	0.0131	fold change	1.55	79.5494	0.0299	fold change	1.59
CEACAM1	634	carcinoembryonic antigen-related cell adhesion molecule 1 (biliary glycoprotein)	3 out of 7	220.486					66.8959	0.003	fold change	2.51					81.9672	0.0355	fold change	2.55	71.623	0.0011	fold change	1.79
HCP5	10866	HLA complex P5	3 out of 7	218.828					84.9574	0.0014	fold change	4.46									35.0776	0.0091	fold change	-1.26	98.7928	0.0024	fold change	4.91
NPIP	9284	nuclear pore complex interacting protein	3 out of 7	218.419													67.7507	0.0257	fold change	-1.52					59.2607	0.0398	fold change	1.32	91.4077	0.0327	fold change	3.13
TAP2	6891	transporter 2, ATP-binding cassette, sub-family B (MDR/TAP)	3 out of 7	218.354									60.3136	0.0002	fold change	1.91					85.2297	0.0012	fold change	2.66	72.8109	0.0068	fold change	1.47
PLK3	1263	polo-like kinase 3 (Drosophila)	3 out of 7	218.202	98.9257	n/a	fold change	48.5149	53.8317	0.0029	fold change	2.08	65.445	0.0086	fold change	-2.27
LY6E	4061	lymphocyte antigen 6 complex, locus E	3 out of 7	218.164					60.1779	0.0008	fold change	2.28	65.0195	0.0091	fold change	2.22									92.9662	0.034	fold change	2.4
203840_at	NA		3 out of 7	217.529									55.2486	0.0095	fold change	1.64	78.6164	0.0488	fold change	2.02	83.6638	0.0013	fold change	2.46
Fbxo32	67731	F-box protein 32	3 out of 7	216.993	93.1949	n/a	fold change	-10.88													31.8758	0.0142	fold change	-1.23	91.9219	0.0173	fold change	2.29
TLR2	7097	toll-like receptor 2	3 out of 7	216.773	85.8546	n/a	fold change	-7.14636									73.9645	0.0381	fold change	1.72	56.9541	0.0019	fold change	1.48
TCF4	6925	transcription factor 4	3 out of 7	214.874									79.4913	0.0172	fold change	3.57					65.8657	0.0197	fold change	1.64	69.5169	0.0356	fold change	1.43
NCOA7	135112	nuclear receptor coactivator 7	3 out of 7	211.189					53.8317	0.0264	fold change	2.08									85.2297	0.0093	fold change	2.66	72.1272	0.0125	fold change	1.46
IRF2	3660	interferon regulatory factor 2	3 out of 7	210.51									64.0205	0.0439	fold change	2.15					73.1133	0.0113	fold change	1.85	73.3762	0.0094	fold change	1.48
VEZF1	7716	vascular endothelial zinc finger 1	3 out of 7	210.183													62.5	0.0222	fold change	1.43	72.4669	0.0032	fold change	1.82	75.2162	0.0264	fold change	1.51
CYP2J2	1573	cytochrome P450, family 2, subfamily J, polypeptide 2	3 out of 7	209.547					62.6967	0.0135	fold change	2.36									58.305	0.0006	fold change	1.5	88.5457	0.0356	fold change	1.97
C1S	716	complement component 1, s subcomponent	3 out of 7	209.345					40.9423	0.0047	fold change	1.78	71.3267	0.002	fold change	2.75									97.0761	0.0108	fold change	3.39
USP33	23032	ubiquitin specific peptidase 33	3 out of 7	204.297													73.7463	0.0151	fold change	1.71	51.8167	0.0365	fold change	1.42	78.734	0.0042	fold change	1.57
Hs.191828	NA		3 out of 7	203.337					65.2494	0.0167	fold change	-2.47									60.9355	0.0421	fold change	-1.54	77.1522	0.0296	fold change	-1.54
UBD	10537	ubiquitin D	3 out of 7	202.272					66.1892	0.0057	fold change	2.49	71.3267	0.0227	fold change	2.75					64.7559	0.009	fold change	1.62
REC8	9985	REC8 homolog (yeast)	3 out of 7	201.759					68.6285	0.0257	fold change	2.62	61.8812	0.0042	fold change	1.99					71.2494	0.002	fold change	1.78
GTPBP1	9567	GTP binding protein 1	3 out of 7	201.359									61.1995	0.0009	fold change	1.95					75.7266	0.0001	fold change	1.99					64.433	0.0371	fold change	1.31
CTSO	1519	cathepsin O	3 out of 7	200.596					52.1213	0.0094	fold change	2.03									58.305	0.0016	fold change	1.5	90.1697	0.0166	fold change	2.09
Hbegf	15200	heparin-binding EGF-like growth factor	3 out of 7	200.025	96.8467	n/a	fold change	15.6267	56.2487	0.0022	fold change	2.15									46.9298	0.0034	fold change	1.37
NT5E	4907	5'-nucleotidase, ecto (CD73)	3 out of 7	199.931					45.3026	0.0125	fold change	1.87									72.6385	0.0106	fold change	1.83	81.9901	0.024	fold change	1.65
INSR	3643	insulin receptor	3 out of 7	198.48									73.6377	0.0387	fold change	-2.94					54.2882	0.0042	fold change	-1.45	70.5537	0.0368	fold change	1.44
BTN3A2	11118	butyrophilin, subfamily 3, member A2	3 out of 7	198.328					62.1311	0.0046	fold change	2.34									44.9559	0.0192	fold change	1.35	91.2409	0.0215	fold change	2.18
C4orf33	132321	chromosome 4 open reading frame 33	3 out of 7	197.884					40.4377	0.0385	fold change	1.77									65.8657	0.0166	fold change	1.64	91.5801	0.0279	fold change	2.26
IL22RA1	58985	interleukin 22 receptor, alpha 1	3 out of 7	196.39					59.145	0.0034	fold change	2.25	58.2072	0.0046	fold change	1.79					79.0376	0.0025	fold change	2.16
APOL1	8542	apolipoprotein L, 1	3 out of 7	195.998					51.7689	0.0094	fold change	2.02	89.2857	0.0022	fold change	6.08					54.9432	0.0017	fold change	1.46
204820_s_at	NA		3 out of 7	195.619									53.7634	0.0468	fold change	1.59					44.0063	0.0111	fold change	1.34	97.8493	0.0022	fold change	3.81
NKX3-1	4824	NK3 homeobox 1	3 out of 7	194.895									51.9751	0.011	fold change	1.54	75.7576	0.0481	fold change	1.78	67.1619	0.0098	fold change	1.67
DNAJA1	3301	DnaJ (Hsp40) homolog, subfamily A, member 1	3 out of 7	194.485													77.0416	0.0028	fold change	1.88	54.9432	8.6e-05	fold change	1.46					62.5	0.0232	fold change	1.28
CIRBP	1153	cold inducible RNA binding protein	3 out of 7	193.45					75.057	0.0009	fold change	-3.12					49.9002	0.0194	fold change	-1.28									68.4932	0.0295	fold change	-1.37
Pik3ip1	216505	phosphoinositide-3-kinase interacting protein 1	3 out of 7	192.99	78.9652	n/a	fold change	-5.31155													38.1121	0.0275	fold change	-1.29	75.9129	0.0388	fold change	1.52
RAB4A	5867	RAB4A, member RAS oncogene family	3 out of 7	192.156					56.9457	0.0023	fold change	-2.17	51.1771	0.0027	fold change	-1.51													84.0336	0.0328	fold change	-1.84
ABHD6	57406	abhydrolase domain containing 6	3 out of 7	191.58	73.524	n/a	fold change	4.5571									55.5556	0.0267	fold change	-1.34									62.5	0.0405	fold change	1.28
RPS15A	6210	ribosomal protein S15a	3 out of 7	189.129					80.2118	0.0036	fold change	-3.55									31.8758	0.0493	fold change	-1.23					77.0416	0.0468	fold change	-1.56
Fosl1	14283	fos-like antigen 1	3 out of 7	188.68	97.0309	n/a	fold change	16.0019	56.5713	0.003	fold change	2.16									35.0776	0.0447	fold change	1.26
LIPA	3988	lipase A, lysosomal acid, cholesterol esterase	3 out of 7	187.734					60.1779	0.003	fold change	2.28					56.3063	0.0229	fold change	1.35	71.2494	0.0231	fold change	1.78
SCO2	9997	SCO cytochrome oxidase deficient homolog 2 (yeast)	3 out of 7	186.906									44.9236	0.0203	fold change	1.36	71.4286	0.0493	fold change	1.63					70.5537	0.0044	fold change	1.44
SEPX1	51734	selenoprotein X, 1	3 out of 7	186.837									44.0529	0.0057	fold change	1.34	79.3651	0.022	fold change	2.06					63.4188	0.0379	fold change	1.36
ID4	3400	inhibitor of DNA binding 4, dominant negative helix-loop-helix protein	3 out of 7	186.392	73.8454	n/a	fold change	-4.5837					65.6168	0.0357	fold change	2.3					46.9298	0.0257	fold change	-1.37
OGFR	11054	opioid growth factor receptor	3 out of 7	186.07									72.8863	3.6e-05	fold change	2.85					64.7559	0.0226	fold change	1.62	48.4276	0.0329	fold change	1.24
UBE4B	10277	ubiquitination factor E4B (UFD2 homolog, yeast)	3 out of 7	185.911					81.5395	0.0032	fold change	-3.72									36.1293	0.038	fold change	-1.27	68.2426	0.0411	fold change	-1.41
SERPINE1	5054	serpin peptidase inhibitor, clade E (nexin, plasminogen activator inhibitor type 1), member 1	3 out of 7	185.214																	62.1999	0.0028	fold change	1.56	49.7003	0.0338	fold change	-1.25	73.3138	0.0142	fold change	1.45
ZFYVE26	23503	zinc finger, FYVE domain containing 26	3 out of 7	185.115									45.3721	0.0261	fold change	1.37	68.1199	0.011	fold change	1.53	71.623	0.0027	fold change	1.79
UNC93B1	81622	unc-93 homolog B1 (C. elegans)	3 out of 7	184.519					64.096	0.0131	fold change	2.42									37.0997	0.0233	fold change	1.28	83.3236	0.0185	fold change	1.69
Sesn1	140742	sestrin 1	3 out of 7	183.48	65.4116	n/a	fold change	-3.77615													53.4154	0.0001	fold change	-1.44	64.6529	0.0277	fold change	1.37
HIGD1B	51751	HIG1 hypoxia inducible domain family, member 1B	3 out of 7	183.148									66.7557	0.011	fold change	-2.4	46.9484	0.0391	fold change	-1.25									69.4444	0.0336	fold change	-1.38
KIAA1033	23325	KIAA1033	3 out of 7	182.169													49.9002	0.0378	fold change	1.28	58.8921	0.0255	fold change	1.51	73.3762	0.0384	fold change	1.48
RNF31	55072	ring finger protein 31	3 out of 7	181.171									52.2466	0.0042	fold change	1.55					63.0939	0.0161	fold change	1.58	65.8302	0.0145	fold change	-1.38
IRF1	3659	interferon regulatory factor 1	3 out of 7	181.066					21.642	0.0356	fold change	-1.4	80.3859	9.5e-06	fold change	3.72					79.0376	0.0014	fold change	2.16
Plau	18792	plasminogen activator, urokinase	3 out of 7	179.762	98.5416	n/a	fold change	42.7743	20.285	0.0357	fold change	1.36									60.9355	0.0042	fold change	-1.54
WARS	7453	tryptophanyl-tRNA synthetase	3 out of 7	178.706					38.6247	0.0396	fold change	1.73					77.8816	0.0067	fold change	1.96	62.1999	0.0041	fold change	1.56
AHCY	191	adenosylhomocysteinase	3 out of 7	178.558					39.5786	0.0008	fold change	-1.75					57.0125	0.0494	fold change	-1.36									81.9672	0.0469	fold change	-1.73
MOV10	4343	Mov10, Moloney leukemia virus 10, homolog (mouse)	3 out of 7	177.342					35.2284	0.03	fold change	1.66									50.873	0.0063	fold change	1.41	91.2409	0.0155	fold change	2.18
Dusp4	319520	dual specificity phosphatase 4	3 out of 7	177.089	84.0054	n/a	fold change	6.57717	37.4695	0.0386	fold change	1.71													55.6143	0.0031	fold change	1.29
CASP10	843	caspase 10, apoptosis-related cysteine peptidase	3 out of 7	176.871													54.3478	0.0277	fold change	1.33	55.9434	0.0057	fold change	1.47	66.5797	0.0019	fold change	1.39
PARP4	143	poly (ADP-ribose) polymerase family, member 4	3 out of 7	176.136													66.2252	0.0244	fold change	1.48	37.0997	5.2e-05	fold change	1.28	72.8109	0.0385	fold change	1.47
GBP3	2635	guanylate binding protein 3	3 out of 7	176.019					46.9382	0.004	fold change	1.9									56.9541	0.0001	fold change	1.48	72.1272	0.0334	fold change	1.46
CYR61	3491	cysteine-rich, angiogenic inducer, 61	3 out of 7	175.456	89.572	n/a	fold change	8.79566	31.5364	0.0295	fold change	1.6					54.3478	0.0108	fold change	-1.33
Steap1	70358	six transmembrane epithelial antigen of the prostate 1	3 out of 7	175.097	95.8387	n/a	fold change	13.6322	30.8309	0.0489	fold change	1.59													48.4276	0.005	fold change	1.24
Ttc39b	69863	tetratricopeptide repeat domain 39B	3 out of 7	174.88	84.4252	n/a	fold change	6.72279	19.2053	0.0409	fold change	1.33									71.2494	0.0005	fold change	1.78
Hlf	217082	hepatic leukemia factor	3 out of 7	174.706	77.1629	n/a	fold change	-5.02128													47.8432	0.0276	fold change	-1.38	49.7003	0.0009	fold change	-1.25
USP7	7874	ubiquitin specific peptidase 7 (herpes virus-associated)	3 out of 7	174.524					85.4847	0.0022	fold change	-4.57					52.9101	0.0144	fold change	-1.32	36.1293	0.019	fold change	-1.27
CD44	960	CD44 molecule (Indian blood group)	3 out of 7	173.975	95.2091	n/a	fold change	12.5789					41.6667	0.0399	fold change	1.28					37.0997	0.0373	fold change	1.28
2700078E11Rik	78832	RIKEN cDNA 2700078E11 gene	3 out of 7	173.952	76.5791	n/a	fold change	4.94247													38.1121	0.0163	fold change	1.29	59.2607	0.0071	fold change	1.32
TRIM25	7706	tripartite motif-containing 25	3 out of 7	172.907					49.0778	0.0165	fold change	1.95	69.541	0.0046	fold change	2.61					54.2882	0.0004	fold change	1.45
TAPBP	6892	TAP binding protein (tapasin)	3 out of 7	172.064									49.8504	0.0018	fold change	1.48	54.3478	0.0241	fold change	-1.33	67.8656	0.0306	fold change	1.69
Fads1	76267	fatty acid desaturase 1	3 out of 7	171.894	76.0052	n/a	fold change	4.84749	24.5574	0.0318	fold change	-1.47													71.3318	0.0342	fold change	1.45
JAG1	182	jagged 1 (Alagille syndrome)	3 out of 7	171.853									44.9236	0.0409	fold change	-1.36	80	0.0256	fold change	-2.17	46.9298	0.01	fold change	1.37
Cenpn	72155	centromere protein N	3 out of 7	170.936	86.5142	n/a	fold change	7.53946	34.6613	0.0023	fold change	-1.65									49.7607	0.0308	fold change	1.4
BRI3BP	140707	BRI3 binding protein	3 out of 7	170.477					70.8878	0.006	fold change	-2.77									46.9298	0.0074	fold change	-1.37	52.6598	0.0223	fold change	-1.27
RPL3	6122	ribosomal protein L3	3 out of 7	170.452					56.9457	0.009	fold change	-2.17													42.2808	0.0221	fold change	-1.2	71.2251	0.0008	fold change	-1.41
Tnfrsf11b	18383	tumor necrosis factor receptor superfamily, member 11b (osteoprotegerin)	3 out of 7	170.219	91.927	n/a	fold change	-10.0635	29.4601	0.0471	fold change	1.56									48.8315	0.0429	fold change	-1.39
AMACR	23600	alpha-methylacyl-CoA racemase	3 out of 7	169.993									42.2654	0.0009	fold change	-1.29					44.0063	0.017	fold change	-1.34	83.7212	0.0103	fold change	1.7
PDE4DIP	9659	phosphodiesterase 4D interacting protein	3 out of 7	169.925					34.6613	0.021	fold change	-1.65	55.2486	0.0014	fold change	-1.64									80.0154	0.0346	fold change	1.6
PSPC1	55269	paraspeckle component 1	3 out of 7	169.313					19.2053	0.01	fold change	-1.33	90.4159	4.7e-05	fold change	-6.77					59.6922	0.0038	fold change	1.52
XIST	7503	X (inactive)-specific transcript (non-protein coding)	3 out of 7	168.669													62.5	0.0338	fold change	-1.43	46.0681	0.0493	fold change	1.36	60.1012	0.0453	fold change	1.33
LNPEP	4012	leucyl/cystinyl aminopeptidase	3 out of 7	167.57					34.0113	0.0477	fold change	1.64	58.7544	0.02	fold change	1.81					74.8044	0.0003	fold change	1.94
MAP2	4133	microtubule-associated protein 2	3 out of 7	167.279					35.2284	0.047	fold change	1.66									66.2208	0.0217	fold change	1.65	65.8302	0.0184	fold change	-1.38
NFYA	4800	nuclear transcription factor Y, alpha	3 out of 7	167.058					74.1686	0.0007	fold change	-3.05					42.0168	0.0279	fold change	-1.2	50.873	0.0046	fold change	-1.41
VAMP5	10791	vesicle-associated membrane protein 5 (myobrevin)	3 out of 7	164.647					57.6602	0.0199	fold change	2.19									28.6044	0.0496	fold change	1.2	78.3822	0.0211	fold change	1.56
NFATC2IP	84901	nuclear factor of activated T-cells, cytoplasmic, calcineurin-dependent 2 interacting protein	3 out of 7	163.617																	58.8921	0.005	fold change	1.51	46.7871	0.0169	fold change	1.23	57.9374	0.006	fold change	1.22
GPRC5A	9052	G protein-coupled receptor, family C, group 5, member A	3 out of 7	163.516	68.8317	n/a	fold change	4.13755					44.9236	0.0205	fold change	-1.36					49.7607	0.01	fold change	1.4
SMARCA5	8467	SWI/SNF related, matrix associated, actin dependent regulator of chromatin, subfamily a, member 5	3 out of 7	163.324									52.2466	0.012	fold change	1.55					51.8167	0.0009	fold change	1.42	59.2607	0.0406	fold change	1.32
RGS12	6002	regulator of G-protein signaling 12	3 out of 7	162.44													49.0196	0.0314	fold change	1.27	50.873	0.013	fold change	-1.41	62.5477	0.0064	fold change	1.35
Tfrc	22042	transferrin receptor	3 out of 7	162.085	92.3463	n/a	fold change	10.333	34.6613	0.0222	fold change	-1.65									35.0776	0.0448	fold change	1.26
ADNP	23394	activity-dependent neuroprotector homeobox	3 out of 7	161.713																	32.9348	0.0392	fold change	-1.24	63.4188	0.0007	fold change	1.36	65.3595	0.0328	fold change	1.32
PION	54103	pigeon homolog (Drosophila)	3 out of 7	160.825									53.7634	0.0024	fold change	1.59	47.8011	0.0198	fold change	1.26					59.2607	0.0487	fold change	1.32
GPR125	166647	G protein-coupled receptor 125	3 out of 7	160.583					60.9229	0.005	fold change	-2.3	45.3721	0.0301	fold change	-1.37					54.2882	0.0178	fold change	-1.45
TGM2	7052	transglutaminase 2 (C polypeptide, protein-glutamine-gamma-glutamyltransferase)	3 out of 7	160.408					46.2453	0.0026	fold change	-1.89	57.2082	0.0393	fold change	1.73					56.9541	0.0112	fold change	1.48
PANK1	53354	pantothenate kinase 1	3 out of 7	159.467					49.4296	0.0383	fold change	-1.96									60.3369	0.0062	fold change	-1.53	49.7003	0.0218	fold change	1.25
PKIB	5570	protein kinase (cAMP-dependent, catalytic) inhibitor beta	3 out of 7	159.38					27.7741	0.0068	fold change	1.53									44.0063	0.0127	fold change	-1.34	87.5994	0.005	fold change	1.9
DST	667	dystonin	3 out of 7	158.924					32.7972	0.0202	fold change	-1.62					69.2521	0.0358	fold change	-1.56					56.8751	0.0422	fold change	1.3
Tlr4	21898	toll-like receptor 4	3 out of 7	158.492	67.5475	n/a	fold change	4.06228	29.4601	0.0264	fold change	1.56									61.484	0.0012	fold change	1.55
CERK	64781	ceramide kinase	3 out of 7	158.194					69.1104	0.0152	fold change	-2.65	57.2082	0.0026	fold change	-1.73					31.8758	0.031	fold change	-1.23
PLSCR2	57047	phospholipid scramblase 2	3 out of 7	157.623					23.696	0.0229	fold change	1.45	73.0994	0.0446	fold change	2.88													60.8273	0.0281	fold change	1.26
LYSMD2	256586	LysM, putative peptidoglycan-binding, domain containing 2	3 out of 7	156.526					31.5364	0.0309	fold change	1.6									60.3369	0.0085	fold change	1.53	64.6529	0.004	fold change	1.37
DNAJC21	134218	DnaJ (Hsp40) homolog, subfamily C, member 21	3 out of 7	155.636					54.686	0.0064	fold change	-2.1									29.6177	0.0004	fold change	-1.21	71.3318	0.0127	fold change	1.45
LGALS8	3964	lectin, galactoside-binding, soluble, 8	3 out of 7	154.758									45.7875	0.0329	fold change	1.38	55.5556	0.035	fold change	1.34	53.4154	0.009	fold change	-1.44
ARTN	9048	artemin	3 out of 7	154.405													52.4109	0.0178	fold change	-1.31	34.1518	0.0311	fold change	-1.25					67.8426	0.0336	fold change	-1.35
EPHA4	2043	EPH receptor A4	3 out of 7	154.171	63.012	n/a	fold change	-3.18026	28.3453	0.0327	fold change	-1.54	62.8141	0.0342	fold change	-2.06
TARDBP	23435	TAR DNA binding protein	3 out of 7	153.645					36.633	0.0202	fold change	-1.69					51.6529	0.004	fold change	-1.3									65.3595	0.013	fold change	1.32
TRIOBP	11078	TRIO and F-actin binding protein	3 out of 7	153.408									45.7875	0.0174	fold change	-1.38					63.8806	0.0073	fold change	1.6	43.7403	0.0104	fold change	1.21
GPAA1	8733	glycosylphosphatidylinositol anchor attachment protein 1 homolog (yeast)	3 out of 7	151.229					26.698	0.0458	fold change	-1.51													48.4276	0.0264	fold change	-1.24	76.1035	0.0089	fold change	-1.52
Rdh10	98711	retinol dehydrogenase 10 (all-trans)	3 out of 7	150.901	91.2659	n/a	fold change	-9.40801	24.5574	0.0194	fold change	-1.47									35.0776	0.0455	fold change	-1.26
CMTM4	146223	CKLF-like MARVEL transmembrane domain containing 4	3 out of 7	150.788					59.7607	0.0121	fold change	-2.27									34.1518	0.0382	fold change	-1.25	56.8751	0.021	fold change	-1.3
ETV1	2115	ets variant 1	3 out of 7	150.171									57.7367	0.0327	fold change	-1.77					44.0063	0.0414	fold change	-1.34	48.4276	0.0181	fold change	1.24
MAFF	23764	v-maf musculoaponeurotic fibrosarcoma oncogene homolog F (avian)	3 out of 7	149.794					50.3322	0.0446	fold change	1.99	61.3497	0.0489	fold change	1.96					38.1121	0.0018	fold change	1.29
IREB2	3658	iron-responsive element binding protein 2	3 out of 7	149.296									44.9236	0.0206	fold change	-1.36					36.1293	0.0116	fold change	-1.27	68.2426	0.0193	fold change	1.41
POLH	5429	polymerase (DNA directed), eta	3 out of 7	149.012					32.7972	0.0057	fold change	-1.62									56.9541	0.0185	fold change	-1.48	59.2607	0.0146	fold change	-1.32
HNRNPA0	10949	heterogeneous nuclear ribonucleoprotein A0	3 out of 7	146.812					30.4629	0.0349	fold change	-1.58	58.7544	0.0003	fold change	-1.81					57.5951	0.0127	fold change	-1.49
PGAP1	80055	post-GPI attachment to proteins 1	3 out of 7	146.711					26.1707	0.0435	fold change	-1.5									36.1293	0.0497	fold change	-1.27	84.411	0.0334	fold change	1.72
Slc22a23	73102	solute carrier family 22, member 23	3 out of 7	146.465	88.0158	n/a	fold change	8.02759	28.8316	0.0476	fold change	-1.55									29.6177	0.0437	fold change	-1.21
KIF20A	10112	kinesin family member 20A	3 out of 7	145.157					30.4629	0.0006	fold change	-1.58									31.8758	0.0372	fold change	1.23	82.8185	0.0165	fold change	-1.67
Actn1	109711	actinin, alpha 1	3 out of 7	145.048	68.2752	n/a	fold change	4.10687	28.3453	0.0491	fold change	-1.54													48.4276	0.0108	fold change	-1.24
NAPA	8775	N-ethylmaleimide-sensitive factor attachment protein, alpha	3 out of 7	144.816					35.7028	0.0051	fold change	1.67	54.8246	0.0004	fold change	1.62					54.2882	0.0302	fold change	1.45
Plagl1	22634	pleiomorphic adenoma gene-like 1	3 out of 7	144.078	62.2386	n/a	fold change	-3.06921													30.7129	0.0237	fold change	1.22	51.1268	0.0449	fold change	1.26
PTMS	5763	parathymosin	3 out of 7	143.867									39.9042	0.0154	fold change	1.24	49.0196	0.0015	fold change	-1.27	54.9432	0.0224	fold change	-1.46
ITSN1	6453	intersectin 1 (SH3 domain protein)	3 out of 7	143.825									49.8504	0.0024	fold change	1.48					37.0997	0.0292	fold change	-1.28	56.8751	0.0085	fold change	-1.3
LUC7L3	51747	LUC7-like 3 (S. cerevisiae)	3 out of 7	142.94					25.5878	0.0062	fold change	-1.49													51.1268	0.0455	fold change	1.26	66.2252	0.0385	fold change	1.33
RAB27A	5873	RAB27A, member RAS oncogene family	3 out of 7	142.504					50.8146	0.0068	fold change	-2	58.7544	0.0443	fold change	1.81					32.9348	0.0431	fold change	-1.24
PSME1	5720	proteasome (prosome, macropain) activator subunit 1 (PA28 alpha)	3 out of 7	141.922					25.5878	0.0469	fold change	1.49	41.1184	0.0064	fold change	1.27									75.2162	0.0042	fold change	1.51
Abl2	11352	v-abl Abelson murine leukemia viral oncogene homolog 2 (arg, Abelson-related gene)	3 out of 7	139.661	82.9738	n/a	fold change	6.28793	19.5874	0.042	fold change	1.34									37.0997	0.0376	fold change	1.28
JAG2	3714	jagged 2	3 out of 7	139.594									40.3877	0.0436	fold change	-1.25	68.4932	0.0112	fold change	-1.54	30.7129	0.0111	fold change	-1.22
TRAM2	9697	translocation associated membrane protein 2	3 out of 7	138.905													54.3478	0.0087	fold change	-1.33	36.1293	0.0482	fold change	1.27	48.4276	0.0214	fold change	1.24
AASS	10157	aminoadipate-semialdehyde synthase	3 out of 7	137.175					18.9205	0.021	fold change	-1.32									56.9541	0.027	fold change	-1.48	61.3001	0.0376	fold change	1.34
Phlda2	22113	pleckstrin homology-like domain, family A, member 2	3 out of 7	136.666	80.4065	n/a	fold change	5.58997	22.1072	0.0137	fold change	1.41									34.1518	0.0159	fold change	1.25
RBM12	10137	RNA binding motif protein 12	3 out of 7	136.231					40.9423	0.0129	fold change	-1.78	51.2821	0.0202	fold change	-1.52					44.0063	0.0099	fold change	-1.34
PSMB10	5699	proteasome (prosome, macropain) subunit, beta type, 10	3 out of 7	136.215					41.5597	0.0063	fold change	1.79	43.7828	0.0266	fold change	1.33					50.873	0.0277	fold change	1.41
ICAM1	3383	intercellular adhesion molecule 1	3 out of 7	135.022					18.9205	0.0247	fold change	1.32	57.2082	0.0344	fold change	-1.73													58.8928	0.0138	fold change	-1.23
OSBPL11	114885	oxysterol binding protein-like 11	3 out of 7	134.896					16.4342	0.0454	fold change	-1.21	45.7875	0.015	fold change	-1.38													72.6744	0.0107	fold change	1.44
BTN2A2	10385	butyrophilin, subfamily 2, member A2	3 out of 7	134.176					16.2982	0.0246	fold change	1.2					51.6529	0.0379	fold change	-1.3									66.2252	0.0444	fold change	1.33
MAN2C1	4123	mannosidase, alpha, class 2C, member 1	3 out of 7	133.095									41.1184	0.0433	fold change	-1.27					31.8758	0.0182	fold change	-1.23	60.1012	0.0074	fold change	1.33
NOTCH1	4851	Notch homolog 1, translocation-associated (Drosophila)	3 out of 7	133.013					25.03	0.036	fold change	-1.48	62.5782	0.0442	fold change	-2.04									45.4046	0.0149	fold change	-1.22
Gkap1	56278	G kinase anchoring protein 1	3 out of 7	132.483	68.4135	n/a	fold change	4.12061	18.0012	0.0364	fold change	-1.29									46.0681	0.0043	fold change	1.36
FOXQ1	94234	forkhead box Q1	3 out of 7	131.971					18.6441	0.0431	fold change	1.31									62.1999	0.0186	fold change	1.56	51.1268	0.0308	fold change	1.26
BICD2	23299	bicaudal D homolog 2 (Drosophila)	3 out of 7	131.577									45.3721	0.0382	fold change	-1.37					35.0776	0.0262	fold change	-1.26	51.1268	0.0221	fold change	-1.26
PHACTR3	116154	phosphatase and actin regulator 3	3 out of 7	130.656					42.4297	0.0368	fold change	1.81									37.0997	0.0319	fold change	-1.28	51.1268	0.0415	fold change	-1.26
LOC440900	440900	hypothetical LOC440900	3 out of 7	129.691					22.1072	0.0056	fold change	-1.41									53.4154	0.0185	fold change	-1.44	54.1682	0.0006	fold change	-1.28
NAP1L1	4673	nucleosome assembly protein 1-like 1	3 out of 7	127.867					42.9856	0.0237	fold change	-1.82									30.7129	0.0458	fold change	-1.22	54.1682	0.0463	fold change	1.28
CPS1	1373	carbamoyl-phosphate synthetase 1, mitochondrial	3 out of 7	127.016					23.696	0.0277	fold change	-1.45									35.0776	0.016	fold change	-1.26	68.2426	0.0427	fold change	1.41
DDX3X	1654	DEAD (Asp-Glu-Ala-Asp) box polypeptide 3, X-linked	3 out of 7	126.591					45.3026	0.0024	fold change	-1.87	46.2107	0.0197	fold change	1.39					35.0776	0.0248	fold change	1.26
PA2G4	5036	proliferation-associated 2G4, 38kDa	3 out of 7	124.853					43.5836	0.0035	fold change	-1.83					50.5561	0.0063	fold change	-1.29	30.7129	0.0119	fold change	-1.22
MAX	4149	MYC associated factor X	3 out of 7	124.472					26.698	0.0324	fold change	-1.51	51.7063	0.0304	fold change	1.53					46.0681	0.0106	fold change	1.36
SLC4A7	9497	solute carrier family 4, sodium bicarbonate cotransporter, member 7	3 out of 7	124.023					29.4601	0.0186	fold change	-1.56					50.5561	0.0429	fold change	-1.29	44.0063	0.0131	fold change	-1.34
HEXIM1	10614	hexamethylene bis-acetamide inducible 1	3 out of 7	122.671									39.1543	0.0356	fold change	-1.22					38.1121	0.0431	fold change	-1.29	45.4046	0.024	fold change	1.22
COQ10A	93058	coenzyme Q10 homolog A (S. cerevisiae)	3 out of 7	121.003					18.6441	0.0275	fold change	-1.31									56.9541	0.0082	fold change	-1.48	45.4046	0.016	fold change	1.22
TNS1	7145	tensin 1	3 out of 7	119.946									44.9236	0.0473	fold change	1.36					29.6177	0.026	fold change	1.21	45.4046	0.0103	fold change	-1.22
ENTPD7	57089	ectonucleoside triphosphate diphosphohydrolase 7	3 out of 7	119.779					23.3034	0.0087	fold change	-1.44					64.5995	0.0248	fold change	-1.46	31.8758	0.0024	fold change	-1.23
OPTN	10133	optineurin	3 out of 7	119.515					36.1146	0.0135	fold change	1.68	52.687	0.0053	fold change	1.56					30.7129	0.0412	fold change	1.22
TTC3	7267	tetratricopeptide repeat domain 3	3 out of 7	119.227									39.4945	0.0348	fold change	-1.23	49.0196	0.012	fold change	-1.27	30.7129	0.0096	fold change	-1.22
RAD54B	25788	RAD54 homolog B (S. cerevisiae)	3 out of 7	118.985					19.5874	0.0327	fold change	-1.34					43.7828	0.0236	fold change	-1.22					55.6143	0.0054	fold change	1.29
NRG1	3084	neuregulin 1	3 out of 7	118.799					16.8399	0.0381	fold change	-1.24									36.1293	0.0223	fold change	-1.27	65.8302	0.0118	fold change	-1.38
PANX1	24145	pannexin 1	3 out of 7	117.508					23.3034	0.0292	fold change	-1.44	44.4444	0.0234	fold change	1.35					49.7607	0.0083	fold change	1.4
Nup35	69482	nucleoporin 35	3 out of 7	116.246	68.0921	n/a	fold change	4.09197	17.4408	0.0173	fold change	-1.27									30.7129	0.0469	fold change	-1.22
KIAA0226	9711	KIAA0226	3 out of 7	115.25					17.6915	0.0227	fold change	1.28	46.6853	0.0195	fold change	1.4					50.873	0.049	fold change	1.41
ODC1	4953	ornithine decarboxylase 1	3 out of 7	112.909					25.03	0.0044	fold change	-1.48	44.9236	0.0039	fold change	-1.36	42.9553	0.0386	fold change	-1.21
EIF3A	8661	eukaryotic translation initiation factor 3, subunit A	3 out of 7	111.275					27.1931	0.008	fold change	-1.52	38.4615	0.0119	fold change	-1.2	45.6204	0.0427	fold change	-1.24
OPA1	4976	optic atrophy 1 (autosomal dominant)	3 out of 7	111.052					25.03	0.012	fold change	-1.48	43.0663	0.0297	fold change	-1.31	42.9553	0.0252	fold change	-1.21
Lgr4	107515	leucine-rich repeat-containing G protein-coupled receptor 4	3 out of 7	111.051	62.162	n/a	fold change	-3.06461	20.285	0.0241	fold change	-1.36									28.6044	0.0416	fold change	-1.2
SPATS2L	26010	spermatogenesis associated, serine-rich 2-like	3 out of 7	109.247					25.03	0.0411	fold change	1.48	51.2821	0.0056	fold change	1.52					32.9348	0.0356	fold change	1.24
OTUD3	23252	OTU domain containing 3	3 out of 7	106.699					23.696	0.0451	fold change	-1.45									31.8758	0.0173	fold change	-1.23	51.1268	0.0253	fold change	-1.26
COTL1	23406	coactosin-like 1 (Dictyostelium)	3 out of 7	104.999					20.9511	0.0278	fold change	-1.38					46.9484	0.0229	fold change	-1.25	37.0997	0.0113	fold change	1.28
UQCRB	7381	ubiquinol-cytochrome c reductase binding protein	3 out of 7	97.0517					19.9446	0.0412	fold change	-1.35					42.9553	0.0277	fold change	1.21	34.1518	0.0171	fold change	-1.25
CPNE3	8895	copine III	3 out of 7	89.5928					19.5874	0.0311	fold change	-1.34	40.3877	0.0305	fold change	1.25					29.6177	0.0425	fold change	-1.21
RANBP2	5903	RAN binding protein 2	3 out of 7	87.857					16.5726	0.0369	fold change	-1.22	41.6667	0.0129	fold change	-1.28					29.6177	0.0261	fold change	-1.21
235276_at	NA		2 out of 7	195.062																	99.2713	3.1e-07	fold change	26.2	95.7909	0.0367	fold change	2.82
BATF2	116071	basic leucine zipper transcription factor, ATF-like 2	2 out of 7	189.781					92.8574	0.0038	fold change	8.52									96.9236	7.4e-05	fold change	9.99
PRKRA	8575	protein kinase, interferon-inducible double stranded RNA dependent activator	2 out of 7	188.211																	93.6733	0.0005	fold change	5.15	94.5376	0.019	fold change	2.62
OR52K3P	390035	olfactory receptor, family 52, subfamily K, member 3 pseudogene	2 out of 7	187.839					89.5977	0.0034	fold change	6.24									98.2415	0.0002	fold change	16
TMEM27	57393	transmembrane protein 27	2 out of 7	185.756					87.437	0.0001	fold change	5.3													98.3187	0.0362	fold change	4.15
Hs.201600	NA		2 out of 7	185.35																	86.795	0.01	fold change	2.84	98.5552	0.0157	fold change	4.49
Zbp1	58203	Z-DNA binding protein 1	2 out of 7	185.329	92.0946	n/a	fold change	10.1611	93.2349	0.0026	fold change	9.05
CCR1	1230	chemokine (C-C motif) receptor 1	2 out of 7	183.834					94.9037	0.0006	fold change	14.1									88.93	8.3e-05	fold change	3.29
STARD5	80765	StAR-related lipid transfer (START) domain containing 5	2 out of 7	179.621													86.6551	0.0432	fold change	4.48	92.9662	9.1e-05	fold change	4.59
227807_at	NA		2 out of 7	179.379																	88.6101	0.001	fold change	3.18	90.7688	0.0408	fold change	2.13
440424	440424		2 out of 7	179.27																	84.2943	0.015	fold change	2.57	94.9758	0.0294	fold change	2.68
TNFSF13B	10673	tumor necrosis factor (ligand) superfamily, member 13b	2 out of 7	179.013					90.6585	0.0035	fold change	6.48									88.3548	0.007	fold change	3.1
CX3CL1	6376	chemokine (C-X3-C motif) ligand 1	2 out of 7	177.132					88.9047	0.0057	fold change	5.9									88.227	0.0018	fold change	3.06
TRO	7216	trophinin	2 out of 7	177.119									92.5926	0.019	fold change	-10.5									84.5266	0.0114	fold change	-1.73
SLC2A12	154091	solute carrier family 2 (facilitated glucose transporter), member 12	2 out of 7	176.617																	81.1241	0.0034	fold change	2.27	95.4927	0.0239	fold change	2.74
CSAG2	728461	CSAG family, member 2	2 out of 7	175.054					92.2356	0.0336	fold change	7.7									82.8185	0.0203	fold change	2.4
CD68	968	CD68 molecule	2 out of 7	173.735					85.6971	0.0021	fold change	4.63													88.0375	0.0026	fold change	1.93
223501_at	NA		2 out of 7	173.213																	88.8021	1.3e-05	fold change	3.26	84.411	0.0416	fold change	1.72
CCL5	6352	chemokine (C-C motif) ligand 5	2 out of 7	173.071																					88.0375	0.0319	fold change	1.93	85.034	0.0398	fold change	1.94
242234_at	NA		2 out of 7	172.569																	76.1012	0.0098	fold change	2	96.4674	0.0444	fold change	3.12
Hs.14691	NA		2 out of 7	172.255																	81.285	0.0005	fold change	2.28	90.9703	0.0076	fold change	2.14
GMPR	2766	guanosine monophosphate reductase	2 out of 7	171.693					79.839	0.0168	fold change	3.5									91.8544	0.0002	fold change	4.11
HSH2D	84941	hematopoietic SH2 domain containing	2 out of 7	171.441					79.3802	0.0025	fold change	3.47									92.0607	0.0003	fold change	4.15
ARL14	80117	ADP-ribosylation factor-like 14	2 out of 7	171.212																	73.9055	0.0011	fold change	1.9	97.3066	0.0082	fold change	3.58
BCL2L14	79370	BCL2-like 14 (apoptosis facilitator)	2 out of 7	168.186					74.0094	0.0202	fold change	3.03									94.1761	4.4e-05	fold change	5.5
PARP10	84875	poly (ADP-ribose) polymerase family, member 10	2 out of 7	167.501																	79.6521	0.0005	fold change	2.19	87.8488	0.0068	fold change	1.92
DHRS2	10202	dehydrogenase/reductase (SDR family) member 2	2 out of 7	166.752																					71.3318	0.0193	fold change	-1.45	95.4198	0.024	fold change	6.53
TRIM69	140691	tripartite motif-containing 69	2 out of 7	165.646					73.9295	0.0008	fold change	3.01									91.7162	4.6e-05	fold change	4.05
MAB21L2	10586	mab-21-like 2 (C. elegans)	2 out of 7	164.453					67.2224	0.0062	fold change	-2.53									97.2309	9e-06	fold change	10.9
LOC728769	728769	hypothetical protein LOC728769	2 out of 7	162.68																	81.7167	0.0036	fold change	2.32	80.9638	0.0076	fold change	1.63
SOCS1	8651	suppressor of cytokine signaling 1	2 out of 7	161.088									78.9889	0.0276	fold change	3.49					82.0991	0.0121	fold change	2.34
MS4A6A	64231	membrane-spanning 4-domains, subfamily A, member 6A	2 out of 7	160.173									75.5287	0.02	fold change	-3.16					84.6439	0.0112	fold change	2.61
MOBKL2C	148932	MOB1, Mps One Binder kinase activator-like 2C (yeast)	2 out of 7	160.018																	90.501	9.4e-05	fold change	3.66	69.5169	0.0458	fold change	1.43
Mgp	17313	matrix Gla protein	2 out of 7	159.887	97.6868	n/a	fold change	-21.6745													62.1999	0.0089	fold change	1.56
CLN8	2055	ceroid-lipofuscinosis, neuronal 8 (epilepsy, progressive with mental retardation)	2 out of 7	159.373																	73.9055	0.0036	fold change	-1.9	85.4672	0.0269	fold change	-1.76
ATP10A	57194	ATPase, class V, type 10A	2 out of 7	159.085																	70.4325	0.0139	fold change	1.76					88.6525	0.0445	fold change	2.48
PLEKHA4	57664	pleckstrin homology domain containing, family A (phosphoinositide binding specific) member 4	2 out of 7	158.295					64.3352	0.0351	fold change	2.43									93.9602	0.0025	fold change	5.38
LOC100131733	100131733	hypothetical LOC100131733	2 out of 7	158.022					73.3783	0.0081	fold change	2.97									84.6439	0.0027	fold change	2.61
C5orf56	441108	chromosome 5 open reading frame 56	2 out of 7	157.656					73.5348	0.0031	fold change	2.98									84.1213	0.0027	fold change	2.53
215342_s_at	NA		2 out of 7	157.223													74.4048	0.0428	fold change	1.73	82.8185	0.0209	fold change	2.4
PLAC8	51316	placenta-specific 8	2 out of 7	156.607					59.145	0.0042	fold change	2.25													97.4621	0.0144	fold change	3.69
214995_s_at	NA		2 out of 7	155.938													78.0031	0.0017	fold change	1.97	77.935	0.0103	fold change	2.1
IL1RN	3557	interleukin 1 receptor antagonist	2 out of 7	155.606									84.8896	0.0002	fold change	-4.5					70.7164	3.2e-05	fold change	1.77
GCH1	2643	GTP cyclohydrolase 1	2 out of 7	155.079	82.2991	n/a	fold change	6.10049									72.7802	0.0401	fold change	1.68
Igfbp3	16009	insulin-like growth factor binding protein 3	2 out of 7	155.069	62.3154	n/a	fold change	-3.0726																	92.7541	0.0247	fold change	-2.38
MED13	9969	mediator complex subunit 13	2 out of 7	154.527	80.3432	n/a	fold change	5.58929																					74.184	0.0401	fold change	1.47
RNF19B	127544	ring finger protein 19B	2 out of 7	154.439									69.4444	0.0014	fold change	2.6					84.995	0.0008	fold change	2.65
HIST2H2AA4	723790	histone cluster 2, H2aa4	2 out of 7	154.342													63.3714	0.0348	fold change	1.44					90.9703	0.024	fold change	2.14
Sspn	16651	sarcospan	2 out of 7	154.318	70.3116	n/a	fold change	-4.25421																	84.0068	0.0346	fold change	1.71
USP1	7398	ubiquitin specific peptidase 1	2 out of 7	154.297	74.5523	n/a	fold change	4.68202																					79.7448	0.0406	fold change	1.63
DCLRE1C	64421	DNA cross-link repair 1C (PSO2 homolog, S. cerevisiae)	2 out of 7	153.567													81.5661	0.0427	fold change	2.47	72.0005	0.0359	fold change	1.8
NT5C3	51251	5'-nucleotidase, cytosolic III	2 out of 7	153.308					58.8422	0.0002	fold change	2.24									94.4662	8.6e-05	fold change	5.58
LGALS1	3956	lectin, galactoside-binding, soluble, 1	2 out of 7	153.128	94.2347	n/a	fold change	11.6446																					58.8928	0.0145	fold change	-1.23
Apobec1	11810	apolipoprotein B mRNA editing enzyme, catalytic polypeptide 1	2 out of 7	153.081	81.9001	n/a	fold change	5.95862	71.1805	0.0449	fold change	-2.81
TMEM116	89894	transmembrane protein 116	2 out of 7	152.539																	65.8657	0.0018	fold change	1.64	86.6731	0.049	fold change	1.85
Wfdc2	67701	WAP four-disulfide core domain 2	2 out of 7	152.426	94.1478	n/a	fold change	11.5929																	58.2778	0.0317	fold change	-1.31
LPAR6	10161	lysophosphatidic acid receptor 6	2 out of 7	152.406																	66.7601	0.0461	fold change	1.66	85.6458	0.0071	fold change	1.77
Hs.72010	NA		2 out of 7	152.227																	66.7601	0.0279	fold change	1.66	85.4672	0.0103	fold change	1.76
AGRN	375790	agrin	2 out of 7	152.122													70.4225	0.0273	fold change	-1.6									81.6993	0.0057	fold change	1.7
Saa1	20208	serum amyloid A 1	2 out of 7	150.995	97.4982	n/a	fold change	-19.3383	53.4971	0.0256	fold change	2.07
RANBP9	10048	RAN binding protein 9	2 out of 7	150.636													76.1035	0.0094	fold change	-1.79					74.5323	0.027	fold change	1.5
RRM2	6241	ribonucleotide reductase M2	2 out of 7	150.525					64.096	6.8e-05	fold change	-2.42													86.4289	0.0022	fold change	-1.83
LCN2	3934	lipocalin 2	2 out of 7	149.409	99.5084	n/a	fold change	-94.1994									49.9002	0.0004	fold change	-1.28
Myef2	17876	myelin basic protein expression factor 2, repressor	2 out of 7	149.167	84.9199	n/a	fold change	6.82251													64.2475	0.0196	fold change	1.61
SP140L	93349	SP140 nuclear body protein-like	2 out of 7	148.578									74.8503	0.0074	fold change	3.11					73.7278	3.6e-05	fold change	1.89
ZNF618	114991	zinc finger protein 618	2 out of 7	148.525																	61.484	0.0207	fold change	1.55	87.0413	0.0069	fold change	1.86
Ankrd1	107765	ankyrin repeat domain 1 (cardiac muscle)	2 out of 7	148.243	94.4109	n/a	fold change	11.805	53.8317	0.0014	fold change	2.08
PCTK2	5128	PCTAIRE protein kinase 2	2 out of 7	148.072																	70.4325	0.0041	fold change	1.76	77.6398	0.045	fold change	1.55
ACE2	59272	angiotensin I converting enzyme (peptidyl-dipeptidase A) 2	2 out of 7	147.983					72.2251	0.0084	fold change	2.89					75.7576	0.038	fold change	1.78
CSF2	1437	colony stimulating factor 2 (granulocyte-macrophage)	2 out of 7	147.968					74.9749	0.0162	fold change	3.11	72.9927	0.0456	fold change	-2.87
PDCD1LG2	80380	programmed cell death 1 ligand 2	2 out of 7	147.943					78.2081	0.021	fold change	3.41					69.735	0.0457	fold change	1.57
Aldh6a1	104776	aldehyde dehydrogenase family 6, subfamily A1	2 out of 7	146.879	81.0491	n/a	fold change	-5.70049																	65.8302	0.0496	fold change	1.38
SHISA5	51246	shisa homolog 5 (Xenopus laevis)	2 out of 7	146.703					62.6967	0.006	fold change	2.36													84.0068	0.0357	fold change	1.71
GBP5	115362	guanylate binding protein 5	2 out of 7	146.534					84.3341	0.0136	fold change	4.28									62.1999	0.0074	fold change	1.56
LOC399491	399491	GPS, PLAT and transmembrane domain-containing protein	2 out of 7	146.481																					56.8751	0.0153	fold change	1.3	89.6057	0.0328	fold change	2.68
Rin2	74030	Ras and Rab interactor 2	2 out of 7	146.025	63.9264	n/a	fold change	-3.38084													82.0991	0.0113	fold change	2.34
Arrdc3	105171	arrestin domain containing 3	2 out of 7	146.018	80.1526	n/a	fold change	-5.54267													65.8657	0.0087	fold change	-1.64
LOC339047	339047	hypothetical protein LOC339047	2 out of 7	145.756													54.3478	0.0137	fold change	-1.33									91.4077	0.0264	fold change	3.13
DKFZp434H1419	150967	hypothetical protein DKFZp434H1419	2 out of 7	145.646					75.7163	0.0021	fold change	-3.17																	69.9301	0.0119	fold change	-1.39
Depdc7	211896	DEP domain containing 7	2 out of 7	145.604	77.3982	n/a	fold change	5.04662													68.2054	0.0002	fold change	-1.7
Hs.44698	NA		2 out of 7	145.327																	63.8806	0.0143	fold change	1.6	81.4465	0.0057	fold change	1.64
Hs.715694	NA		2 out of 7	145.243																	62.1999	0.0479	fold change	1.56	83.0427	0.0272	fold change	1.68
FAP	2191	fibroblast activation protein, alpha	2 out of 7	145.113					82.9132	0.0015	fold change	3.92									62.1999	0.0133	fold change	1.56
NANOS1	340719	nanos homolog 1 (Drosophila)	2 out of 7	145.055					78.8345	0.0056	fold change	-3.45									66.2208	0.0112	fold change	-1.65
SH3PXD2A	9644	SH3 and PX domains 2A	2 out of 7	144.685																	62.1999	0.006	fold change	1.56	82.4851	0.0142	fold change	-1.66
C14orf118	55668	chromosome 14 open reading frame 118	2 out of 7	144.259																	60.9355	0.0345	fold change	1.54	83.3236	0.0441	fold change	1.69
Jmjd4	194952	jumonji domain containing 4	2 out of 7	144.085	95.6572	n/a	fold change	13.3601																	48.4276	0.0112	fold change	1.24
CCDC109B	55013	coiled-coil domain containing 109B	2 out of 7	143.976													81.3008	0.0244	fold change	2.43	62.6755	0.0012	fold change	1.57
GATA3	2625	GATA binding protein 3	2 out of 7	143.776					54.17	0.0195	fold change	2.09	89.6057	0.0036	fold change	6.31
PIK3AP1	118788	phosphoinositide-3-kinase adaptor protein 1	2 out of 7	143.679					69.9516	0.0243	fold change	2.7									73.7278	0.0017	fold change	1.89
XRN1	54464	5'-3' exoribonuclease 1	2 out of 7	143.672																	84.411	0.0444	fold change	2.59	59.2607	0.0281	fold change	1.32
Aldh3a1	11670	aldehyde dehydrogenase family 3, subfamily A1	2 out of 7	143.537	68.3209	n/a	fold change	-4.10929																	75.2162	0.0447	fold change	1.51
CD5L	922	CD5 molecule-like	2 out of 7	143.265									77.3994	0.0106	fold change	3.34					65.8657	0.025	fold change	1.64
STON2	85439	stonin 2	2 out of 7	143.192																	72.6385	0.046	fold change	1.83	70.5537	0.0407	fold change	1.44
ZNF323	64288	zinc finger protein 323	2 out of 7	142.76													71.4286	0.0469	fold change	-1.63					71.3318	0.0386	fold change	1.45
Hs.597557	NA		2 out of 7	142.528																	47.8432	0.0195	fold change	1.38	94.6844	0.0121	fold change	2.63
FAM76A	199870	family with sequence similarity 76, member A	2 out of 7	142.13													59.312	0.0311	fold change	1.39					82.8185	0.0467	fold change	1.67
CYP1B1	1545	cytochrome P450, family 1, subfamily B, polypeptide 1	2 out of 7	141.731																	47.8432	0.0113	fold change	1.38	93.8879	0.0284	fold change	2.54
PLSCR4	57088	phospholipid scramblase 4	2 out of 7	141.497									63.857	0.0229	fold change	2.13									77.6398	0.0057	fold change	1.55
C10orf10	11067	chromosome 10 open reading frame 10	2 out of 7	141.383	96.9387	n/a	fold change	-15.721									44.4444	0.0301	fold change	1.23
CFLAR	8837	CASP8 and FADD-like apoptosis regulator	2 out of 7	140.808													79.8722	0.0411	fold change	2.13	60.9355	0.013	fold change	1.54
EVC	2121	Ellis van Creveld syndrome	2 out of 7	140.584													69.2521	0.0268	fold change	-1.56					71.3318	0.0109	fold change	1.45
217266_at	NA		2 out of 7	140.216																	63.8806	0.0053	fold change	-1.6					76.3359	0.024	fold change	-1.54
GLS	2744	glutaminase	2 out of 7	140.044					70.3087	0.0153	fold change	-2.73	69.735	0.0066	fold change	-2.62
TRAFD1	10906	TRAF-type zinc finger domain containing 1	2 out of 7	140.017									58.8928	0.0023	fold change	1.82					81.1241	0.0045	fold change	2.27
IL16	3603	interleukin 16 (lymphocyte chemoattractant factor)	2 out of 7	139.726																	65.8657	0.0031	fold change	1.64	73.8607	0.0002	fold change	-1.49
ESRP2	80004	epithelial splicing regulatory protein 2	2 out of 7	139.601									66.2252	0.0475	fold change	2.33									73.3762	0.0163	fold change	1.48
TNFAIP3	7128	tumor necrosis factor, alpha-induced protein 3	2 out of 7	139.521													72.3589	0.0026	fold change	-1.67	67.1619	5.9e-05	fold change	1.67
LOC100132707	100132707	hypothetical LOC100132707	2 out of 7	139.464																	64.2475	0.0027	fold change	1.61	75.2162	0.0399	fold change	1.51
DGKE	8526	diacylglycerol kinase, epsilon 64kDa	2 out of 7	139.245									76.5697	0.0423	fold change	3.24					62.6755	0.0002	fold change	1.57
Rab40b	217371	Rab40b, member RAS oncogene family	2 out of 7	138.922	92.854	n/a	fold change	-10.7163													46.0681	0.0028	fold change	-1.36
PVR	5817	poliovirus receptor	2 out of 7	138.793	91.8442	n/a	fold change	9.98665									46.9484	0.0442	fold change	-1.25
USP42	84132	ubiquitin specific peptidase 42	2 out of 7	138.419																	67.8656	0.0016	fold change	1.69	70.5537	0.0094	fold change	-1.44
6330406I15Rik	70717	RIKEN cDNA 6330406I15 gene	2 out of 7	138.284	95.298	n/a	fold change	-12.6507	42.9856	0.0356	fold change	-1.82
GIMAP2	26157	GTPase, IMAP family member 2	2 out of 7	138.152					52.9224	0.0134	fold change	2.06									85.2297	0.0088	fold change	2.66
Tmtc3	237500	transmembrane and tetratricopeptide repeat containing 3	2 out of 7	138.135	91.3476	n/a	fold change	9.44087																	46.7871	0.0437	fold change	1.23
Crct1	74175	cysteine-rich C-terminal 1	2 out of 7	138.016	95.0299	n/a	fold change	12.3229	42.9856	0.0405	fold change	-1.82
CYP2E1	1571	cytochrome P450, family 2, subfamily E, polypeptide 1	2 out of 7	138									83.0565	0.0462	fold change	-4.15					54.9432	0.0206	fold change	-1.46
PDZD2	23037	PDZ domain containing 2	2 out of 7	137.939					52.7599	0.0459	fold change	2.05					85.1789	0.0084	fold change	3.49
BCL2L13	23786	BCL2-like 13 (apoptosis facilitator)	2 out of 7	137.412									65.7895	0.0021	fold change	2.31					71.623	0.0003	fold change	1.79
GAST	2520	gastrin	2 out of 7	137.393																					77.1522	0.0014	fold change	1.54	60.241	0.0032	fold change	-1.25
PAXIP1	22976	PAX interacting (with transcription-activation domain) protein 1	2 out of 7	137.332																	59.6922	0.0189	fold change	1.52	77.6398	0.0266	fold change	1.55
NM_025032	NA		2 out of 7	137.274																	58.8921	0.0292	fold change	1.51	78.3822	0.0281	fold change	1.56
C1orf144	26099	chromosome 1 open reading frame 144	2 out of 7	137.137	90.4519	n/a	fold change	9.10898					46.6853	0.0115	fold change	-1.4
SPTAN1	6709	spectrin, alpha, non-erythrocytic 1 (alpha-fodrin)	2 out of 7	136.835									84.1751	0.001	fold change	-4.35									52.6598	0.0286	fold change	-1.27
MICB	4277	MHC class I polypeptide-related sequence B	2 out of 7	136.405													62.5	0.0414	fold change	1.43	73.9055	0.0042	fold change	1.9
ACTN2	88	actinin, alpha 2	2 out of 7	136.268					87.7717	0.0071	fold change	5.42	48.4966	0.0236	fold change	-1.45
FBXO6	26270	F-box protein 6	2 out of 7	136.119																	48.8315	0.008	fold change	1.39	87.2875	0.0002	fold change	1.89
C5orf41	153222	chromosome 5 open reading frame 41	2 out of 7	135.816																	52.7732	0.0122	fold change	1.43	83.0427	0.0306	fold change	1.68
MDH1	4190	malate dehydrogenase 1, NAD (soluble)	2 out of 7	135.735																	54.2882	0.0043	fold change	-1.45	81.4465	0.0081	fold change	1.64
Acot7	70025	acyl-CoA thioesterase 7	2 out of 7	135.641	75.9486	n/a	fold change	4.83488													59.6922	0.0038	fold change	1.52
Cdr2	12585	cerebellar degeneration-related 2	2 out of 7	135.36	94.9415	n/a	fold change	12.2183													40.4181	0.0057	fold change	1.31
PIAS1	8554	protein inhibitor of activated STAT, 1	2 out of 7	135.359									58.2072	0.0064	fold change	-1.79									77.1522	0.023	fold change	1.54
Wwc1	211652	WW, C2 and coiled-coil domain containing 1	2 out of 7	135.295	82.6351	n/a	fold change	6.13144																	52.6598	0.0258	fold change	-1.27
CAPN3	825	calpain 3, (p94)	2 out of 7	135.221																	63.0939	0.0126	fold change	1.58	72.1272	0.005	fold change	1.46
ATP2C1	27032	ATPase, Ca++ transporting, type 2C, member 1	2 out of 7	135.177																					68.2426	0.0456	fold change	1.41	66.9344	0.0276	fold change	-1.34
UBQLNL	143630	ubiquilin-like	2 out of 7	135.161					75.4683	0.0028	fold change	3.15									59.6922	0.0369	fold change	1.52
PRR11	55771	proline rich 11	2 out of 7	135.118					71.699	0.0148	fold change	-2.85													63.4188	0.0112	fold change	-1.36
KCTD14	65987	potassium channel tetramerisation domain containing 14	2 out of 7	135.106													79.4913	0.0353	fold change	2.09					55.6143	0.0228	fold change	1.29
235457_at	NA		2 out of 7	135.008																	79.3941	0.0361	fold change	2.18	55.6143	0.0202	fold change	1.29
RICTOR	253260	RPTOR independent companion of MTOR, complex 2	2 out of 7	134.88																	54.2882	0.0298	fold change	1.45	80.5919	0.0045	fold change	1.62
HIST2H2AA3	8337	histone cluster 2, H2aa3	2 out of 7	134.809													45.6204	0.0245	fold change	1.24					89.1886	0.0106	fold change	2.02
Rod1	230257	ROD1 regulator of differentiation 1 (S. pombe)	2 out of 7	134.722	82.905	n/a	fold change	6.26203													51.8167	0.0154	fold change	1.42
SLC8A1	6546	solute carrier family 8 (sodium/calcium exchanger), member 1	2 out of 7	134.542					83.4154	0.0412	fold change	-4.01													51.1268	0.0239	fold change	1.26
FAM13A	10144	family with sequence similarity 13, member A	2 out of 7	134.457					45.7842	0.0158	fold change	-1.88													88.6729	0.037	fold change	1.98
RPL4	6124	ribosomal protein L4	2 out of 7	134.431					54.686	0.0045	fold change	-2.1																	79.7448	0.0157	fold change	-1.63
KIAA0415	9907	KIAA0415	2 out of 7	134.381																					58.2778	0.0408	fold change	-1.31	76.1035	0.031	fold change	1.52
MKI67	4288	antigen identified by monoclonal antibody Ki-67	2 out of 7	134.363													54.3478	0.0246	fold change	-1.33					80.0154	0.0193	fold change	-1.6
HLA-DPA1	3113	major histocompatibility complex, class II, DP alpha 1	2 out of 7	134.286									66.7557	0.0341	fold change	2.4					67.5302	0.0016	fold change	1.68
SYNPO2	171024	synaptopodin 2	2 out of 7	134.219					43.5836	0.0017	fold change	1.83									90.6355	0.0003	fold change	3.69
PCGF5	84333	polycomb group ring finger 5	2 out of 7	134.101					57.9999	0.0176	fold change	2.21									76.1012	0.0016	fold change	2
VPS37B	79720	vacuolar protein sorting 37 homolog B (S. cerevisiae)	2 out of 7	134.016									54.4662	0.0211	fold change	-1.61									79.5494	0.0045	fold change	1.59
ARAP2	116984	ArfGAP with RhoGAP domain, ankyrin repeat and PH domain 2	2 out of 7	133.76									59.453	0.0148	fold change	1.85					74.3075	0.0097	fold change	1.92
Glul	14645	glutamate-ammonia ligase (glutamine synthetase)	2 out of 7	133.76	61.6333	n/a	fold change	-2.994																	72.1272	0.0427	fold change	1.46
ATR	545	ataxia telangiectasia and Rad3 related	2 out of 7	133.635	70.2632	n/a	fold change	-4.2469									63.3714	0.0482	fold change	-1.44
PARP6	56965	poly (ADP-ribose) polymerase family, member 6	2 out of 7	133.593																					46.7871	0.0357	fold change	1.23	86.8056	0.0353	fold change	2.12
PILRA	29992	paired immunoglobin-like type 2 receptor alpha	2 out of 7	133.518									82.6446	0.031	fold change	-4.1					50.873	0.0324	fold change	1.41
EIF4B	1975	eukaryotic translation initiation factor 4B	2 out of 7	133.389					50.3322	0.0032	fold change	-1.99																	83.0565	0.0192	fold change	-1.8
MXD4	10608	MAX dimerization protein 4	2 out of 7	133.124	73.1005	n/a	fold change	-4.53487									60.024	0.0399	fold change	-1.4
Cdh2	12558	cadherin 2	2 out of 7	132.889	78.7203	n/a	fold change	5.24015																	54.1682	0.0404	fold change	-1.28
Col12a1	12816	collagen, type XII, alpha 1	2 out of 7	132.883	63.2879	n/a	fold change	-3.21158													69.5952	0.0312	fold change	1.73
HEG1	57493	HEG homolog 1 (zebrafish)	2 out of 7	132.674									61.4251	0.0059	fold change	1.97					71.2494	0.0144	fold change	1.78
ELMO2	63916	engulfment and cell motility 2	2 out of 7	132.523																	62.1999	0.0002	fold change	1.56					70.3235	0.0495	fold change	1.4
TSC22D2	9819	TSC22 domain family, member 2	2 out of 7	132.025	67.5922	n/a	fold change	4.06982																					64.433	0.0482	fold change	1.31
ARSD	414	arylsulfatase D	2 out of 7	131.837																	50.873	0.0043	fold change	1.41	80.9638	0.0463	fold change	1.63
INTS12	57117	integrator complex subunit 12	2 out of 7	131.779													59.312	0.0096	fold change	1.39	72.4669	3.1e-06	fold change	1.82
FADS3	3995	fatty acid desaturase 3	2 out of 7	131.621	86.0008	n/a	fold change	7.27084									45.6204	0.0208	fold change	-1.24
SPTLC2	9517	serine palmitoyltransferase, long chain base subunit 2	2 out of 7	131.359													74.4048	0.0148	fold change	-1.73	56.9541	0.0277	fold change	1.48
MYC	4609	v-myc myelocytomatosis viral oncogene homolog (avian)	2 out of 7	131.315					85.9107	0.0189	fold change	4.76													45.4046	0.0259	fold change	-1.22
CYBRD1	79901	cytochrome b reductase 1	2 out of 7	131.29									58.4795	0.0366	fold change	1.8									72.8109	0.0124	fold change	1.47
CDC27	996	cell division cycle 27 homolog (S. cerevisiae)	2 out of 7	130.992									64.7668	0.0441	fold change	-2.21													66.2252	0.0067	fold change	1.33
GOSR2	9570	golgi SNAP receptor complex member 2	2 out of 7	130.668	86.8855	n/a	fold change	7.63901					43.7828	0.0235	fold change	-1.33
ILVBL	10994	ilvB (bacterial acetolactate synthase)-like	2 out of 7	130.537													59.312	0.0313	fold change	-1.39									71.2251	0.0137	fold change	-1.41
Tor1aip1	208263	torsin A interacting protein 1	2 out of 7	130.38	69.4444	n/a	fold change	4.16621													60.9355	0.0001	fold change	1.54
SLCO4C1	353189	solute carrier organic anion transporter family, member 4C1	2 out of 7	130.38									69.4444	0.0262	fold change	2.6					60.9355	0.043	fold change	1.54
Gsta3	14859	glutathione S-transferase, alpha 3	2 out of 7	130.152	97.2176	n/a	fold change	-17.4248													32.9348	0.0417	fold change	-1.24
FURIN	5045	furin (paired basic amino acid cleaving enzyme)	2 out of 7	129.954									51.7063	0.0473	fold change	-1.53	78.2473	0.0134	fold change	-1.99
PHF15	23338	PHD finger protein 15	2 out of 7	129.739									43.0663	0.0025	fold change	1.31					86.6731	0.0005	fold change	2.81
Dlgap4	228836	discs, large homolog-associated protein 4 (Drosophila)	2 out of 7	129.726	80.0256	n/a	fold change	5.52771																	49.7003	0.0277	fold change	-1.25
F3	14066	coagulation factor III	2 out of 7	129.521	81.6367	n/a	fold change	5.9124	47.884	0.0088	fold change	1.92
Sema5a	20356	sema domain, seven thrombospondin repeats (type 1 and type 1-like), transmembrane domain (TM) and short cytoplasmic domain, (semaphorin) 5A	2 out of 7	129.357	80.2787	n/a	fold change	-5.54621	49.0778	0.0091	fold change	-1.95
SERPINB9	5272	serpin peptidase inhibitor, clade B (ovalbumin), member 9	2 out of 7	129.345									55.6174	0.0097	fold change	1.67					73.7278	0.0148	fold change	1.89
FLT3LG	2323	fms-related tyrosine kinase 3 ligand	2 out of 7	129.264					54.686	0.0141	fold change	2.1									74.5779	0.0103	fold change	1.93
ADAMTS13	11093	ADAM metallopeptidase with thrombospondin type 1 motif, 13	2 out of 7	129.168									60.3136	0.0106	fold change	-1.91									68.8544	0.0278	fold change	1.42
GPR56	9289	G protein-coupled receptor 56	2 out of 7	129.126													66.5779	0.0211	fold change	-1.49					62.5477	0.019	fold change	-1.35
Dapk2	13143	death-associated protein kinase 2	2 out of 7	129.087	81.244	n/a	fold change	5.72237													47.8432	0.0235	fold change	-1.38
SIDT1	54847	SID1 transmembrane family, member 1	2 out of 7	129.081					69.3885	0.0479	fold change	2.67									59.6922	0.0428	fold change	1.52
CASP4	837	caspase 4, apoptosis-related cysteine peptidase	2 out of 7	129													79.2393	0.009	fold change	2.05	49.7607	0.0002	fold change	1.4
PPFIA1	8500	protein tyrosine phosphatase, receptor type, f polypeptide (PTPRF), interacting protein (liprin), alpha 1	2 out of 7	128.962													57.7367	0.0465	fold change	1.37									71.2251	0.0484	fold change	1.41
RFX5	5993	regulatory factor X, 5 (influences HLA class II expression)	2 out of 7	128.924																	63.0939	0.0075	fold change	1.58	65.8302	0.0143	fold change	1.38
IRF6	3664	interferon regulatory factor 6	2 out of 7	128.856																	69.5952	0.0021	fold change	1.73	59.2607	0.0304	fold change	1.32
Lrig1	16206	leucine-rich repeats and immunoglobulin-like domains 1	2 out of 7	128.508	77.6349	n/a	fold change	5.08507													50.873	0.0014	fold change	-1.41
CASP8	841	caspase 8, apoptosis-related cysteine peptidase	2 out of 7	128.358									57.7367	0.0425	fold change	1.77	70.6215	0.0304	fold change	1.61
MXD3	83463	MAX dimerization protein 3	2 out of 7	127.95									59.7372	0.0052	fold change	-1.87													68.2128	0.001	fold change	-1.36
Lbh	77889	limb-bud and heart	2 out of 7	127.797	69.4917	n/a	fold change	4.16703													58.305	0.0459	fold change	1.5
Cldn4	12740	claudin 4	2 out of 7	127.794	90.6947	n/a	fold change	9.16779													37.0997	0.0155	fold change	1.28
C10orf78	119392	chromosome 10 open reading frame 78	2 out of 7	127.747																	58.8921	0.0252	fold change	-1.51	68.8544	0.0111	fold change	1.42
Hs.555257	NA		2 out of 7	127.605									85.3242	0.0227	fold change	-4.67									42.2808	0.0041	fold change	-1.2
TECPR1	25851	tectonin beta-propeller repeat containing 1	2 out of 7	127.515																	46.0681	0.0164	fold change	-1.36	81.4465	0.0082	fold change	1.64
INHBA	3624	inhibin, beta A	2 out of 7	127.448					56.0199	0.002	fold change	2.14					71.4286	0.0398	fold change	-1.63
LAMB1	3912	laminin, beta 1	2 out of 7	127.441					44.3979	0.0051	fold change	-1.85													83.0427	0.0167	fold change	1.68
Phf20l1	239510	PHD finger protein 20-like 1	2 out of 7	127.413	88.7879	n/a	fold change	8.28359	38.6247	0.0074	fold change	-1.73
Gmfb	63985	glia maturation factor, beta	2 out of 7	127.396	77.6952	n/a	fold change	5.0857																	49.7003	0.0061	fold change	1.25
MAP3K5	4217	mitogen-activated protein kinase kinase kinase 5	2 out of 7	127.187																	47.8432	0.0009	fold change	1.38	79.3437	0.0394	fold change	1.58
IL12A	3592	interleukin 12A (natural killer cell stimulatory factor 1, cytotoxic lymphocyte maturation factor 1, p35)	2 out of 7	126.99					80.3045	0.006	fold change	3.56	46.6853	0.0096	fold change	1.4
TMEM62	80021	transmembrane protein 62	2 out of 7	126.825									54.8246	0.0188	fold change	1.62					72.0005	0.0046	fold change	1.8
SIAH1	6477	seven in absentia homolog 1 (Drosophila)	2 out of 7	126.788																	42.7811	0.0498	fold change	-1.33	84.0068	0.0132	fold change	1.71
SLFN5	162394	schlafen family member 5	2 out of 7	126.172					40.9423	0.0138	fold change	1.78									85.2297	3.2e-05	fold change	2.66
222088_s_at	NA		2 out of 7	126.172													49.0196	0.0472	fold change	-1.27					77.1522	0.0312	fold change	1.54
Oxr1	170719	oxidation resistance 1	2 out of 7	126.002	64.7015	n/a	fold change	-3.66881																	61.3001	0.0209	fold change	1.34
ACSL4	2182	acyl-CoA synthetase long-chain family member 4	2 out of 7	125.831	85.9269	n/a	fold change	7.16605					39.9042	0.0189	fold change	-1.24
ADSSL1	122622	adenylosuccinate synthase like 1	2 out of 7	125.644					39.5786	0.032	fold change	-1.75													86.0659	0.0405	fold change	1.8
ATXN7	6314	ataxin 7	2 out of 7	125.604																	47.8432	0.0063	fold change	1.38					77.7605	0.0421	fold change	1.58
KIAA0040	9674	KIAA0040	2 out of 7	125.359					42.4297	0.0008	fold change	1.81									82.9297	6.8e-05	fold change	2.41
Mylip	218203	myosin regulatory light chain interacting protein	2 out of 7	125.21	62.6621	n/a	fold change	-3.1355																	62.5477	0.0495	fold change	1.35
CD38	952	CD38 molecule	2 out of 7	124.961					78.0311	0.0082	fold change	3.4									46.9298	0.0194	fold change	1.37
207967_at	NA		2 out of 7	124.813									63.6132	0.006	fold change	-2.11													61.1995	0.0286	fold change	-1.27
ELF1	1997	E74-like factor 1 (ets domain transcription factor)	2 out of 7	124.684									60.8273	0.006	fold change	1.93													63.857	0.0097	fold change	1.3
LOC147645	147645	hypothetical protein LOC147645	2 out of 7	124.67					59.5026	0.0162	fold change	-2.26									65.1678	0.02	fold change	1.63
Golm1	105348	golgi membrane protein 1	2 out of 7	124.528	71.7545	n/a	fold change	4.40186													52.7732	0.0394	fold change	-1.43
Procr	19124	protein C receptor, endothelial	2 out of 7	124.164	69.8753	n/a	fold change	4.20858													54.2882	0.0063	fold change	1.45
Jmjd6	107817	jumonji domain containing 6	2 out of 7	124.122	66.5274	n/a	fold change	3.93244													57.5951	0.0343	fold change	-1.49
DCP1A	55802	DCP1 decapping enzyme homolog A (S. cerevisiae)	2 out of 7	124.08									46.6853	0.0194	fold change	1.4					77.3946	0.0002	fold change	2.08
Ctsc	13032	cathepsin C	2 out of 7	123.678	75.8346	n/a	fold change	4.83405													47.8432	0.0119	fold change	1.38
MYCBP2	23077	MYC binding protein 2	2 out of 7	123.587													77.5194	0.015	fold change	1.89	46.0681	0.0137	fold change	1.36
HTRA1	5654	HtrA serine peptidase 1	2 out of 7	123.529					67.2224	0.0088	fold change	-2.53					56.3063	0.0398	fold change	-1.35
Il1a	16175	interleukin 1 alpha	2 out of 7	123.408	73.259	n/a	fold change	4.53699	50.1489	0.0369	fold change	1.98
MST1R	4486	macrophage stimulating 1 receptor (c-met-related tyrosine kinase)	2 out of 7	122.958																	58.305	0.0099	fold change	1.5	64.6529	0.0048	fold change	1.37
DDAH2	23564	dimethylarginine dimethylaminohydrolase 2	2 out of 7	122.876													47.8011	0.0076	fold change	-1.26									75.0751	0.0052	fold change	-1.49
PFKFB4	5210	6-phosphofructo-2-kinase/fructose-2,6-biphosphatase 4	2 out of 7	122.831																	68.6625	0.01	fold change	1.71	54.1682	0.0303	fold change	1.28
SESTD1	91404	SEC14 and spectrin domains 1	2 out of 7	122.764					39.9457	0.0093	fold change	-1.76													82.8185	0.0259	fold change	1.67
CD274	29126	CD274 molecule	2 out of 7	122.741					25.5878	0.0354	fold change	1.49									97.1534	5.6e-05	fold change	10.5
PIK3CA	5290	phosphoinositide-3-kinase, catalytic, alpha polypeptide	2 out of 7	122.74																	44.0063	0.0107	fold change	1.34	78.734	0.0323	fold change	1.57
235714_at	NA		2 out of 7	122.692																	48.8315	0.0118	fold change	1.39	73.8607	0.0232	fold change	1.49
Hs.40966	NA		2 out of 7	122.472					86.3424	0.0005	fold change	-4.95									36.1293	0.0195	fold change	-1.27
Areg	11839	amphiregulin	2 out of 7	122.249	96.6613	n/a	fold change	15.1676	25.5878	0.0258	fold change	1.49
PABPC4	8761	poly(A) binding protein, cytoplasmic 4 (inducible form)	2 out of 7	122.013					46.9382	0.0089	fold change	-1.9																	75.0751	0.0129	fold change	-1.49
TNFRSF10D	8793	tumor necrosis factor receptor superfamily, member 10d, decoy with truncated death domain	2 out of 7	121.974									65.0195	0.0423	fold change	-2.22					56.9541	0.0009	fold change	-1.48
Fxyd5	18301	FXYD domain-containing ion transport regulator 5	2 out of 7	121.962	69.302	n/a	fold change	4.15772																	52.6598	0.0093	fold change	1.27
MECOM	2122	MDS1 and EVI1 complex locus	2 out of 7	121.896					38.1752	0.0195	fold change	-1.72													83.7212	0.0432	fold change	1.7
Gbe1	74185	glucan (1,4-alpha-), branching enzyme 1	2 out of 7	121.891	74.0072	n/a	fold change	4.62442	47.884	0.0139	fold change	-1.92
TMEM8A	58986	transmembrane protein 8A	2 out of 7	121.86													59.312	0.009	fold change	-1.39					62.5477	0.0181	fold change	1.35
GCAT	23464	glycine C-acetyltransferase (2-amino-3-ketobutyrate coenzyme A ligase)	2 out of 7	121.787					38.1752	0.0134	fold change	-1.72																	83.612	0.0249	fold change	-1.82
Gsg2	14841	germ cell-specific gene 2	2 out of 7	121.696	76.2916	n/a	fold change	4.89066																	45.4046	0.0378	fold change	-1.22
Ccrn4l	12457	CCR4 carbon catabolite repression 4-like (S. cerevisiae)	2 out of 7	121.617	72.7855	n/a	fold change	4.49561													48.8315	0.0043	fold change	1.39
Mtap1b	17755	microtubule-associated protein 1B	2 out of 7	121.595	69.7788	n/a	fold change	4.1965													51.8167	0.0428	fold change	1.42
LOC96610	96610	BMS1 homolog, ribosome assembly protein (yeast) pseudogene	2 out of 7	121.575									74.6269	0.0204	fold change	-3.07	46.9484	0.0237	fold change	-1.25
Gjb2	14619	gap junction protein, beta 2	2 out of 7	121.557	71.8566	n/a	fold change	-4.40814																	49.7003	0.0022	fold change	-1.25
EIF3F	8665	eukaryotic translation initiation factor 3, subunit F	2 out of 7	121.522					47.884	0.0104	fold change	-1.92																	73.6377	0.0147	fold change	-1.46
STK4	6789	serine/threonine kinase 4	2 out of 7	121.386													55.5556	0.0104	fold change	1.34					65.8302	0.0254	fold change	1.38
Ugcg	22234	UDP-glucose ceramide glucosyltransferase	2 out of 7	121.213	91.5952	n/a	fold change	9.79809													29.6177	0.0067	fold change	1.21
TLN2	83660	talin 2	2 out of 7	120.742	78.4769	n/a	fold change	5.21185					42.2654	0.0288	fold change	-1.29
Etnk1	75320	ethanolamine kinase 1	2 out of 7	120.741	88.8652	n/a	fold change	8.29417													31.8758	0.0409	fold change	1.23
ATP5C1	509	ATP synthase, H+ transporting, mitochondrial F1 complex, gamma polypeptide 1	2 out of 7	120.6																	46.0681	0.0033	fold change	-1.36	74.5323	0.0076	fold change	1.5
CEBPD	1052	CCAAT/enhancer binding protein (C/EBP), delta	2 out of 7	120.585	73.9	n/a	fold change	-4.58381					46.6853	0.0163	fold change	1.4
USP28	57646	ubiquitin specific peptidase 28	2 out of 7	120.478																	62.1999	0.0021	fold change	1.56	58.2778	0.0333	fold change	1.31
SLC27A3	11000	solute carrier family 27 (fatty acid transporter), member 3	2 out of 7	120.421																	42.7811	0.0258	fold change	1.33	77.6398	0.0157	fold change	1.55
Gas1	14451	growth arrest specific 1	2 out of 7	120.227	74.4424	n/a	fold change	-4.66732	45.7842	0.011	fold change	-1.88
THEM4	117145	thioesterase superfamily member 4	2 out of 7	120.102																	38.1121	0.0326	fold change	-1.29	81.9901	0.0167	fold change	1.65
GRN	2896	granulin	2 out of 7	120.071									46.2107	0.0454	fold change	1.39									73.8607	0.0431	fold change	1.49
SLC9A1	6548	solute carrier family 9 (sodium/hydrogen exchanger), member 1	2 out of 7	119.957													61.6523	0.0373	fold change	-1.42	58.305	0.0268	fold change	1.5
SFRS1	6426	splicing factor, arginine/serine-rich 1	2 out of 7	119.8					71.9984	3.2e-05	fold change	-2.88					47.8011	0.0339	fold change	-1.26
PDK2	5164	pyruvate dehydrogenase kinase, isozyme 2	2 out of 7	119.719									55.0661	0.0444	fold change	1.63									64.6529	0.0421	fold change	-1.37
AKAP3	10566	A kinase (PRKA) anchor protein 3	2 out of 7	119.598																	60.3369	0.0091	fold change	1.53	59.2607	0.0216	fold change	1.32
BCHE	590	butyrylcholinesterase	2 out of 7	119.546																	32.9348	0.0355	fold change	-1.24	86.6116	0.0138	fold change	1.84
PRKCDBP	112464	protein kinase C, delta binding protein	2 out of 7	119.09																	37.0997	0.0383	fold change	1.28	81.9901	0.0451	fold change	1.65
CCDC76	54482	coiled-coil domain containing 76	2 out of 7	119.001													54.3478	0.0101	fold change	1.33					64.6529	0.0483	fold change	1.37
ATRN	8455	attractin	2 out of 7	118.769													71.8391	0.0031	fold change	-1.65	46.9298	0.0034	fold change	-1.37
2610002I17Rik	72341	RIKEN cDNA 2610002I17	2 out of 7	118.766	69.0655	n/a	fold change	4.14427																	49.7003	0.0299	fold change	-1.25
SPARC	6678	secreted protein, acidic, cysteine-rich (osteonectin)	2 out of 7	118.75																	30.7129	0.0305	fold change	1.22	88.0375	0.009	fold change	1.93
Chrnb1	11443	cholinergic receptor, nicotinic, beta polypeptide 1 (muscle)	2 out of 7	118.644	85.7089	n/a	fold change	7.13724													32.9348	0.0132	fold change	1.24
SMCHD1	23347	structural maintenance of chromosomes flexible hinge domain containing 1	2 out of 7	118.604									42.2654	0.0438	fold change	1.29					76.3382	0.005	fold change	2.02
KIT	3815	v-kit Hardy-Zuckerman 4 feline sarcoma viral oncogene homolog	2 out of 7	118.566					76.9859	0.0255	fold change	-3.34									41.58	0.0225	fold change	-1.32
FAM168B	130074	family with sequence similarity 168, member B	2 out of 7	118.512					48.2868	0.0364	fold change	-1.93					70.2247	0.043	fold change	-1.59
Cxcl5	20311	chemokine (C-X-C motif) ligand 5	2 out of 7	118.493	96.3855	n/a	fold change	-14.4789	22.1072	0.0301	fold change	1.41
COL5A2	1290	collagen, type V, alpha 2	2 out of 7	118.438					47.884	0.0439	fold change	-1.92													70.5537	0.0226	fold change	1.44
KIAA0114	57291	KIAA0114	2 out of 7	118.407					88.7894	6.5e-05	fold change	-5.83									29.6177	0.0398	fold change	-1.21
BTG2	7832	BTG family, member 2	2 out of 7	118.333	65.9222	n/a	fold change	-3.90021									52.4109	0.0181	fold change	-1.31
NNT	23530	nicotinamide nucleotide transhydrogenase	2 out of 7	118.273					34.6613	0.0044	fold change	-1.65																	83.612	0.0143	fold change	-1.82
Maf	17132	avian musculoaponeurotic fibrosarcoma (v-maf) AS42 oncogene homolog	2 out of 7	118.269	65.4956	n/a	fold change	-3.79876													52.7732	0.0176	fold change	-1.43
NR1I2	8856	nuclear receptor subfamily 1, group I, member 2	2 out of 7	118.006					66.1892	0.0172	fold change	2.49									51.8167	0.0451	fold change	1.42
DUSP7	1849	dual specificity phosphatase 7	2 out of 7	117.793					38.1752	0.0469	fold change	-1.72	79.6178	0.0449	fold change	-3.6
PLA1A	51365	phospholipase A1 member A	2 out of 7	117.694					82.616	0.041	fold change	3.89									35.0776	0.0312	fold change	1.26
Hs.644980	NA		2 out of 7	117.672													58.4112	0.0268	fold change	-1.38					59.2607	0.0372	fold change	-1.32
Dapp1	26377	dual adaptor for phosphotyrosine and 3-phosphoinositides 1	2 out of 7	117.473	90.7754	n/a	fold change	9.2499	26.698	0.0016	fold change	1.51
IL1R2	7850	interleukin 1 receptor, type II	2 out of 7	117.443					34.6613	0.0018	fold change	-1.65					82.7815	0.0097	fold change	2.88
RPL7	6129	ribosomal protein L7	2 out of 7	117.404					54.904	0.0162	fold change	-2.11																	62.5	0.0339	fold change	-1.28
SH3TC2	79628	SH3 domain and tetratricopeptide repeats 2	2 out of 7	117.244									71.8391	0.0458	fold change	2.77									45.4046	0.0311	fold change	1.22
tcag7.1196	728743	similar to GLI-Kruppel family member HKR1	2 out of 7	117.23																	67.5302	0.0057	fold change	1.68	49.7003	0.0286	fold change	1.25
HIST1H2BE	8344	histone cluster 1, H2be	2 out of 7	117.114													57.0125	0.0484	fold change	1.36					60.1012	0.0159	fold change	1.33
ZNF43	7594	zinc finger protein 43	2 out of 7	117.064													52.4109	0.0418	fold change	1.31					64.6529	0.0164	fold change	1.37
CPT1B	1375	carnitine palmitoyltransferase 1B (muscle)	2 out of 7	117.038									50.813	0.0014	fold change	1.5													66.2252	0.0204	fold change	1.33
NUB1	51667	negative regulator of ubiquitin-like proteins 1	2 out of 7	116.854																	73.1133	0.0044	fold change	1.85	43.7403	0.0305	fold change	1.21
PDGFRL	5157	platelet-derived growth factor receptor-like	2 out of 7	116.724					49.4296	0.0169	fold change	1.96	67.2948	0.0247	fold change	2.44
DHFR	1719	dihydrofolate reductase	2 out of 7	116.665					70.5965	0.0175	fold change	-2.74									46.0681	0.0036	fold change	-1.36
HDLBP	3069	high density lipoprotein binding protein	2 out of 7	116.63																					45.4046	0.032	fold change	-1.22	71.2251	0.0411	fold change	-1.41
KIAA1466	57612	KIAA1466 gene	2 out of 7	116.453					35.7028	0.0463	fold change	1.67									80.7507	0.0197	fold change	2.24
Hs.559426	NA		2 out of 7	116.443																	37.0997	0.033	fold change	-1.28	79.3437	0.0092	fold change	1.58
Per3	18628	period homolog 3 (Drosophila)	2 out of 7	116.377	77.0452	n/a	fold change	-5.00847													39.3317	0.0458	fold change	-1.3
NID1	4811	nidogen 1	2 out of 7	116.142																	34.1518	0.0035	fold change	-1.25	81.9901	0.0452	fold change	1.65
FMR1	2332	fragile X mental retardation 1	2 out of 7	116.056									59.1017	0.0171	fold change	1.83					56.9541	0.0051	fold change	1.48
TCIRG1	10312	T-cell, immune regulator 1, ATPase, H+ transporting, lysosomal V0 subunit A3	2 out of 7	115.953									47.7099	0.0019	fold change	1.43									68.2426	0.0468	fold change	1.41
Vim	22352	vimentin	2 out of 7	115.764	86.146	n/a	fold change	7.38912													29.6177	0.0117	fold change	1.21
ABCG1	9619	ATP-binding cassette, sub-family G (WHITE), member 1	2 out of 7	115.724									62.8141	0.0307	fold change	-2.06	52.9101	0.0215	fold change	-1.32
RAB20	55647	RAB20, member RAS oncogene family	2 out of 7	115.561													72.7802	0.0353	fold change	1.68	42.7811	0.0217	fold change	1.33
Evl	14026	Ena-vasodilator stimulated phosphoprotein	2 out of 7	115.542	75.1044	n/a	fold change	-4.76883	40.4377	0.0412	fold change	-1.77
FAM122C	159091	family with sequence similarity 122C	2 out of 7	115.453					24.2121	0.0203	fold change	1.46									91.2409	0.001	fold change	3.88
TIA1	7072	TIA1 cytotoxic granule-associated RNA binding protein	2 out of 7	115.441																	41.58	0.0253	fold change	1.32	73.8607	0.0468	fold change	1.49
SSR1	6745	signal sequence receptor, alpha	2 out of 7	115.385					65.6849	0.0331	fold change	-2.48													49.7003	0.013	fold change	-1.25
BEST3	144453	bestrophin 3	2 out of 7	115.356					69.9516	0.0009	fold change	2.7													45.4046	0.0313	fold change	-1.22
NOC4L	79050	nucleolar complex associated 4 homolog (S. cerevisiae)	2 out of 7	115.255	69.635	n/a	fold change	4.18642									45.6204	0.0292	fold change	1.24
HIST2H4A	8370	histone cluster 2, H4a	2 out of 7	115.206									80.1282	0.0056	fold change	-3.66					35.0776	0.0059	fold change	1.26
SLC25A6	293	solute carrier family 25 (mitochondrial carrier; adenine nucleotide translocator), member 6	2 out of 7	115.126					36.633	0.0226	fold change	-1.69																	78.4929	0.0194	fold change	-1.6
USP4	7375	ubiquitin specific peptidase 4 (proto-oncogene)	2 out of 7	115.076									48.4966	0.037	fold change	-1.45									66.5797	0.0452	fold change	1.39
TRH	7200	thyrotropin-releasing hormone	2 out of 7	115.067																					55.6143	0.0012	fold change	-1.29	59.453	0.0402	fold change	-1.24
BAIAP2	10458	BAI1-associated protein 2	2 out of 7	114.783	71.0005	n/a	fold change	4.30001									43.7828	0.0347	fold change	-1.22
ETS2	2114	v-ets erythroblastosis virus E26 oncogene homolog 2 (avian)	2 out of 7	114.748									60.4595	0.0089	fold change	1.92					54.2882	0.0067	fold change	1.45
TTC23	64927	tetratricopeptide repeat domain 23	2 out of 7	114.653													66.2252	0.043	fold change	-1.48					48.4276	0.0303	fold change	1.24
Hs.572769	NA		2 out of 7	114.63																					46.7871	0.0222	fold change	-1.23	67.8426	0.0368	fold change	-1.35
SLC7A1	6541	solute carrier family 7 (cationic amino acid transporter, y+ system), member 1	2 out of 7	114.612													57.7367	0.014	fold change	-1.37					56.8751	0.0337	fold change	-1.3
FASN	2194	fatty acid synthase	2 out of 7	114.383													73.9645	0.0395	fold change	-1.72	40.4181	0.0011	fold change	-1.31
XIAP	331	X-linked inhibitor of apoptosis	2 out of 7	114.067																	68.6625	0.0307	fold change	1.71	45.4046	0.0059	fold change	1.22
SCAPER	49855	S-phase cyclin A-associated protein in the ER	2 out of 7	114.004									63.1313	0.0434	fold change	-2.08					50.873	0.0424	fold change	1.41
AGPAT5	55326	1-acylglycerol-3-phosphate O-acyltransferase 5 (lysophosphatidic acid acyltransferase, epsilon)	2 out of 7	113.999					70.5965	0.001	fold change	-2.74	43.4028	0.0393	fold change	-1.32
MSH6	2956	mutS homolog 6 (E. coli)	2 out of 7	113.871					37.0664	0.0445	fold change	-1.7	76.8049	0.037	fold change	3.26
227498_at	NA		2 out of 7	113.866																	31.8758	0.0292	fold change	-1.23	81.9901	0.0267	fold change	1.65
Hs.545603	NA		2 out of 7	113.722																					46.7871	0.0015	fold change	-1.23	66.9344	0.0154	fold change	-1.34
GCC2	9648	GRIP and coiled-coil domain containing 2	2 out of 7	113.713													43.7828	0.0316	fold change	1.22									69.9301	0.0392	fold change	1.39
CAB39	51719	calcium binding protein 39	2 out of 7	113.64													42.0168	0.0365	fold change	1.2	71.623	0.0167	fold change	1.79
ACO1	48	aconitase 1, soluble	2 out of 7	113.527					82.8144	0.0003	fold change	-3.9									30.7129	0.001	fold change	-1.22
HSD11B1	3290	hydroxysteroid (11-beta) dehydrogenase 1	2 out of 7	113.521					53.4971	0.014	fold change	2.07					60.024	0.0149	fold change	1.4
CSRP2BP	57325	CSRP2 binding protein	2 out of 7	113.484																	48.8315	0.0035	fold change	-1.39	64.6529	0.0026	fold change	1.37
STAG2	10735	stromal antigen 2	2 out of 7	113.335																	42.7811	0.0188	fold change	1.33	70.5537	0.0145	fold change	1.44
EMP1	2012	epithelial membrane protein 1	2 out of 7	112.947									65.1042	0.0324	fold change	2.23					47.8432	0.0078	fold change	1.38
PABPN1	8106	poly(A) binding protein, nuclear 1	2 out of 7	112.779													46.9484	0.0139	fold change	-1.25					65.8302	0.0264	fold change	1.38
Zfp106	20402	zinc finger protein 106	2 out of 7	112.665	68.9246	n/a	fold change	4.13847																	43.7403	0.0136	fold change	1.21
Hbs1l	56422	Hbs1-like (S. cerevisiae)	2 out of 7	112.66	71.1005	n/a	fold change	4.32289	41.5597	7.1e-05	fold change	-1.79
GATAD1	57798	GATA zinc finger domain containing 1	2 out of 7	112.515									40.3877	0.0362	fold change	-1.25									72.1272	0.0065	fold change	1.46
AAK1	22848	AP2 associated kinase 1	2 out of 7	112.454													47.8011	0.012	fold change	1.26					64.6529	0.0344	fold change	1.37
Gda	14544	guanine deaminase	2 out of 7	112.403	62.9731	n/a	fold change	-3.1776	49.4296	2.7e-06	fold change	-1.96
1500003O03Rik	56398	RIKEN cDNA 1500003O03 gene	2 out of 7	112.339	84.5652	n/a	fold change	6.73875	27.7741	0.0099	fold change	-1.53
PARVA	55742	parvin, alpha	2 out of 7	112.262	66.0511	n/a	fold change	3.90558					46.2107	0.0168	fold change	1.39
ROGDI	79641	rogdi homolog (Drosophila)	2 out of 7	112.147																					46.7871	0.0099	fold change	1.23	65.3595	0.0334	fold change	-1.32
TGFBR2	7048	transforming growth factor, beta receptor II (70/80kDa)	2 out of 7	111.95									39.9042	0.0164	fold change	-1.24	72.0461	0.0475	fold change	-1.66
SERTAD1	29950	SERTA domain containing 1	2 out of 7	111.763																	57.5951	0.0227	fold change	1.49	54.1682	0.0006	fold change	1.28
TRIB3	57761	tribbles homolog 3 (Drosophila)	2 out of 7	111.584					42.067	0.0402	fold change	1.8													69.5169	0.0091	fold change	-1.43
DSEL	92126	dermatan sulfate epimerase-like	2 out of 7	111.532					69.9516	0.0244	fold change	-2.7									41.58	0.0352	fold change	-1.32
KDM2A	22992	lysine (K)-specific demethylase 2A	2 out of 7	111.442																					54.1682	0.0323	fold change	1.28	57.2738	0.0291	fold change	1.21
TEX10	54881	testis expressed 10	2 out of 7	111.138	72.3181	n/a	fold change	4.45264					38.8199	0.0448	fold change	-1.21
UBN1	29855	ubinuclein 1	2 out of 7	111.136									38.4615	0.0281	fold change	-1.2													72.6744	0.0442	fold change	1.44
MRPL37	51253	mitochondrial ribosomal protein L37	2 out of 7	111.123					29.4601	0.0166	fold change	-1.56									81.6633	0.0027	fold change	2.3
Vsnl1	26950	visinin-like 1	2 out of 7	110.977	64.9089	n/a	fold change	-3.68906													46.0681	0.0139	fold change	1.36
CST3	1471	cystatin C	2 out of 7	110.928									42.2654	0.0178	fold change	1.29					68.6625	0.0069	fold change	1.71
Hs.568928	NA		2 out of 7	110.662																	36.1293	0.0348	fold change	-1.27	74.5323	0.0498	fold change	-1.5
PTGS1	5742	prostaglandin-endoperoxide synthase 1 (prostaglandin G/H synthase and cyclooxygenase)	2 out of 7	110.413					54.17	0.0087	fold change	2.09	56.243	0.0242	fold change	-1.69
BBX	56987	bobby sox homolog (Drosophila)	2 out of 7	110.391																	47.8432	0.0455	fold change	1.38	62.5477	0.0394	fold change	1.35
CNTNAP2	26047	contactin associated protein-like 2	2 out of 7	110.384					47.884	0.0358	fold change	-1.92					62.5	0.0341	fold change	1.43
MARCKS	4082	myristoylated alanine-rich protein kinase C substrate	2 out of 7	110.251	63.5655	n/a	fold change	-3.2725					46.6853	0.0003	fold change	1.4
CALCA	796	calcitonin-related polypeptide alpha	2 out of 7	110.246									78.3699	0.0132	fold change	-3.4					31.8758	0.0417	fold change	1.23
ACTL8	81569	actin-like 8	2 out of 7	110.085					51.1923	0.0385	fold change	-2.01																	58.8928	0.0397	fold change	-1.23
MND1	84057	meiotic nuclear divisions 1 homolog (S. cerevisiae)	2 out of 7	109.933					21.642	0.002	fold change	-1.4									88.2909	0.0004	fold change	3.09
2610036L11Rik	66311	RIKEN cDNA 2610036L11 gene	2 out of 7	109.918	69.9722	n/a	fold change	4.2181	39.9457	0.0206	fold change	-1.76
DYSF	8291	dysferlin, limb girdle muscular dystrophy 2B (autosomal recessive)	2 out of 7	109.869					28.8316	0.0229	fold change	-1.55	81.0373	0.0294	fold change	-3.85
MCM10	55388	minichromosome maintenance complex component 10	2 out of 7	109.802					41.5597	0.0044	fold change	-1.79													68.2426	6.4e-05	fold change	-1.41
BCAT2	587	branched chain aminotransferase 2, mitochondrial	2 out of 7	109.779					28.3453	0.0249	fold change	-1.54																	81.4332	0.0319	fold change	-1.69
Mybl2	17865	myeloblastosis oncogene-like 2	2 out of 7	109.761	82.5682	n/a	fold change	6.12316	27.1931	0.0389	fold change	-1.52
RPL14	9045	ribosomal protein L14	2 out of 7	109.702					30.4629	0.0061	fold change	-1.58					79.2393	0.0121	fold change	2.05
Myo1c	17913	myosin IC	2 out of 7	109.624	72.5247	n/a	fold change	4.47193													37.0997	0.0249	fold change	-1.28
PDLIM5	10611	PDZ and LIM domain 5	2 out of 7	109.478																	46.9298	0.0233	fold change	1.37	62.5477	0.041	fold change	-1.35
Cyp3a11	13112	cytochrome P450, family 3, subfamily a, polypeptide 11	2 out of 7	109.452	64.4962	n/a	fold change	-3.60751													44.9559	0.001	fold change	-1.35
ERAP1	51752	endoplasmic reticulum aminopeptidase 1	2 out of 7	109.221					27.7741	0.0088	fold change	1.53													81.4465	0.0397	fold change	1.64
KAZALD1	81621	Kazal-type serine peptidase inhibitor domain 1	2 out of 7	109.18									66.2252	0.009	fold change	2.33	42.9553	0.0251	fold change	1.21
HNRNPD	3184	heterogeneous nuclear ribonucleoprotein D (AU-rich element RNA binding protein 1, 37kDa)	2 out of 7	109.178					38.6247	0.0027	fold change	-1.73													70.5537	0.0335	fold change	1.44
RPLP0	6175	ribosomal protein, large, P0	2 out of 7	109.086					34.0113	0.0144	fold change	-1.64																	75.0751	0.0207	fold change	-1.49
GLYCTK	132158	glycerate kinase	2 out of 7	108.692																	51.8167	0.0037	fold change	-1.42	56.8751	0.0379	fold change	-1.3
Hs.551751	NA		2 out of 7	108.684																	34.1518	0.0166	fold change	1.25	74.5323	0.0136	fold change	1.5
SNX26	115703	sorting nexin 26	2 out of 7	108.682									66.4011	0.0235	fold change	-2.35									42.2808	0.0228	fold change	-1.2
GSK3B	2932	glycogen synthase kinase 3 beta	2 out of 7	108.616																	46.0681	0.0111	fold change	-1.36	62.5477	0.0494	fold change	1.35
POLS	11044	polymerase (DNA directed) sigma	2 out of 7	108.607													51.6529	0.024	fold change	-1.3	56.9541	0.0003	fold change	1.48
PSD3	23362	pleckstrin and Sec7 domain containing 3	2 out of 7	108.606													64.5995	0.0003	fold change	-1.46	44.0063	0.0236	fold change	-1.34
DENND5A	23258	DENN/MADD domain containing 5A	2 out of 7	108.464									47.5285	0.0293	fold change	1.42					60.9355	0.0007	fold change	1.54
HIST1H3H	8357	histone cluster 1, H3h	2 out of 7	108.234									43.0663	0.0351	fold change	1.31					65.1678	0.0043	fold change	1.63
FUT6	2528	fucosyltransferase 6 (alpha (1,3) fucosyltransferase)	2 out of 7	108.186																	39.3317	0.0471	fold change	-1.3	68.8544	0.0099	fold change	-1.42
CHST11	50515	carbohydrate (chondroitin 4) sulfotransferase 11	2 out of 7	108.16																	41.58	0.0378	fold change	1.32	66.5797	0.0488	fold change	1.39
NENF	29937	neuron derived neurotrophic factor	2 out of 7	107.981									66.4011	0.0233	fold change	-2.35					41.58	0.0181	fold change	1.32
NTN3	4917	netrin 3	2 out of 7	107.726									55.0661	0.0477	fold change	-1.63									52.6598	0.0191	fold change	-1.27
GTF2B	2959	general transcription factor IIB	2 out of 7	107.72													61.6523	0.0405	fold change	1.42	46.0681	0.0268	fold change	1.36
AUTS2	26053	autism susceptibility candidate 2	2 out of 7	107.638																					49.7003	0.0225	fold change	-1.25	57.9374	0.007	fold change	-1.22
MBOAT1	154141	membrane bound O-acyltransferase domain containing 1	2 out of 7	107.597																					43.7403	0.0084	fold change	1.21	63.857	0.0305	fold change	-1.3
FSTL3	10272	follistatin-like 3 (secreted glycoprotein)	2 out of 7	107.597													63.857	0.0385	fold change	-1.45					43.7403	0.0396	fold change	1.21
SETD4	54093	SET domain containing 4	2 out of 7	107.596													51.6529	0.0092	fold change	1.3	55.9434	0.0046	fold change	1.47
KDM6A	7403	lysine (K)-specific demethylase 6A	2 out of 7	107.518																	30.7129	0.0425	fold change	1.22					76.8049	0.0132	fold change	1.55
RPS6KC1	26750	ribosomal protein S6 kinase, 52kDa, polypeptide 1	2 out of 7	107.507									47.1698	0.037	fold change	1.41					60.3369	0.0255	fold change	1.53
WHAMM	123720	WAS protein homolog associated with actin, golgi membranes and microtubules	2 out of 7	107.504																	44.9559	0.0164	fold change	1.35	62.5477	0.0196	fold change	1.35
PLEC1	5339	plectin 1, intermediate filament binding protein 500kDa	2 out of 7	107.454									42.2654	0.0409	fold change	1.29	65.189	0.0418	fold change	-1.47
EIF3I	8668	eukaryotic translation initiation factor 3, subunit I	2 out of 7	107.325					28.8316	0.0164	fold change	-1.55																	78.4929	0.0226	fold change	-1.6
PHLDA1	22822	pleckstrin homology-like domain, family A, member 1	2 out of 7	107.275					46.9382	0.0266	fold change	1.9									60.3369	0.0179	fold change	1.53
AURKB	9212	aurora kinase B	2 out of 7	107.256					30.1036	0.0093	fold change	-1.57													77.1522	0.0206	fold change	-1.54
SLC16A1	6566	solute carrier family 16, member 1 (monocarboxylic acid transporter 1)	2 out of 7	107.243													58.4112	0.0364	fold change	-1.38	48.8315	0.0199	fold change	1.39
Ddx39	68278	DEAD (Asp-Glu-Ala-Asp) box polypeptide 39	2 out of 7	107.098	84.9907	n/a	fold change	6.83225	22.1072	0.0105	fold change	-1.41
CDK10	8558	cyclin-dependent kinase 10	2 out of 7	107.028																					46.7871	0.0131	fold change	1.23	60.241	0.0473	fold change	-1.25
LRRC37A	9884	leucine rich repeat containing 37A	2 out of 7	106.998																	40.4181	0.0116	fold change	-1.31	66.5797	0.0217	fold change	1.39
MTR	4548	5-methyltetrahydrofolate-homocysteine methyltransferase	2 out of 7	106.966																	38.1121	0.0114	fold change	-1.29	68.8544	0.0174	fold change	1.42
ITFG1	81533	integrin alpha FG-GAP repeat containing 1	2 out of 7	106.889																	61.484	0.0324	fold change	1.55	45.4046	0.0213	fold change	1.22
ASTN2	23245	astrotactin 2	2 out of 7	106.877					68.7654	0.032	fold change	-2.63									38.1121	0.0355	fold change	-1.29
G2E3	55632	G2/M-phase specific E3 ubiquitin ligase	2 out of 7	106.77																	29.6177	0.0203	fold change	1.21	77.1522	0.0144	fold change	1.54
PPP4R4	57718	protein phosphatase 4, regulatory subunit 4	2 out of 7	106.72					42.067	0.0006	fold change	-1.8													64.6529	0.0005	fold change	1.37
NDUFA2	4695	NADH dehydrogenase (ubiquinone) 1 alpha subcomplex, 2, 8kDa	2 out of 7	106.702					22.8097	0.0276	fold change	-1.43																	83.8926	0.0173	fold change	-1.83
MLXIP	22877	MLX interacting protein	2 out of 7	106.594									52.2466	0.0172	fold change	-1.55	54.3478	0.0036	fold change	-1.33
RRAD	6236	Ras-related associated with diabetes	2 out of 7	106.568					20.9511	0.0497	fold change	1.38	85.6164	0.0138	fold change	-4.71
ABAT	18	4-aminobutyrate aminotransferase	2 out of 7	106.409																	35.0776	0.013	fold change	-1.26	71.3318	0.0153	fold change	1.45
GPR78	27201	G protein-coupled receptor 78	2 out of 7	106.279																	34.1518	0.0465	fold change	-1.25	72.1272	0.02	fold change	-1.46
RBMX	27316	RNA binding motif protein, X-linked	2 out of 7	106.268					40.4377	0.0117	fold change	-1.77													65.8302	0.0486	fold change	1.38
CD59	966	CD59 molecule, complement regulatory protein	2 out of 7	106.179					24.2121	0.0188	fold change	-1.46																	81.9672	0.0187	fold change	-1.73
Olfr17	18314	olfactory receptor 17	2 out of 7	105.99	63.2087	n/a	fold change	-3.20906													42.7811	0.0117	fold change	-1.33
SNX6	58533	sorting nexin 6	2 out of 7	105.941													51.6529	0.0404	fold change	1.3	54.2882	0.0005	fold change	1.45
MUC1	4582	mucin 1, cell surface associated	2 out of 7	105.823																	46.9298	0.0204	fold change	1.37					58.8928	0.0138	fold change	1.23
ARID1A	8289	AT rich interactive domain 1A (SWI-like)	2 out of 7	105.732									39.1543	0.0242	fold change	-1.22	66.5779	0.0133	fold change	-1.49
SLC6A8	6535	solute carrier family 6 (neurotransmitter transporter, creatine), member 8	2 out of 7	105.652					38.1752	0.0314	fold change	-1.72					67.4764	0.0062	fold change	-1.51
BLZF1	8548	basic leucine zipper nuclear factor 1	2 out of 7	105.501					18.6441	0.0266	fold change	1.31									86.8568	0.0005	fold change	2.86
AP3S2	10239	adaptor-related protein complex 3, sigma 2 subunit	2 out of 7	105.42					52.7599	0.0086	fold change	-2.05													52.6598	0.0035	fold change	1.27
NSUN6	221078	NOL1/NOP2/Sun domain family, member 6	2 out of 7	105.252																	31.8758	0.0024	fold change	1.23	73.3762	0.0111	fold change	1.48
Senp2	75826	SUMO/sentrin specific peptidase 2	2 out of 7	105.24	73.3643	n/a	fold change	4.54681													31.8758	0.0241	fold change	1.23
Etv5	104156	ets variant gene 5	2 out of 7	105.204	68.1375	n/a	fold change	4.0972	37.0664	0.0458	fold change	1.7
TMEM50B	757	transmembrane protein 50B	2 out of 7	105.162																	39.3317	0.0494	fold change	1.3	65.8302	0.0427	fold change	1.38
PRKAA1	5562	protein kinase, AMP-activated, alpha 1 catalytic subunit	2 out of 7	105.138													56.3063	0.025	fold change	1.35	48.8315	0.0298	fold change	-1.39
St3gal5	20454	ST3 beta-galactoside alpha-2,3-sialyltransferase 5	2 out of 7	105.126	76.5216	n/a	fold change	4.94065													28.6044	0.0227	fold change	-1.2
PCDHA9	9752	protocadherin alpha 9	2 out of 7	105.118					55.613	0.0485	fold change	-2.13	49.505	0.0054	fold change	-1.47
IFT122	55764	intraflagellar transport 122 homolog (Chlamydomonas)	2 out of 7	105.11					38.1752	0.0307	fold change	-1.72																	66.9344	0.0166	fold change	-1.34
DBT	1629	dihydrolipoamide branched chain transacylase E2	2 out of 7	105.092																	58.305	0.041	fold change	-1.5	46.7871	0.0205	fold change	1.23
ANXA2P1	303	annexin A2 pseudogene 1	2 out of 7	105.056									61.0501	0.0138	fold change	-1.94					44.0063	0.0463	fold change	-1.34
RNF145	153830	ring finger protein 145	2 out of 7	105.041																	50.873	0.0186	fold change	-1.41	54.1682	0.0264	fold change	1.28
NSUN5	55695	NOL1/NOP2/Sun domain family, member 5	2 out of 7	105.041									40.3877	0.0331	fold change	-1.25									64.6529	0.0297	fold change	1.37
FOXN1	8456	forkhead box N1	2 out of 7	104.876					46.9382	0.0112	fold change	-1.9																	57.9374	0.049	fold change	-1.22
AGAP1	116987	ArfGAP with GTPase domain, ankyrin repeat and PH domain 1	2 out of 7	104.748									51.9751	0.0088	fold change	-1.54					52.7732	0.0421	fold change	-1.43
CTSL1	1514	cathepsin L1	2 out of 7	104.703									43.4028	0.0259	fold change	1.32									61.3001	0.0349	fold change	1.34
CCDC88C	440193	coiled-coil domain containing 88C	2 out of 7	104.53					18.6441	0.0493	fold change	-1.31													85.8856	0.0191	fold change	1.79
LPHN1	22859	latrophilin 1	2 out of 7	104.488									46.2107	0.0409	fold change	-1.39									58.2778	0.0421	fold change	-1.31
FAM107B	83641	family with sequence similarity 107, member B	2 out of 7	104.481																	62.1999	0.0452	fold change	1.56	42.2808	0.0174	fold change	-1.2
ACTR3B	57180	ARP3 actin-related protein 3 homolog B (yeast)	2 out of 7	104.411					43.5836	0.0239	fold change	-1.83	60.8273	0.041	fold change	-1.93
HNRNPUL1	11100	heterogeneous nuclear ribonucleoprotein U-like 1	2 out of 7	104.4					38.1752	0.0282	fold change	-1.72					66.2252	0.036	fold change	-1.48
CTLA4	1493	cytotoxic T-lymphocyte-associated protein 4	2 out of 7	104.228													52.4109	0.0354	fold change	-1.31	51.8167	0.01	fold change	-1.42
MAPT	4137	microtubule-associated protein tau	2 out of 7	104.108																	44.0063	0.0217	fold change	-1.34	60.1012	0.0429	fold change	-1.33
Plekhh1	211945	pleckstrin homology domain containing, family H (with MyTH4 domain) member 1	2 out of 7	104.027	61.7459	n/a	fold change	-3.02304																	42.2808	0.01	fold change	1.2
NEURL3	93082	neuralized homolog 3 (Drosophila) pseudogene	2 out of 7	104.025					23.696	0.0242	fold change	1.45									80.329	0.0046	fold change	2.22
LFNG	3955	LFNG O-fucosylpeptide 3-beta-N-acetylglucosaminyltransferase	2 out of 7	103.942																	38.1121	0.0015	fold change	-1.29	65.8302	0.0314	fold change	-1.38
MTERFD3	80298	MTERF domain containing 3	2 out of 7	103.837																	40.4181	0.0269	fold change	-1.31	63.4188	0.0096	fold change	1.36
ZNF385B	151126	zinc finger protein 385B	2 out of 7	103.834					31.5364	0.0434	fold change	-1.6									72.2972	0.0172	fold change	1.81
PRC1	9055	protein regulator of cytokinesis 1	2 out of 7	103.556					24.2121	0.0214	fold change	-1.46													79.3437	0.0257	fold change	-1.58
DENND2D	79961	DENN/MADD domain containing 2D	2 out of 7	103.533																	50.873	0.0177	fold change	1.41	52.6598	0.0407	fold change	-1.27
EXT1	2131	exostoses (multiple) 1	2 out of 7	103.523									51.7063	0.0056	fold change	1.53					51.8167	0.0033	fold change	1.42
ACP2	53	acid phosphatase 2, lysosomal	2 out of 7	103.489																	32.9348	0.0474	fold change	1.24	70.5537	0.027	fold change	1.44
PPP4R2	151987	protein phosphatase 4, regulatory subunit 2	2 out of 7	103.489																	32.9348	0.0379	fold change	-1.24	70.5537	0.0368	fold change	1.44
PHF3	23469	PHD finger protein 3	2 out of 7	103.489																	32.9348	0.0123	fold change	-1.24	70.5537	0.0197	fold change	1.44
LOC150759	150759	hypothetical protein LOC150759	2 out of 7	103.433																	59.6922	0.0245	fold change	-1.52	43.7403	0.0339	fold change	1.21
HSBP1	3281	heat shock factor binding protein 1	2 out of 7	103.155					25.03	0.0036	fold change	-1.48																	78.125	0.0248	fold change	-1.59
Anxa8	11752	annexin A8	2 out of 7	103.155	61.5953	n/a	fold change	-2.97779	41.5597	0.0007	fold change	-1.79
GPC4	2239	glypican 4	2 out of 7	102.994																	29.6177	0.0312	fold change	-1.21	73.3762	0.0326	fold change	1.48
CELA3A	10136	chymotrypsin-like elastase family, member 3A	2 out of 7	102.899																	44.0063	0.0151	fold change	-1.34					58.8928	0.008	fold change	-1.23
AGTRAP	57085	angiotensin II receptor-associated protein	2 out of 7	102.88																	41.58	0.0186	fold change	1.32	61.3001	0.0233	fold change	1.34
FAM48A	55578	family with sequence similarity 48, member A	2 out of 7	102.51									49.8504	0.0496	fold change	-1.48									52.6598	0.0092	fold change	1.27
RNF34	80196	ring finger protein 34	2 out of 7	102.459																	37.0997	0.0026	fold change	1.28					65.3595	0.0304	fold change	1.32
MLLT6	4302	myeloid/lymphoid or mixed-lineage leukemia (trithorax homolog, Drosophila); translocated to, 6	2 out of 7	102.429																	31.8758	0.0162	fold change	1.23	70.5537	0.0241	fold change	1.44
NUAK2	81788	NUAK family, SNF1-like kinase, 2	2 out of 7	102.404					42.067	0.0037	fold change	1.8									60.3369	1.3e-06	fold change	1.53
214093_s_at	NA		2 out of 7	102.3									46.6853	0.0466	fold change	1.4									55.6143	0.0034	fold change	1.29
PCDHA@	56117	protocadherin alpha cluster	2 out of 7	102.278									49.505	0.0175	fold change	1.47					52.7732	0.0228	fold change	1.43
MID1	4281	midline 1 (Opitz/BBB syndrome)	2 out of 7	102.172													52.4109	0.0027	fold change	-1.31	49.7607	0.004	fold change	1.4
Aurka	20878	aurora kinase A	2 out of 7	102.046	84.354	n/a	fold change	6.69832	17.6915	0.0425	fold change	-1.28
UNC119B	84747	unc-119 homolog B (C. elegans)	2 out of 7	102.042					59.7607	0.0107	fold change	-2.27													42.2808	0.0168	fold change	-1.2
SIRT5	23408	sirtuin (silent mating type information regulation 2 homolog) 5 (S. cerevisiae)	2 out of 7	101.879																	39.3317	0.0249	fold change	-1.3	62.5477	0.0062	fold change	1.35
SEMA3A	10371	sema domain, immunoglobulin domain (Ig), short basic domain, secreted, (semaphorin) 3A	2 out of 7	101.86					46.2453	0.0046	fold change	1.89													55.6143	0.0026	fold change	1.29
Cdkn3	72391	cyclin-dependent kinase inhibitor 3	2 out of 7	101.75	70.2139	n/a	fold change	4.2468	31.5364	0.0045	fold change	-1.6
KLHDC5	57542	kelch domain containing 5	2 out of 7	101.682																	46.0681	0.0245	fold change	-1.36	55.6143	0.0198	fold change	1.29
PID1	55022	phosphotyrosine interaction domain containing 1	2 out of 7	101.497																	34.1518	0.0252	fold change	-1.25	67.3455	0.0294	fold change	1.4
TCP1	6950	t-complex 1	2 out of 7	101.397					42.9856	0.0014	fold change	-1.82					58.4112	0.0014	fold change	1.38
RPL13	6137	ribosomal protein L13	2 out of 7	101.387					21.642	0.0428	fold change	-1.4																	79.7448	0.0406	fold change	-1.63
RABEP1	9135	rabaptin, RAB GTPase binding effector protein 1	2 out of 7	101.246					39.9457	0.0183	fold change	-1.76													61.3001	0.0423	fold change	1.34
Hs.436379	NA		2 out of 7	101.184					61.8521	0.0151	fold change	-2.33									39.3317	0.0045	fold change	-1.3
KLF12	11278	Kruppel-like factor 12	2 out of 7	101.177																	32.9348	0.0263	fold change	-1.24	68.2426	0.0423	fold change	1.41
ZNF684	127396	zinc finger protein 684	2 out of 7	101.059																	42.7811	0.0296	fold change	1.33	58.2778	0.0421	fold change	1.31
DIRAS3	9077	DIRAS family, GTP-binding RAS-like 3	2 out of 7	100.888					37.4695	0.0328	fold change	1.71													63.4188	0.0424	fold change	1.36
RPS25	6230	ribosomal protein S25	2 out of 7	100.881					18.6441	0.0345	fold change	-1.31																	82.2368	0.0084	fold change	-1.74
PCM1	5108	pericentriolar material 1	2 out of 7	100.794					47.884	0.0159	fold change	-1.92					52.9101	0.0311	fold change	-1.32
TYSND1	219743	trypsin domain containing 1	2 out of 7	100.782																	36.1293	0.0009	fold change	-1.27	64.6529	0.0209	fold change	1.37
Thap2	66816	THAP domain containing, apoptosis associated protein 2	2 out of 7	100.755	81.8344	n/a	fold change	5.93204	18.9205	0.034	fold change	1.32
CYTH1	9267	cytohesin 1	2 out of 7	100.574									50.813	0.0053	fold change	1.5					49.7607	0.0261	fold change	1.4
ZNF142	7701	zinc finger protein 142	2 out of 7	100.543									42.2654	0.0315	fold change	-1.29									58.2778	0.0248	fold change	1.31
KALRN	8997	kalirin, RhoGEF kinase	2 out of 7	100.518																	37.0997	0.02	fold change	-1.28	63.4188	0.0479	fold change	1.36
Hs.573144	NA		2 out of 7	100.244																	51.8167	0.0339	fold change	-1.42	48.4276	0.0207	fold change	-1.24
Rad51l1	19363	RAD51-like 1 (S. cerevisiae)	2 out of 7	100.125	82.4334	n/a	fold change	-6.11609	17.6915	0.0102	fold change	-1.28
GPX7	2882	glutathione peroxidase 7	2 out of 7	100.08													51.6529	0.0484	fold change	-1.3					48.4276	0.0291	fold change	1.24
PIAS2	9063	protein inhibitor of activated STAT, 2	2 out of 7	100.024					51.1923	0.0018	fold change	-2.01									48.8315	0.0038	fold change	-1.39
ASB1	51665	ankyrin repeat and SOCS box-containing 1	2 out of 7	100.011													60.6796	0.0388	fold change	-1.41	39.3317	0.0059	fold change	-1.3
EIF2AK3	9451	eukaryotic translation initiation factor 2-alpha kinase 3	2 out of 7	99.9583																	48.8315	0.0468	fold change	-1.39	51.1268	0.0179	fold change	1.26
Spink5	72432	serine peptidase inhibitor, Kazal type 5	2 out of 7	99.9377	72.1636	n/a	fold change	-4.43115	27.7741	0.0249	fold change	1.53
RBL2	5934	retinoblastoma-like 2 (p130)	2 out of 7	99.8578																	41.58	0.0375	fold change	-1.32	58.2778	0.0157	fold change	1.31
SULT1B1	27284	sulfotransferase family, cytosolic, 1B, member 1	2 out of 7	99.7602					56.0199	0.0499	fold change	-2.14													43.7403	0.0328	fold change	-1.21
RPS8	6202	ribosomal protein S8	2 out of 7	99.7551					18.3219	0.0024	fold change	-1.3																	81.4332	0.0495	fold change	-1.69
PLEKHG3	26030	pleckstrin homology domain containing, family G (with RhoGef domain) member 3	2 out of 7	99.7091									43.4028	0.004	fold change	-1.32	56.3063	0.0453	fold change	-1.35
PXK	54899	PX domain containing serine/threonine kinase	2 out of 7	99.6851					20.9511	0.0442	fold change	-1.38									78.734	0.0003	fold change	2.15
RELL1	768211	RELT-like 1	2 out of 7	99.6838																	55.9434	0.0036	fold change	1.47	43.7403	0.0387	fold change	1.21
ERCC2	2068	excision repair cross-complementing rodent repair deficiency, complementation group 2	2 out of 7	99.6324					24.5574	0.0285	fold change	-1.47																	75.0751	0.0088	fold change	-1.49
PPP1R3C	5507	protein phosphatase 1, regulatory (inhibitor) subunit 3C	2 out of 7	99.6261									46.2107	0.0449	fold change	-1.39					53.4154	0.0065	fold change	-1.44
DNAJB14	79982	DnaJ (Hsp40) homolog, subfamily B, member 14	2 out of 7	99.6206																	44.0063	0.0324	fold change	1.34	55.6143	0.0174	fold change	1.29
UBR2	23304	ubiquitin protein ligase E3 component n-recognin 2	2 out of 7	99.5604																	52.7732	0.003	fold change	1.43	46.7871	0.025	fold change	1.23
TLL2	7093	tolloid-like 2	2 out of 7	99.5301					32.1846	0.0242	fold change	1.61													67.3455	0.0427	fold change	1.4
NIPSNAP1	8508	nipsnap homolog 1 (C. elegans)	2 out of 7	99.4195					18.6441	0.0304	fold change	-1.31																	80.7754	0.0454	fold change	-1.67
MORN4	118812	MORN repeat containing 4	2 out of 7	99.3616					33.5314	0.0137	fold change	-1.63													65.8302	0.0059	fold change	1.38
MAP2K7	5609	mitogen-activated protein kinase kinase 7	2 out of 7	99.3577									55.6174	0.0333	fold change	1.67									43.7403	0.0235	fold change	1.21
RPL10L	140801	ribosomal protein L10-like	2 out of 7	99.339					23.696	0.0341	fold change	-1.45																	75.643	0.0235	fold change	-1.51
MBNL2	10150	muscleblind-like 2 (Drosophila)	2 out of 7	99.1582																	28.6044	0.046	fold change	1.2	70.5537	0.0266	fold change	1.44
FAM172A	83989	family with sequence similarity 172, member A	2 out of 7	99.0981					67.2224	0.0055	fold change	-2.53									31.8758	0.0177	fold change	-1.23
EIF3K	27335	eukaryotic translation initiation factor 3, subunit K	2 out of 7	99.0585					19.9446	0.0198	fold change	-1.35																	79.1139	0.033	fold change	-1.61
MCM3	4172	minichromosome maintenance complex component 3	2 out of 7	99.0563					28.8316	0.0321	fold change	-1.55					70.2247	0.0138	fold change	-1.59
C6orf204	387119	chromosome 6 open reading frame 204	2 out of 7	98.9555																	30.7129	0.0336	fold change	-1.22	68.2426	0.0071	fold change	1.41
C1R	715	complement component 1, r subcomponent	2 out of 7	98.7639					34.6613	0.0264	fold change	1.65	64.1026	0.0168	fold change	2.16
ABI3BP	25890	ABI family, member 3 (NESH) binding protein	2 out of 7	98.5999					42.9856	0.0459	fold change	-1.82													55.6143	0.0416	fold change	1.29
Pdss1	56075	prenyl (solanesyl) diphosphate synthase, subunit 1	2 out of 7	98.5401	72.3694	n/a	fold change	4.45625	26.1707	0.0033	fold change	-1.5
FAM173B	134145	family with sequence similarity 173, member B	2 out of 7	98.5257					56.9457	0.0004	fold change	-2.17									41.58	0.008	fold change	-1.32
INTS6	26512	integrator complex subunit 6	2 out of 7	98.347					17.4408	0.0289	fold change	-1.27																	80.9061	0.0274	fold change	1.68
CASC5	57082	cancer susceptibility candidate 5	2 out of 7	98.3146					18.9205	0.0309	fold change	-1.32									79.3941	0.0005	fold change	2.18
STRADA	92335	STE20-related kinase adaptor alpha	2 out of 7	98.2133																	38.1121	0.0121	fold change	1.29	60.1012	0.0059	fold change	1.33
EIF4EBP2	1979	eukaryotic translation initiation factor 4E binding protein 2	2 out of 7	98.1461					34.6613	0.0344	fold change	-1.65									63.4848	0.0117	fold change	-1.59
TMEM164	84187	transmembrane protein 164	2 out of 7	98.1009													66.2252	0.0288	fold change	-1.48	31.8758	0.0201	fold change	1.23
CYP20A1	57404	cytochrome P450, family 20, subfamily A, polypeptide 1	2 out of 7	98.0651					46.9382	0.0292	fold change	-1.9													51.1268	0.0491	fold change	1.26
ATP5O	539	ATP synthase, H+ transporting, mitochondrial F1 complex, O subunit	2 out of 7	97.8834					18.6441	0.0315	fold change	-1.31																	79.2393	0.0262	fold change	-1.62
IDI2	91734	isopentenyl-diphosphate delta isomerase 2	2 out of 7	97.8683					34.0113	0.0071	fold change	-1.64					63.857	0.0393	fold change	-1.45
KLHL20	27252	kelch-like 20 (Drosophila)	2 out of 7	97.8511													49.0196	0.042	fold change	-1.27	48.8315	0.03	fold change	-1.39
FOXN3	1112	forkhead box N3	2 out of 7	97.7059																	31.8758	0.0106	fold change	-1.23	65.8302	0.0155	fold change	-1.38
KARS	3735	lysyl-tRNA synthetase	2 out of 7	97.6283					38.1752	0.0078	fold change	-1.72																	59.453	0.0234	fold change	-1.24
RBBP6	5930	retinoblastoma binding protein 6	2 out of 7	97.6101									41.6667	0.0232	fold change	1.28					55.9434	0.0019	fold change	1.47
STX16	8675	syntaxin 16	2 out of 7	97.5343													64.5995	0.0324	fold change	-1.46	32.9348	0.0088	fold change	1.24
Krt16	16666	keratin 16	2 out of 7	97.5281	74.2247	n/a	fold change	-4.64753	23.3034	0.0434	fold change	-1.44
Uaca	72565	uveal autoantigen with coiled-coil domains and ankyrin repeats	2 out of 7	97.4873	78.8432	n/a	fold change	5.27359	18.6441	0.011	fold change	-1.31
TICAM1	148022	toll-like receptor adaptor molecule 1	2 out of 7	97.4283					35.2284	0.0003	fold change	1.66									62.1999	0.0106	fold change	1.56
MBD4	8930	methyl-CpG binding domain protein 4	2 out of 7	97.3678																	32.9348	0.0451	fold change	1.24					64.433	0.0331	fold change	1.31
EWSR1	2130	Ewing sarcoma breakpoint region 1	2 out of 7	97.262					16.2982	0.0251	fold change	-1.2													80.9638	0.0286	fold change	1.63
DKK3	27122	dickkopf homolog 3 (Xenopus laevis)	2 out of 7	97.2473									54.4662	0.033	fold change	1.61					42.7811	0.0075	fold change	1.33
VGLL4	9686	vestigial like 4 (Drosophila)	2 out of 7	97.2222									41.6667	0.035	fold change	-1.28	55.5556	0.0127	fold change	-1.34
SLC4A5	57835	solute carrier family 4, sodium bicarbonate cotransporter, member 5	2 out of 7	97.2213																	51.8167	0.0319	fold change	1.42	45.4046	0.0431	fold change	-1.22
ID2	3398	inhibitor of DNA binding 2, dominant negative helix-loop-helix protein	2 out of 7	97.1943																	41.58	0.0284	fold change	-1.32	55.6143	0.0029	fold change	1.29
ZFYVE16	9765	zinc finger, FYVE domain containing 16	2 out of 7	97.1557																	53.4154	0.0065	fold change	1.44	43.7403	0.0173	fold change	1.21
Lrrc59	98238	leucine rich repeat containing 59	2 out of 7	97.0581	70.3601	n/a	fold change	4.25525	26.698	0.0161	fold change	-1.51
Hs.186291	NA		2 out of 7	96.9632																	29.6177	0.0136	fold change	-1.21	67.3455	0.0257	fold change	1.4
LYN	4067	v-yes-1 Yamaguchi sarcoma viral related oncogene homolog	2 out of 7	96.8471																	28.6044	0.0419	fold change	1.2	68.2426	0.042	fold change	1.41
TPT1	7178	tumor protein, translationally-controlled 1	2 out of 7	96.8148					18.3219	0.0206	fold change	-1.3																	78.4929	0.0305	fold change	-1.6
Foxm1	14235	forkhead box M1	2 out of 7	96.714	74.6068	n/a	fold change	4.68397	22.1072	0.0194	fold change	-1.41
NFIA	4774	nuclear factor I/A	2 out of 7	96.6995																	34.1518	0.0446	fold change	-1.25	62.5477	0.0434	fold change	1.35
SHROOM4	57477	shroom family member 4	2 out of 7	96.5136																	52.7732	0.0284	fold change	1.43	43.7403	0.0359	fold change	1.21
ZZEF1	23140	zinc finger, ZZ-type with EF-hand domain 1	2 out of 7	96.3604																	37.0997	0.0444	fold change	-1.28	59.2607	0.0027	fold change	1.32
FAM171A1	221061	family with sequence similarity 171, member A1	2 out of 7	96.3143									53.5332	0.0033	fold change	-1.58					42.7811	0.0002	fold change	-1.33
ANO2	57101	anoctamin 2	2 out of 7	96.2931					30.4629	0.0372	fold change	-1.58													65.8302	0.0005	fold change	-1.38
CYP2B6	1555	cytochrome P450, family 2, subfamily B, polypeptide 6	2 out of 7	96.2529									52.2466	0.0265	fold change	-1.55					44.0063	0.0003	fold change	-1.34
ASPH	444	aspartate beta-hydroxylase	2 out of 7	96.2287													47.8011	0.0096	fold change	-1.26					48.4276	0.0187	fold change	1.24
FGFR2	2263	fibroblast growth factor receptor 2	2 out of 7	96.1512													52.4109	0.016	fold change	-1.31					43.7403	0.0312	fold change	1.21
GGA2	23062	golgi associated, gamma adaptin ear containing, ARF binding protein 2	2 out of 7	96.0808													67.4764	0.0153	fold change	-1.51	28.6044	0.0104	fold change	-1.2
PRKD3	23683	protein kinase D3	2 out of 7	96.0617									41.1184	0.0397	fold change	1.27					54.9432	0.0056	fold change	1.46
ENTPD4	9583	ectonucleoside triphosphate diphosphohydrolase 4	2 out of 7	95.9945					43.5836	0.0195	fold change	-1.83					52.4109	0.0258	fold change	-1.31
ABCC4	10257	ATP-binding cassette, sub-family C (CFTR/MRP), member 4	2 out of 7	95.9619					52.5591	0.0268	fold change	-2.04	43.4028	0.0168	fold change	-1.32
CAMK2G	818	calcium/calmodulin-dependent protein kinase II gamma	2 out of 7	95.8041													61.6523	0.0403	fold change	-1.42	34.1518	0.007	fold change	-1.25
C9orf45	81571	chromosome 9 open reading frame 45	2 out of 7	95.7744					37.4695	0.004	fold change	-1.71									58.305	0.0088	fold change	-1.5
ANGPTL4	51129	angiopoietin-like 4	2 out of 7	95.6844					45.7842	0.0076	fold change	1.88					49.9002	0.0126	fold change	1.28
2012-09-04	18952	septin 4	2 out of 7	95.6814	63.8056	n/a	fold change	-3.35882													31.8758	0.0309	fold change	-1.23
Tmem48	72787	transmembrane protein 48	2 out of 7	95.6472	79.2129	n/a	fold change	5.40739	16.4342	0.0474	fold change	-1.21
TIMM17A	10440	translocase of inner mitochondrial membrane 17 homolog A (yeast)	2 out of 7	95.441																	42.7811	0.0227	fold change	-1.33	52.6598	0.0332	fold change	-1.27
FAM111A	63901	family with sequence similarity 111, member A	2 out of 7	95.4265									48.4966	0.0219	fold change	1.45					46.9298	0.0037	fold change	1.37
SAT1	6303	spermidine/spermine N1-acetyltransferase 1	2 out of 7	95.3775																	37.0997	0.0182	fold change	1.28	58.2778	0.0269	fold change	1.31
Hs.356055	NA		2 out of 7	95.3658					46.9382	0.0187	fold change	-1.9													48.4276	0.0333	fold change	1.24
BAZ1A	11177	bromodomain adjacent to zinc finger domain, 1A	2 out of 7	95.3574																	46.9298	0.0025	fold change	1.37	48.4276	0.0071	fold change	1.24
Tmem158	72309	transmembrane protein 158	2 out of 7	95.3542	63.1696	n/a	fold change	-3.20724	32.1846	0.0065	fold change	-1.61
CD74	972	CD74 molecule, major histocompatibility complex, class II invariant chain	2 out of 7	95.2555					60.1779	0.0048	fold change	2.28									35.0776	0.0218	fold change	1.26
Cenpe	229841	centromere protein E	2 out of 7	95.1118	74.8268	n/a	fold change	4.72894	20.285	0.0072	fold change	-1.36
SLC25A16	8034	solute carrier family 25 (mitochondrial carrier; Graves disease autoantigen), member 16	2 out of 7	95.0996					57.9999	0.0074	fold change	-2.21									37.0997	0.0117	fold change	-1.28
BFAR	51283	bifunctional apoptosis regulator	2 out of 7	95.05									39.4945	0.0085	fold change	-1.23	55.5556	0.0025	fold change	-1.34
C19orf46	163183	chromosome 19 open reading frame 46	2 out of 7	94.9459																	39.3317	0.0221	fold change	-1.3	55.6143	0.0177	fold change	1.29
RPS6	6194	ribosomal protein S6	2 out of 7	94.9369					22.8097	0.0011	fold change	-1.43													72.1272	0.0303	fold change	1.46
RSBN1	54665	round spermatid basic protein 1	2 out of 7	94.9097									43.7828	0.011	fold change	-1.33									51.1268	0.039	fold change	1.26
UBL3	5412	ubiquitin-like 3	2 out of 7	94.6376					36.633	0.0183	fold change	-1.69	58.0046	0.0038	fold change	-1.78
Ppig	228005	peptidyl-prolyl isomerase G (cyclophilin G)	2 out of 7	94.5679	64.9502	n/a	fold change	-3.70809													29.6177	0.0189	fold change	-1.21
Malat1	72289	metastasis associated lung adenocarcinoma transcript 1 (non-coding RNA)	2 out of 7	94.477	75.2717	n/a	fold change	4.79114	19.2053	0.0448	fold change	-1.33
PTN	5764	pleiotrophin	2 out of 7	94.4667					46.9382	0.0224	fold change	1.9	47.5285	0.0316	fold change	-1.42
PBXIP1	57326	pre-B-cell leukemia homeobox interacting protein 1	2 out of 7	94.4242													49.0196	0.0034	fold change	-1.27					45.4046	0.0305	fold change	1.22
S100A8	6279	S100 calcium binding protein A8	2 out of 7	94.4184													56.3063	0.0022	fold change	1.35	38.1121	0.0298	fold change	1.29
CSNK2A1	1457	casein kinase 2, alpha 1 polypeptide	2 out of 7	94.3924					36.1146	0.0105	fold change	-1.68													58.2778	0.0276	fold change	1.31
YLPM1	56252	YLP motif containing 1	2 out of 7	94.3697					36.633	0.02	fold change	-1.69					57.7367	0.0246	fold change	-1.37
TRIP13	9319	thyroid hormone receptor interactor 13	2 out of 7	94.3445					37.4695	0.0009	fold change	-1.71													56.8751	0.0418	fold change	-1.3
COX4I1	1327	cytochrome c oxidase subunit IV isoform 1	2 out of 7	94.2649					20.9511	0.0246	fold change	-1.38																	73.3138	0.0147	fold change	-1.45
TFB1M	51106	transcription factor B1, mitochondrial	2 out of 7	94.1448									44.4444	0.0429	fold change	-1.35									49.7003	0.0379	fold change	1.25
SLC26A6	65010	solute carrier family 26, member 6	2 out of 7	94.1317																	30.7129	0.0074	fold change	1.22	63.4188	0.035	fold change	1.36
NR2F2	7026	nuclear receptor subfamily 2, group F, member 2	2 out of 7	93.9569									47.1698	0.0491	fold change	-1.41									46.7871	0.0153	fold change	1.23
IVNS1ABP	10625	influenza virus NS1A binding protein	2 out of 7	93.8782													46.9484	0.0234	fold change	-1.25	46.9298	0.04	fold change	-1.37
EXO1	9156	exonuclease 1	2 out of 7	93.874					49.4296	0.0148	fold change	-1.96	44.4444	0.0151	fold change	-1.35
DMD	1756	dystrophin	2 out of 7	93.7383					26.1707	0.0483	fold change	-1.5	67.5676	0.0466	fold change	2.47
Tmem97	69071	transmembrane protein 97	2 out of 7	93.7232	75.722	n/a	fold change	4.83251	18.0012	0.0315	fold change	-1.29
BTBD9	114781	BTB (POZ) domain containing 9	2 out of 7	93.717																	46.9298	0.0013	fold change	-1.37	46.7871	0.0329	fold change	-1.23
LOC65998	65998	hypothetical protein LOC65998	2 out of 7	93.6144													60.6796	0.0412	fold change	-1.41	32.9348	0.0132	fold change	-1.24
HELLS	3070	helicase, lymphoid-specific	2 out of 7	93.5017					54.17	0.0235	fold change	-2.09									39.3317	0.0108	fold change	1.3
PDE4D	5144	phosphodiesterase 4D, cAMP-specific (phosphodiesterase E3 dunce homolog, Drosophila)	2 out of 7	93.501																	49.7607	0.0092	fold change	-1.4	43.7403	0.0077	fold change	1.21
AFAP1L1	134265	actin filament associated protein 1-like 1	2 out of 7	93.501																	49.7607	0.0069	fold change	1.4	43.7403	0.0314	fold change	-1.21
NUP160	23279	nucleoporin 160kDa	2 out of 7	93.2759													44.4444	0.0183	fold change	1.23	48.8315	0.0439	fold change	1.39
LILRB2	10288	leukocyte immunoglobulin-like receptor, subfamily B (with TM and ITIM domains), member 2	2 out of 7	93.2129																	30.7129	0.0375	fold change	1.22					62.5	0.045	fold change	-1.28
SNHG12	85028	small nucleolar RNA host gene 12 (non-protein coding)	2 out of 7	93.0325					46.2453	0.0024	fold change	1.89													46.7871	0.0332	fold change	1.23
MADD	8567	MAP-kinase activating death domain	2 out of 7	92.9665									43.0663	0.0256	fold change	-1.31	49.9002	0.0247	fold change	-1.28
LYPD3	27076	LY6/PLAUR domain containing 3	2 out of 7	92.8718									64.2674	0.0048	fold change	2.17					28.6044	0.0499	fold change	-1.2
PANK2	80025	pantothenate kinase 2	2 out of 7	92.8552																	46.0681	0.0254	fold change	1.36	46.7871	0.0013	fold change	1.23
CXCL5	6374	chemokine (C-X-C motif) ligand 5	2 out of 7	92.8298									50.813	0.0409	fold change	1.5	42.0168	0.0423	fold change	-1.2
Adora2b	11541	adenosine A2b receptor	2 out of 7	92.7834	73.5781	n/a	fold change	4.5627	19.2053	0.0383	fold change	1.33
IL18R1	8809	interleukin 18 receptor 1	2 out of 7	92.7463					42.9856	0.0194	fold change	1.82									49.7607	0.005	fold change	1.4
PHKA2	5256	phosphorylase kinase, alpha 2 (liver)	2 out of 7	92.5843					20.9511	0.0469	fold change	-1.38					71.6332	0.0189	fold change	-1.64
ATF3	467	activating transcription factor 3	2 out of 7	92.5764					36.633	0.0023	fold change	1.69									55.9434	0.0107	fold change	1.47
FAM21C	253725	family with sequence similarity 21, member C	2 out of 7	92.4896									42.5894	0.0443	fold change	-1.3	49.9002	0.0143	fold change	-1.28
C12orf66	144577	chromosome 12 open reading frame 66	2 out of 7	92.3344																	46.9298	0.0009	fold change	-1.37	45.4046	0.0175	fold change	1.22
APOBEC3F	200316	apolipoprotein B mRNA editing enzyme, catalytic polypeptide-like 3F	2 out of 7	92.2604					20.6374	0.0274	fold change	-1.37									71.623	0.0043	fold change	1.79
FXR1	8087	fragile X mental retardation, autosomal homolog 1	2 out of 7	92.2343					18.9205	0.043	fold change	-1.32																	73.3138	0.0188	fold change	-1.45
GPR87	53836	G protein-coupled receptor 87	2 out of 7	92.1092					32.7972	0.0054	fold change	1.62					59.312	0.0159	fold change	1.39
DIS3	22894	DIS3 mitotic control homolog (S. cerevisiae)	2 out of 7	91.8092					33.5314	0.0312	fold change	-1.63													58.2778	0.0092	fold change	1.31
EHD2	30846	EH-domain containing 2	2 out of 7	91.8007													49.0196	0.0211	fold change	-1.27	42.7811	0.0137	fold change	-1.33
C1orf163	65260	chromosome 1 open reading frame 163	2 out of 7	91.7431																	44.9559	0.0356	fold change	-1.35	46.7871	0.0071	fold change	1.23
DOCK10	55619	dedicator of cytokinesis 10	2 out of 7	91.6168					20.285	0.0424	fold change	-1.36													71.3318	0.0111	fold change	1.45
PNRC2	55629	proline-rich nuclear receptor coactivator 2	2 out of 7	91.5835																	47.8432	0.0234	fold change	1.38	43.7403	0.0173	fold change	1.21
WRB	7485	tryptophan rich basic protein	2 out of 7	91.5677					44.3979	0.0234	fold change	-1.85	47.1698	0.0066	fold change	-1.41
POTEK	440915	POTE ankyrin domain family, member K	2 out of 7	91.4762					57.3243	0.0051	fold change	-2.18									34.1518	0.0042	fold change	-1.25
Hs.252632	NA		2 out of 7	91.4727																	46.0681	0.0103	fold change	-1.36	45.4046	0.0336	fold change	-1.22
MPRIP	23164	myosin phosphatase Rho interacting protein	2 out of 7	91.3925													60.6796	0.0375	fold change	-1.41	30.7129	0.0213	fold change	-1.22
C18orf55	29090	chromosome 18 open reading frame 55	2 out of 7	91.194					61.5764	0.0042	fold change	-2.32									29.6177	0.0356	fold change	-1.21
GNA11	2767	guanine nucleotide binding protein (G protein), alpha 11 (Gq class)	2 out of 7	90.9925									45.3721	0.0405	fold change	1.37	45.6204	0.0319	fold change	-1.24
CUL3	8452	cullin 3	2 out of 7	90.9232					51.7689	0.0144	fold change	-2.02	39.1543	0.0052	fold change	-1.22
1810011O10Rik	69068	RIKEN cDNA 1810011O10 gene	2 out of 7	90.804	61.9725	n/a	fold change	-3.04293	28.8316	0.0196	fold change	1.55
GPR107	57720	G protein-coupled receptor 107	2 out of 7	90.7798					23.3034	0.0451	fold change	-1.44					67.4764	0.0352	fold change	-1.51
IVD	3712	isovaleryl Coenzyme A dehydrogenase	2 out of 7	90.7719																	38.1121	0.0201	fold change	-1.29	52.6598	0.0183	fold change	-1.27
Sh3bgrl2	212531	SH3 domain binding glutamic acid-rich protein like 2	2 out of 7	90.4912	69.5401	n/a	fold change	4.16948	20.9511	0.0028	fold change	-1.38
CPT1A	1374	carnitine palmitoyltransferase 1A (liver)	2 out of 7	90.3874									55.3097	0.0485	fold change	1.66					35.0776	0.0202	fold change	1.26
C21orf91	54149	chromosome 21 open reading frame 91	2 out of 7	90.3605																	44.9559	0.0078	fold change	1.35	45.4046	0.0483	fold change	1.22
GSPT1	2935	G1 to S phase transition 1	2 out of 7	90.2169					34.6613	0.0334	fold change	-1.65					55.5556	0.0426	fold change	-1.34
LRP10	26020	low density lipoprotein receptor-related protein 10	2 out of 7	90.0506									39.4945	0.0164	fold change	1.23	50.5561	0.0474	fold change	-1.29
FITM2	128486	fat storage-inducing transmembrane protein 2	2 out of 7	90.0221					52.9224	0.0015	fold change	-2.06									37.0997	0.0221	fold change	-1.28
LIFR	3977	leukemia inhibitory factor receptor alpha	2 out of 7	89.9575					39.0845	0.0106	fold change	-1.74									50.873	0.0026	fold change	-1.41
HIBCH	26275	3-hydroxyisobutyryl-Coenzyme A hydrolase	2 out of 7	89.9166					20.9511	0.0057	fold change	-1.38					68.9655	0.0399	fold change	1.55
Hs.340557	NA		2 out of 7	89.8084																	46.0681	0.0248	fold change	-1.36	43.7403	0.0094	fold change	-1.21
ZNF850P	342892	zinc finger protein 850 pseudogene	2 out of 7	89.7796					32.1846	0.0396	fold change	-1.61									57.5951	0.0081	fold change	-1.49
TEAD4	7004	TEA domain family member 4	2 out of 7	89.7295													46.9484	0.0215	fold change	1.25	42.7811	0.0257	fold change	1.33
PHB2	11331	prohibitin 2	2 out of 7	89.4846					21.642	0.0301	fold change	-1.4																	67.8426	0.0384	fold change	-1.35
C19orf28	126321	chromosome 19 open reading frame 28	2 out of 7	89.2459																	35.0776	0.0254	fold change	1.26	54.1682	0.0298	fold change	1.28
MAN1A2	10905	mannosidase, alpha, class 1A, member 2	2 out of 7	89.2138									42.2654	0.0221	fold change	-1.29	46.9484	0.0344	fold change	-1.25
RAD51C	5889	RAD51 homolog C (S. cerevisiae)	2 out of 7	89.012									40.5844	0.0459	fold change	-1.26									48.4276	0.05	fold change	1.24
SPOP	8405	speckle-type POZ protein	2 out of 7	88.8784																	29.6177	0.0477	fold change	1.21	59.2607	0.0121	fold change	1.32
212828_at	NA		2 out of 7	88.7508																	31.8758	0.002	fold change	1.23	56.8751	0.0407	fold change	1.3
DTL	51514	denticleless homolog (Drosophila)	2 out of 7	88.6069					21.2614	0.0159	fold change	-1.39													67.3455	0.0403	fold change	-1.4
TCL1B	9623	T-cell leukemia/lymphoma 1B	2 out of 7	88.6013					27.7741	0.045	fold change	-1.53	60.8273	0.0374	fold change	-1.93
ABCF2	10061	ATP-binding cassette, sub-family F (GCN20), member 2	2 out of 7	88.5105																	29.6177	0.0361	fold change	-1.21					58.8928	0.005	fold change	1.23
SLC18A2	6571	solute carrier family 18 (vesicular monoamine), member 2	2 out of 7	88.495									48.0769	0.0288	fold change	-1.44					40.4181	0.0024	fold change	-1.31
ITGB4	3691	integrin, beta 4	2 out of 7	88.3814					30.1036	0.0412	fold change	-1.57													58.2778	0.0396	fold change	-1.31
IRF4	3662	interferon regulatory factor 4	2 out of 7	88.3729									56.4972	0.0352	fold change	-1.7					31.8758	0.0013	fold change	1.23
CNN2	1265	calponin 2	2 out of 7	88.3528					32.7972	0.0078	fold change	-1.62					55.5556	0.0243	fold change	-1.34
FUS	2521	fusion (involved in t(12;16) in malignant liposarcoma)	2 out of 7	88.349					23.696	0.0189	fold change	-1.45													64.6529	0.0384	fold change	-1.37
Dna2	327762	DNA replication helicase 2 homolog (yeast)	2 out of 7	88.0039	70.8025	n/a	fold change	4.27778	17.2014	0.0499	fold change	-1.26
SOD2	6648	superoxide dismutase 2, mitochondrial	2 out of 7	87.8434					30.8309	0.0477	fold change	-1.59					57.0125	0.0273	fold change	1.36
BMPR2	659	bone morphogenetic protein receptor, type II (serine/threonine kinase)	2 out of 7	87.7475									39.9042	0.0036	fold change	1.24					47.8432	0.0022	fold change	1.38
CSRNP1	64651	cysteine-serine-rich nuclear protein 1	2 out of 7	87.7467																	44.0063	0.0048	fold change	1.34	43.7403	0.0178	fold change	-1.21
ZMAT3	64393	zinc finger, matrin type 3	2 out of 7	87.5445					34.0113	0.0163	fold change	-1.64	53.5332	0.0472	fold change	-1.58
C10orf95	79946	chromosome 10 open reading frame 95	2 out of 7	87.4313													55.5556	0.0416	fold change	-1.34	31.8758	0.0257	fold change	-1.23
TMX1	81542	thioredoxin-related transmembrane protein 1	2 out of 7	87.3377									39.4945	0.0453	fold change	1.23					47.8432	0.0092	fold change	1.38
YARS2	51067	tyrosyl-tRNA synthetase 2, mitochondrial	2 out of 7	87.2474									38.8199	0.004	fold change	-1.21									48.4276	0.0266	fold change	1.24
MFF	56947	mitochondrial fission factor	2 out of 7	87.2415					36.1146	0.0037	fold change	-1.68													51.1268	0.0259	fold change	1.26
FLJ36116	388666	hypothetical locus LOC388666	2 out of 7	87.2052																	40.4181	0.0206	fold change	-1.31	46.7871	0.0155	fold change	-1.23
OSTM1	28962	osteopetrosis associated transmembrane protein 1	2 out of 7	86.9226					22.4896	0.0387	fold change	1.42																	64.433	0.0039	fold change	-1.31
PIK3C2G	5288	phosphoinositide-3-kinase, class 2, gamma polypeptide	2 out of 7	86.8867					18.6441	0.0376	fold change	-1.31													68.2426	0.0021	fold change	1.41
ATXN1	6310	ataxin 1	2 out of 7	86.7003									54.8246	0.0096	fold change	-1.62					31.8758	0.0446	fold change	1.23
TSTD2	158427	thiosulfate sulfurtransferase (rhodanese)-like domain containing 2	2 out of 7	86.5396																	38.1121	0.0366	fold change	1.29	48.4276	0.0341	fold change	1.24
214316_x_at	NA		2 out of 7	86.5396																	38.1121	0.0145	fold change	-1.29	48.4276	0.0231	fold change	1.24
BIRC3	330	baculoviral IAP repeat-containing 3	2 out of 7	86.4501					17.4408	0.0381	fold change	1.27									69.0093	0.0012	fold change	1.72
E2F1	1869	E2F transcription factor 1	2 out of 7	86.3528					32.1846	0.0242	fold change	-1.61													54.1682	0.0116	fold change	-1.28
MZF1	7593	myeloid zinc finger 1	2 out of 7	86.2685													55.5556	0.0289	fold change	-1.34	30.7129	0.0417	fold change	-1.22
Plod2	26432	procollagen lysine, 2-oxoglutarate 5-dioxygenase 2	2 out of 7	86.0568	67.4127	n/a	fold change	4.04331	18.6441	0.0282	fold change	-1.31
GUCY1B3	2983	guanylate cyclase 1, soluble, beta 3	2 out of 7	85.8573					25.03	0.004	fold change	-1.48	60.8273	0.0164	fold change	-1.93
MSX1	4487	msh homeobox 1	2 out of 7	85.4852					22.8097	0.0167	fold change	1.43									62.6755	0.0011	fold change	1.57
HNRNPH1	3187	heterogeneous nuclear ribonucleoprotein H1 (H)	2 out of 7	85.4741					20.285	0.0228	fold change	-1.36					65.189	0.0147	fold change	1.47
SFRS2IP	9169	splicing factor, arginine/serine-rich 2, interacting protein	2 out of 7	85.3998					46.9382	0.0368	fold change	-1.9	38.4615	0.0458	fold change	1.2
SUZ12P	440423	suppressor of zeste 12 homolog pseudogene	2 out of 7	85.3097					22.8097	0.0239	fold change	-1.43																	62.5	0.0365	fold change	1.28
ALAD	210	aminolevulinate, delta-, dehydratase	2 out of 7	85.2787																	34.1518	0.0303	fold change	-1.25	51.1268	0.0435	fold change	1.26
Tnfrsf12a	27279	tumor necrosis factor receptor superfamily, member 12a	2 out of 7	85.2128	66.0075	n/a	fold change	3.9027	19.2053	0.0071	fold change	1.33
FNDC3B	64778	fibronectin type III domain containing 3B	2 out of 7	85.0619																	42.7811	0.0214	fold change	1.33	42.2808	0.0182	fold change	-1.2
SC65	10609	synaptonemal complex protein SC65	2 out of 7	84.8812																	30.7129	0.0491	fold change	-1.22	54.1682	0.0468	fold change	1.28
ZNF311	282890	zinc finger protein 311	2 out of 7	84.7359					21.642	0.0419	fold change	1.4									63.0939	0.0013	fold change	1.58
RNF144A	9781	ring finger protein 144A	2 out of 7	84.5748					16.7092	0.0181	fold change	1.23									67.8656	0.0092	fold change	1.69
EBNA1BP2	10969	EBNA1 binding protein 2	2 out of 7	84.5674					34.0113	0.0009	fold change	-1.64					50.5561	0.0468	fold change	1.29
PDGFB	5155	platelet-derived growth factor beta polypeptide (simian sarcoma viral (v-sis) oncogene homolog)	2 out of 7	84.5356																	31.8758	0.0336	fold change	1.23	52.6598	0.0202	fold change	1.27
SEC14L2	23541	SEC14-like 2 (S. cerevisiae)	2 out of 7	84.4891					39.0845	0.0006	fold change	-1.74													45.4046	0.005	fold change	-1.22
LOC400027	400027	hypothetical protein LOC400027	2 out of 7	84.4034					29.4601	0.0288	fold change	-1.56									54.9432	0.0074	fold change	-1.46
CPE	1363	carboxypeptidase E	2 out of 7	84.1584																	40.4181	0.0481	fold change	-1.31	43.7403	0.0226	fold change	1.21
ATP9B	374868	ATPase, class II, type 9B	2 out of 7	83.9655													54.3478	0.0119	fold change	-1.33	29.6177	0.0115	fold change	-1.21
ZKSCAN1	7586	zinc finger with KRAB and SCAN domains 1	2 out of 7	83.8868																	37.0997	0.0037	fold change	-1.28	46.7871	0.0081	fold change	1.23
SNX13	23161	sorting nexin 13	2 out of 7	83.8661									38.4615	0.0056	fold change	-1.2									45.4046	0.0224	fold change	1.22
GNB5	10681	guanine nucleotide binding protein (G protein), beta 5	2 out of 7	83.8404					41.5597	0.016	fold change	-1.79													42.2808	0.0395	fold change	1.2
SHCBP1	79801	SHC SH2-domain binding protein 1	2 out of 7	83.7957					38.1752	0.0089	fold change	-1.72					45.6204	0.025	fold change	1.24
ANK3	288	ankyrin 3, node of Ranvier (ankyrin G)	2 out of 7	83.647					42.067	0.032	fold change	-1.8									41.58	0.0068	fold change	1.32
CTNNBL1	56259	catenin, beta like 1	2 out of 7	83.5911					22.1072	0.0089	fold change	-1.41									61.484	0.0097	fold change	1.55
CHML	1122	choroideremia-like (Rab escort protein 2)	2 out of 7	83.5814					49.4296	0.0031	fold change	-1.96									34.1518	0.0218	fold change	-1.25
LOXL2	4017	lysyl oxidase-like 2	2 out of 7	83.4444					19.5874	0.0372	fold change	-1.34					63.857	0.0433	fold change	-1.45
PACRG	135138	PARK2 co-regulated	2 out of 7	83.3728																	30.7129	0.0358	fold change	-1.22	52.6598	0.04	fold change	-1.27
HK1	3098	hexokinase 1	2 out of 7	83.3531					31.5364	0.0464	fold change	-1.6									51.8167	0.01	fold change	1.42
SYT12	91683	synaptotagmin XII	2 out of 7	83.2317					33.5314	0.0156	fold change	-1.63													49.7003	0.0418	fold change	1.25
TTC26	79989	tetratricopeptide repeat domain 26	2 out of 7	83.1312					38.1752	0.0196	fold change	-1.72									44.9559	0.0101	fold change	1.35
TNFRSF10A	8797	tumor necrosis factor receptor superfamily, member 10a	2 out of 7	83.0671					17.2014	0.0026	fold change	1.26									65.8657	0.0044	fold change	1.64
Hs.200260	NA		2 out of 7	83.0316					17.2014	0.0295	fold change	-1.26													65.8302	0.0026	fold change	-1.38
KLF4	9314	Kruppel-like factor 4 (gut)	2 out of 7	82.9616					47.884	0.0161	fold change	1.92									35.0776	0.0437	fold change	1.26
Nupl1	71844	nucleoporin like 1	2 out of 7	82.9569	66.6587	n/a	fold change	3.9393	16.2982	0.0441	fold change	1.2
SMARCA2	6595	SWI/SNF related, matrix associated, actin dependent regulator of chromatin, subfamily a, member 2	2 out of 7	82.8788													47.8011	0.024	fold change	-1.26	35.0776	0.0017	fold change	-1.26
RAD54L	8438	RAD54-like (S. cerevisiae)	2 out of 7	82.7907					30.1036	0.0285	fold change	-1.57	52.687	0.02	fold change	-1.56
KIF15	56992	kinesin family member 15	2 out of 7	82.7868					22.1072	0.0197	fold change	-1.41					60.6796	0.0239	fold change	-1.41
IGF1R	3480	insulin-like growth factor 1 receptor	2 out of 7	82.7727																	28.6044	0.0098	fold change	-1.2	54.1682	0.0417	fold change	1.28
GPR180	160897	G protein-coupled receptor 180	2 out of 7	82.655					16.4342	0.0195	fold change	1.21									66.2208	0.0006	fold change	1.65
CCNG2	901	cyclin G2	2 out of 7	82.6351																	32.9348	0.0288	fold change	-1.24	49.7003	0.0081	fold change	1.25
HELZ	9931	helicase with zinc finger	2 out of 7	82.4028					16.5726	0.0329	fold change	-1.22													65.8302	0.0174	fold change	1.38
KIAA0101	9768	KIAA0101	2 out of 7	82.2511					20.9511	0.0044	fold change	-1.38													61.3001	0.0329	fold change	-1.34
TUBB	203068	tubulin, beta	2 out of 7	82.0376					36.633	0.0104	fold change	-1.69													45.4046	0.0092	fold change	-1.22
ZHX3	23051	zinc fingers and homeoboxes 3	2 out of 7	82.0291					43.917	0.0429	fold change	-1.84									38.1121	0.0099	fold change	-1.29
221127_s_at	NA		2 out of 7	81.953													47.8011	0.0075	fold change	1.26	34.1518	0.0461	fold change	1.25
PSMC1	5700	proteasome (prosome, macropain) 26S subunit, ATPase, 1	2 out of 7	81.8738					17.4408	0.0406	fold change	-1.27																	64.433	0.0477	fold change	-1.31
PIK3CD	5293	phosphoinositide-3-kinase, catalytic, delta polypeptide	2 out of 7	81.683									53.0786	0.0377	fold change	-1.57					28.6044	0.0069	fold change	1.2
HNRNPU	3192	heterogeneous nuclear ribonucleoprotein U (scaffold attachment factor A)	2 out of 7	81.5699					24.5574	0.0112	fold change	-1.47					57.0125	0.03	fold change	-1.36
WDR44	54521	WD repeat domain 44	2 out of 7	81.5013									45.3721	0.0214	fold change	-1.37					36.1293	0.0072	fold change	1.27
AP4S1	11154	adaptor-related protein complex 4, sigma 1 subunit	2 out of 7	81.4859					24.2121	0.0122	fold change	-1.46																	57.2738	0.0333	fold change	-1.21
IP6K2	51447	inositol hexakisphosphate kinase 2	2 out of 7	81.3624																	32.9348	0.0096	fold change	-1.24	48.4276	0.014	fold change	1.24
EP300	2033	E1A binding protein p300	2 out of 7	81.1002													46.9484	0.0282	fold change	-1.25	34.1518	0.05	fold change	-1.25
SLC25A14	9016	solute carrier family 25 (mitochondrial carrier, brain), member 14	2 out of 7	81.0599					33.5314	0.0118	fold change	-1.63	47.5285	0.0312	fold change	-1.42
NDUFAF4	29078	NADH dehydrogenase (ubiquinone) 1 alpha subcomplex, assembly factor 4	2 out of 7	80.939																	34.1518	0.0061	fold change	-1.25	46.7871	0.004	fold change	1.23
TPM2	7169	tropomyosin 2 (beta)	2 out of 7	80.8875					19.5874	0.0417	fold change	-1.34													61.3001	0.0434	fold change	1.34
INPP5A	3632	inositol polyphosphate-5-phosphatase, 40kDa	2 out of 7	80.7512					39.0845	0.0081	fold change	-1.74	41.6667	0.0074	fold change	-1.28
CUL4B	8450	cullin 4B	2 out of 7	80.5737									44.4444	0.007	fold change	1.35					36.1293	0.0005	fold change	1.27
212845_at	NA		2 out of 7	80.4633									47.5285	0.0205	fold change	-1.42					32.9348	0.0011	fold change	-1.24
SESN3	143686	sestrin 3	2 out of 7	80.2236					30.4629	0.0443	fold change	-1.58									49.7607	0.0496	fold change	-1.4
WDR48	57599	WD repeat domain 48	2 out of 7	80.2179									49.505	0.0259	fold change	-1.47					30.7129	0.0183	fold change	1.22
LIN7C	55327	lin-7 homolog C (C. elegans)	2 out of 7	80.0718									50.4541	0.0142	fold change	-1.49					29.6177	0.0129	fold change	-1.21
SLC1A4	6509	solute carrier family 1 (glutamate/neutral amino acid transporter), member 4	2 out of 7	80.0013									44.9236	0.0267	fold change	-1.36					35.0776	0.0335	fold change	1.26
Hs.523913	NA		2 out of 7	79.9885					17.4408	0.0157	fold change	-1.27													62.5477	0.0037	fold change	-1.35
POLR1D	51082	polymerase (RNA) I polypeptide D, 16kDa	2 out of 7	79.8264					24.2121	0.0382	fold change	-1.46													55.6143	0.0371	fold change	1.29
FAM168A	23201	family with sequence similarity 168, member A	2 out of 7	79.7723													45.6204	0.0168	fold change	-1.24	34.1518	0.0264	fold change	-1.25
DCTN5	84516	dynactin 5 (p25)	2 out of 7	79.7723													45.6204	0.0366	fold change	-1.24	34.1518	0.018	fold change	1.25
CUGBP2	10659	CUG triplet repeat, RNA binding protein 2	2 out of 7	79.7219																	32.9348	0.0386	fold change	1.24	46.7871	0.015	fold change	1.23
ARID2	196528	AT rich interactive domain 2 (ARID, RFX-like)	2 out of 7	79.7022					22.1072	0.0171	fold change	-1.41									57.5951	0.0025	fold change	-1.49
SERF1B	728492	small EDRK-rich factor 1B (centromeric)	2 out of 7	79.6886					19.5874	0.008	fold change	-1.34													60.1012	0.0382	fold change	1.33
DPF3	8110	D4, zinc and double PHD fingers, family 3	2 out of 7	79.6394					23.696	0.0203	fold change	1.45									55.9434	0.0365	fold change	-1.47
CAPRIN2	65981	caprin family member 2	2 out of 7	79.6219					18.3219	0.0055	fold change	1.3													61.3001	0.0235	fold change	1.34
IL28RA	163702	interleukin 28 receptor, alpha (interferon, lambda receptor)	2 out of 7	79.5908					27.7741	0.0336	fold change	1.53									51.8167	0.033	fold change	1.42
SIPA1L1	26037	signal-induced proliferation-associated 1 like 1	2 out of 7	79.5564																	34.1518	0.0133	fold change	1.25	45.4046	0.0449	fold change	1.22
ANKRD50	57182	ankyrin repeat domain 50	2 out of 7	79.5564																	34.1518	0.0495	fold change	-1.25	45.4046	0.0326	fold change	1.22
Hs.655625	NA		2 out of 7	79.5564																	34.1518	0.0334	fold change	1.25	45.4046	0.0029	fold change	1.22
TAF9B	51616	TAF9B RNA polymerase II, TATA box binding protein (TBP)-associated factor, 31kDa	2 out of 7	79.2857					28.8316	0.0152	fold change	-1.55	50.4541	0.0482	fold change	-1.49
C3orf15	89876	chromosome 3 open reading frame 15	2 out of 7	79.1802					46.2453	0.0146	fold change	-1.89									32.9348	0.0132	fold change	-1.24
PHTF2	57157	putative homeodomain transcription factor 2	2 out of 7	79.0544					40.9423	0.0393	fold change	-1.78									38.1121	0.0111	fold change	1.29
HLA-DRB1	3123	major histocompatibility complex, class II, DR beta 1	2 out of 7	78.9014					28.3453	0.0484	fold change	1.54					50.5561	0.0301	fold change	1.29
MKL2	57496	MKL/myocardin-like 2	2 out of 7	78.8796									38.4615	0.0264	fold change	-1.2					40.4181	0.0019	fold change	-1.31
TADA1L	117143	transcriptional adaptor 1 (HFI1 homolog, yeast)-like	2 out of 7	78.6629																	31.8758	0.0313	fold change	-1.23	46.7871	0.0363	fold change	1.23
CC2D2A	57545	coiled-coil and C2 domain containing 2A	2 out of 7	78.5312					30.1036	0.0119	fold change	-1.57													48.4276	0.0342	fold change	1.24
ITPR2	3709	inositol 1,4,5-triphosphate receptor, type 2	2 out of 7	78.4101																	36.1293	0.0107	fold change	-1.27	42.2808	0.0093	fold change	1.2
HN1L	90861	hematological and neurological expressed 1-like	2 out of 7	78.3953					32.1846	0.0211	fold change	-1.61	46.2107	0.041	fold change	-1.39
PITPNA	5306	phosphatidylinositol transfer protein, alpha	2 out of 7	78.361					25.5878	0.0202	fold change	-1.49									52.7732	0.0457	fold change	-1.43
PDLIM4	8572	PDZ and LIM domain 4	2 out of 7	78.3394																	32.9348	0.0484	fold change	-1.24	45.4046	0.0209	fold change	1.22
LAPTM5	7805	lysosomal protein transmembrane 5	2 out of 7	78.3394																	32.9348	0.0117	fold change	1.24	45.4046	0.0338	fold change	-1.22
CHEK1	1111	CHK1 checkpoint homolog (S. pombe)	2 out of 7	78.2325					20.6374	0.0175	fold change	-1.37									57.5951	0.0308	fold change	1.49
HIGD2A	192286	HIG1 hypoxia inducible domain family, member 2A	2 out of 7	78.0981					19.2053	0.0094	fold change	-1.33																	58.8928	0.0389	fold change	-1.23
ESCO2	157570	establishment of cohesion 1 homolog 2 (S. cerevisiae)	2 out of 7	78.0506					22.1072	0.0055	fold change	-1.41									55.9434	0.0142	fold change	1.47
CLCN5	1184	chloride channel 5	2 out of 7	78.0141					18.3219	0.0176	fold change	-1.3									59.6922	0.0168	fold change	-1.52
EEA1	8411	early endosome antigen 1	2 out of 7	77.8924					19.5874	0.0379	fold change	-1.34									58.305	0.0085	fold change	1.5
ME1	4199	malic enzyme 1, NADP(+)-dependent, cytosolic	2 out of 7	77.8652					19.5874	0.0479	fold change	-1.34													58.2778	0.0272	fold change	-1.31
NFASC	23114	neurofascin homolog (chicken)	2 out of 7	77.8643					23.696	0.0226	fold change	-1.45													54.1682	0.02	fold change	1.28
WSB1	26118	WD repeat and SOCS box-containing 1	2 out of 7	77.8585									44.9236	0.0315	fold change	1.36					32.9348	0.0462	fold change	1.24
SCARB2	950	scavenger receptor class B, member 2	2 out of 7	77.7959									41.6667	0.0144	fold change	1.28					36.1293	0.0221	fold change	1.27
TMF1	7110	TATA element modulatory factor 1	2 out of 7	77.2804																	31.8758	0.0206	fold change	-1.23	45.4046	0.0305	fold change	1.22
ELMOD2	255520	ELMO/CED-12 domain containing 2	2 out of 7	76.8519					43.917	0.0398	fold change	-1.84									32.9348	0.0036	fold change	-1.24
RUNX1	861	runt-related transcription factor 1	2 out of 7	76.531					30.4629	0.022	fold change	-1.58									46.0681	0.0025	fold change	1.36
BMPR1A	657	bone morphogenetic protein receptor, type IA	2 out of 7	76.455					22.1072	0.0371	fold change	-1.41					54.3478	0.0169	fold change	-1.33
SH3GLB1	51100	SH3-domain GRB2-like endophilin B1	2 out of 7	76.4326																	34.1518	0.0111	fold change	1.25	42.2808	0.0263	fold change	1.2
PTPN12	5782	protein tyrosine phosphatase, non-receptor type 12	2 out of 7	76.4326																	34.1518	0.0036	fold change	1.25	42.2808	0.0337	fold change	1.2
GAB1	2549	GRB2-associated binding protein 1	2 out of 7	76.4048																	29.6177	0.0454	fold change	-1.21	46.7871	0.0067	fold change	-1.23
RDX	5962	radixin	2 out of 7	76.1885					28.3453	0.0276	fold change	-1.54									47.8432	0.0469	fold change	1.38
USP25	29761	ubiquitin specific peptidase 25	2 out of 7	75.9303					21.642	0.0444	fold change	1.4									54.2882	0.0078	fold change	1.45
Hs.61481	NA		2 out of 7	75.6842					24.5574	0.0315	fold change	-1.47													51.1268	0.0097	fold change	1.26
SYNM	23336	synemin, intermediate filament protein	2 out of 7	75.5783					32.7972	0.0139	fold change	-1.62									42.7811	0.0043	fold change	-1.33
LPCAT2	54947	lysophosphatidylcholine acyltransferase 2	2 out of 7	75.5282					29.4601	0.0341	fold change	-1.56									46.0681	0.0078	fold change	1.36
NADSYN1	55191	NAD synthetase 1	2 out of 7	75.4463					36.1146	0.0224	fold change	-1.68									39.3317	0.0411	fold change	-1.3
PHF20	51230	PHD finger protein 20	2 out of 7	75.2785									43.4028	0.0147	fold change	-1.32					31.8758	0.0055	fold change	-1.23
TMPRSS3	64699	transmembrane protease, serine 3	2 out of 7	75.276					18.3219	0.0474	fold change	-1.3									56.9541	0.0005	fold change	1.48
SFRS2B	10929	splicing factor, arginine/serine-rich 2B	2 out of 7	75.1973					35.7028	0.0002	fold change	-1.67	39.4945	0.0026	fold change	-1.23
CSPP1	79848	centrosome and spindle pole associated protein 1	2 out of 7	75.1969					18.3219	0.0321	fold change	-1.3													56.8751	0.0022	fold change	1.3
TYMS	7298	thymidylate synthetase	2 out of 7	75.078					32.7972	0.0131	fold change	-1.62													42.2808	0.047	fold change	-1.2
GRB10	2887	growth factor receptor-bound protein 10	2 out of 7	74.9943					27.1931	0.0383	fold change	1.52					47.8011	0.015	fold change	-1.26
ZNF44	51710	zinc finger protein 44	2 out of 7	74.9563					23.3034	0.0319	fold change	1.44					51.6529	0.0228	fold change	1.3
FANCI	55215	Fanconi anemia, complementation group I	2 out of 7	74.8997					28.8316	0.0066	fold change	-1.55									46.0681	0.0245	fold change	1.36
HUNK	30811	hormonally up-regulated Neu-associated kinase	2 out of 7	74.8311													42.9553	0.037	fold change	-1.21	31.8758	0.0296	fold change	1.23
MTX3	345778	metaxin 3	2 out of 7	74.8228					23.696	0.0119	fold change	1.45													51.1268	0.0392	fold change	1.26
BAHCC1	57597	BAH domain and coiled-coil containing 1	2 out of 7	74.7451					36.633	0.0342	fold change	1.69									38.1121	0.0028	fold change	1.29
RPL7A	6130	ribosomal protein L7a	2 out of 7	74.7451					36.633	0.004	fold change	-1.69									38.1121	0.0418	fold change	-1.29
C3orf52	79669	chromosome 3 open reading frame 52	2 out of 7	74.6456					17.6915	0.0068	fold change	1.28									56.9541	0.0113	fold change	1.48
NUP210	23225	nucleoporin 210kDa	2 out of 7	74.5413									44.9236	0.0408	fold change	-1.36					29.6177	0.0076	fold change	-1.21
HRG	3273	histidine-rich glycoprotein	2 out of 7	74.4945					41.5597	0.0445	fold change	1.79									32.9348	0.0003	fold change	-1.24
PLD1	5337	phospholipase D1, phosphatidylcholine-specific	2 out of 7	74.4805					23.3034	0.003	fold change	-1.44	51.1771	0.0452	fold change	-1.51
DOPEY1	23033	dopey family member 1	2 out of 7	74.4532																	30.7129	0.0098	fold change	-1.22	43.7403	0.0302	fold change	1.21
HLA-DOA	3111	major histocompatibility complex, class II, DO alpha	2 out of 7	74.4532																	30.7129	0.0014	fold change	-1.22	43.7403	0.0412	fold change	1.21
EIF3E	3646	eukaryotic translation initiation factor 3, subunit E	2 out of 7	74.1764					23.3034	0.0117	fold change	-1.44									50.873	0.0395	fold change	-1.41
RRP1B	23076	ribosomal RNA processing 1 homolog B (S. cerevisiae)	2 out of 7	74.1425					22.4896	0.0488	fold change	-1.42					51.6529	0.0354	fold change	-1.3
ZC3H14	79882	zinc finger CCCH-type containing 14	2 out of 7	74.1412									42.2654	0.0325	fold change	-1.29					31.8758	0.0165	fold change	-1.23
ACACA	31	acetyl-Coenzyme A carboxylase alpha	2 out of 7	73.9124					24.2121	0.0238	fold change	-1.46													49.7003	0.043	fold change	-1.25
MCM4	4173	minichromosome maintenance complex component 4	2 out of 7	73.8772					40.9423	0.0094	fold change	-1.78									32.9348	0.0093	fold change	-1.24
LARS2	23395	leucyl-tRNA synthetase 2, mitochondrial	2 out of 7	73.6706									44.0529	0.0157	fold change	1.34					29.6177	0.0315	fold change	1.21
ACSL5	51703	acyl-CoA synthetase long-chain family member 5	2 out of 7	73.6155					18.0012	0.0243	fold change	1.29													55.6143	0.038	fold change	1.29
ARSB	411	arylsulfatase B	2 out of 7	73.2153					32.7972	0.0239	fold change	-1.62									40.4181	0.0247	fold change	1.31
GK	2710	glycerol kinase	2 out of 7	73.0037					23.3034	0.0146	fold change	-1.44													49.7003	0.0409	fold change	-1.25
AHNAK	79026	AHNAK nucleoprotein	2 out of 7	72.9143					21.2614	0.007	fold change	-1.39					51.6529	0.039	fold change	-1.3
YAP1	10413	Yes-associated protein 1, 65kDa	2 out of 7	72.8391									39.9042	0.0424	fold change	1.24					32.9348	0.0019	fold change	1.24
ARPP19	10776	cAMP-regulated phosphoprotein, 19kDa	2 out of 7	72.8312					25.03	0.0356	fold change	-1.48					47.8011	0.0394	fold change	1.26
STAG1	10274	stromal antigen 1	2 out of 7	72.8259					16.7092	0.0225	fold change	-1.23																	56.1167	0.0481	fold change	1.2
BACH1	571	BTB and CNC homology 1, basic leucine zipper transcription factor 1	2 out of 7	72.8025					35.7028	0.0076	fold change	1.67									37.0997	0.0297	fold change	1.28
NCAPD3	23310	non-SMC condensin II complex, subunit D3	2 out of 7	72.7661					26.698	0.0177	fold change	-1.51									46.0681	0.0014	fold change	-1.36
GBP2	2634	guanylate binding protein 2, interferon-inducible	2 out of 7	72.7661					26.698	0.0372	fold change	-1.51									46.0681	0.0002	fold change	1.36
NOS1AP	9722	nitric oxide synthase 1 (neuronal) adaptor protein	2 out of 7	72.5471					37.4695	0.0147	fold change	-1.71									35.0776	0.0243	fold change	-1.26
ASAP1	50807	ArfGAP with SH3 domain, ankyrin repeat and PH domain 1	2 out of 7	72.2894					18.0012	0.0291	fold change	1.29									54.2882	0.0044	fold change	1.45
TOMM22	56993	translocase of outer mitochondrial membrane 22 homolog (yeast)	2 out of 7	71.9545					31.5364	0.0096	fold change	-1.6									40.4181	0.0147	fold change	-1.31
ATAD2	29028	ATPase family, AAA domain containing 2	2 out of 7	71.9545					31.5364	0.0054	fold change	-1.6									40.4181	0.006	fold change	-1.31
STOX1	219736	storkhead box 1	2 out of 7	71.8678					22.1072	0.0277	fold change	-1.41									49.7607	0.0353	fold change	1.4
NUP205	23165	nucleoporin 205kDa	2 out of 7	71.7729					23.696	0.0375	fold change	-1.45	48.0769	0.026	fold change	-1.44
INF2	64423	inverted formin, FH2 and WH2 domain containing	2 out of 7	71.7643					20.6374	0.0152	fold change	-1.37													51.1268	0.0319	fold change	1.26
OAF	220323	OAF homolog (Drosophila)	2 out of 7	71.6837					30.1036	0.0467	fold change	1.57									41.58	0.0112	fold change	1.32
NCBP1	4686	nuclear cap binding protein subunit 1, 80kDa	2 out of 7	71.6837					30.1036	0.0075	fold change	-1.57									41.58	0.0288	fold change	1.32
COX11	1353	COX11 homolog, cytochrome c oxidase assembly protein (yeast)	2 out of 7	71.5162					32.1846	0.0136	fold change	-1.61									39.3317	0.0158	fold change	-1.3
SFPQ	6421	splicing factor proline/glutamine-rich (polypyrimidine tract binding protein associated)	2 out of 7	71.3006					28.3453	0.0374	fold change	-1.54					42.9553	0.01	fold change	-1.21
TFCP2	7024	transcription factor CP2	2 out of 7	70.9204					16.5726	0.0268	fold change	-1.22					54.3478	0.0084	fold change	-1.33
WNK1	65125	WNK lysine deficient protein kinase 1	2 out of 7	70.8506					30.4629	0.036	fold change	-1.58	40.3877	0.0418	fold change	-1.25
FAM8A1	51439	family with sequence similarity 8, member A1	2 out of 7	70.7848					36.633	0.0228	fold change	-1.69									34.1518	0.0329	fold change	-1.25
WDR91	29062	WD repeat domain 91	2 out of 7	70.7361									41.1184	0.0024	fold change	1.27					29.6177	0.0381	fold change	-1.21
CRTAP	10491	cartilage associated protein	2 out of 7	70.6611					18.0012	0.0449	fold change	-1.29													52.6598	0.0291	fold change	-1.27
NLE1	54475	notchless homolog 1 (Drosophila)	2 out of 7	70.6171									39.9042	0.0199	fold change	1.24					30.7129	0.0356	fold change	1.22
RP3-377H14.5	285830	hypothetical LOC285830	2 out of 7	70.5194					17.4408	0.0259	fold change	-1.27	53.0786	0.0077	fold change	-1.57
CA12	771	carbonic anhydrase XII	2 out of 7	70.5004					38.6247	0.0445	fold change	-1.73									31.8758	0.0471	fold change	1.23
DACT1	51339	dapper, antagonist of beta-catenin, homolog 1 (Xenopus laevis)	2 out of 7	70.4604					19.5874	0.0121	fold change	-1.34									50.873	0.0152	fold change	-1.41
ABHD5	51099	abhydrolase domain containing 5	2 out of 7	70.4121					18.0012	0.0495	fold change	-1.29					52.4109	0.0233	fold change	1.31
CCDC19	25790	coiled-coil domain containing 19	2 out of 7	70.2665					36.1146	0.0338	fold change	-1.68									34.1518	0.0254	fold change	-1.25
SQRDL	58472	sulfide quinone reductase-like (yeast)	2 out of 7	70.2074									39.4945	0.0148	fold change	1.23					30.7129	0.0088	fold change	1.22
BCL2L11	10018	BCL2-like 11 (apoptosis facilitator)	2 out of 7	69.9504					22.1072	0.0436	fold change	-1.41									47.8432	0.0493	fold change	1.38
RPL28	6158	ribosomal protein L28	2 out of 7	69.95					28.8316	0.0143	fold change	-1.55	41.1184	0.0145	fold change	-1.27
ZEB1	6935	zinc finger E-box binding homeobox 1	2 out of 7	69.7946					30.4629	0.0048	fold change	-1.58									39.3317	0.0317	fold change	1.3
MLEC	9761	malectin	2 out of 7	69.7826					27.1931	0.0458	fold change	-1.52	42.5894	0.0386	fold change	1.3
COPG2	26958	coatomer protein complex, subunit gamma 2	2 out of 7	69.6533					26.698	0.0099	fold change	-1.51					42.9553	0.046	fold change	-1.21
LRPPRC	10128	leucine-rich PPR-motif containing	2 out of 7	69.6131					16.8399	0.0379	fold change	-1.24									52.7732	0.012	fold change	-1.43
C16orf52	730094	chromosome 16 open reading frame 52	2 out of 7	69.5082					17.6915	0.0456	fold change	1.28									51.8167	0.0007	fold change	1.42
TNFRSF10B	8795	tumor necrosis factor receptor superfamily, member 10b	2 out of 7	69.4791					26.698	0.0198	fold change	1.51									42.7811	0.0027	fold change	1.33
NMT2	9397	N-myristoyltransferase 2	2 out of 7	69.3376					38.6247	0.0055	fold change	-1.73									30.7129	0.0156	fold change	-1.22
LOC100287902	100287902	hypothetical protein LOC100287902	2 out of 7	69.2767					22.4896	0.0468	fold change	1.42													46.7871	0.0498	fold change	1.23
USP13	8975	ubiquitin specific peptidase 13 (isopeptidase T-3)	2 out of 7	69.0495					36.1146	0.0223	fold change	-1.68									32.9348	0.0145	fold change	-1.24
RNF125	54941	ring finger protein 125	2 out of 7	68.9265					32.7972	0.0021	fold change	-1.62									36.1293	0.0327	fold change	-1.27
MAN1A1	4121	mannosidase, alpha, class 1A, member 1	2 out of 7	68.7148					26.698	0.0059	fold change	-1.51					42.0168	0.0378	fold change	1.2
WNK3	65267	WNK lysine deficient protein kinase 3	2 out of 7	68.7022					39.0845	0.0189	fold change	-1.74									29.6177	0.0269	fold change	-1.21
ADAM19	8728	ADAM metallopeptidase domain 19 (meltrin beta)	2 out of 7	68.3721					19.9446	0.0155	fold change	1.35													48.4276	0.036	fold change	1.24
KCNE2	9992	potassium voltage-gated channel, Isk-related family, member 2	2 out of 7	68.278					26.698	0.0403	fold change	-1.51									41.58	0.0425	fold change	-1.32
TAF8	129685	TAF8 RNA polymerase II, TATA box binding protein (TBP)-associated factor, 43kDa	2 out of 7	68.1753					22.1072	0.006	fold change	-1.41									46.0681	0.0092	fold change	1.36
ADM	133	adrenomedullin	2 out of 7	68.0367					19.2053	0.0038	fold change	1.33									48.8315	0.0067	fold change	1.39
SERF2	10169	small EDRK-rich factor 2	2 out of 7	67.9667					16.8399	0.0499	fold change	-1.24													51.1268	0.0016	fold change	1.26
C1orf116	79098	chromosome 1 open reading frame 116	2 out of 7	67.6656					31.5364	0.0385	fold change	1.6									36.1293	0.0196	fold change	1.27
PCBP2	5094	poly(rC) binding protein 2	2 out of 7	67.5786					35.7028	0.0203	fold change	-1.67									31.8758	0.0142	fold change	-1.23
C11orf31	280636	chromosome 11 open reading frame 31	2 out of 7	67.5611					16.4342	0.0392	fold change	-1.21													51.1268	0.0061	fold change	1.26
DKK1	22943	dickkopf homolog 1 (Xenopus laevis)	2 out of 7	67.4788					23.696	0.0005	fold change	1.45					43.7828	0.0325	fold change	-1.22
MKRN1	23608	makorin ring finger protein 1	2 out of 7	67.4455					22.4896	0.0293	fold change	-1.42									44.9559	0.0079	fold change	1.35
HIST3H3	8290	histone cluster 3, H3	2 out of 7	67.1678					25.5878	0.0122	fold change	-1.49									41.58	0.0413	fold change	-1.32
SNRPF	6636	small nuclear ribonucleoprotein polypeptide F	2 out of 7	67.1144					19.9446	0.0478	fold change	-1.35	47.1698	0.0012	fold change	1.41
IL23A	51561	interleukin 23, alpha subunit p19	2 out of 7	67.1041					35.2284	0.0174	fold change	1.66									31.8758	0.0284	fold change	-1.23
TAGLN2	8407	transgelin 2	2 out of 7	66.8818					21.2614	0.0095	fold change	-1.39					45.6204	0.0422	fold change	-1.24
SRRT	51593	serrate RNA effector molecule homolog (Arabidopsis)	2 out of 7	66.6299					19.9446	0.0252	fold change	-1.35	46.6853	0.0488	fold change	1.4
MAVS	57506	mitochondrial antiviral signaling protein	2 out of 7	66.5598					29.4601	0.0412	fold change	-1.56									37.0997	0.0133	fold change	-1.28
UBE2Q2	92912	ubiquitin-conjugating enzyme E2Q family member 2	2 out of 7	66.5402					16.8399	0.045	fold change	-1.24													49.7003	0.004	fold change	1.25
Hs.397001	NA		2 out of 7	66.5248					27.1931	0.0204	fold change	-1.52									39.3317	0.0204	fold change	-1.3
HRH1	3269	histamine receptor H1	2 out of 7	66.2729					16.5726	0.0414	fold change	1.22													49.7003	0.0118	fold change	1.25
SFT2D3	84826	SFT2 domain containing 3	2 out of 7	66.2329					30.1036	0.0318	fold change	-1.57									36.1293	0.0352	fold change	-1.27
RBMS2	5939	RNA binding motif, single stranded interacting protein 2	2 out of 7	66.0126					19.9446	0.0202	fold change	1.35									46.0681	0.034	fold change	1.36
ITGB1BP1	9270	integrin beta 1 binding protein 1	2 out of 7	65.89					22.1072	0.0143	fold change	-1.41	43.7828	0.0295	fold change	-1.33
ATP6V1D	51382	ATPase, H+ transporting, lysosomal 34kDa, V1 subunit D	2 out of 7	65.765					22.8097	0.0234	fold change	-1.43					42.9553	0.0455	fold change	1.21
PHIP	55023	pleckstrin homology domain interacting protein	2 out of 7	65.6896					20.285	0.002	fold change	-1.36													45.4046	0.0355	fold change	1.22
GPAM	57678	glycerol-3-phosphate acyltransferase, mitochondrial	2 out of 7	65.6882					31.5364	0.0102	fold change	-1.6									34.1518	0.0304	fold change	-1.25
LSM5	23658	LSM5 homolog, U6 small nuclear RNA associated (S. cerevisiae)	2 out of 7	65.629					17.2014	0.0312	fold change	-1.26													48.4276	0.0017	fold change	1.24
RPL18	6141	ribosomal protein L18	2 out of 7	65.5924					18.6441	0.0231	fold change	-1.31					46.9484	0.026	fold change	1.25
OXCT1	5019	3-oxoacid CoA transferase 1	2 out of 7	65.5894					29.4601	0.0447	fold change	-1.56									36.1293	0.033	fold change	1.27
ZNF259	8882	zinc finger protein 259	2 out of 7	65.0442					21.2614	0.0282	fold change	-1.39					43.7828	0.0499	fold change	1.22
CUL5	8065	cullin 5	2 out of 7	64.5064					22.4896	0.0329	fold change	-1.42					42.0168	0.0297	fold change	1.2
EIF1	10209	eukaryotic translation initiation factor 1	2 out of 7	64.3892					17.4408	5.8e-05	fold change	-1.27					46.9484	0.0301	fold change	-1.25
CYCS	54205	cytochrome c, somatic	2 out of 7	64.2443					33.5314	0.0077	fold change	-1.63									30.7129	0.0453	fold change	-1.22
ATP5G3	518	ATP synthase, H+ transporting, mitochondrial F0 complex, subunit C3 (subunit 9)	2 out of 7	63.9228					21.642	0.0127	fold change	-1.4													42.2808	0.0007	fold change	1.2
EIF5B	9669	eukaryotic translation initiation factor 5B	2 out of 7	63.5209					16.5726	0.0495	fold change	-1.22					46.9484	0.0408	fold change	-1.25
SEC14L1	6397	SEC14-like 1 (S. cerevisiae)	2 out of 7	63.0491					16.981	0.026	fold change	-1.25									46.0681	0.0294	fold change	1.36
DHFRL1	200895	dihydrofolate reductase-like 1	2 out of 7	63.0384					30.1036	0.017	fold change	-1.57									32.9348	0.0061	fold change	-1.24
ATP5I	521	ATP synthase, H+ transporting, mitochondrial F0 complex, subunit E	2 out of 7	62.9029					20.6374	0.0115	fold change	-1.37	42.2654	0.0449	fold change	-1.29
DDX27	55661	DEAD (Asp-Glu-Ala-Asp) box polypeptide 27	2 out of 7	62.4457					18.0012	0.0496	fold change	-1.29	44.4444	0.0018	fold change	-1.35
KIF2C	11004	kinesin family member 2C	2 out of 7	62.3242					24.2121	0.0027	fold change	-1.46									38.1121	0.0287	fold change	1.29
TRIAP1	51499	TP53 regulated inhibitor of apoptosis 1	2 out of 7	62.2445					16.8399	0.0062	fold change	-1.24													45.4046	0.0306	fold change	1.22
ANAPC7	51434	anaphase promoting complex subunit 7	2 out of 7	62.1573					17.2014	0.0397	fold change	-1.26									44.9559	0.0485	fold change	-1.35
SMC2	10592	structural maintenance of chromosomes 2	2 out of 7	62.0547					16.4342	0.0472	fold change	-1.21					45.6204	0.0045	fold change	-1.24
CTTNBP2	83992	cortactin binding protein 2	2 out of 7	61.9864					19.2053	0.0195	fold change	-1.33									42.7811	0.0073	fold change	-1.33
KIAA0564	23078	KIAA0564	2 out of 7	61.9794					30.1036	2.6e-05	fold change	-1.57									31.8758	0.0275	fold change	-1.23
ATXN10	25814	ataxin 10	2 out of 7	61.9772					16.5726	0.0421	fold change	-1.22													45.4046	0.0092	fold change	1.22
SFRS2	6427	splicing factor, arginine/serine-rich 2	2 out of 7	60.9565					18.0012	0.0229	fold change	-1.29					42.9553	0.0356	fold change	-1.21
IL13RA1	3597	interleukin 13 receptor, alpha 1	2 out of 7	60.9113					18.3219	0.0453	fold change	-1.3	42.5894	0.0149	fold change	1.3
ARIH2	10425	ariadne homolog 2 (Drosophila)	2 out of 7	60.173					29.4601	0.0047	fold change	-1.56									30.7129	0.0449	fold change	-1.22
MALT1	10892	mucosa associated lymphoid tissue lymphoma translocation gene 1	2 out of 7	59.9825					17.2014	0.0252	fold change	1.26									42.7811	0.0055	fold change	1.33
SMC5	23137	structural maintenance of chromosomes 5	2 out of 7	59.9723					17.6915	0.0417	fold change	-1.28													42.2808	0.0323	fold change	1.2
C12orf35	55196	chromosome 12 open reading frame 35	2 out of 7	59.7396					25.5878	0.0415	fold change	1.49									34.1518	0.016	fold change	-1.25
EML5	161436	echinoderm microtubule associated protein like 5	2 out of 7	59.635					24.5574	0.0408	fold change	-1.47									35.0776	0.0137	fold change	-1.26
CSNK2A2	1459	casein kinase 2, alpha prime polypeptide	2 out of 7	59.5445					28.8316	0.0108	fold change	-1.55									30.7129	0.0387	fold change	1.22
TUBA3C	7278	tubulin, alpha 3c	2 out of 7	59.4327					23.3034	0.0435	fold change	-1.44									36.1293	0.0307	fold change	-1.27
FABP5	2171	fatty acid binding protein 5 (psoriasis-associated)	2 out of 7	59.2069					22.1072	0.0357	fold change	-1.41									37.0997	0.0448	fold change	-1.28
ZAK	51776	sterile alpha motif and leucine zipper containing kinase AZK	2 out of 7	59.0689					27.1931	0.0061	fold change	-1.52									31.8758	0.0284	fold change	-1.23
SAC3D1	29901	SAC3 domain containing 1	2 out of 7	58.7417					21.642	0.0468	fold change	-1.4									37.0997	0.0199	fold change	-1.28
LIN7A	8825	lin-7 homolog A (C. elegans)	2 out of 7	58.7092					24.5574	0.0428	fold change	-1.47									34.1518	0.0329	fold change	-1.25
C15orf21	283651	Dresden prostate cancer 2	2 out of 7	58.4193					18.0012	0.0015	fold change	-1.29									40.4181	0.0209	fold change	1.31
UBE2J1	51465	ubiquitin-conjugating enzyme E2, J1 (UBC6 homolog, yeast)	2 out of 7	58.3611					21.2614	0.0209	fold change	-1.39									37.0997	0.0026	fold change	1.28
LYRM7	90624	Lyrm7 homolog (mouse)	2 out of 7	58.2522					18.9205	0.0457	fold change	-1.32									39.3317	0.004	fold change	-1.3
PSMF1	9491	proteasome (prosome, macropain) inhibitor subunit 1 (PI31)	2 out of 7	58.0566					19.9446	0.0392	fold change	-1.35									38.1121	0.0006	fold change	1.29
FADD	8772	Fas (TNFRSF6)-associated via death domain	2 out of 7	57.963					28.3453	0.0493	fold change	1.54									29.6177	0.0196	fold change	1.21
NCF2	4688	neutrophil cytosolic factor 2	2 out of 7	57.5672					22.4896	0.0167	fold change	1.42									35.0776	0.0409	fold change	1.26
TMEM30A	55754	transmembrane protein 30A	2 out of 7	57.1848					22.1072	0.0358	fold change	-1.41									35.0776	0.0432	fold change	1.26
BUB1	699	budding uninhibited by benzimidazoles 1 homolog (yeast)	2 out of 7	57.1273					16.7092	0.0243	fold change	-1.23									40.4181	0.0322	fold change	1.31
GFM1	85476	G elongation factor, mitochondrial 1	2 out of 7	57.0804					20.9511	0.0186	fold change	-1.38									36.1293	0.0023	fold change	-1.27
DKFZP564C152	26120	DKFZP564C152 protein	2 out of 7	56.3007					25.5878	0.0256	fold change	-1.49									30.7129	0.0476	fold change	-1.22
CAMTA1	23261	calmodulin binding transcription activator 1	2 out of 7	56.259					22.1072	8.6e-05	fold change	-1.41									34.1518	0.0359	fold change	-1.25
FANCC	2176	Fanconi anemia, complementation group C	2 out of 7	56.1353					16.981	0.0377	fold change	-1.25	39.1543	0.0486	fold change	-1.22
ACADSB	36	acyl-Coenzyme A dehydrogenase, short/branched chain	2 out of 7	56.1133					18.0012	0.0358	fold change	-1.29									38.1121	0.037	fold change	-1.29
PVRL2	5819	poliovirus receptor-related 2 (herpesvirus entry mediator B)	2 out of 7	56.0879					24.2121	0.0264	fold change	1.46									31.8758	0.0337	fold change	1.23
GJA1	2697	gap junction protein, alpha 1, 43kDa	2 out of 7	55.8036					17.6915	0.0413	fold change	-1.28									38.1121	0.0307	fold change	1.29
REV3L	5980	REV3-like, catalytic subunit of DNA polymerase zeta (yeast)	2 out of 7	55.7659					16.4342	0.018	fold change	-1.21									39.3317	0.0053	fold change	-1.3
SEC24A	10802	SEC24 family, member A (S. cerevisiae)	2 out of 7	55.7445					22.8097	0.0217	fold change	-1.43									32.9348	0.0066	fold change	1.24
DHX9	1660	DEAH (Asp-Glu-Ala-His) box polypeptide 9	2 out of 7	55.042					22.1072	0.0298	fold change	-1.41									32.9348	0.0452	fold change	1.24
MAZ	4150	MYC-associated zinc finger protein (purine-binding transcription factor)	2 out of 7	55.0222					19.9446	0.0402	fold change	-1.35									35.0776	0.0159	fold change	-1.26
ZCCHC10	54819	zinc finger, CCHC domain containing 10	2 out of 7	54.4511					18.3219	0.0345	fold change	1.3									36.1293	0.0092	fold change	1.27
SERPINB8	5271	serpin peptidase inhibitor, clade B (ovalbumin), member 8	2 out of 7	54.4089					23.696	0.0497	fold change	1.45									30.7129	0.0106	fold change	1.22
LOC158960	158960	hypothetical protein BC009467	2 out of 7	54.0163					23.3034	0.041	fold change	-1.44									30.7129	0.0197	fold change	-1.22
SPIN2B	474343	spindlin family, member 2B	2 out of 7	53.6345					25.03	0.0194	fold change	-1.48									28.6044	0.0011	fold change	-1.2
BTBD7	55727	BTB (POZ) domain containing 7	2 out of 7	53.5178					21.642	0.0075	fold change	-1.4									31.8758	0.0046	fold change	-1.23
CNOT7	29883	CCR4-NOT transcription complex, subunit 7	2 out of 7	53.5178					21.642	0.0303	fold change	-1.4									31.8758	0.0109	fold change	-1.23
PLCL1	5334	phospholipase C-like 1	2 out of 7	53.0788					18.0012	0.0198	fold change	-1.29									35.0776	0.0455	fold change	1.26
C7orf44	55744	chromosome 7 open reading frame 44	2 out of 7	51.9078					23.3034	0.0409	fold change	-1.44									28.6044	0.0084	fold change	-1.2
ARHGAP21	57584	Rho GTPase activating protein 21	2 out of 7	51.5926					17.4408	0.0179	fold change	-1.27									34.1518	0.0429	fold change	1.25
CALD1	800	caldesmon 1	2 out of 7	51.3532					17.2014	0.0486	fold change	-1.26									34.1518	0.0155	fold change	1.25
MYO10	4651	myosin X	2 out of 7	51.3532					17.2014	0.0422	fold change	-1.26									34.1518	0.0036	fold change	1.25
MAST4	375449	microtubule associated serine/threonine kinase family member 4	2 out of 7	50.5688					20.9511	0.0296	fold change	-1.38									29.6177	0.0188	fold change	-1.21
TNFAIP8L1	126282	tumor necrosis factor, alpha-induced protein 8-like 1	2 out of 7	50.1362					17.2014	0.0215	fold change	-1.26									32.9348	0.0118	fold change	-1.24
MLF1IP	79682	MLF1 interacting protein	2 out of 7	48.7157					16.8399	0.0185	fold change	-1.24									31.8758	0.0058	fold change	1.23
MGAT5B	146664	mannosyl (alpha-1,6-)-glycoprotein beta-1,6-N-acetyl-glucosaminyltransferase, isozyme B	2 out of 7	47.525					18.9205	0.0426	fold change	-1.32									28.6044	0.0372	fold change	1.2
ZNF503	84858	zinc finger protein 503	2 out of 7	47.3092					17.6915	0.0086	fold change	1.28									29.6177	0.0246	fold change	1.21
CENPF	1063	centromere protein F, 350/400ka (mitosin)	2 out of 7	47.0585					17.4408	0.0205	fold change	-1.27									29.6177	0.0312	fold change	-1.21
Ddah1	69219	dimethylarginine dimethylaminohydrolase 1	1 out of 7	99.9001	99.9001	n/a	fold change	102.696
Steap4	117167	STEAP family member 4	1 out of 7	99.8024	99.8024	n/a	fold change	-100
Saa3	20210	serum amyloid A 3	1 out of 7	99.8024	99.8024	n/a	fold change	-100
Ly6d	17068	lymphocyte antigen 6 complex, locus D	1 out of 7	99.8024	99.8024	n/a	fold change	-100
CCL8	6355	chemokine (C-C motif) ligand 8	1 out of 7	99.5124																	99.5124	0.0016	fold change	30.8
Gm94	225443	predicted gene 94	1 out of 7	99.4115	99.4115	n/a	fold change	-79.9033
Ngf	18049	nerve growth factor	1 out of 7	99.2162	99.2162	n/a	fold change	69.0794
Hs.620043	NA		1 out of 7	99.1355					99.1355	0.0003	fold change	39.7
Plxdc1	72324	plexin domain containing 1	1 out of 7	98.7323	98.7323	n/a	fold change	-44.538
Postn	50706	periostin, osteoblast specific factor	1 out of 7	98.6368	98.6368	n/a	fold change	-43.0314
Ppbp	57349	pro-platelet basic protein	1 out of 7	98.4446	98.4446	n/a	fold change	38.4575
Pkp2	67451	plakophilin 2	1 out of 7	98.3497	98.3497	n/a	fold change	35.9553
Expi	14038	extracellular proteinase inhibitor	1 out of 7	98.255	98.255	n/a	fold change	-33.1249
Trim30	20128	tripartite motif-containing 30	1 out of 7	98.1585	98.1585	n/a	fold change	31.2647
1559585_at	NA		1 out of 7	97.9278																					97.9278	0.0057	fold change	3.83
Zyx	22793	zyxin	1 out of 7	97.8742	97.8742	n/a	fold change	24.5049
Gvin1	74558	GTPase, very large interferon inducible 1	1 out of 7	97.5914	97.5914	n/a	fold change	21.4736
AIM2	9447	absent in melanoma 2	1 out of 7	97.3843																	97.3843	1.4e-05	fold change	11.4
Lipg	16891	lipase, endothelial	1 out of 7	97.3103	97.3103	n/a	fold change	17.67
CLCA4	22802	chloride channel accessory 4	1 out of 7	97.2309																					97.2309	0.0076	fold change	3.49
Adamts1	11504	a disintegrin-like and metallopeptidase (reprolysin type) with thrombospondin type 1 motif, 1	1 out of 7	96.753	96.753	n/a	fold change	15.5792
Il24	93672	interleukin 24	1 out of 7	96.5698	96.5698	n/a	fold change	14.8301
Tmprss11e	243084	transmembrane protease, serine 11e	1 out of 7	96.4767	96.4767	n/a	fold change	14.7633
R13458	NA		1 out of 7	96.3911																	96.3911	0.0011	fold change	8.84
Serpinb1a	66222	serine (or cysteine) peptidase inhibitor, clade B, member 1a	1 out of 7	96.2946	96.2946	n/a	fold change	-14.4044
Pard6b	58220	par-6 (partitioning defective 6) homolog beta (C. elegans)	1 out of 7	96.2019	96.2019	n/a	fold change	14.02
Kcnk1	16525	potassium channel, subfamily K, member 1	1 out of 7	96.1113	96.1113	n/a	fold change	13.6896
Aldh2	11669	aldehyde dehydrogenase 2, mitochondrial	1 out of 7	96.0209	96.0209	n/a	fold change	-13.6715
A730054J21Rik	320862	RIKEN cDNA A730054J21 gene	1 out of 7	95.7488	95.7488	n/a	fold change	-13.4166
FANCA	2175	Fanconi anemia, complementation group A	1 out of 7	95.6425																	95.6425	0.0002	fold change	6.33
216565_x_at	NA		1 out of 7	95.5676																					95.5676	0.0081	fold change	2.76
FAM26F	441168	family with sequence similarity 26, member F	1 out of 7	95.4927																	95.4927	0.0003	fold change	6.2
1452107_s_at	NA		1 out of 7	95.4782	95.4782	n/a	fold change	13.1107
FBXO39	162517	F-box protein 39	1 out of 7	95.0335					95.0335	0.0008	fold change	14.8
Cd200	17470	CD200 antigen	1 out of 7	94.8533	94.8533	n/a	fold change	-12.0706
C330006P03Rik	320588	RIKEN cDNA C330006P03 gene	1 out of 7	94.7634	94.7634	n/a	fold change	11.9638
Oasl2	23962	2'-5' oligoadenylate synthetase-like 2	1 out of 7	94.6755	94.6755	n/a	fold change	11.9609
Ehf	13661	ets homologous factor	1 out of 7	94.5877	94.5877	n/a	fold change	-11.8835
H2-D1	14964	histocompatibility 2, D region locus 1	1 out of 7	94.3236	94.3236	n/a	fold change	11.6606
LOC100131138	100131138	similar to hCG2040918	1 out of 7	94.32																					94.32	0.0283	fold change	2.6
Osgin1	71839	oxidative stress induced growth inhibitor 1	1 out of 7	94.061	94.061	n/a	fold change	11.4371
Pvrl3	58998	poliovirus receptor-related 3	1 out of 7	93.9726	93.9726	n/a	fold change	11.2537
Tgtp	21822	T-cell specific GTPase	1 out of 7	93.8861	93.8861	n/a	fold change	11.2369
Pcdh19	279653	protocadherin 19	1 out of 7	93.7998	93.7998	n/a	fold change	11.1568
Pthlh	19227	parathyroid hormone-like peptide	1 out of 7	93.7119	93.7119	n/a	fold change	11.1325
Bbox1	170442	butyrobetaine (gamma), 2-oxoglutarate dioxygenase 1 (gamma-butyrobetaine hydroxylase)	1 out of 7	93.6259	93.6259	n/a	fold change	-11.1093
Gm9706	677168	predicted gene 9706	1 out of 7	93.5401	93.5401	n/a	fold change	11.0725
RASSF6	166824	Ras association (RalGDS/AF-6) domain family member 6	1 out of 7	93.5314																					93.5314	0.0021	fold change	2.48
Dsg1b	225256	desmoglein 1 beta	1 out of 7	93.4527	93.4527	n/a	fold change	-10.9634
Apol9a	223672	apolipoprotein L 9a	1 out of 7	93.3672	93.3672	n/a	fold change	10.9615
Hs.657599	NA		1 out of 7	93.3602					93.3602	0.0007	fold change	-9.06
Irgm2	54396	immunity-related GTPase family M member 2	1 out of 7	93.1099	93.1099	n/a	fold change	10.8368
IFITM4P	340198	interferon induced transmembrane protein 4 pseudogene	1 out of 7	93.1081					93.1081	0.0004	fold change	9.02
Igfbp7	29817	insulin-like growth factor binding protein 7	1 out of 7	93.025	93.025	n/a	fold change	10.8354
Pdia5	72599	protein disulfide isomerase associated 5	1 out of 7	92.9385	92.9385	n/a	fold change	10.8038
LOC400759	400759	interferon-induced guanylate-binding protein 1 pseudogene	1 out of 7	92.6853																	92.6853	6e-05	fold change	4.48
MASTL	84930	microtubule associated serine/threonine kinase-like	1 out of 7	92.6149																	92.6149	6e-05	fold change	4.43
Angpt1	11600	angiopoietin 1	1 out of 7	92.5995	92.5995	n/a	fold change	-10.6374
FAM134B	54463	family with sequence similarity 134, member B	1 out of 7	92.5446																					92.5446	0.0201	fold change	2.35
Hs.679409	NA		1 out of 7	92.483					92.483	0.0043	fold change	-8.02
MAK	4117	male germ cell-associated kinase	1 out of 7	92.4761																	92.4761	0.0119	fold change	4.38
1426906_at	NA		1 out of 7	92.43	92.43	n/a	fold change	10.4007
ST6GALNAC5	81849	ST6 (alpha-N-acetyl-neuraminyl-2,3-beta-galactosyl-1,3)-N-acetylgalactosaminide alpha-2,6-sialyltransferase 5	1 out of 7	92.4061																					92.4061	0.0242	fold change	2.34
Tmcc3	319880	transmembrane and coiled coil domains 3	1 out of 7	92.2628	92.2628	n/a	fold change	10.2735
Afp	11576	alpha fetoprotein	1 out of 7	92.1778	92.1778	n/a	fold change	10.2632
IL18BP	10068	interleukin 18 binding protein	1 out of 7	91.9912																	91.9912	0.0011	fold change	4.13
USP41	373856	ubiquitin specific peptidase 41	1 out of 7	91.9895					91.9895	0.0035	fold change	7.63
CBFA2T2	9139	core-binding factor, runt domain, alpha subunit 2; translocated to, 2	1 out of 7	91.7162																					91.7162	0.0009	fold change	2.27
Csprs	114564	component of Sp100-rs	1 out of 7	91.6775	91.6775	n/a	fold change	9.79929
IL17B	27190	interleukin 17B	1 out of 7	91.6221					91.6221	0.0281	fold change	-7.48
2010300F17Rik	69884	RIKEN cDNA 2010300F17 gene	1 out of 7	91.5131	91.5131	n/a	fold change	9.75487
Thbs1	21825	thrombospondin 1	1 out of 7	91.4311	91.4311	n/a	fold change	9.47003
MDK	4192	midkine (neurite growth-promoting factor 2)	1 out of 7	91.3759																					91.3759	0.0004	fold change	2.2
LGALS9C	654346	lectin, galactoside-binding, soluble, 9C	1 out of 7	91.1378					91.1378	6.4e-05	fold change	7.16
Igtp	16145	interferon gamma induced GTPase	1 out of 7	91.02	91.02	n/a	fold change	9.33114
Cxcl1	14825	chemokine (C-X-C motif) ligand 1	1 out of 7	90.9389	90.9389	n/a	fold change	-9.30459
FN1	2335	fibronectin 1	1 out of 7	90.9091									90.9091	0.0079	fold change	7.34
Hs.702541	NA		1 out of 7	90.7771					90.7771	0.0134	fold change	6.59
SAA2	6289	serum amyloid A2	1 out of 7	90.7688																					90.7688	0.0161	fold change	2.13
HNMT	3176	histamine N-methyltransferase	1 out of 7	90.6355																					90.6355	0.0044	fold change	2.12
Epgn	71920	epithelial mitogen	1 out of 7	90.6125	90.6125	n/a	fold change	9.16262
Hist1h1c	50708	histone cluster 1, H1c	1 out of 7	90.5321	90.5321	n/a	fold change	-9.11524
RXRG	6258	retinoid X receptor, gamma	1 out of 7	90.4339																	90.4339	4.5e-05	fold change	3.63
Krtdap	64661	keratinocyte differentiation associated protein	1 out of 7	90.3702	90.3702	n/a	fold change	-9.00653
C13orf15	28984	chromosome 13 open reading frame 15	1 out of 7	90.3685																					90.3685	0.0174	fold change	2.1
MAP9	79884	microtubule-associated protein 9	1 out of 7	90.3685																					90.3685	0.0291	fold change	2.1
TFEC	22797	transcription factor EC	1 out of 7	90.2348																	90.2348	0.0128	fold change	3.58
0610010O12Rik	66060	RIKEN cDNA 0610010O12 gene	1 out of 7	90.2104	90.2104	n/a	fold change	8.90939
Ereg	13874	epiregulin	1 out of 7	90.1291	90.1291	n/a	fold change	8.90327
Emp3	13732	epithelial membrane protein 3	1 out of 7	90.0495	90.0495	n/a	fold change	8.90217
ALDH5A1	7915	aldehyde dehydrogenase 5 family, member A1	1 out of 7	90.0366																					90.0366	0.0018	fold change	2.08
CD80	941	CD80 molecule	1 out of 7	90.0366																	90.0366	0.0067	fold change	3.46
216681_at	NA		1 out of 7	89.9281									89.9281	0.0435	fold change	-6.64
Dhcr24	74754	24-dehydrocholesterol reductase	1 out of 7	89.8101	89.8101	n/a	fold change	8.81902
HK2	3099	hexokinase 2	1 out of 7	89.7747																	89.7747	0.0041	fold change	3.45
ANGPTL1	9068	angiopoietin-like 1	1 out of 7	89.7747																	89.7747	0.0019	fold change	3.45
1455573_at	NA		1 out of 7	89.7312	89.7312	n/a	fold change	-8.7989
TNFRSF11A	8792	tumor necrosis factor receptor superfamily, member 11a, NFKB activator	1 out of 7	89.5127																	89.5127	0.0011	fold change	3.4
Hs.23349	NA		1 out of 7	89.5127																					89.5127	0.0062	fold change	2.05
RGS1	5996	regulator of G-protein signaling 1	1 out of 7	89.5127																	89.5127	0.0186	fold change	3.4
Rnase4	58809	ribonuclease, RNase A family 4	1 out of 7	89.4134	89.4134	n/a	fold change	-8.64021
Tinagl1	94242	tubulointerstitial nephritis antigen-like 1	1 out of 7	89.3352	89.3352	n/a	fold change	8.6385
UNC84B	25777	unc-84 homolog B (C. elegans)	1 out of 7	89.3176																	89.3176	0.0006	fold change	3.39
Sephs1	109079	selenophosphate synthetase 1	1 out of 7	89.1774	89.1774	n/a	fold change	8.58352
1429400_at	NA		1 out of 7	89.0996	89.0996	n/a	fold change	8.51547
SYNC	81493	syncoilin, intermediate filament protein	1 out of 7	89.0583																					89.0583	0.0338	fold change	2
NM_018499	NA		1 out of 7	88.968									88.968	0.0039	fold change	5.8
Ifi205	226695	interferon activated gene 205	1 out of 7	88.9426	88.9426	n/a	fold change	8.38636
1562785_at	NA		1 out of 7	88.8652																	88.8652	0.0045	fold change	3.27
Plcxd2	433022	phosphatidylinositol-specific phospholipase C, X domain containing 2	1 out of 7	88.7091	88.7091	n/a	fold change	8.26833
AL050350	NA		1 out of 7	88.6729																	88.6729	0.0002	fold change	3.21
214083_at	NA		1 out of 7	88.6525									88.6525	0.0472	fold change	5.69
IKZF2	22807	IKAROS family zinc finger 2 (Helios)	1 out of 7	88.5457																					88.5457	0.015	fold change	1.97
MGC39372	221756	hypothetical protein MGC39372	1 out of 7	88.5457																	88.5457	0.0001	fold change	3.17
Strbp	20744	spermatid perinuclear RNA binding protein	1 out of 7	88.4768	88.4768	n/a	fold change	8.17966
243496_at	NA		1 out of 7	88.4173																					88.4173	0.0174	fold change	1.96
MCOLN2	255231	mucolipin 2	1 out of 7	88.4173																	88.4173	0.0033	fold change	3.15
EGR2	1959	early growth response 2	1 out of 7	88.3392																									88.3392	0.0443	fold change	2.37
1448943_at	NA		1 out of 7	88.3236	88.3236	n/a	fold change	8.11402
PAPLN	89932	papilin, proteoglycan-like sulfated glycoprotein	1 out of 7	88.2909																					88.2909	0.0238	fold change	1.94
Gbp6	229900	guanylate binding protein 6	1 out of 7	88.2457	88.2457	n/a	fold change	8.11043
IL8	3576	interleukin 8	1 out of 7	88.2208					88.2208	0.0055	fold change	5.66
NOD2	64127	nucleotide-binding oligomerization domain containing 2	1 out of 7	88.1648																	88.1648	0.0004	fold change	3.05
IDO1	3620	indoleamine 2,3-dioxygenase 1	1 out of 7	88.1088					88.1088	0.0002	fold change	5.52
LOC440248	440248	hect domain and RLD 2 pseudogene	1 out of 7	88.0282																									88.0282	0.0313	fold change	2.24
RFTN1	23180	raftlin, lipid raft linker 1	1 out of 7	88.0282									88.0282	0.0029	fold change	-5.4
RYR2	6262	ryanodine receptor 2 (cardiac)	1 out of 7	87.8735									87.8735	0.039	fold change	-5.37
S1pr3	13610	sphingosine-1-phosphate receptor 3	1 out of 7	87.8642	87.8642	n/a	fold change	-8.00318
2700038G22Rik	67194	RIKEN cDNA 2700038G22 gene	1 out of 7	87.7886	87.7886	n/a	fold change	7.98256
C17orf67	339210	chromosome 17 open reading frame 67	1 out of 7	87.7871																	87.7871	0.0002	fold change	2.96
ZNF195	7748	zinc finger protein 195	1 out of 7	87.7871																					87.7871	0.0253	fold change	1.91
Calm3	12315	calmodulin 3	1 out of 7	87.7116	87.7116	n/a	fold change	7.92337
LOC286272	286272	hypothetical protein LOC286272	1 out of 7	87.5994																					87.5994	0.0295	fold change	1.9
215382_x_at	NA		1 out of 7	87.5657									87.5657	0.0135	fold change	-5.23
VPS13B	157680	vacuolar protein sorting 13 homolog B (yeast)	1 out of 7	87.5657									87.5657	0.0018	fold change	5.23
Sostdc1	66042	sclerostin domain containing 1	1 out of 7	87.5611	87.5611	n/a	fold change	-7.86133
C7orf49	78996	chromosome 7 open reading frame 49	1 out of 7	87.4738																	87.4738	0.0003	fold change	2.95
CSAG1	158511	chondrosarcoma associated gene 1	1 out of 7	87.437					87.437	0.0137	fold change	5.3
1430357_at	NA		1 out of 7	87.4095	87.4095	n/a	fold change	-7.79213
HDX	139324	highly divergent homeobox	1 out of 7	87.35																	87.35	0.0001	fold change	2.94
CIITA	4261	class II, major histocompatibility complex, transactivator	1 out of 7	87.35																	87.35	0.0038	fold change	2.94
Macrod1	107227	MACRO domain containing 1	1 out of 7	87.2585	87.2585	n/a	fold change	-7.75508
PMEPA1	56937	prostate transmembrane protein, androgen induced 1	1 out of 7	87.2159					87.2159	0.0005	fold change	-5.26
Egr1	13653	early growth response 1	1 out of 7	87.184	87.184	n/a	fold change	-7.75281
TMEM144	55314	transmembrane protein 144	1 out of 7	87.1642																					87.1642	0.031	fold change	1.87
Syt16	238266	synaptotagmin XVI	1 out of 7	87.1095	87.1095	n/a	fold change	7.71462
ZYG11B	79699	zyg-11 homolog B (C. elegans)	1 out of 7	87.0413																					87.0413	0.0321	fold change	1.86
C2orf55	343990	chromosome 2 open reading frame 55	1 out of 7	87.0413																					87.0413	0.0247	fold change	1.86
Cxcr7	12778	chemokine (C-X-C motif) receptor 7	1 out of 7	87.0337	87.0337	n/a	fold change	-7.69645
Hs.573031	NA		1 out of 7	86.9792																	86.9792	0.0038	fold change	2.87
LCP2	3937	lymphocyte cytosolic protein 2 (SH2 domain containing leukocyte protein of 76kDa)	1 out of 7	86.9792																	86.9792	0.0073	fold change	2.87
Mm.25683	NA		1 out of 7	86.9595	86.9595	n/a	fold change	-7.69324
Hs.661360	NA		1 out of 7	86.8855					86.8855	0.0489	fold change	-5.09
Dbp	13170	D site albumin promoter binding protein	1 out of 7	86.8101	86.8101	n/a	fold change	-7.62869
SPEN	23013	spen homolog, transcriptional regulator (Drosophila)	1 out of 7	86.8056																									86.8056	0.016	fold change	2.12
GNB4	59345	guanine nucleotide binding protein (G protein), beta polypeptide 4	1 out of 7	86.6731																	86.6731	0.001	fold change	2.81
AU018091	245128	expressed sequence AU018091	1 out of 7	86.6626	86.6626	n/a	fold change	7.59672
CYP1A1	1543	cytochrome P450, family 1, subfamily A, polypeptide 1	1 out of 7	86.6116																					86.6116	0.0152	fold change	1.84
FBXO16	157574	F-box protein 16	1 out of 7	86.6116																					86.6116	0.0078	fold change	1.84
C1orf224	343531	chromosome 1 open reading frame 224	1 out of 7	86.5501																	86.5501	0.0002	fold change	2.8
LPCAT3	10162	lysophosphatidylcholine acyltransferase 3	1 out of 7	86.5052																									86.5052	0.0213	fold change	2.1
CCL13	6357	chemokine (C-C motif) ligand 13	1 out of 7	86.4887																	86.4887	0.0134	fold change	2.79
Ptprk	19272	protein tyrosine phosphatase, receptor type, K	1 out of 7	86.4409	86.4409	n/a	fold change	7.51653
SIGLEC1	6614	sialic acid binding Ig-like lectin 1, sialoadhesin	1 out of 7	86.4289																	86.4289	0.0005	fold change	2.78
Hs.99472	NA		1 out of 7	86.4289																					86.4289	0.0493	fold change	-1.83
Ptgs2	19225	prostaglandin-endoperoxide synthase 2	1 out of 7	86.3662	86.3662	n/a	fold change	7.51062
AF118086	NA		1 out of 7	86.3558									86.3558	0.0323	fold change	5
NUDT6	11162	nudix (nucleoside diphosphate linked moiety X)-type motif 6	1 out of 7	86.247																					86.247	0.0041	fold change	1.82
Hmga2	15364	high mobility group AT-hook 2	1 out of 7	86.2203	86.2203	n/a	fold change	7.41285
211054_at	NA		1 out of 7	86.2069									86.2069	0.0475	fold change	4.88
Hs.660221	NA		1 out of 7	86.1267					86.1267	0.0007	fold change	4.92
1451931_x_at	NA		1 out of 7	86.0733	86.0733	n/a	fold change	7.2957
SCLT1	132320	sodium channel and clathrin linker 1	1 out of 7	86.0659																	86.0659	0.0007	fold change	2.75
GAS7	8522	growth arrest-specific 7	1 out of 7	86.0659																					86.0659	0.0325	fold change	-1.8
ENAH	55740	enabled homolog (Drosophila)	1 out of 7	86.0185					86.0185	0.0022	fold change	-4.77
IRAK1	3654	interleukin-1 receptor-associated kinase 1	1 out of 7	85.8856																					85.8856	0.045	fold change	-1.79
NT5DC2	64943	5'-nucleotidase domain containing 2	1 out of 7	85.8045					85.8045	0.0007	fold change	-4.68
RAB27B	5874	RAB27B, member RAS oncogene family	1 out of 7	85.7633									85.7633	0.011	fold change	4.77
EFCAB7	84455	EF-hand calcium binding domain 7	1 out of 7	85.6458																					85.6458	0.0098	fold change	1.77
Glipr1	73690	GLI pathogenesis-related 1 (glioma)	1 out of 7	85.5652	85.5652	n/a	fold change	7.07632
GIMAP4	55303	GTPase, IMAP family member 4	1 out of 7	85.5271																	85.5271	0.0115	fold change	2.69
1428663_at	NA		1 out of 7	85.492	85.492	n/a	fold change	7.05255
HSD17B11	51170	hydroxysteroid (17-beta) dehydrogenase 11	1 out of 7	85.4672																					85.4672	0.017	fold change	1.76
KDELR3	11015	KDEL (Lys-Asp-Glu-Leu) endoplasmic reticulum protein retention receptor 3	1 out of 7	85.4672																					85.4672	0.026	fold change	1.76
PLA2G4C	8605	phospholipase A2, group IVC (cytosolic, calcium-independent)	1 out of 7	85.4672																					85.4672	0.0364	fold change	1.76
PHACTR4	65979	phosphatase and actin regulator 4	1 out of 7	85.4672																	85.4672	0.0024	fold change	2.68
SLAMF7	57823	SLAM family member 7	1 out of 7	85.4672																					85.4672	0.0279	fold change	1.76
SEPSECS	51091	Sep (O-phosphoserine) tRNA:Sec (selenocysteine) tRNA synthase	1 out of 7	85.4672																					85.4672	0.0235	fold change	1.76
TBC1D1	23216	TBC1 (tre-2/USP6, BUB2, cdc16) domain family, member 1	1 out of 7	85.4672																	85.4672	0.0044	fold change	2.68
Slco2a1	24059	solute carrier organic anion transporter family, member 2a1	1 out of 7	85.4204	85.4204	n/a	fold change	7.04735
204296_at	NA		1 out of 7	85.1789									85.1789	0.0192	fold change	4.64
Rhpn2	52428	rhophilin, Rho GTPase binding protein 2	1 out of 7	85.1339	85.1339	n/a	fold change	6.92212
NCRNA00086	399668	non-protein coding RNA 86	1 out of 7	84.995																					84.995	0.0023	fold change	1.75
SIAE	54414	sialic acid acetylesterase	1 out of 7	84.995																					84.995	0.0009	fold change	1.75
LOC253039	253039	hypothetical LOC253039	1 out of 7	84.995																					84.995	0.0312	fold change	1.75
SSBP3	23648	single stranded DNA binding protein 3	1 out of 7	84.995																	84.995	0.0005	fold change	2.65
Klhdc10	76788	kelch domain containing 10	1 out of 7	84.8479	84.8479	n/a	fold change	6.79109
CMBL	134147	carboxymethylenebutenolidase homolog (Pseudomonas)	1 out of 7	84.8191																					84.8191	0.0194	fold change	1.74
240392_at	NA		1 out of 7	84.8191																					84.8191	0.001	fold change	1.74
MMP28	79148	matrix metallopeptidase 28	1 out of 7	84.8191																					84.8191	0.0346	fold change	1.74
Ttc9	69480	tetratricopeptide repeat domain 9	1 out of 7	84.7774	84.7774	n/a	fold change	6.78376
HEPN1	641654	HEPACAM opposite strand 1	1 out of 7	84.7486					84.7486	0.0233	fold change	-4.42
203020_at	NA		1 out of 7	84.6439																	84.6439	6.6e-05	fold change	2.61
Nppb	18158	natriuretic peptide precursor type B	1 out of 7	84.4951	84.4951	n/a	fold change	6.73825
1568592_at	NA		1 out of 7	84.468																	84.468	4.8e-05	fold change	2.6
SCG2	7857	secretogranin II (chromogranin C)	1 out of 7	84.4595																									84.4595	0.0374	fold change	1.9
C1orf74	148304	chromosome 1 open reading frame 74	1 out of 7	84.411																					84.411	0.0115	fold change	1.72
THAP10	56906	THAP domain containing 10	1 out of 7	84.411																					84.411	0.0461	fold change	1.72
Hs.29178	NA		1 out of 7	84.411																					84.411	0.0484	fold change	1.72
JAK2	3717	Janus kinase 2	1 out of 7	84.411																	84.411	0.0026	fold change	2.59
ZC3H6	376940	zinc finger CCCH-type containing 6	1 out of 7	84.411																					84.411	0.0102	fold change	1.72
Pgm5	226041	phosphoglucomutase 5	1 out of 7	84.2843	84.2843	n/a	fold change	-6.67319
MAPKAP1	79109	mitogen-activated protein kinase associated protein 1	1 out of 7	84.2318					84.2318	0.0011	fold change	-4.24
Bace1	23821	beta-site APP cleaving enzyme 1	1 out of 7	84.2148	84.2148	n/a	fold change	6.64391
TNNC2	7125	troponin C type 2 (fast)	1 out of 7	84.1751									84.1751	0.0006	fold change	4.35
Mme	17380	membrane metallo endopeptidase	1 out of 7	84.1439	84.1439	n/a	fold change	-6.63087
MIR155HG	114614	MIR155 host gene (non-protein coding)	1 out of 7	84.1283					84.1283	0.0175	fold change	4.22
Pdzk1ip1	67182	PDZK1 interacting protein 1	1 out of 7	84.0746	84.0746	n/a	fold change	-6.61395
113386	113386		1 out of 7	84.0647																	84.0647	0.0156	fold change	2.52
1569566_at	NA		1 out of 7	84.0647																	84.0647	0.0002	fold change	2.52
AF305819	NA		1 out of 7	84.0251					84.0251	0.0112	fold change	4.21
KCNJ4	3761	potassium inwardly-rectifying channel, subfamily J, member 4	1 out of 7	83.8926									83.8926	0.0193	fold change	4.28
Diap3	56419	diaphanous homolog 3 (Drosophila)	1 out of 7	83.8659	83.8659	n/a	fold change	6.53949
FAM101B	359845	family with sequence similarity 101, member B	1 out of 7	83.8209					83.8209	0.0003	fold change	-4.12
LOC100131195	100131195	hypothetical protein LOC100131195	1 out of 7	83.8209					83.8209	0.025	fold change	-4.12
Sema4f	20355	sema domain, immunoglobulin domain (Ig), TM domain, and short cytoplasmic domain	1 out of 7	83.797	83.797	n/a	fold change	6.51463
215155_at	NA		1 out of 7	83.7521									83.7521	0.0171	fold change	-4.26
5830408B19Rik	74756	RIKEN cDNA 5830408B19 gene	1 out of 7	83.7268	83.7268	n/a	fold change	-6.50743
NRBP2	340371	nuclear receptor binding protein 2	1 out of 7	83.7212																					83.7212	0.0226	fold change	1.7
441175	441175		1 out of 7	83.7212																					83.7212	0.0138	fold change	1.7
DZIP1	22873	DAZ interacting protein 1	1 out of 7	83.7212																					83.7212	0.047	fold change	1.7
TMEM49	81671	transmembrane protein 49	1 out of 7	83.7212																					83.7212	0.0198	fold change	1.7
Hs.661149	NA		1 out of 7	83.7212																					83.7212	0.0406	fold change	1.7
Sssca1	56390	Sjogren's syndrome/scleroderma autoantigen 1 homolog (human)	1 out of 7	83.6582	83.6582	n/a	fold change	6.5028
1435162_at	NA		1 out of 7	83.5897	83.5897	n/a	fold change	6.47602
Dusp1	19252	dual specificity phosphatase 1	1 out of 7	83.5199	83.5199	n/a	fold change	6.4603
2310002L13Rik	75577	RIKEN cDNA 2310002L13 gene	1 out of 7	83.4516	83.4516	n/a	fold change	6.44333
Scara5	71145	scavenger receptor class A, member 5 (putative)	1 out of 7	83.3834	83.3834	n/a	fold change	-6.39682
FOXF1	2294	forkhead box F1	1 out of 7	83.3333									83.3333	0.0312	fold change	4.21
RBMS3	27303	RNA binding motif, single stranded interacting protein	1 out of 7	83.3236																					83.3236	0.0031	fold change	1.69
C3orf23	285343	chromosome 3 open reading frame 23	1 out of 7	83.3236																					83.3236	0.0458	fold change	1.69
Metrnl	210029	meteorin, glial cell differentiation regulator-like	1 out of 7	83.3139	83.3139	n/a	fold change	6.38944
Gsta2	14858	glutathione S-transferase, alpha 2 (Yc2)	1 out of 7	83.2459	83.2459	n/a	fold change	-6.37944
Ptprg	19270	protein tyrosine phosphatase, receptor type, G	1 out of 7	83.1781	83.1781	n/a	fold change	6.36688
Odf2l	52184	outer dense fiber of sperm tails 2-like	1 out of 7	83.1089	83.1089	n/a	fold change	6.31951
1557071_s_at	NA		1 out of 7	83.0979																	83.0979	0.0007	fold change	2.42
SGCD	6444	sarcoglycan, delta (35kDa dystrophin-associated glycoprotein)	1 out of 7	83.0565									83.0565	0.0229	fold change	-4.15
GPX3	2878	glutathione peroxidase 3 (plasma)	1 out of 7	83.0565																									83.0565	0.0171	fold change	-1.8
Hs.595302	NA		1 out of 7	83.0427																					83.0427	0.0493	fold change	1.68
Orc2l	18393	origin recognition complex, subunit 2-like (S. cerevisiae)	1 out of 7	83.0413	83.0413	n/a	fold change	6.29195
NUDCD1	84955	NudC domain containing 1	1 out of 7	82.9297																	82.9297	0.0003	fold change	2.41
ETV6	2120	ets variant 6	1 out of 7	82.8185																	82.8185	0.0068	fold change	2.4
SATB1	6304	SATB homeobox 1	1 out of 7	82.8185																					82.8185	0.0414	fold change	1.67
FAM46C	54855	family with sequence similarity 46, member C	1 out of 7	82.8185																	82.8185	2.4e-05	fold change	2.4
CTNND1	1500	catenin (cadherin-associated protein), delta 1	1 out of 7	82.8185																					82.8185	0.0135	fold change	1.67
ALDH1A2	8854	aldehyde dehydrogenase 1 family, member A2	1 out of 7	82.7815									82.7815	0.0026	fold change	4.11
Zfp36l1	12192	zinc finger protein 36, C3H type-like 1	1 out of 7	82.7705	82.7705	n/a	fold change	-6.16254
CCR3	1232	chemokine (C-C motif) receptor 3	1 out of 7	82.616					82.616	0.019	fold change	3.89
ESR1	2099	estrogen receptor 1	1 out of 7	82.5083									82.5083	0.0002	fold change	-4.08
A630072M18Rik	320770	RIKEN cDNA A630072M18 gene	1 out of 7	82.5001	82.5001	n/a	fold change	6.12211
CD109	135228	CD109 molecule	1 out of 7	82.4851																					82.4851	0.0028	fold change	1.66
FLJ43489	644283	hypothetical protein LOC644283	1 out of 7	82.4851																					82.4851	0.0294	fold change	1.66
EFCAB2	84288	EF-hand calcium binding domain 2	1 out of 7	82.4851																					82.4851	0.0259	fold change	1.66
PHACTR2	9749	phosphatase and actin regulator 2	1 out of 7	82.4851																					82.4851	0.0257	fold change	1.66
KLHL31	401265	kelch-like 31 (Drosophila)	1 out of 7	82.4851																					82.4851	0.0114	fold change	1.66
DPEP1	1800	dipeptidase 1 (renal)	1 out of 7	82.3723									82.3723	0.0181	fold change	-4.06
SERPINB4	6318	serpin peptidase inhibitor, clade B (ovalbumin), member 4	1 out of 7	82.3723													82.3723	0.0084	fold change	2.63
Lcorl	209707	ligand dependent nuclear receptor corepressor-like	1 out of 7	82.3669	82.3669	n/a	fold change	6.1155
Aff3	16764	AF4/FMR2 family, member 3	1 out of 7	82.2328	82.2328	n/a	fold change	-6.07925
Flot2	14252	flotillin 2	1 out of 7	82.1666	82.1666	n/a	fold change	6.07686
Hs.432914	NA		1 out of 7	82.1234					82.1234	0.0012	fold change	-3.82
IFT140	9742	intraflagellar transport 140 homolog (Chlamydomonas)	1 out of 7	82.1018									82.1018	0.0463	fold change	-4.02
1434712_at	NA		1 out of 7	82.0991	82.0991	n/a	fold change	6.06777
Matn2	17181	matrilin 2	1 out of 7	82.0331	82.0331	n/a	fold change	-6.05779
THNSL1	79896	threonine synthase-like 1 (S. cerevisiae)	1 out of 7	81.9901																					81.9901	0.031	fold change	1.65
GALNT7	51809	UDP-N-acetyl-alpha-D-galactosamine:polypeptide N-acetylgalactosaminyltransferase 7 (GalNAc-T7)	1 out of 7	81.9901																					81.9901	0.0346	fold change	1.65
NETO1	81832	neuropilin (NRP) and tolloid (TLL)-like 1	1 out of 7	81.9901																					81.9901	0.0069	fold change	1.65
Kif26b	269152	kinesin family member 26B	1 out of 7	81.9672	81.9672	n/a	fold change	-5.98767
C14orf83	161145	chromosome 14 open reading frame 83	1 out of 7	81.935																	81.935	0.001	fold change	2.33
Hs.147408	NA		1 out of 7	81.8304					81.8304	0.0031	fold change	-3.8
ATAD2B	54454	ATPase family, AAA domain containing 2B	1 out of 7	81.6993																									81.6993	0.0117	fold change	1.7
CAPZA1	829	capping protein (actin filament) muscle Z-line, alpha 1	1 out of 7	81.6993									81.6993	0.0377	fold change	-3.99
Hs.270479	NA		1 out of 7	81.6633																	81.6633	0.0026	fold change	2.3
LILRB1	10859	leukocyte immunoglobulin-like receptor, subfamily B (with TM and ITIM domains), member 1	1 out of 7	81.6633																	81.6633	0.0158	fold change	2.3
DPYS	1807	dihydropyrimidinase	1 out of 7	81.5661									81.5661	0.0022	fold change	-3.97
1456769_at	NA		1 out of 7	81.5049	81.5049	n/a	fold change	5.82147
PHYHIP	9796	phytanoyl-CoA 2-hydroxylase interacting protein	1 out of 7	81.4465																					81.4465	0.0389	fold change	1.64
BI547087	NA		1 out of 7	81.4465																					81.4465	0.0463	fold change	1.64
LAYN	143903	layilin	1 out of 7	81.4465																					81.4465	0.0497	fold change	1.64
HLA-H	3136	major histocompatibility complex, class I, H (pseudogene)	1 out of 7	81.4438					81.4438	0.003	fold change	3.69
RPS4P3	128580	ribosomal protein S4 pseudogene 3	1 out of 7	81.4332																									81.4332	0.0431	fold change	-1.69
KLF10	7071	Kruppel-like factor 10	1 out of 7	81.4332																									81.4332	0.0397	fold change	1.69
1457823_at	NA		1 out of 7	81.3749	81.3749	n/a	fold change	5.73954
LOC144874	144874	hypothetical protein LOC144874	1 out of 7	81.3392																	81.3392	0.0027	fold change	2.29
LRAT	9227	lecithin retinol acyltransferase (phosphatidylcholine--retinol O-acyltransferase)	1 out of 7	81.3008									81.3008	0.0281	fold change	-3.88
GIMAP5	55340	GTPase, IMAP family member 5	1 out of 7	81.285																	81.285	6.3e-05	fold change	2.28
1456249_x_at	NA		1 out of 7	81.1794	81.1794	n/a	fold change	-5.70805
HS3ST1	9957	heparan sulfate (glucosamine) 3-O-sulfotransferase 1	1 out of 7	81.1688													81.1688	0.0049	fold change	2.41
OR2H1	26716	olfactory receptor, family 2, subfamily H, member 1	1 out of 7	81.1688									81.1688	0.0035	fold change	3.87
CCNA1	8900	cyclin A1	1 out of 7	81.1688													81.1688	0.0042	fold change	2.41
1555853_at	NA		1 out of 7	81.0163																	81.0163	0.0331	fold change	2.26
1810029B16Rik	66282	RIKEN cDNA 1810029B16 gene	1 out of 7	80.9848	80.9848	n/a	fold change	5.67854
Hs.494047	NA		1 out of 7	80.9638																					80.9638	0.0498	fold change	1.63
Hs.574311	NA		1 out of 7	80.9638																	80.9638	0.0019	fold change	2.25
NEDD9	4739	neural precursor cell expressed, developmentally down-regulated 9	1 out of 7	80.9638																					80.9638	0.019	fold change	1.63
ADPRHL2	54936	ADP-ribosylhydrolase like 2	1 out of 7	80.9638																	80.9638	0.0034	fold change	2.25
SAMSN1	64092	SAM domain, SH3 domain and nuclear localization signals 1	1 out of 7	80.9638																	80.9638	7e-05	fold change	2.25
Pramef8	242736	PRAME family member 8	1 out of 7	80.9206	80.9206	n/a	fold change	5.67659
LOC648740	648740	ACTB pseudogene	1 out of 7	80.8708					80.8708	0.0327	fold change	-3.61
Slc25a24	229731	solute carrier family 25 (mitochondrial carrier, phosphate carrier), member 24	1 out of 7	80.8551	80.8551	n/a	fold change	5.66183
Tmigd1	66601	transmembrane and immunoglobulin domain containing 1	1 out of 7	80.7911	80.7911	n/a	fold change	-5.65419
208988_at	NA		1 out of 7	80.7754																									80.7754	0.0017	fold change	1.67
KIAA1024	23251	KIAA1024	1 out of 7	80.7754									80.7754	0.0296	fold change	-3.75
401216	401216		1 out of 7	80.7507																	80.7507	0.0263	fold change	2.24
Muc15	269328	mucin 15	1 out of 7	80.7272	80.7272	n/a	fold change	-5.64628
Rg9mtd2	108943	RNA (guanine-9-) methyltransferase domain containing 2	1 out of 7	80.6621	80.6621	n/a	fold change	5.64517
PRKACG	5568	protein kinase, cAMP-dependent, catalytic, gamma	1 out of 7	80.6452									80.6452	0.0002	fold change	-3.74
CLPTM1	1209	cleft lip and palate associated transmembrane protein 1	1 out of 7	80.6452													80.6452	0.043	fold change	-2.28
Cp	12870	ceruloplasmin	1 out of 7	80.5984	80.5984	n/a	fold change	-5.63215
SCARA3	51435	scavenger receptor class A, member 3	1 out of 7	80.5919																					80.5919	0.0413	fold change	1.62
SERPINF1	5176	serpin peptidase inhibitor, clade F (alpha-2 antiplasmin, pigment epithelium derived factor), member 1	1 out of 7	80.5919																					80.5919	0.0486	fold change	1.62
244264_at	NA		1 out of 7	80.5919																					80.5919	0.0223	fold change	1.62
C6orf218	221718	chromosome 6 open reading frame 218	1 out of 7	80.5919																					80.5919	0.0141	fold change	1.62
TFDP2	7029	transcription factor Dp-2 (E2F dimerization partner 2)	1 out of 7	80.5919																					80.5919	0.0486	fold change	1.62
HBG1	3047	hemoglobin, gamma A	1 out of 7	80.5867					80.5867	0.0086	fold change	3.57
TMEM110	375346	transmembrane protein 110	1 out of 7	80.5386																	80.5386	0.0027	fold change	2.23
Hs.297628	NA		1 out of 7	80.5386																	80.5386	0.0048	fold change	2.23
CD86	942	CD86 molecule	1 out of 7	80.5386																	80.5386	0.0121	fold change	2.23
Dusp8	18218	dual specificity phosphatase 8	1 out of 7	80.4699	80.4699	n/a	fold change	5.62095
FGFR3	2261	fibroblast growth factor receptor 3	1 out of 7	80.3859									80.3859	0.0299	fold change	-3.72
PLEK2	26499	pleckstrin 2	1 out of 7	80.329																	80.329	0.0001	fold change	2.22
NOD1	10392	nucleotide-binding oligomerization domain containing 1	1 out of 7	80.329																	80.329	0.0001	fold change	2.22
206963_s_at	NA		1 out of 7	80.329																	80.329	0.0002	fold change	2.22
CCND3	896	cyclin D3	1 out of 7	80.329																	80.329	0.0018	fold change	2.22
NME2	4831	non-metastatic cells 2, protein (NM23B) expressed in	1 out of 7	80.2568																									80.2568	0.0447	fold change	-1.66
PECI	10455	peroxisomal D3,D2-enoyl-CoA isomerase	1 out of 7	80.2568																									80.2568	0.04	fold change	-1.66
WDR63	126820	WD repeat domain 63	1 out of 7	80.2233																					80.2233	0.0494	fold change	1.61
FAM117B	150864	family with sequence similarity 117, member B	1 out of 7	80.2233																					80.2233	0.0301	fold change	1.61
ZNF655	79027	zinc finger protein 655	1 out of 7	80.2233																					80.2233	0.0253	fold change	1.61
2810025M15Rik	69953	RIKEN cDNA 2810025M15 gene	1 out of 7	80.2156	80.2156	n/a	fold change	5.54375
KRT75	9119	keratin 75	1 out of 7	80.1282													80.1282	0.0174	fold change	2.24
AI694413	NA		1 out of 7	80.0154																	80.0154	0.0022	fold change	2.21
NRP2	8828	neuropilin 2	1 out of 7	80.0154																					80.0154	0.0191	fold change	1.6
NLRP10	338322	NLR family, pyrin domain containing 10	1 out of 7	80.0154																					80.0154	0.0421	fold change	-1.6
1569121_at	NA		1 out of 7	80.0154																					80.0154	0.0086	fold change	-1.6
ADCY4	196883	adenylate cyclase 4	1 out of 7	80.0154																					80.0154	0.0035	fold change	1.6
ITPRIP	85450	inositol 1,4,5-triphosphate receptor interacting protein	1 out of 7	80.0154																	80.0154	0.0028	fold change	2.21
KIAA1407	57577	KIAA1407	1 out of 7	80.0154																					80.0154	0.0283	fold change	1.6
FPR3	2359	formyl peptide receptor 3	1 out of 7	80.0154																	80.0154	0.0326	fold change	2.21
Gas2l3	237436	growth arrest-specific 2 like 3	1 out of 7	79.899	79.899	n/a	fold change	5.52093
RALGPS1	9649	Ral GEF with PH domain and SH3 binding motif 1	1 out of 7	79.8722									79.8722	0.0115	fold change	-3.63
SSR2	6746	signal sequence receptor, beta (translocon-associated protein beta)	1 out of 7	79.8722																									79.8722	0.019	fold change	-1.64
Hs.707102	NA		1 out of 7	79.839					79.839	0.0032	fold change	3.5
1454701_at	NA		1 out of 7	79.8365	79.8365	n/a	fold change	5.51145
Mbnl3	171170	muscleblind-like 3 (Drosophila)	1 out of 7	79.8365	79.8365	n/a	fold change	5.51145
CHMP2A	27243	chromatin modifying protein 2A	1 out of 7	79.7448																									79.7448	0.006	fold change	-1.63
NTNG2	84628	netrin G2	1 out of 7	79.6521																	79.6521	0.0148	fold change	2.19
Ece1	230857	endothelin converting enzyme 1	1 out of 7	79.6483	79.6483	n/a	fold change	5.49238
MMP14	4323	matrix metallopeptidase 14 (membrane-inserted)	1 out of 7	79.6178													79.6178	0.0211	fold change	-2.12
227763_at	NA		1 out of 7	79.5494																					79.5494	0.0352	fold change	1.59
Mm.151250	NA		1 out of 7	79.5229	79.5229	n/a	fold change	-5.45756
Fam20c	80752	family with sequence similarity 20, member C	1 out of 7	79.4609	79.4609	n/a	fold change	-5.45448
FCGR1B	2210	Fc fragment of IgG, high affinity Ib, receptor (CD64)	1 out of 7	79.3941																	79.3941	0.0064	fold change	2.18
C21orf88	114041	chromosome 21 open reading frame 88	1 out of 7	79.3802					79.3802	0.0411	fold change	3.47
221860_at	NA		1 out of 7	79.3437																					79.3437	0.0307	fold change	1.58
SOAT1	6646	sterol O-acyltransferase 1	1 out of 7	79.3437																					79.3437	0.0435	fold change	1.58
GALNT5	11227	UDP-N-acetyl-alpha-D-galactosamine:polypeptide N-acetylgalactosaminyltransferase 5 (GalNAc-T5)	1 out of 7	79.3437																					79.3437	0.0138	fold change	1.58
MR1	3140	major histocompatibility complex, class I-related	1 out of 7	79.3437																					79.3437	0.0354	fold change	1.58
LOC554203	554203	alanyl-tRNA synthetase domain containing 1 pseudogene	1 out of 7	79.3437																					79.3437	0.0366	fold change	1.58
232810_at	NA		1 out of 7	79.3437																					79.3437	0.0022	fold change	1.58
CKAP2L	150468	cytoskeleton associated protein 2-like	1 out of 7	79.3437																					79.3437	0.0109	fold change	-1.58
Mm.25647	NA		1 out of 7	79.2745	79.2745	n/a	fold change	5.40805
ANGPTL3	27329	angiopoietin-like 3	1 out of 7	79.2393									79.2393	0.0098	fold change	-3.54
BE552359	NA		1 out of 7	79.1904																	79.1904	0.0033	fold change	2.17
Ccnyl1	227210	cyclin Y-like 1	1 out of 7	79.1502	79.1502	n/a	fold change	5.34755
HIST1H3I	8354	histone cluster 1, H3i	1 out of 7	79.1139									79.1139	0.0052	fold change	-3.52
DAD1	1603	defender against cell death 1	1 out of 7	79.1139																									79.1139	0.0351	fold change	-1.61
216583_x_at	NA		1 out of 7	79.1139																									79.1139	0.0451	fold change	-1.61
Spon2	100689	spondin 2, extracellular matrix protein	1 out of 7	79.0889	79.0889	n/a	fold change	-5.33181
MNDA	4332	myeloid cell nuclear differentiation antigen	1 out of 7	79.0376																	79.0376	0.0055	fold change	2.16
Siah2	20439	seven in absentia 2	1 out of 7	79.0276	79.0276	n/a	fold change	5.31168
MYO1B	4430	myosin IB	1 out of 7	79.0152					79.0152	0.0143	fold change	-3.46
VCAN	1462	versican	1 out of 7	78.9889													78.9889	0.0248	fold change	-2.04
Zfhx3	11906	zinc finger homeobox 3	1 out of 7	78.9042	78.9042	n/a	fold change	5.29748
ABCB9	23457	ATP-binding cassette, sub-family B (MDR/TAP), member 9	1 out of 7	78.8644									78.8644	0.0354	fold change	-3.46
Krt6b	16688	keratin 6B	1 out of 7	78.7811	78.7811	n/a	fold change	-5.24414
ACTA2	59	actin, alpha 2, smooth muscle, aorta	1 out of 7	78.734																					78.734	0.03	fold change	1.57
PARP8	79668	poly (ADP-ribose) polymerase family, member 8	1 out of 7	78.734																	78.734	0.0003	fold change	2.15
C3orf34	84984	chromosome 3 open reading frame 34	1 out of 7	78.734																					78.734	0.0005	fold change	1.57
MBD5	55777	methyl-CpG binding domain protein 5	1 out of 7	78.734																					78.734	0.0324	fold change	1.57
CD200R1	131450	CD200 receptor 1	1 out of 7	78.734																					78.734	0.0015	fold change	1.57
1435455_at	NA		1 out of 7	78.6596	78.6596	n/a	fold change	5.2377
LOC644538	644538	hypothetical protein LOC644538	1 out of 7	78.6547					78.6547	0.0022	fold change	-3.44
CXCL12	6387	chemokine (C-X-C motif) ligand 12 (stromal cell-derived factor 1)	1 out of 7	78.6324																	78.6324	0.0198	fold change	2.14
Hs.553303	NA		1 out of 7	78.6324																	78.6324	0.0138	fold change	2.14
Atp13a5	268878	ATPase type 13A5	1 out of 7	78.5978	78.5978	n/a	fold change	-5.23282
BG071937	NA		1 out of 7	78.5373	78.5373	n/a	fold change	-5.21229
CALML5	51806	calmodulin-like 5	1 out of 7	78.4929													78.4929	0.0452	fold change	2.01
NAT8	9027	N-acetyltransferase 8 (GCN5-related, putative)	1 out of 7	78.4818																	78.4818	0.003	fold change	2.13
RHOC	389	ras homolog gene family, member C	1 out of 7	78.4818																	78.4818	0.001	fold change	2.13
NEBL	10529	nebulette	1 out of 7	78.3822																					78.3822	0.0475	fold change	-1.56
DNAJB4	11080	DnaJ (Hsp40) homolog, subfamily B, member 4	1 out of 7	78.3822																					78.3822	0.0446	fold change	1.56
L1CAM	3897	L1 cell adhesion molecule	1 out of 7	78.3822																					78.3822	0.0311	fold change	1.56
WASH3P	374666	WAS protein family homolog 3 pseudogene	1 out of 7	78.3822																					78.3822	0.0068	fold change	1.56
DENND4A	10260	DENN/MADD domain containing 4A	1 out of 7	78.3822																					78.3822	0.0451	fold change	1.56
FBXL2	25827	F-box and leucine-rich repeat protein 2	1 out of 7	78.3822																					78.3822	0.033	fold change	1.56
ZNRF4	148066	zinc and ring finger 4	1 out of 7	78.3699									78.3699	0.0015	fold change	-3.4
215450_at	NA		1 out of 7	78.3699													78.3699	0.0456	fold change	2
Wipi2	74781	WD repeat domain, phosphoinositide interacting 2	1 out of 7	78.3552	78.3552	n/a	fold change	5.17288
HPSE	10855	heparanase	1 out of 7	78.3318																	78.3318	0.0046	fold change	2.12
Rnf121	75212	ring finger protein 121	1 out of 7	78.295	78.295	n/a	fold change	5.17021
Iigp1	60440	interferon inducible GTPase 1	1 out of 7	78.235	78.235	n/a	fold change	5.16945
TF	7018	transferrin	1 out of 7	78.125									78.125	0.0196	fold change	3.39
Irgm1	15944	immunity-related GTPase family M member 1	1 out of 7	78.0543	78.0543	n/a	fold change	5.14715
C7orf63	79846	chromosome 7 open reading frame 63	1 out of 7	78.0031									78.0031	0.0178	fold change	-3.38
PFKFB1	5207	6-phosphofructo-2-kinase/fructose-2,6-biphosphatase 1	1 out of 7	78.0031									78.0031	0.0337	fold change	-3.38
LHX2	9355	LIM homeobox 2	1 out of 7	78.0031									78.0031	0.0111	fold change	-3.38
Slc6a14	56774	solute carrier family 6 (neurotransmitter transporter), member 14	1 out of 7	77.9934	77.9934	n/a	fold change	-5.13465
CYP7A1	1581	cytochrome P450, family 7, subfamily A, polypeptide 1	1 out of 7	77.935																	77.935	0.0067	fold change	-2.1
SELL	6402	selectin L	1 out of 7	77.935																	77.935	0.049	fold change	2.1
232000_at	NA		1 out of 7	77.935																	77.935	0.0016	fold change	2.1
IL7	3574	interleukin 7	1 out of 7	77.935																	77.935	0.0029	fold change	2.1
GSDMB	55876	gasdermin B	1 out of 7	77.935																	77.935	0.0041	fold change	2.1
1454984_at	NA		1 out of 7	77.9338	77.9338	n/a	fold change	-5.13024
Dclk1	13175	doublecortin-like kinase 1	1 out of 7	77.8743	77.8743	n/a	fold change	-5.11514
QTRTD1	79691	queuine tRNA-ribosyltransferase domain containing 1	1 out of 7	77.7605																									77.7605	0.0271	fold change	1.58
GINS4	84296	GINS complex subunit 4 (Sld5 homolog)	1 out of 7	77.7605																									77.7605	0.0193	fold change	-1.58
PIP5K1A	8394	phosphatidylinositol-4-phosphate 5-kinase, type I, alpha	1 out of 7	77.7605													77.7605	0.0324	fold change	-1.94
Hs.647744	NA		1 out of 7	77.7605																									77.7605	0.0396	fold change	-1.58
Traf4	22032	TNF receptor associated factor 4	1 out of 7	77.7545	77.7545	n/a	fold change	5.08632
EFHC2	80258	EF-hand domain (C-terminal) containing 2	1 out of 7	77.6398																					77.6398	0.0147	fold change	1.55
NEK3	4752	NIMA (never in mitosis gene a)-related kinase 3	1 out of 7	77.6398																					77.6398	0.0283	fold change	1.55
CWF19L2	143884	CWF19-like 2, cell cycle control (S. pombe)	1 out of 7	77.6398																					77.6398	0.0217	fold change	1.55
SDS	10993	serine dehydratase	1 out of 7	77.6398																	77.6398	0.0475	fold change	2.09
SLC35E2	9906	solute carrier family 35, member E2	1 out of 7	77.6398									77.6398	0.0287	fold change	-3.37
TTC18	118491	tetratricopeptide repeat domain 18	1 out of 7	77.6398																					77.6398	0.0397	fold change	1.55
TRIM52	84851	tripartite motif-containing 52	1 out of 7	77.6398																					77.6398	0.0299	fold change	1.55
PXN	5829	paxillin	1 out of 7	77.6398													77.6398	0.0336	fold change	-1.93
C1orf126	200197	chromosome 1 open reading frame 126	1 out of 7	77.6398																					77.6398	0.0214	fold change	-1.55
Gen1	209334	Gen homolog 1, endonuclease (Drosophila)	1 out of 7	77.5759	77.5759	n/a	fold change	5.07434
TXN	7295	thioredoxin	1 out of 7	77.5194													77.5194	0.0419	fold change	1.89
Cggbp1	106143	CGG triplet repeat binding protein 1	1 out of 7	77.517	77.517	n/a	fold change	5.06264
Mm.258498	NA		1 out of 7	77.4569	77.4569	n/a	fold change	5.05891
SHOX2	6474	short stature homeobox 2	1 out of 7	77.3994									77.3994	0.0217	fold change	3.34
GREM2	64388	gremlin 2, cysteine knot superfamily, homolog (Xenopus laevis)	1 out of 7	77.3946																	77.3946	0.0064	fold change	-2.08
CLIP3	25999	CAP-GLY domain containing linker protein 3	1 out of 7	77.3946																	77.3946	0.0067	fold change	2.08
Wdr5	140858	WD repeat domain 5	1 out of 7	77.3395	77.3395	n/a	fold change	5.03388
NBPF12	440675	neuroblastoma breakpoint family, member 12	1 out of 7	77.2798																									77.2798	0.033	fold change	1.57
213517_at	NA		1 out of 7	77.2798																									77.2798	0.0475	fold change	1.57
Trim16	94092	tripartite motif-containing 16	1 out of 7	77.2798	77.2798	n/a	fold change	5.0293
Ptpn11	19247	protein tyrosine phosphatase, non-receptor type 11	1 out of 7	77.2213	77.2213	n/a	fold change	5.023
GBP6	163351	guanylate binding protein family, member 6	1 out of 7	77.1522																					77.1522	0.0107	fold change	1.54
MPDZ	8777	multiple PDZ domain protein	1 out of 7	77.1522																					77.1522	0.0293	fold change	1.54
SLC6A2	6530	solute carrier family 6 (neurotransmitter transporter, noradrenalin), member 2	1 out of 7	77.1522																					77.1522	0.0263	fold change	-1.54
ZNF608	57507	zinc finger protein 608	1 out of 7	77.1522																					77.1522	0.0137	fold change	1.54
MGC21881	389741	hypothetical locus MGC21881	1 out of 7	77.1522																					77.1522	0.0389	fold change	1.54
UBIAD1	29914	UbiA prenyltransferase domain containing 1	1 out of 7	77.1522																					77.1522	0.043	fold change	-1.54
Spata5	57815	spermatogenesis associated 5	1 out of 7	77.1034	77.1034	n/a	fold change	5.01782
ADAM17	6868	ADAM metallopeptidase domain 17	1 out of 7	77.0416																									77.0416	0.025	fold change	1.56
HIF3A	64344	hypoxia inducible factor 3, alpha subunit	1 out of 7	77.0416									77.0416	0.0418	fold change	-3.33
Ciapin1	109006	cytokine induced apoptosis inhibitor 1	1 out of 7	76.987	76.987	n/a	fold change	4.99495
239364_at	NA		1 out of 7	76.9586																	76.9586	0.0138	fold change	2.06
GIMAP6	474344	GTPase, IMAP family member 6	1 out of 7	76.9586																	76.9586	0.0364	fold change	2.06
Prkg2	19092	protein kinase, cGMP-dependent, type II	1 out of 7	76.9278	76.9278	n/a	fold change	4.9898
BPGM	669	2,3-bisphosphoglycerate mutase	1 out of 7	76.9231													76.9231	0.048	fold change	1.86
Ckmt1	12716	creatine kinase, mitochondrial 1, ubiquitous	1 out of 7	76.8699	76.8699	n/a	fold change	-4.98612
NM_007629	NA		1 out of 7	76.812	76.812	n/a	fold change	4.95462
SGSM3	27352	small G protein signaling modulator 3	1 out of 7	76.8049																									76.8049	0.0026	fold change	-1.55
NUCB1	4924	nucleobindin 1	1 out of 7	76.8049													76.8049	0.0134	fold change	-1.84
GSTP1	2950	glutathione S-transferase pi 1	1 out of 7	76.8049																									76.8049	0.0405	fold change	-1.55
Ifi203	15950	interferon activated gene 203	1 out of 7	76.753	76.753	n/a	fold change	4.95414
Hs.606162	NA		1 out of 7	76.7283					76.7283	0.0309	fold change	-3.32
Hs.173024	NA		1 out of 7	76.7189																	76.7189	0.0154	fold change	2.04
Pea15a	18611	phosphoprotein enriched in astrocytes 15A	1 out of 7	76.6954	76.6954	n/a	fold change	4.94879
SMARCA4	6597	SWI/SNF related, matrix associated, actin dependent regulator of chromatin, subfamily a, member 4	1 out of 7	76.6871									76.6871	0.0492	fold change	3.25
1421851_at	NA		1 out of 7	76.6377	76.6377	n/a	fold change	4.94502
CHST3	9469	carbohydrate (chondroitin 6) sulfotransferase 3	1 out of 7	76.5697													76.5697	0.0074	fold change	-1.82
217070_at	NA		1 out of 7	76.5697									76.5697	0.0439	fold change	3.24
IGSF9	57549	immunoglobulin superfamily, member 9	1 out of 7	76.5275																	76.5275	0.016	fold change	2.03
1552703_s_at	NA		1 out of 7	76.5275																	76.5275	0.0065	fold change	2.03
TTPA	7274	tocopherol (alpha) transfer protein	1 out of 7	76.4725					76.4725	0.0051	fold change	-3.28
Abcf3	27406	ATP-binding cassette, sub-family F (GCN20), member 3	1 out of 7	76.4643	76.4643	n/a	fold change	4.92744
VAV2	7410	vav 2 guanine nucleotide exchange factor	1 out of 7	76.4526													76.4526	0.021	fold change	-1.81
ITPRIPL2	162073	inositol 1,4,5-triphosphate receptor interacting protein-like 2	1 out of 7	76.3849																					76.3849	0.0205	fold change	1.53
Hs.9012	NA		1 out of 7	76.3849																					76.3849	0.0482	fold change	1.53
Hs.527535	NA		1 out of 7	76.3849																					76.3849	0.0256	fold change	1.53
SDPR	8436	serum deprivation response (phosphatidylserine binding protein)	1 out of 7	76.3849																					76.3849	0.0202	fold change	1.53
Hs.145500	NA		1 out of 7	76.3849																					76.3849	0.0312	fold change	-1.53
Hs.13500	NA		1 out of 7	76.3849																					76.3849	0.0465	fold change	1.53
IFT74	80173	intraflagellar transport 74 homolog (Chlamydomonas)	1 out of 7	76.3849																					76.3849	0.0188	fold change	1.53
Hs.445247	NA		1 out of 7	76.3849																					76.3849	0.0049	fold change	1.53
Sdad1	231452	SDA1 domain containing 1	1 out of 7	76.3487	76.3487	n/a	fold change	4.91487
236826_at	NA		1 out of 7	76.2428																	76.2428	7.6e-05	fold change	2.01
APPL2	55198	adaptor protein, phosphotyrosine interaction, PH domain and leucine zipper containing 2	1 out of 7	76.2428																	76.2428	0.0028	fold change	-2.01
AI097641	NA		1 out of 7	76.2428																	76.2428	0.0167	fold change	2.01
Gale	74246	galactose-4-epimerase, UDP	1 out of 7	76.2335	76.2335	n/a	fold change	4.88214
COX7A1	1346	cytochrome c oxidase subunit VIIa polypeptide 1 (muscle)	1 out of 7	76.2195									76.2195	0.0425	fold change	3.23
C12orf10	60314	chromosome 12 open reading frame 10	1 out of 7	76.2195																									76.2195	0.0362	fold change	-1.53
RAPGEF3	10411	Rap guanine nucleotide exchange factor (GEF) 3	1 out of 7	76.2195					76.2195	0.0099	fold change	3.27
1428804_at	NA		1 out of 7	76.1765	76.1765	n/a	fold change	-4.87567
VEGFC	7424	vascular endothelial growth factor C	1 out of 7	76.1035													76.1035	0.0295	fold change	1.79
NOTCH2	4853	Notch homolog 2 (Drosophila)	1 out of 7	76.1035													76.1035	0.007	fold change	-1.79
SRP72	6731	signal recognition particle 72kDa	1 out of 7	76.1035																									76.1035	0.0488	fold change	-1.52
STK38L	23012	serine/threonine kinase 38 like	1 out of 7	76.1035																									76.1035	0.0033	fold change	1.52
NCRNA00189	193629	non-protein coding RNA 189	1 out of 7	76.1012																	76.1012	0.0237	fold change	2
UBA6	55236	ubiquitin-like modifier activating enzyme 6	1 out of 7	76.1012																	76.1012	0.0038	fold change	2
Hs.633866	NA		1 out of 7	76.1012																	76.1012	0.0038	fold change	2
GAB2	9846	GRB2-associated binding protein 2	1 out of 7	76.1012																	76.1012	0.0136	fold change	2
Fermt2	218952	fermitin family homolog 2 (Drosophila)	1 out of 7	76.0618	76.0618	n/a	fold change	4.86013
ING4	51147	inhibitor of growth family, member 4	1 out of 7	75.9878									75.9878	0.032	fold change	-3.21
Hs.656882	NA		1 out of 7	75.9671					75.9671	0.0007	fold change	3.22
ABCC8	6833	ATP-binding cassette, sub-family C (CFTR/MRP), member 8	1 out of 7	75.9129																					75.9129	0.0458	fold change	-1.52
FAM40B	57464	family with sequence similarity 40, member B	1 out of 7	75.9129																					75.9129	0.0116	fold change	1.52
AMY1A	276	amylase, alpha 1A (salivary)	1 out of 7	75.9129																					75.9129	0.0399	fold change	1.52
PAQR6	79957	progestin and adipoQ receptor family member VI	1 out of 7	75.9129																					75.9129	0.037	fold change	1.52
MKLN1	4289	muskelin 1, intracellular mediator containing kelch motifs	1 out of 7	75.9129																					75.9129	0.0386	fold change	1.52
215203_at	NA		1 out of 7	75.9129																					75.9129	0.0176	fold change	1.52
214522_x_at	NA		1 out of 7	75.9129																					75.9129	0.0256	fold change	1.52
ANKRD29	147463	ankyrin repeat domain 29	1 out of 7	75.9129																					75.9129	0.0076	fold change	1.52
217653_x_at	NA		1 out of 7	75.9129																					75.9129	0.0085	fold change	1.52
SYTL2	54843	synaptotagmin-like 2	1 out of 7	75.9129																					75.9129	0.0312	fold change	1.52
C6orf192	116843	chromosome 6 open reading frame 192	1 out of 7	75.9129																					75.9129	0.0076	fold change	1.52
TBC1D8B	54885	TBC1 domain family, member 8B (with GRAM domain)	1 out of 7	75.9129																					75.9129	0.0208	fold change	1.52
Hs.571109	NA		1 out of 7	75.9129																					75.9129	0.0172	fold change	-1.52
IRAK1BP1	134728	interleukin-1 receptor-associated kinase 1 binding protein 1	1 out of 7	75.9129																					75.9129	0.0334	fold change	1.52
AV209873	NA		1 out of 7	75.891	75.891	n/a	fold change	-4.83441
PPIA	5478	peptidylprolyl isomerase A (cyclophilin A)	1 out of 7	75.8829					75.8829	0.0078	fold change	-3.18
NUDT10	170685	nudix (nucleoside diphosphate linked moiety X)-type motif 10	1 out of 7	75.8829					75.8829	0.0474	fold change	-3.18
SOCS3	9021	suppressor of cytokine signaling 3	1 out of 7	75.7576									75.7576	0.0466	fold change	3.19
FGD2	221472	FYVE, RhoGEF and PH domain containing 2	1 out of 7	75.7266																	75.7266	0.0004	fold change	1.99
1454995_at	NA		1 out of 7	75.6647	75.6647	n/a	fold change	4.83085
ZNF557	79230	zinc finger protein 557	1 out of 7	75.643																									75.643	0.0301	fold change	1.51
BNIP1	662	BCL2/adenovirus E1B 19kDa interacting protein 1	1 out of 7	75.643																									75.643	0.0339	fold change	-1.51
1443858_at	NA		1 out of 7	75.5527	75.5527	n/a	fold change	4.82255
IL10RA	3587	interleukin 10 receptor, alpha	1 out of 7	75.5401																	75.5401	0.0014	fold change	1.97
STARD4	134429	StAR-related lipid transfer (START) domain containing 4	1 out of 7	75.5401																	75.5401	0.0133	fold change	1.97
Usp2	53376	ubiquitin specific peptidase 2	1 out of 7	75.4956	75.4956	n/a	fold change	4.8145
Apex2	77622	apurinic/apyrimidinic endonuclease 2	1 out of 7	75.4398	75.4398	n/a	fold change	4.80859
RPL38	6169	ribosomal protein L38	1 out of 7	75.4148													75.4148	0.0124	fold change	1.77
Tmem154	320782	transmembrane protein 154	1 out of 7	75.3841	75.3841	n/a	fold change	-4.80635
FCGR1A	2209	Fc fragment of IgG, high affinity Ia, receptor (CD64)	1 out of 7	75.3545																	75.3545	0.0014	fold change	1.96
HCG4	54435	HLA complex group 4	1 out of 7	75.3545																	75.3545	0.0013	fold change	1.96
PRR15	222171	proline rich 15	1 out of 7	75.3545																	75.3545	0.0045	fold change	1.96
C3orf1	51300	chromosome 3 open reading frame 1	1 out of 7	75.3545																	75.3545	0.0081	fold change	1.96
FXYD6	53826	FXYD domain containing ion transport regulator 6	1 out of 7	75.3545																	75.3545	0.0007	fold change	1.96
2010204K13Rik	68355	RIKEN cDNA 2010204K13 gene	1 out of 7	75.3273	75.3273	n/a	fold change	4.80186
UBE2I	7329	ubiquitin-conjugating enzyme E2I (UBC9 homolog, yeast)	1 out of 7	75.3023					75.3023	0.0009	fold change	-3.13
IL27	246778	interleukin 27	1 out of 7	75.3023					75.3023	0.0388	fold change	-3.13
L3MBTL3	84456	l(3)mbt-like 3 (Drosophila)	1 out of 7	75.2162																					75.2162	0.0483	fold change	1.51
FAM120C	54954	family with sequence similarity 120C	1 out of 7	75.2162																					75.2162	0.043	fold change	1.51
PIGK	10026	phosphatidylinositol glycan anchor biosynthesis, class K	1 out of 7	75.2162																					75.2162	0.0027	fold change	1.51
HLA-DQB1	3119	major histocompatibility complex, class II, DQ beta 1	1 out of 7	75.2162																					75.2162	0.0145	fold change	1.51
P4HTM	54681	prolyl 4-hydroxylase, transmembrane (endoplasmic reticulum)	1 out of 7	75.2162																					75.2162	0.0251	fold change	1.51
Hs.15833	NA		1 out of 7	75.2162																					75.2162	0.0162	fold change	1.51
Cldn1	12737	claudin 1	1 out of 7	75.2162	75.2162	n/a	fold change	4.78456
C1orf85	112770	chromosome 1 open reading frame 85	1 out of 7	75.2162																					75.2162	0.0165	fold change	1.51
Hs.655950	NA		1 out of 7	75.2162																					75.2162	0.0009	fold change	1.51
CASP14	23581	caspase 14, apoptosis-related cysteine peptidase	1 out of 7	75.2162																					75.2162	0.0387	fold change	-1.51
RPS29	6235	ribosomal protein S29	1 out of 7	75.188																									75.188	0.0492	fold change	-1.5
Bcl11b	58208	B-cell leukemia/lymphoma 11B	1 out of 7	75.1597	75.1597	n/a	fold change	-4.78456
VDAC3	7419	voltage-dependent anion channel 3	1 out of 7	75.0751													75.0751	0.0383	fold change	1.75
AL121886	NA		1 out of 7	75.0751																									75.0751	0.0319	fold change	-1.49
216345_at	NA		1 out of 7	75.0751									75.0751	0.0047	fold change	3.12
MVD	4597	mevalonate (diphospho) decarboxylase	1 out of 7	75.0751																									75.0751	0.0104	fold change	-1.49
LTB4R	1241	leukotriene B4 receptor	1 out of 7	75.0751													75.0751	0.0004	fold change	-1.75
216450_x_at	NA		1 out of 7	75.0751													75.0751	0.0475	fold change	1.75
1456494_a_at	NA		1 out of 7	75.0492	75.0492	n/a	fold change	4.7645
PIK3R3	8503	phosphoinositide-3-kinase, regulatory subunit 3 (gamma)	1 out of 7	75.0334																	75.0334	0.0027	fold change	1.95
CPEB2	132864	cytoplasmic polyadenylation element binding protein 2	1 out of 7	75.0334																	75.0334	0.0119	fold change	1.95
RPL15	6138	ribosomal protein L15	1 out of 7	74.894					74.894	6.9e-05	fold change	-3.1
Hsp25-ps1	15508	heat shock protein 25, pseudogene 1	1 out of 7	74.8828	74.8828	n/a	fold change	-4.74377
Wwp2	66894	WW domain containing E3 ubiquitin protein ligase 2	1 out of 7	74.7719	74.7719	n/a	fold change	-4.70045
217622_at	NA		1 out of 7	74.7384									74.7384	0.0325	fold change	-3.08
Dusp9	75590	dual specificity phosphatase 9	1 out of 7	74.6614	74.6614	n/a	fold change	4.69699
GLIPR2	152007	GLI pathogenesis-related 2	1 out of 7	74.5779																	74.5779	0.0013	fold change	1.93
MEIS2	4212	Meis homeobox 2	1 out of 7	74.5323																					74.5323	0.0028	fold change	1.5
UBE2W	55284	ubiquitin-conjugating enzyme E2W (putative)	1 out of 7	74.5323																					74.5323	0.0172	fold change	1.5
225031_at	NA		1 out of 7	74.5323																					74.5323	0.0139	fold change	1.5
Hs.663007	NA		1 out of 7	74.5323																					74.5323	0.036	fold change	1.5
BG252802	NA		1 out of 7	74.5323																					74.5323	0.0401	fold change	1.5
PRKCQ	5588	protein kinase C, theta	1 out of 7	74.5323																					74.5323	0.0082	fold change	1.5
Hs.671757	NA		1 out of 7	74.5323																					74.5323	0.0284	fold change	1.5
LOC387723	387723	similar to hCG1648656	1 out of 7	74.5323																					74.5323	0.0319	fold change	1.5
232156_at	NA		1 out of 7	74.5323																					74.5323	0.0446	fold change	1.5
GART	2618	phosphoribosylglycinamide formyltransferase, phosphoribosylglycinamide synthetase, phosphoribosylaminoimidazole synthetase	1 out of 7	74.5323																					74.5323	0.0225	fold change	1.5
CSH2	1443	chorionic somatomammotropin hormone 2	1 out of 7	74.5156									74.5156	0.0376	fold change	-3.05
CASD1	64921	CAS1 domain containing 1	1 out of 7	74.5156													74.5156	0.033	fold change	-1.74
D1Ertd622e	52392	DNA segment, Chr 1, ERATO Doi 622, expressed	1 out of 7	74.4968	74.4968	n/a	fold change	4.6765
Hs.49329	NA		1 out of 7	74.4081					74.4081	0.0155	fold change	-3.07
CFH	3075	complement factor H	1 out of 7	74.4081					74.4081	0.0033	fold change	3.07
KIAA1539	80256	KIAA1539	1 out of 7	74.4048													74.4048	0.0083	fold change	-1.73
213813_x_at	NA		1 out of 7	74.4048													74.4048	0.0497	fold change	1.73
1438021_at	NA		1 out of 7	74.3329	74.3329	n/a	fold change	4.66365
Hs.571764	NA		1 out of 7	74.3075																	74.3075	0.0067	fold change	1.92
GTF3A	2971	general transcription factor IIIA	1 out of 7	74.2942																									74.2942	0.0329	fold change	-1.48
PPP1R10	5514	protein phosphatase 1, regulatory (inhibitor) subunit 10	1 out of 7	74.2942									74.2942	0.0353	fold change	2.99
CASP8AP2	9994	caspase 8 associated protein 2	1 out of 7	74.184																									74.184	0.0449	fold change	1.47
PIH1D1	55011	PIH1 domain containing 1	1 out of 7	74.184																									74.184	0.0127	fold change	-1.47
LHFP	10186	lipoma HMGIC fusion partner	1 out of 7	74.184																									74.184	0.0044	fold change	1.47
Wnt9a	216795	wingless-type MMTV integration site 9A	1 out of 7	74.1697	74.1697	n/a	fold change	4.64069
ANGPTL6	83854	angiopoietin-like 6	1 out of 7	74.1279																	74.1279	0.0002	fold change	1.91
BB462664	NA		1 out of 7	74.1158	74.1158	n/a	fold change	-4.64034
Hs.306848	NA		1 out of 7	73.8607																					73.8607	0.0387	fold change	-1.49
ZDHHC11	79844	zinc finger, DHHC-type containing 11	1 out of 7	73.8607																					73.8607	0.015	fold change	1.49
CEMP1	752014	cementum protein 1	1 out of 7	73.8607																					73.8607	0.042	fold change	-1.49
Hs.212460	NA		1 out of 7	73.8607																					73.8607	0.0158	fold change	1.49
LEMD1	93273	LEM domain containing 1	1 out of 7	73.8607																					73.8607	0.0036	fold change	1.49
MAN2B2	23324	mannosidase, alpha, class 2B, member 2	1 out of 7	73.8607																					73.8607	0.0139	fold change	1.49
TPSG1	25823	tryptase gamma 1	1 out of 7	73.8552									73.8552	0.0396	fold change	-2.95
HTR4	3360	5-hydroxytryptamine (serotonin) receptor 4	1 out of 7	73.8552									73.8552	0.0266	fold change	-2.95
LOC285831	285831	hypothetical protein LOC285831	1 out of 7	73.8498					73.8498	0.0061	fold change	-3
1424271_at	NA		1 out of 7	73.792	73.792	n/a	fold change	-4.57678
IL1RL1	9173	interleukin 1 receptor-like 1	1 out of 7	73.7463													73.7463	0.0304	fold change	1.71
CTRL	1506	chymotrypsin-like	1 out of 7	73.7278																	73.7278	0.0075	fold change	1.89
ARMCX1	51309	armadillo repeat containing, X-linked 1	1 out of 7	73.7278																	73.7278	0.0218	fold change	1.89
Fam43a	224093	family with sequence similarity 43, member A	1 out of 7	73.6844	73.6844	n/a	fold change	-4.56875
ZBTB39	9880	zinc finger and BTB domain containing 39	1 out of 7	73.6377																									73.6377	0.0467	fold change	1.46
IGF1	3479	insulin-like growth factor 1 (somatomedin C)	1 out of 7	73.5294									73.5294	0.0328	fold change	-2.92
216608_at	NA		1 out of 7	73.5294									73.5294	0.0249	fold change	-2.92
CCRL2	9034	chemokine (C-C motif) receptor-like 2	1 out of 7	73.5078																	73.5078	0.0077	fold change	1.88
SRGN	5552	serglycin	1 out of 7	73.5078																	73.5078	0.0144	fold change	1.88
ATP2B2	491	ATPase, Ca++ transporting, plasma membrane 2	1 out of 7	73.5078																	73.5078	0.0094	fold change	-1.88
Gadd45g	23882	growth arrest and DNA-damage-inducible 45 gamma	1 out of 7	73.4711	73.4711	n/a	fold change	4.54781
Ly6a	110454	lymphocyte antigen 6 complex, locus A	1 out of 7	73.4182	73.4182	n/a	fold change	-4.54692
C2orf74	339804	chromosome 2 open reading frame 74	1 out of 7	73.3762																					73.3762	0.046	fold change	1.48
GRTP1	79774	growth hormone regulated TBC protein 1	1 out of 7	73.3762																					73.3762	0.0366	fold change	1.48
TRIM4	89122	tripartite motif-containing 4	1 out of 7	73.3762																					73.3762	0.0395	fold change	1.48
Hs.569333	NA		1 out of 7	73.3762																					73.3762	0.0368	fold change	1.48
AK7	122481	adenylate kinase 7	1 out of 7	73.3762																					73.3762	0.0185	fold change	1.48
OPA3	80207	optic atrophy 3 (autosomal recessive, with chorea and spastic paraplegia)	1 out of 7	73.3762																					73.3762	0.0151	fold change	1.48
LOC643783	643783	hypothetical LOC643783	1 out of 7	73.3762																					73.3762	0.0151	fold change	1.48
GREM1	26585	gremlin 1, cysteine knot superfamily, homolog (Xenopus laevis)	1 out of 7	73.3321																	73.3321	0.0032	fold change	-1.87
SCNN1G	6340	sodium channel, nonvoltage-gated 1, gamma	1 out of 7	73.3138									73.3138	0.0375	fold change	2.91
ZNF267	10308	zinc finger protein 267	1 out of 7	73.3138																									73.3138	0.0061	fold change	1.45
Mybbp1a	18432	MYB binding protein (P160) 1a	1 out of 7	73.3116	73.3116	n/a	fold change	4.539
FGB	2244	fibrinogen beta chain	1 out of 7	73.3009					73.3009	0.0022	fold change	-2.95
RAPGEF2	9693	Rap guanine nucleotide exchange factor (GEF) 2	1 out of 7	73.3009					73.3009	0.0081	fold change	-2.95
239148_at	NA		1 out of 7	73.244																	73.244	8.6e-05	fold change	1.86
PDXK	8566	pyridoxal (pyridoxine, vitamin B6) kinase	1 out of 7	73.244																	73.244	0.0056	fold change	1.86
NIACR2	8843	niacin receptor 2	1 out of 7	73.2064													73.2064	0.0115	fold change	1.69
Prrg4	228413	proline rich Gla (G-carboxyglutamic acid) 4 (transmembrane)	1 out of 7	73.2064	73.2064	n/a	fold change	4.53621
RHOBTB2	23221	Rho-related BTB domain containing 2	1 out of 7	73.2064													73.2064	0.0143	fold change	-1.69
1452677_at	NA		1 out of 7	73.1529	73.1529	n/a	fold change	4.53532
AXL	558	AXL receptor tyrosine kinase	1 out of 7	73.1133																	73.1133	0.0023	fold change	1.85
Hs.356079	NA		1 out of 7	73.1133																	73.1133	0.0024	fold change	1.85
Hs.254477	NA		1 out of 7	73.1133																	73.1133	0.0266	fold change	1.85
POLA2	23649	polymerase (DNA directed), alpha 2 (70kD subunit)	1 out of 7	73.1133																	73.1133	0.0033	fold change	1.85
LOC100192378	100192378	hypothetical LOC100192378	1 out of 7	73.1133																	73.1133	0.0219	fold change	1.85
Armc8	74125	armadillo repeat containing 8	1 out of 7	73.0482	73.0482	n/a	fold change	4.52753
Epha2	13836	Eph receptor A2	1 out of 7	72.9948	72.9948	n/a	fold change	4.51952
Ecm1	13601	extracellular matrix protein 1	1 out of 7	72.9427	72.9427	n/a	fold change	-4.51576
Serpina9	71907	serine (or cysteine) peptidase inhibitor, clade A (alpha-1 antiproteinase, antitrypsin), member 9	1 out of 7	72.8905	72.8905	n/a	fold change	-4.50733
Rrp12	107094	ribosomal RNA processing 12 homolog (S. cerevisiae)	1 out of 7	72.8375	72.8375	n/a	fold change	4.50025
SLC23A1	9963	solute carrier family 23 (nucleobase transporters), member 1	1 out of 7	72.8353					72.8353	0.0036	fold change	2.92
CHSY3	337876	chondroitin sulfate synthase 3	1 out of 7	72.8353					72.8353	0.0231	fold change	2.92
Hs.713069	NA		1 out of 7	72.8353					72.8353	0.012	fold change	-2.92
RNASET2	8635	ribonuclease T2	1 out of 7	72.8109																					72.8109	0.0368	fold change	1.47
ZNF415	55786	zinc finger protein 415	1 out of 7	72.8109																					72.8109	0.0111	fold change	1.47
ZNF763	284390	zinc finger protein 763	1 out of 7	72.8109																					72.8109	0.0004	fold change	1.47
Hs.156256	NA		1 out of 7	72.8109																					72.8109	0.0415	fold change	1.47
S100A10	6281	S100 calcium binding protein A10	1 out of 7	72.8109																					72.8109	0.0278	fold change	1.47
LOC100129907	100129907	hypothetical LOC100129907	1 out of 7	72.8109																					72.8109	0.0053	fold change	1.47
CEBPZ	10153	CCAAT/enhancer binding protein (C/EBP), zeta	1 out of 7	72.8109																					72.8109	0.0375	fold change	1.47
ZNF488	118738	zinc finger protein 488	1 out of 7	72.8109																					72.8109	0.028	fold change	1.47
HTR7	3363	5-hydroxytryptamine (serotonin) receptor 7 (adenylate cyclase-coupled)	1 out of 7	72.8109																					72.8109	0.0352	fold change	1.47
NR3C1	2908	nuclear receptor subfamily 3, group C, member 1 (glucocorticoid receptor)	1 out of 7	72.8109																					72.8109	0.0473	fold change	1.47
CAD	790	carbamoyl-phosphate synthetase 2, aspartate transcarbamylase, and dihydroorotase	1 out of 7	72.7802													72.7802	0.0485	fold change	-1.68
TRRAP	8295	transformation/transcription domain-associated protein	1 out of 7	72.7802													72.7802	0.0426	fold change	-1.68
RIPK2	8767	receptor-interacting serine-threonine kinase 2	1 out of 7	72.7241																	72.7241	0.0003	fold change	1.84
230000_at	NA		1 out of 7	72.7241																	72.7241	0.0004	fold change	1.84
ZNF263	10127	zinc finger protein 263	1 out of 7	72.6744																									72.6744	0.0409	fold change	1.44
DHPS	1725	deoxyhypusine synthase	1 out of 7	72.6744																									72.6744	0.0361	fold change	-1.44
AL136306	NA		1 out of 7	72.6744																									72.6744	0.0294	fold change	-1.44
GAD2	2572	glutamate decarboxylase 2 (pancreatic islets and brain, 65kDa)	1 out of 7	72.6744									72.6744	0.0185	fold change	-2.82
PATL1	219988	protein associated with topoisomerase II homolog 1 (yeast)	1 out of 7	72.6385																	72.6385	8.3e-05	fold change	1.83
BG075086	NA		1 out of 7	72.5774	72.5774	n/a	fold change	-4.47512
MT1L	4500	metallothionein 1L (gene/pseudogene)	1 out of 7	72.5289					72.5289	0.0006	fold change	2.91
Rbm19	74111	RNA binding motif protein 19	1 out of 7	72.4732	72.4732	n/a	fold change	4.46952
Zfand3	21769	zinc finger, AN1-type domain 3	1 out of 7	72.4218	72.4218	n/a	fold change	4.45943
PRSS36	146547	protease, serine, 36	1 out of 7	72.3767					72.3767	0.0431	fold change	-2.9
SYCP2	10388	synaptonemal complex protein 2	1 out of 7	72.3589									72.3589	0.034	fold change	-2.8
GZMA	3001	granzyme A (granzyme 1, cytotoxic T-lymphocyte-associated serine esterase 3)	1 out of 7	72.3589									72.3589	0.0315	fold change	-2.8
hCG_1749898	100302392	KRTAP2-4 protein	1 out of 7	72.2972																	72.2972	0.0416	fold change	1.81
ZNF276	92822	zinc finger protein 276	1 out of 7	72.2972																	72.2972	0.0139	fold change	1.81
RCL1	10171	RNA terminal phosphate cyclase-like 1	1 out of 7	72.2972																	72.2972	0.0224	fold change	1.81
1438702_at	NA		1 out of 7	72.2669	72.2669	n/a	fold change	-4.45002
Hs.660473	NA		1 out of 7	72.2251					72.2251	0.0052	fold change	-2.89
Hs.664228	NA		1 out of 7	72.2251					72.2251	0.0338	fold change	-2.89
Metap1	75624	methionyl aminopeptidase 1	1 out of 7	72.2147	72.2147	n/a	fold change	4.43442
GNA14	9630	guanine nucleotide binding protein (G protein), alpha 14	1 out of 7	72.1501									72.1501	0.0133	fold change	2.79
ADA	100	adenosine deaminase	1 out of 7	72.1272																					72.1272	0.0338	fold change	1.46
Hs.363526	NA		1 out of 7	72.1272																					72.1272	0.039	fold change	1.46
COL9A3	1299	collagen, type IX, alpha 3	1 out of 7	72.1272																					72.1272	0.023	fold change	1.46
PPP1R1C	151242	protein phosphatase 1, regulatory (inhibitor) subunit 1C	1 out of 7	72.1272																					72.1272	0.0107	fold change	1.46
AI825833	NA		1 out of 7	72.1272																					72.1272	0.0051	fold change	1.46
HSPC157	29092	hypothetical LOC29092	1 out of 7	72.1272																					72.1272	0.026	fold change	1.46
VSIG1	340547	V-set and immunoglobulin domain containing 1	1 out of 7	72.1272																					72.1272	0.0304	fold change	1.46
[truncated: 3,010 more rows]
